# Supplementary material for: Fiber Type‐Specific Proteomic Alterations in R349P Desminopathy Mice
Source: Muscle Nerve. 2025 Mar 3;71(6):1113–21. doi: 10.1002/mus.28379 (PMC12060636; doi:10.1002/mus.28379)
Supplement: Supplementary file 1 — Table S1. Information on utilized antibodies for fiber‐type specific stainings. [file MUS-71-1113-s007.xlsx]

## Sheet: Antibodies
Supplementary table S1: Primary antibodies (product numbers Developmental Studies Hybridoma Bank (DSHB), Iowa) and dilutions used for the detection of fiber types (type I, type IIa, type IIb, and type IIx) based on the fiber type-specific myosin (MYH) isoform. Secondary antibodies and dilutions necessary for the detection of primary antibody signals.
Primary Antibody/Dilution	Secondary Antibody/Dilution	Fiber Type	MYH Isoform
BA-F8/1:20	TexasRed/1:60	Type I	MYH7
SC-71/1:20	Cy2/1:200	Type IIa	MYH2
BF-F3/1:20	AlexaFluor594/1:500	Type IIb	MYH4
6H1/1:15	AlexaFluor594/1:500	Type IIx	MYH1
