# Supplementary material for: Fiber Type‐Specific Proteomic Alterations in R349P Desminopathy Mice
Source: Muscle Nerve. 2025 Mar 3;71(6):1113–21. doi: 10.1002/mus.28379 (PMC12060636; doi:10.1002/mus.28379)
Supplement: Supplementary file 2 — Table S2. Mass spectrometric raw file numbers and the corresponding sample type (containing mouse ID, genotype and fiber type). [file MUS-71-1113-s006.xlsx]

## Sheet: Zuordnung Auswertung HOM
MS ID	Mouse ID	Genotype	Fiber type
QExHF10099	1	HOM	Type I
QExHF10128	2	HOM	Type I
QExHF10164	3	HOM	Type I
QExHF10160	4	HET	Type I
QExHF10215	5	HET	Type I
QExHF10193	6	HET	Type I
QExHF10122	7	WT	Type I
QExHF10119	8	WT	Type I
QExHF10152	9	WT	Type I
QExHF10221	1	HOM	Type IIa
QExHF10177	2	HOM	Type IIa
QExHF10195	3	HOM	Type IIa
QExHF10168	4	HET	Type IIa
QExHF10230	6	HET	Type IIa
QExHF10238	5	HET	Type IIa
QExHF10185	7	WT	Type IIa
QExHF10253	8	WT	Type IIa
QExHF10134	9	WT	Type IIa
QExHF10144	1	HOM	Type IIb
QExHF10105	2	HOM	Type IIb
QExHF10232	3	HOM	Type IIb
QExHF10115	4	HET	Type IIb
QExHF10255	5	HET	Type IIb
QExHF10103	6	HET	Type IIb
QExHF10132	7	WT	Type IIb
QExHF10162	8	WT	Type IIb
QExHF10179	9	WT	Type IIb
QExHF10219	1	HOM	Type IIx
QExHF10236	1	HOM	Type IIx
QExHF10166	2	HOM	Type IIx
QExHF10117	4	HET	Type IIx
QExHF10154	5	HET	Type IIx
QExHF10217	6	HET	Type IIx
QExHF10181	7	WT	Type IIx
QExHF10101	8	WT	Type IIx
QExHF10130	9	WT	Type IIx
