# Supplementary material for: Fiber Type‐Specific Proteomic Alterations in R349P Desminopathy Mice
Source: Muscle Nerve. 2025 Mar 3;71(6):1113–21. doi: 10.1002/mus.28379 (PMC12060636; doi:10.1002/mus.28379)
Supplement: Supplementary file 3 — Table S3. Samples used for Spectral Library generation and corresponding mass spectrometric raw files (n = 69). Detailed information on samples utilized to create a spectral library for data independent acquisition. For the generation of a spectral library muscle tissue of wildtype (WT), heterozygous (HET) and homozygous (HOM) mice were pooled and measured in data dependent acquisition mode. Pooled samples were either measured as a complex sample or were fractionated via high pH reverse fractionation prior the management resulting in 8 fractions. Additionally, laser microdissected muscle tissue was analyzed to mimic a sample utilized in our study. For all included samples information on genotype, muscle type and age is provided. [file MUS-71-1113-s002.xlsx]

## Sheet: Tabelle1
MS ID	Sample Type	Genotype	Nr of mice	Age stages	Muscle
QExHF06109	Mastermix Tibialis	WT+ HET	10	3-14 months	Tibialis
QExHF06111	Mastermix Tibialis	WT+ HET	10	3-14 months	Tibialis
QExHF06113	Mastermix Tibialis	WT+ HET	10	3-14 months	Tibialis
QExHF06115	Mastermix Tibialis	WT+ HET	10	3-14 months	Tibialis
QExHF06117	Mastermix Tibialis	WT+ HET	10	3-14 months	Tibialis
QExHF06120	Mastermix Tibialis	WT+ HET	10	3-14 months	Tibialis
QExHF05798	MM 1	WT+ HET	9	3-22 months	Soleus
QExHF05822	MM 2	WT+ HET	9	3-22 months	Soleus
QExHF05846	MM 3	WT+ HET	9	3-22 months	Tibialis
QExHF05868	MM 4	WT+ HET	9	3-22 months	Tibialis
QExHF05878	MM 5	WT+ HET	9	3-22 months	Tibialis
QExHF04261	LMD whole muscle	WT only	2	3 months	Soleus
QExHF04263	LMD whole muscle	WT only	2	4 months	Soleus
QExHF04265	LMD whole muscle	WT only	2	5 months	Soleus
QExHF06369	LMD whole muscle Tibi+ Sol	WT only	10	3-21 months	Soleus + Tibialis
QExHF06383	LMD whole muscle	WT only	10	3-21 months	Soleus + Tibialis
QExHF06385	LMD whole muscle	WT only	10	3-21 months	Soleus + Tibialis
QExHF06387	LMD whole muscle	WT only	10	3-21 months	Soleus + Tibialis
QExHF06389	LMD whole muscle	WT only	10	3-21 months	Soleus + Tibialis
QExHF06393	LMD whole muscle	WT only	10	3-21 months	Soleus + Tibialis
QExHF06395	LMD whole muscle	WT only	10	3-21 months	Soleus + Tibialis
QExHF06397	LMD whole muscle	WT only	10	3-21 months	Soleus + Tibialis
QExHF06399	LMD whole muscle	WT only	10	3-21 months	Soleus + Tibialis
QExHF06401	LMD whole muscle	WT only	10	3-21 months	Soleus + Tibialis
QExHF06403	LMD whole muscle	WT only	10	3-21 months	Soleus + Tibialis
QExHF06405	LMD whole muscle	WT only	10	3-21 months	Soleus + Tibialis
QExHF06407	LMD whole muscle	WT only	10	3-21 months	Soleus + Tibialis
QExHF06409	LMD whole muscle	WT only	10	3-21 months	Soleus + Tibialis
QExHF06411	LMD whole muscle	WT only	10	3-21 months	Soleus + Tibialis
QExHF07581	MM	WT+ HET	10	3-21 months	Soleus + Tibialis
QExHF07583	MM	WT+ HET	10	3-21 months	Soleus + Tibialis
QExHF07587	MM	WT+ HET	10	3-21 months	Soleus + Tibialis
QExHF07615	MM	WT+ HET	10	3-21 months	Soleus + Tibialis
QExHF04291	high pH fractionation	HET Sol	1	4 months	Soleus
QExHF04293	high pH fractionation	HET Sol	1	4 months	Soleus
QExHF04295	high pH fractionation	HET Sol	1	4 months	Soleus
QExHF04297	high pH fractionation	HET Sol	1	4 months	Soleus
QExHF04299	high pH fractionation	HET Sol	1	4 months	Soleus
QExHF04301	high pH fractionation	HET Sol	1	4 months	Soleus
QExHF04303	high pH fractionation	HET Sol	1	4 months	Soleus
QExHF04305	high pH fractionation	HET Sol	1	4 months	Soleus
QExHF04255	komplex	WT Sol	1	4 months	Soleus
QExHF04257	komplex	WT Sol	1	4 months	Soleus
QExHF04259	komplex	WT Sol	1	4 months	Soleus
QEXHF05903	high pH fractionation	WT+ HET combined fractions Tibi	3	4 months	Tibialis
QEXHF05905	high pH fractionation	WT+ HET combined fractions Tibi	3	4 months	Tibialis
QEXHF05907	high pH fractionation	WT+ HET combined fractions Tibi	3	4 months	Tibialis
QEXHF05909	high pH fractionation	WT+ HET combined fractions Tibi	3	4 months	Tibialis
QEXHF05911	high pH fractionation	WT+ HET combined fractions Tibi	3	4 months	Tibialis
QEXHF05913	high pH fractionation	WT+ HET combined fractions Tibi	3	4 months	Tibialis
QEXHF05915	high pH fractionation	WT+ HET combined fractions Tibi	3	4 months	Tibialis
QEXHF05917	high pH fractionation	WT+ HET combined fractions Tibi	3	4 months	Tibialis
QExHF07607	complex	WT+ HET combined fractions Sol + Tibi	3	4 months	Soleus and Tibialis
QExHF07609	complex	WT+ HET combined fractions Sol + Tibi	3	4 months	Soleus and Tibialis
QExHF07611	complex	WT+ HET combined fractions Sol + Tibi	3	4 months	Soleus and Tibialis
QExHF07613	complex	WT+ HET combined fractions Sol + Tibi	3	4 months	Soleus and Tibialis
QExHF10042	Mastermix Soleus+ Tibialis HOM	Mastermix Soleus+ Tibialis HOM	3	15 months	Soleus and Tibialis
QExHF10107	Mastermix Soleus+ Tibialis HOM	Mastermix Soleus+ Tibialis HOM	3	15 months	Soleus and Tibialis
QExHF10138	Mastermix Soleus+ Tibialis HOM	Mastermix Soleus+ Tibialis HOM	3	15 months	Soleus and Tibialis
QExHF10140	Mastermix Soleus+ Tibialis HOM	Mastermix Soleus+ Tibialis HOM	3	15 months	Soleus and Tibialis
QExHF10170	Mastermix Soleus+ Tibialis HOM	Mastermix Soleus+ Tibialis HOM	3	15 months	Soleus and Tibialis
QExHF10199	Mastermix Soleus+ Tibialis HOM	Mastermix Soleus+ Tibialis HOM	3	15 months	Soleus and Tibialis
QExHF10213	Mastermix Soleus+ Tibialis HOM	Mastermix Soleus+ Tibialis HOM	3	15 months	Soleus and Tibialis
QExHF10240	Mastermix Soleus+ Tibialis HOM	Mastermix Soleus+ Tibialis HOM	3	15 months	Soleus and Tibialis
QExHF10246	Mastermix Soleus+ Tibialis HOM	Mastermix Soleus+ Tibialis HOM	3	15 months	Soleus and Tibialis
QExHF10259	Mastermix Soleus+ Tibialis HOM	Mastermix Soleus+ Tibialis HOM	3	15 months	Soleus and Tibialis
QExHF10225	Soleus+Tibialis complex	Soleus and Tibialis whole muscle	4	4 months	Soleus and Tibialis
QExHF10242	Soleus+Tibialis complex	Soleus and Tibialis whole muscle	4	4 months	Soleus and Tibialis
QExHF10261	Soleus+Tibialis complex	Soleus and Tibialis whole muscle	4	4 months	Soleus and Tibialis
MM= Mastermix, ST = Soleus and Tibialis, HET= Heterozygous, HOM= Homozygous, WT= Wildtype
LMD= laser microdissected tissue, complex = whole muscle tissue
