# Supplementary material for: Fiber Type‐Specific Proteomic Alterations in R349P Desminopathy Mice
Source: Muscle Nerve. 2025 Mar 3;71(6):1113–21. doi: 10.1002/mus.28379 (PMC12060636; doi:10.1002/mus.28379)
Supplement: Supplementary file 4 — Table S4. Spectral library. Spectral library generation was carried out using Spectronaut Pulsar and the Pulsar search engine (Biognosys, Schlieren, Switzerland). Data were searched against the Uniprot KB Mus musculus reference proteome set including iRT peptides (53,560 entries) and a contaminant database resulting in a library size of 28,107 peptides and 5005 proteins. [file MUS-71-1113-s004.xlsx]

## Sheet: Tabelle1
ReferenceRun	PrecursorCharge	Workflow	IntModifiedPeptide	ModifiedPeptide	StrippedPeptide	iRT	iRTSourceSpecific	BGSInferenceId	IsProteotypic	LabeledPeptide	PrecursorMz	ReferenceRunQvalue	ReferenceRunMS1Response	FragmentLossType	FragmentNumber	FragmentType	FragmentCharge	FragmentMz	RelativeIntensity	ExcludeFromAssay	ProteinGroups	Protein Name	ProteinDescription	Organisms	Genes	Protein Existence	Sequence Version	FASTAName
QExHF07581	1		_RGILTLK_	_RGILTLK_	RGILTLK	-5.3949	-5.3949	P63260	False	_RGILTLK_	800.535	0.000209138	913684	noloss	3	y	1	361.245	24.3959	False	P63260	ACTG_MOUSE	Actin, cytoplasmic 2	Mus musculus OX=10090	Actg1	1	1	CS_mouse_and_contaminants_and_iRT_20180705
QExHF07581	1		_RGILTLK_	_RGILTLK_	RGILTLK	-5.3949	-5.3949	P63260	False	_RGILTLK_	800.535	0.000209138	913684	noloss	4	b	1	440.298	16.8007	False	P63260	ACTG_MOUSE	Actin, cytoplasmic 2	Mus musculus OX=10090	Actg1	1	1	CS_mouse_and_contaminants_and_iRT_20180705
QExHF07581	1		_RGILTLK_	_RGILTLK_	RGILTLK	-5.3949	-5.3949	P63260	False	_RGILTLK_	800.535	0.000209138	913684	noloss	5	b	1	541.346	25.5535	False	P63260	ACTG_MOUSE	Actin, cytoplasmic 2	Mus musculus OX=10090	Actg1	1	1	CS_mouse_and_contaminants_and_iRT_20180705
QExHF07581	1		_RGILTLK_	_RGILTLK_	RGILTLK	-5.3949	-5.3949	P63260	False	_RGILTLK_	800.535	0.000209138	913684	noloss	6	b	1	654.43	100	False	P63260	ACTG_MOUSE	Actin, cytoplasmic 2	Mus musculus OX=10090	Actg1	1	1	CS_mouse_and_contaminants_and_iRT_20180705
QExHF07581	1		_RGILTLK_	_RGILTLK_	RGILTLK	-5.3949	-5.3949	P63260	False	_RGILTLK_	800.535	0.000209138	913684	noloss	6	y	1	644.434	99.9455	False	P63260	ACTG_MOUSE	Actin, cytoplasmic 2	Mus musculus OX=10090	Actg1	1	1	CS_mouse_and_contaminants_and_iRT_20180705
QExHF07581	1		_RGILTLK_	_RGILTLK_	RGILTLK	-5.3949	-5.3949	P63260	False	_RGILTLK_	800.535	0.000209138	913684	NH3	4	b	1	423.271	13.783	True	P63260	ACTG_MOUSE	Actin, cytoplasmic 2	Mus musculus OX=10090	Actg1	1	1	CS_mouse_and_contaminants_and_iRT_20180705
QExHF07581	1		_RGILTLK_	_RGILTLK_	RGILTLK	-5.3949	-5.3949	P63260	False	_RGILTLK_	800.535	0.000209138	913684	NH3	5	b	1	524.319	15.3467	True	P63260	ACTG_MOUSE	Actin, cytoplasmic 2	Mus musculus OX=10090	Actg1	1	1	CS_mouse_and_contaminants_and_iRT_20180705
QExHF07581	1		_RGILTLK_	_RGILTLK_	RGILTLK	-5.3949	-5.3949	P63260	False	_RGILTLK_	800.535	0.000209138	913684	NH3	6	b	1	637.403	33.4635	False	P63260	ACTG_MOUSE	Actin, cytoplasmic 2	Mus musculus OX=10090	Actg1	1	1	CS_mouse_and_contaminants_and_iRT_20180705
QExHF07581	2		_[+57]FAILTEK_	_[Carbamidomethyl (Any N-term)]FAILTEK_	FAILTEK	40.9139	40.9139	Q921G7	False	_[Carbamidomethyl (Any N-term)]FAILTEK_	439.753	0.00519069	104042	noloss	3	y	1	377.203	73.9376	False	Q921G7	ETFD_MOUSE	Electron transfer flavoprotein-ubiquinone oxidoreductase, mitochondrial	Mus musculus OX=10090	Etfdh	1	1	CS_mouse_and_contaminants_and_iRT_20180705
QExHF07581	2		_[+57]FAILTEK_	_[Carbamidomethyl (Any N-term)]FAILTEK_	FAILTEK	40.9139	40.9139	Q921G7	False	_[Carbamidomethyl (Any N-term)]FAILTEK_	439.753	0.00519069	104042	noloss	4	y	1	490.287	59.0392	False	Q921G7	ETFD_MOUSE	Electron transfer flavoprotein-ubiquinone oxidoreductase, mitochondrial	Mus musculus OX=10090	Etfdh	1	1	CS_mouse_and_contaminants_and_iRT_20180705
QExHF07581	2		_[+57]FAILTEK_	_[Carbamidomethyl (Any N-term)]FAILTEK_	FAILTEK	40.9139	40.9139	Q921G7	False	_[Carbamidomethyl (Any N-term)]FAILTEK_	439.753	0.00519069	104042	noloss	5	y	1	603.371	100	False	Q921G7	ETFD_MOUSE	Electron transfer flavoprotein-ubiquinone oxidoreductase, mitochondrial	Mus musculus OX=10090	Etfdh	1	1	CS_mouse_and_contaminants_and_iRT_20180705
QExHF07581	2		_[+57]FAILTEK_	_[Carbamidomethyl (Any N-term)]FAILTEK_	FAILTEK	40.9139	40.9139	Q921G7	False	_[Carbamidomethyl (Any N-term)]FAILTEK_	439.753	0.00519069	104042	noloss	6	y	1	674.408	66.1774	False	Q921G7	ETFD_MOUSE	Electron transfer flavoprotein-ubiquinone oxidoreductase, mitochondrial	Mus musculus OX=10090	Etfdh	1	1	CS_mouse_and_contaminants_and_iRT_20180705
QExHF07581	2		_[+57]FAILTEK_	_[Carbamidomethyl (Any N-term)]FAILTEK_	FAILTEK	40.9139	40.9139	Q921G7	False	_[Carbamidomethyl (Any N-term)]FAILTEK_	439.753	0.00519069	104042	H2O	5	y	1	585.361	7.87545	True	Q921G7	ETFD_MOUSE	Electron transfer flavoprotein-ubiquinone oxidoreductase, mitochondrial	Mus musculus OX=10090	Etfdh	1	1	CS_mouse_and_contaminants_and_iRT_20180705
QExHF07581	2		_[+57]FAILTEK_	_[Carbamidomethyl (Any N-term)]FAILTEK_	FAILTEK	40.9139	40.9139	Q921G7	False	_[Carbamidomethyl (Any N-term)]FAILTEK_	439.753	0.00519069	104042	noloss	4	b	1	502.302	7.2811	True	Q921G7	ETFD_MOUSE	Electron transfer flavoprotein-ubiquinone oxidoreductase, mitochondrial	Mus musculus OX=10090	Etfdh	1	1	CS_mouse_and_contaminants_and_iRT_20180705
QExHF07581	2		_[+57]FAILTEK_	_[Carbamidomethyl (Any N-term)]FAILTEK_	FAILTEK	40.9139	40.9139	Q921G7	False	_[Carbamidomethyl (Any N-term)]FAILTEK_	439.753	0.00519069	104042	H2O	3	y	1	359.193	8.49403	True	Q921G7	ETFD_MOUSE	Electron transfer flavoprotein-ubiquinone oxidoreductase, mitochondrial	Mus musculus OX=10090	Etfdh	1	1	CS_mouse_and_contaminants_and_iRT_20180705
QExHF07581	2		_[+57]FAILTEK_	_[Carbamidomethyl (Any N-term)]FAILTEK_	FAILTEK	40.9139	40.9139	Q921G7	False	_[Carbamidomethyl (Any N-term)]FAILTEK_	439.753	0.00519069	104042	H2O	4	y	1	472.277	13.3845	False	Q921G7	ETFD_MOUSE	Electron transfer flavoprotein-ubiquinone oxidoreductase, mitochondrial	Mus musculus OX=10090	Etfdh	1	1	CS_mouse_and_contaminants_and_iRT_20180705
QExHF07581	2		_[+57]FAILTEK_	_[Carbamidomethyl (Any N-term)]FAILTEK_	FAILTEK	40.9139	40.9139	Q921G7	False	_[Carbamidomethyl (Any N-term)]FAILTEK_	439.753	0.00519069	104042	noloss	3	b	1	389.218	8.53851	False	Q921G7	ETFD_MOUSE	Electron transfer flavoprotein-ubiquinone oxidoreductase, mitochondrial	Mus musculus OX=10090	Etfdh	1	1	CS_mouse_and_contaminants_and_iRT_20180705
QExHF07581	2		_[+57]VLGIPVIAK_	_[Carbamidomethyl (Any N-term)]VLGIPVIAK_	VLGIPVIAK	64.3172	64.3172	A2ASS6	False	_[Carbamidomethyl (Any N-term)]VLGIPVIAK_	483.821	0.000653365	270847	noloss	3	b	1	327.203	27.7596	False	A2ASS6	TITIN_MOUSE	Titin	Mus musculus OX=10090	Ttn	1	1	CS_mouse_and_contaminants_and_iRT_20180705
QExHF07581	2		_[+57]VLGIPVIAK_	_[Carbamidomethyl (Any N-term)]VLGIPVIAK_	VLGIPVIAK	64.3172	64.3172	A2ASS6	False	_[Carbamidomethyl (Any N-term)]VLGIPVIAK_	483.821	0.000653365	270847	noloss	3	y	1	331.234	29.2463	False	A2ASS6	TITIN_MOUSE	Titin	Mus musculus OX=10090	Ttn	1	1	CS_mouse_and_contaminants_and_iRT_20180705
QExHF07581	2		_[+57]VLGIPVIAK_	_[Carbamidomethyl (Any N-term)]VLGIPVIAK_	VLGIPVIAK	64.3172	64.3172	A2ASS6	False	_[Carbamidomethyl (Any N-term)]VLGIPVIAK_	483.821	0.000653365	270847	noloss	4	b	1	440.287	5.2307	False	A2ASS6	TITIN_MOUSE	Titin	Mus musculus OX=10090	Ttn	1	1	CS_mouse_and_contaminants_and_iRT_20180705
QExHF07581	2		_[+57]VLGIPVIAK_	_[Carbamidomethyl (Any N-term)]VLGIPVIAK_	VLGIPVIAK	64.3172	64.3172	A2ASS6	False	_[Carbamidomethyl (Any N-term)]VLGIPVIAK_	483.821	0.000653365	270847	noloss	5	y	1	527.355	95.9069	False	A2ASS6	TITIN_MOUSE	Titin	Mus musculus OX=10090	Ttn	1	1	CS_mouse_and_contaminants_and_iRT_20180705
QExHF07581	2		_[+57]VLGIPVIAK_	_[Carbamidomethyl (Any N-term)]VLGIPVIAK_	VLGIPVIAK	64.3172	64.3172	A2ASS6	False	_[Carbamidomethyl (Any N-term)]VLGIPVIAK_	483.821	0.000653365	270847	noloss	7	y	1	697.461	100	False	A2ASS6	TITIN_MOUSE	Titin	Mus musculus OX=10090	Ttn	1	1	CS_mouse_and_contaminants_and_iRT_20180705
QExHF07581	2		_[+57]VLGIPVIAK_	_[Carbamidomethyl (Any N-term)]VLGIPVIAK_	VLGIPVIAK	64.3172	64.3172	A2ASS6	False	_[Carbamidomethyl (Any N-term)]VLGIPVIAK_	483.821	0.000653365	270847	noloss	8	y	1	810.545	33.5947	False	A2ASS6	TITIN_MOUSE	Titin	Mus musculus OX=10090	Ttn	1	1	CS_mouse_and_contaminants_and_iRT_20180705
QExHF07581	2		_[+57]VLGIPVIAK_	_[Carbamidomethyl (Any N-term)]VLGIPVIAK_	VLGIPVIAK	64.3172	64.3172	A2ASS6	False	_[Carbamidomethyl (Any N-term)]VLGIPVIAK_	483.821	0.000653365	270847	noloss	6	y	1	640.439	5.06682	True	A2ASS6	TITIN_MOUSE	Titin	Mus musculus OX=10090	Ttn	1	1	CS_mouse_and_contaminants_and_iRT_20180705
QExHF07581	2		_[+57]YSLVIIPK_	_[Carbamidomethyl (Any N-term)]YSLVIIPK_	YSLVIIPK	60.802	60.802	Q9D023	True	_[Carbamidomethyl (Any N-term)]YSLVIIPK_	495.305	0.00675704	76601	noloss	3	b	1	421.208	7.60969	True	Q9D023	MPC2_MOUSE	Mitochondrial pyruvate carrier 2	Mus musculus OX=10090	Mpc2	1	1	CS_mouse_and_contaminants_and_iRT_20180705
QExHF07581	2		_[+57]YSLVIIPK_	_[Carbamidomethyl (Any N-term)]YSLVIIPK_	YSLVIIPK	60.802	60.802	Q9D023	True	_[Carbamidomethyl (Any N-term)]YSLVIIPK_	495.305	0.00675704	76601	noloss	3	y	1	357.25	14.1531	False	Q9D023	MPC2_MOUSE	Mitochondrial pyruvate carrier 2	Mus musculus OX=10090	Mpc2	1	1	CS_mouse_and_contaminants_and_iRT_20180705
QExHF07581	2		_[+57]YSLVIIPK_	_[Carbamidomethyl (Any N-term)]YSLVIIPK_	YSLVIIPK	60.802	60.802	Q9D023	True	_[Carbamidomethyl (Any N-term)]YSLVIIPK_	495.305	0.00675704	76601	noloss	6	y	1	682.486	17.9328	False	Q9D023	MPC2_MOUSE	Mitochondrial pyruvate carrier 2	Mus musculus OX=10090	Mpc2	1	1	CS_mouse_and_contaminants_and_iRT_20180705
QExHF07581	2		_[+57]YSLVIIPK_	_[Carbamidomethyl (Any N-term)]YSLVIIPK_	YSLVIIPK	60.802	60.802	Q9D023	True	_[Carbamidomethyl (Any N-term)]YSLVIIPK_	495.305	0.00675704	76601	noloss	7	y	1	769.518	12.4094	False	Q9D023	MPC2_MOUSE	Mitochondrial pyruvate carrier 2	Mus musculus OX=10090	Mpc2	1	1	CS_mouse_and_contaminants_and_iRT_20180705
QExHF07581	2		_[+57]YSLVIIPK_	_[Carbamidomethyl (Any N-term)]YSLVIIPK_	YSLVIIPK	60.802	60.802	Q9D023	True	_[Carbamidomethyl (Any N-term)]YSLVIIPK_	495.305	0.00675704	76601	noloss	4	b	1	520.277	20.9715	False	Q9D023	MPC2_MOUSE	Mitochondrial pyruvate carrier 2	Mus musculus OX=10090	Mpc2	1	1	CS_mouse_and_contaminants_and_iRT_20180705
QExHF07581	2		_[+57]YSLVIIPK_	_[Carbamidomethyl (Any N-term)]YSLVIIPK_	YSLVIIPK	60.802	60.802	Q9D023	True	_[Carbamidomethyl (Any N-term)]YSLVIIPK_	495.305	0.00675704	76601	noloss	4	y	1	470.334	8.63969	True	Q9D023	MPC2_MOUSE	Mitochondrial pyruvate carrier 2	Mus musculus OX=10090	Mpc2	1	1	CS_mouse_and_contaminants_and_iRT_20180705
QExHF07581	2		_[+57]YSLVIIPK_	_[Carbamidomethyl (Any N-term)]YSLVIIPK_	YSLVIIPK	60.802	60.802	Q9D023	True	_[Carbamidomethyl (Any N-term)]YSLVIIPK_	495.305	0.00675704	76601	noloss	5	y	1	569.402	14.2174	False	Q9D023	MPC2_MOUSE	Mitochondrial pyruvate carrier 2	Mus musculus OX=10090	Mpc2	1	1	CS_mouse_and_contaminants_and_iRT_20180705
QExHF07581	2		_[+57]YSLVIIPK_	_[Carbamidomethyl (Any N-term)]YSLVIIPK_	YSLVIIPK	60.802	60.802	Q9D023	True	_[Carbamidomethyl (Any N-term)]YSLVIIPK_	495.305	0.00675704	76601	H2O	3	b	1	403.198	18.6741	False	Q9D023	MPC2_MOUSE	Mitochondrial pyruvate carrier 2	Mus musculus OX=10090	Mpc2	1	1	CS_mouse_and_contaminants_and_iRT_20180705
QExHF07581	2		_AFPSYFSK_	_AFPSYFSK_	AFPSYFSK	31.39	31.39	Q9CQ69	True	_AFPSYFSK_	473.737	0.000193514	5888370	noloss	3	y	1	381.213	31.7487	False	Q9CQ69	QCR8_MOUSE	Cytochrome b-c1 complex subunit 8	Mus musculus OX=10090	Uqcrq	1	3	CS_mouse_and_contaminants_and_iRT_20180705
QExHF07581	2		_AFPSYFSK_	_AFPSYFSK_	AFPSYFSK	31.39	31.39	Q9CQ69	True	_AFPSYFSK_	473.737	0.000193514	5888370	noloss	4	y	1	544.277	29.242	False	Q9CQ69	QCR8_MOUSE	Cytochrome b-c1 complex subunit 8	Mus musculus OX=10090	Uqcrq	1	3	CS_mouse_and_contaminants_and_iRT_20180705
QExHF07581	2		_AFPSYFSK_	_AFPSYFSK_	AFPSYFSK	31.39	31.39	Q9CQ69	True	_AFPSYFSK_	473.737	0.000193514	5888370	noloss	5	y	1	631.309	65.0399	False	Q9CQ69	QCR8_MOUSE	Cytochrome b-c1 complex subunit 8	Mus musculus OX=10090	Uqcrq	1	3	CS_mouse_and_contaminants_and_iRT_20180705
QExHF07581	2		_AFPSYFSK_	_AFPSYFSK_	AFPSYFSK	31.39	31.39	Q9CQ69	True	_AFPSYFSK_	473.737	0.000193514	5888370	noloss	6	y	1	728.361	100	False	Q9CQ69	QCR8_MOUSE	Cytochrome b-c1 complex subunit 8	Mus musculus OX=10090	Uqcrq	1	3	CS_mouse_and_contaminants_and_iRT_20180705
QExHF07581	2		_AFPSYFSK_	_AFPSYFSK_	AFPSYFSK	31.39	31.39	Q9CQ69	True	_AFPSYFSK_	473.737	0.000193514	5888370	H2O	5	y	1	613.298	5.98796	True	Q9CQ69	QCR8_MOUSE	Cytochrome b-c1 complex subunit 8	Mus musculus OX=10090	Uqcrq	1	3	CS_mouse_and_contaminants_and_iRT_20180705
QExHF07581	2		_AFPSYFSK_	_AFPSYFSK_	AFPSYFSK	31.39	31.39	Q9CQ69	True	_AFPSYFSK_	473.737	0.000193514	5888370	H2O	6	y	1	710.351	8.33347	False	Q9CQ69	QCR8_MOUSE	Cytochrome b-c1 complex subunit 8	Mus musculus OX=10090	Uqcrq	1	3	CS_mouse_and_contaminants_and_iRT_20180705
QExHF07581	2		_AFPSYFSK_	_AFPSYFSK_	AFPSYFSK	31.39	31.39	Q9CQ69	True	_AFPSYFSK_	473.737	0.000193514	5888370	noloss	6	y	2	364.684	41.1519	False	Q9CQ69	QCR8_MOUSE	Cytochrome b-c1 complex subunit 8	Mus musculus OX=10090	Uqcrq	1	3	CS_mouse_and_contaminants_and_iRT_20180705
QExHF07581	2		_GFTPYYAR_	_GFTPYYAR_	GFTPYYAR	15.9024	15.9024	Q9CR62	True	_GFTPYYAR_	487.74	0.000273679	747524	noloss	3	b	1	306.145	9.93398	False	Q9CR62	M2OM_MOUSE	Mitochondrial 2-oxoglutarate/malate carrier protein	Mus musculus OX=10090	Slc25a11	1	3	CS_mouse_and_contaminants_and_iRT_20180705
QExHF07581	2		_GFTPYYAR_	_GFTPYYAR_	GFTPYYAR	15.9024	15.9024	Q9CR62	True	_GFTPYYAR_	487.74	0.000273679	747524	noloss	3	y	1	409.219	33.6837	False	Q9CR62	M2OM_MOUSE	Mitochondrial 2-oxoglutarate/malate carrier protein	Mus musculus OX=10090	Slc25a11	1	3	CS_mouse_and_contaminants_and_iRT_20180705
QExHF07581	2		_GFTPYYAR_	_GFTPYYAR_	GFTPYYAR	15.9024	15.9024	Q9CR62	True	_GFTPYYAR_	487.74	0.000273679	747524	noloss	4	y	1	572.283	46.8167	False	Q9CR62	M2OM_MOUSE	Mitochondrial 2-oxoglutarate/malate carrier protein	Mus musculus OX=10090	Slc25a11	1	3	CS_mouse_and_contaminants_and_iRT_20180705
QExHF07581	2		_GFTPYYAR_	_GFTPYYAR_	GFTPYYAR	15.9024	15.9024	Q9CR62	True	_GFTPYYAR_	487.74	0.000273679	747524	noloss	5	y	1	669.335	100	False	Q9CR62	M2OM_MOUSE	Mitochondrial 2-oxoglutarate/malate carrier protein	Mus musculus OX=10090	Slc25a11	1	3	CS_mouse_and_contaminants_and_iRT_20180705
QExHF07581	2		_GFTPYYAR_	_GFTPYYAR_	GFTPYYAR	15.9024	15.9024	Q9CR62	True	_GFTPYYAR_	487.74	0.000273679	747524	noloss	6	y	1	770.383	13.9818	False	Q9CR62	M2OM_MOUSE	Mitochondrial 2-oxoglutarate/malate carrier protein	Mus musculus OX=10090	Slc25a11	1	3	CS_mouse_and_contaminants_and_iRT_20180705
QExHF07581	2		_GFTPYYAR_	_GFTPYYAR_	GFTPYYAR	15.9024	15.9024	Q9CR62	True	_GFTPYYAR_	487.74	0.000273679	747524	NH3	3	y	1	392.193	5.35702	True	Q9CR62	M2OM_MOUSE	Mitochondrial 2-oxoglutarate/malate carrier protein	Mus musculus OX=10090	Slc25a11	1	3	CS_mouse_and_contaminants_and_iRT_20180705
QExHF07581	2		_GFTPYYAR_	_GFTPYYAR_	GFTPYYAR	15.9024	15.9024	Q9CR62	True	_GFTPYYAR_	487.74	0.000273679	747524	H2O	6	y	2	376.69	11.5043	False	Q9CR62	M2OM_MOUSE	Mitochondrial 2-oxoglutarate/malate carrier protein	Mus musculus OX=10090	Slc25a11	1	3	CS_mouse_and_contaminants_and_iRT_20180705
QExHF07581	2		_EQSVLEFR_	_EQSVLEFR_	EQSVLEFR	27.4778	27.4778	A2ASS6	False	_EQSVLEFR_	504.261	4.69836e-05	6358153	noloss	3	y	1	451.23	42.8014	False	A2ASS6	TITIN_MOUSE	Titin	Mus musculus OX=10090	Ttn	1	1	CS_mouse_and_contaminants_and_iRT_20180705
QExHF07581	2		_EQSVLEFR_	_EQSVLEFR_	EQSVLEFR	27.4778	27.4778	A2ASS6	False	_EQSVLEFR_	504.261	4.69836e-05	6358153	noloss	4	y	1	564.314	100	False	A2ASS6	TITIN_MOUSE	Titin	Mus musculus OX=10090	Ttn	1	1	CS_mouse_and_contaminants_and_iRT_20180705
QExHF07581	2		_EQSVLEFR_	_EQSVLEFR_	EQSVLEFR	27.4778	27.4778	A2ASS6	False	_EQSVLEFR_	504.261	4.69836e-05	6358153	noloss	5	y	1	663.382	23.7194	False	A2ASS6	TITIN_MOUSE	Titin	Mus musculus OX=10090	Ttn	1	1	CS_mouse_and_contaminants_and_iRT_20180705
QExHF07581	2		_EQSVLEFR_	_EQSVLEFR_	EQSVLEFR	27.4778	27.4778	A2ASS6	False	_EQSVLEFR_	504.261	4.69836e-05	6358153	noloss	6	y	1	750.414	91.3119	False	A2ASS6	TITIN_MOUSE	Titin	Mus musculus OX=10090	Ttn	1	1	CS_mouse_and_contaminants_and_iRT_20180705
QExHF07581	2		_EQSVLEFR_	_EQSVLEFR_	EQSVLEFR	27.4778	27.4778	A2ASS6	False	_EQSVLEFR_	504.261	4.69836e-05	6358153	H2O	3	b	1	327.13	29.6003	False	A2ASS6	TITIN_MOUSE	Titin	Mus musculus OX=10090	Ttn	1	1	CS_mouse_and_contaminants_and_iRT_20180705
QExHF07581	2		_EQSVLEFR_	_EQSVLEFR_	EQSVLEFR	27.4778	27.4778	A2ASS6	False	_EQSVLEFR_	504.261	4.69836e-05	6358153	NH3	7	y	1	861.446	6.14079	False	A2ASS6	TITIN_MOUSE	Titin	Mus musculus OX=10090	Ttn	1	1	CS_mouse_and_contaminants_and_iRT_20180705
QExHF07581	2		_[+57]FVDLYGAQK_	_[Carbamidomethyl (Any N-term)]FVDLYGAQK_	FVDLYGAQK	46.7235	46.7235	Q8BMS1	True	_[Carbamidomethyl (Any N-term)]FVDLYGAQK_	549.285	0.000227469	324775	noloss	3	b	1	419.193	20.4791	False	Q8BMS1	ECHA_MOUSE	Trifunctional enzyme subunit alpha, mitochondrial	Mus musculus OX=10090	Hadha	1	1	CS_mouse_and_contaminants_and_iRT_20180705
QExHF07581	2		_[+57]FVDLYGAQK_	_[Carbamidomethyl (Any N-term)]FVDLYGAQK_	FVDLYGAQK	46.7235	46.7235	Q8BMS1	True	_[Carbamidomethyl (Any N-term)]FVDLYGAQK_	549.285	0.000227469	324775	noloss	3	y	1	346.208	8.03373	True	Q8BMS1	ECHA_MOUSE	Trifunctional enzyme subunit alpha, mitochondrial	Mus musculus OX=10090	Hadha	1	1	CS_mouse_and_contaminants_and_iRT_20180705
QExHF07581	2		_[+57]FVDLYGAQK_	_[Carbamidomethyl (Any N-term)]FVDLYGAQK_	FVDLYGAQK	46.7235	46.7235	Q8BMS1	True	_[Carbamidomethyl (Any N-term)]FVDLYGAQK_	549.285	0.000227469	324775	noloss	4	y	1	403.23	28.5819	False	Q8BMS1	ECHA_MOUSE	Trifunctional enzyme subunit alpha, mitochondrial	Mus musculus OX=10090	Hadha	1	1	CS_mouse_and_contaminants_and_iRT_20180705
QExHF07581	2		_[+57]FVDLYGAQK_	_[Carbamidomethyl (Any N-term)]FVDLYGAQK_	FVDLYGAQK	46.7235	46.7235	Q8BMS1	True	_[Carbamidomethyl (Any N-term)]FVDLYGAQK_	549.285	0.000227469	324775	noloss	5	y	1	566.293	28.7057	False	Q8BMS1	ECHA_MOUSE	Trifunctional enzyme subunit alpha, mitochondrial	Mus musculus OX=10090	Hadha	1	1	CS_mouse_and_contaminants_and_iRT_20180705
QExHF07581	2		_[+57]FVDLYGAQK_	_[Carbamidomethyl (Any N-term)]FVDLYGAQK_	FVDLYGAQK	46.7235	46.7235	Q8BMS1	True	_[Carbamidomethyl (Any N-term)]FVDLYGAQK_	549.285	0.000227469	324775	noloss	6	y	1	679.377	22.3332	False	Q8BMS1	ECHA_MOUSE	Trifunctional enzyme subunit alpha, mitochondrial	Mus musculus OX=10090	Hadha	1	1	CS_mouse_and_contaminants_and_iRT_20180705
QExHF07581	2		_[+57]FVDLYGAQK_	_[Carbamidomethyl (Any N-term)]FVDLYGAQK_	FVDLYGAQK	46.7235	46.7235	Q8BMS1	True	_[Carbamidomethyl (Any N-term)]FVDLYGAQK_	549.285	0.000227469	324775	noloss	7	y	1	794.404	100	False	Q8BMS1	ECHA_MOUSE	Trifunctional enzyme subunit alpha, mitochondrial	Mus musculus OX=10090	Hadha	1	1	CS_mouse_and_contaminants_and_iRT_20180705
QExHF07581	2		_[+57]FVDLYGAQK_	_[Carbamidomethyl (Any N-term)]FVDLYGAQK_	FVDLYGAQK	46.7235	46.7235	Q8BMS1	True	_[Carbamidomethyl (Any N-term)]FVDLYGAQK_	549.285	0.000227469	324775	noloss	8	y	1	893.473	22.2703	False	Q8BMS1	ECHA_MOUSE	Trifunctional enzyme subunit alpha, mitochondrial	Mus musculus OX=10090	Hadha	1	1	CS_mouse_and_contaminants_and_iRT_20180705
QExHF07581	2		_[+57]FVDLYGAQK_	_[Carbamidomethyl (Any N-term)]FVDLYGAQK_	FVDLYGAQK	46.7235	46.7235	Q8BMS1	True	_[Carbamidomethyl (Any N-term)]FVDLYGAQK_	549.285	0.000227469	324775	NH3	3	y	1	329.182	6.55902	True	Q8BMS1	ECHA_MOUSE	Trifunctional enzyme subunit alpha, mitochondrial	Mus musculus OX=10090	Hadha	1	1	CS_mouse_and_contaminants_and_iRT_20180705
QExHF07581	2		_[+57]ITGYIVEYK_	_[Carbamidomethyl (Any N-term)]ITGYIVEYK_	ITGYIVEYK	43.2081	43.2081	A2ASS6	False	_[Carbamidomethyl (Any N-term)]ITGYIVEYK_	571.808	0.00766294	93568.4	noloss	4	y	1	538.287	25.7768	False	A2ASS6	TITIN_MOUSE	Titin	Mus musculus OX=10090	Ttn	1	1	CS_mouse_and_contaminants_and_iRT_20180705
QExHF07581	2		_[+57]ITGYIVEYK_	_[Carbamidomethyl (Any N-term)]ITGYIVEYK_	ITGYIVEYK	43.2081	43.2081	A2ASS6	False	_[Carbamidomethyl (Any N-term)]ITGYIVEYK_	571.808	0.00766294	93568.4	noloss	5	y	1	651.371	24.0155	False	A2ASS6	TITIN_MOUSE	Titin	Mus musculus OX=10090	Ttn	1	1	CS_mouse_and_contaminants_and_iRT_20180705
QExHF07581	2		_[+57]ITGYIVEYK_	_[Carbamidomethyl (Any N-term)]ITGYIVEYK_	ITGYIVEYK	43.2081	43.2081	A2ASS6	False	_[Carbamidomethyl (Any N-term)]ITGYIVEYK_	571.808	0.00766294	93568.4	noloss	7	y	1	871.456	100	False	A2ASS6	TITIN_MOUSE	Titin	Mus musculus OX=10090	Ttn	1	1	CS_mouse_and_contaminants_and_iRT_20180705
QExHF07581	2		_[+57]ITGYIVEYK_	_[Carbamidomethyl (Any N-term)]ITGYIVEYK_	ITGYIVEYK	43.2081	43.2081	A2ASS6	False	_[Carbamidomethyl (Any N-term)]ITGYIVEYK_	571.808	0.00766294	93568.4	noloss	8	y	1	972.504	71.9885	False	A2ASS6	TITIN_MOUSE	Titin	Mus musculus OX=10090	Ttn	1	1	CS_mouse_and_contaminants_and_iRT_20180705
QExHF07581	2		_[+57]NYITPEELR_	_[Carbamidomethyl (Any N-term)]NYITPEELR_	NYITPEELR	37.9845	37.9845	O88990	True	_[Carbamidomethyl (Any N-term)]NYITPEELR_	596.304	0.00766294	164469	noloss	3	y	1	417.246	12.5046	True	O88990	ACTN3_MOUSE	Alpha-actinin-3	Mus musculus OX=10090	Actn3	2	1	CS_mouse_and_contaminants_and_iRT_20180705
QExHF07581	2		_[+57]NYITPEELR_	_[Carbamidomethyl (Any N-term)]NYITPEELR_	NYITPEELR	37.9845	37.9845	O88990	True	_[Carbamidomethyl (Any N-term)]NYITPEELR_	596.304	0.00766294	164469	noloss	5	y	1	643.341	93.4038	False	O88990	ACTN3_MOUSE	Alpha-actinin-3	Mus musculus OX=10090	Actn3	2	1	CS_mouse_and_contaminants_and_iRT_20180705
QExHF07581	2		_[+57]NYITPEELR_	_[Carbamidomethyl (Any N-term)]NYITPEELR_	NYITPEELR	37.9845	37.9845	O88990	True	_[Carbamidomethyl (Any N-term)]NYITPEELR_	596.304	0.00766294	164469	noloss	6	y	1	744.389	100	False	O88990	ACTN3_MOUSE	Alpha-actinin-3	Mus musculus OX=10090	Actn3	2	1	CS_mouse_and_contaminants_and_iRT_20180705
QExHF07581	2		_[+57]NYITPEELR_	_[Carbamidomethyl (Any N-term)]NYITPEELR_	NYITPEELR	37.9845	37.9845	O88990	True	_[Carbamidomethyl (Any N-term)]NYITPEELR_	596.304	0.00766294	164469	noloss	7	y	1	857.473	82.5674	False	O88990	ACTN3_MOUSE	Alpha-actinin-3	Mus musculus OX=10090	Actn3	2	1	CS_mouse_and_contaminants_and_iRT_20180705
QExHF07581	2		_[+57]NYITPEELR_	_[Carbamidomethyl (Any N-term)]NYITPEELR_	NYITPEELR	37.9845	37.9845	O88990	True	_[Carbamidomethyl (Any N-term)]NYITPEELR_	596.304	0.00766294	164469	noloss	8	y	1	1020.54	24.6207	False	O88990	ACTN3_MOUSE	Alpha-actinin-3	Mus musculus OX=10090	Actn3	2	1	CS_mouse_and_contaminants_and_iRT_20180705
QExHF07581	2		_[+57]NYITPEELR_	_[Carbamidomethyl (Any N-term)]NYITPEELR_	NYITPEELR	37.9845	37.9845	O88990	True	_[Carbamidomethyl (Any N-term)]NYITPEELR_	596.304	0.00766294	164469	NH3	5	y	1	626.314	5.25535	True	O88990	ACTN3_MOUSE	Alpha-actinin-3	Mus musculus OX=10090	Actn3	2	1	CS_mouse_and_contaminants_and_iRT_20180705
QExHF07581	2		_[+57]NYITPEELR_	_[Carbamidomethyl (Any N-term)]NYITPEELR_	NYITPEELR	37.9845	37.9845	O88990	True	_[Carbamidomethyl (Any N-term)]NYITPEELR_	596.304	0.00766294	164469	noloss	4	y	1	546.288	15.289	False	O88990	ACTN3_MOUSE	Alpha-actinin-3	Mus musculus OX=10090	Actn3	2	1	CS_mouse_and_contaminants_and_iRT_20180705
QExHF07581	2		_[+57]NYITPEELR_	_[Carbamidomethyl (Any N-term)]NYITPEELR_	NYITPEELR	37.9845	37.9845	O88990	True	_[Carbamidomethyl (Any N-term)]NYITPEELR_	596.304	0.00766294	164469	NH3	3	b	1	431.193	13.0204	False	O88990	ACTN3_MOUSE	Alpha-actinin-3	Mus musculus OX=10090	Actn3	2	1	CS_mouse_and_contaminants_and_iRT_20180705
QExHF07581	2		_[+57]FDAGELITQR_	_[Carbamidomethyl (Any N-term)]FDAGELITQR_	FDAGELITQR	53.9883	53.9883	P67778	False	_[Carbamidomethyl (Any N-term)]FDAGELITQR_	603.809	0.000550824	112658	noloss	3	y	1	404.225	25.5817	False	P67778	PHB_MOUSE	Prohibitin	Mus musculus OX=10090	Phb	1	1	CS_mouse_and_contaminants_and_iRT_20180705
QExHF07581	2		_[+57]FDAGELITQR_	_[Carbamidomethyl (Any N-term)]FDAGELITQR_	FDAGELITQR	53.9883	53.9883	P67778	False	_[Carbamidomethyl (Any N-term)]FDAGELITQR_	603.809	0.000550824	112658	noloss	4	y	1	517.309	15.5308	True	P67778	PHB_MOUSE	Prohibitin	Mus musculus OX=10090	Phb	1	1	CS_mouse_and_contaminants_and_iRT_20180705
QExHF07581	2		_[+57]FDAGELITQR_	_[Carbamidomethyl (Any N-term)]FDAGELITQR_	FDAGELITQR	53.9883	53.9883	P67778	False	_[Carbamidomethyl (Any N-term)]FDAGELITQR_	603.809	0.000550824	112658	noloss	5	y	1	630.393	32.04	False	P67778	PHB_MOUSE	Prohibitin	Mus musculus OX=10090	Phb	1	1	CS_mouse_and_contaminants_and_iRT_20180705
QExHF07581	2		_[+57]FDAGELITQR_	_[Carbamidomethyl (Any N-term)]FDAGELITQR_	FDAGELITQR	53.9883	53.9883	P67778	False	_[Carbamidomethyl (Any N-term)]FDAGELITQR_	603.809	0.000550824	112658	noloss	6	y	1	759.436	11.7616	True	P67778	PHB_MOUSE	Prohibitin	Mus musculus OX=10090	Phb	1	1	CS_mouse_and_contaminants_and_iRT_20180705
QExHF07581	2		_[+57]FDAGELITQR_	_[Carbamidomethyl (Any N-term)]FDAGELITQR_	FDAGELITQR	53.9883	53.9883	P67778	False	_[Carbamidomethyl (Any N-term)]FDAGELITQR_	603.809	0.000550824	112658	noloss	7	y	1	816.457	53.4503	False	P67778	PHB_MOUSE	Prohibitin	Mus musculus OX=10090	Phb	1	1	CS_mouse_and_contaminants_and_iRT_20180705
QExHF07581	2		_[+57]FDAGELITQR_	_[Carbamidomethyl (Any N-term)]FDAGELITQR_	FDAGELITQR	53.9883	53.9883	P67778	False	_[Carbamidomethyl (Any N-term)]FDAGELITQR_	603.809	0.000550824	112658	noloss	8	y	1	887.495	100	False	P67778	PHB_MOUSE	Prohibitin	Mus musculus OX=10090	Phb	1	1	CS_mouse_and_contaminants_and_iRT_20180705
QExHF07581	2		_[+57]FDAGELITQR_	_[Carbamidomethyl (Any N-term)]FDAGELITQR_	FDAGELITQR	53.9883	53.9883	P67778	False	_[Carbamidomethyl (Any N-term)]FDAGELITQR_	603.809	0.000550824	112658	noloss	9	y	1	1002.52	51.1131	False	P67778	PHB_MOUSE	Prohibitin	Mus musculus OX=10090	Phb	1	1	CS_mouse_and_contaminants_and_iRT_20180705
QExHF07581	2		_[+57]FDAGELITQR_	_[Carbamidomethyl (Any N-term)]FDAGELITQR_	FDAGELITQR	53.9883	53.9883	P67778	False	_[Carbamidomethyl (Any N-term)]FDAGELITQR_	603.809	0.000550824	112658	NH3	3	y	1	387.199	12.716	True	P67778	PHB_MOUSE	Prohibitin	Mus musculus OX=10090	Phb	1	1	CS_mouse_and_contaminants_and_iRT_20180705
QExHF07581	2		_[+57]FDAGELITQR_	_[Carbamidomethyl (Any N-term)]FDAGELITQR_	FDAGELITQR	53.9883	53.9883	P67778	False	_[Carbamidomethyl (Any N-term)]FDAGELITQR_	603.809	0.000550824	112658	noloss	3	b	1	391.161	15.9596	False	P67778	PHB_MOUSE	Prohibitin	Mus musculus OX=10090	Phb	1	1	CS_mouse_and_contaminants_and_iRT_20180705
QExHF07581	2		_LVNEVTEFAK_	_LVNEVTEFAK_	LVNEVTEFAK	31.7057	31.7057	contaminant_ALBU_HUMAN	True	_LVNEVTEFAK_	575.311	0	1064141	noloss	3	b	1	327.203	7.68475	True	contaminant_ALBU_HUMAN	contaminant_ALBU_HUMAN						CS_mouse_and_contaminants_and_iRT_20180705
QExHF07581	2		_LVNEVTEFAK_	_LVNEVTEFAK_	LVNEVTEFAK	31.7057	31.7057	contaminant_ALBU_HUMAN	True	_LVNEVTEFAK_	575.311	0	1064141	noloss	3	y	1	365.218	23.1587	False	contaminant_ALBU_HUMAN	contaminant_ALBU_HUMAN						CS_mouse_and_contaminants_and_iRT_20180705
QExHF07581	2		_LVNEVTEFAK_	_LVNEVTEFAK_	LVNEVTEFAK	31.7057	31.7057	contaminant_ALBU_HUMAN	True	_LVNEVTEFAK_	575.311	0	1064141	noloss	4	b	1	456.245	6.60061	True	contaminant_ALBU_HUMAN	contaminant_ALBU_HUMAN						CS_mouse_and_contaminants_and_iRT_20180705
QExHF07581	2		_LVNEVTEFAK_	_LVNEVTEFAK_	LVNEVTEFAK	31.7057	31.7057	contaminant_ALBU_HUMAN	True	_LVNEVTEFAK_	575.311	0	1064141	noloss	4	y	1	494.261	11.02	False	contaminant_ALBU_HUMAN	contaminant_ALBU_HUMAN						CS_mouse_and_contaminants_and_iRT_20180705
QExHF07581	2		_LVNEVTEFAK_	_LVNEVTEFAK_	LVNEVTEFAK	31.7057	31.7057	contaminant_ALBU_HUMAN	True	_LVNEVTEFAK_	575.311	0	1064141	noloss	5	y	1	595.309	40.9873	False	contaminant_ALBU_HUMAN	contaminant_ALBU_HUMAN						CS_mouse_and_contaminants_and_iRT_20180705
QExHF07581	2		_LVNEVTEFAK_	_LVNEVTEFAK_	LVNEVTEFAK	31.7057	31.7057	contaminant_ALBU_HUMAN	True	_LVNEVTEFAK_	575.311	0	1064141	noloss	6	y	1	694.377	36.7322	False	contaminant_ALBU_HUMAN	contaminant_ALBU_HUMAN						CS_mouse_and_contaminants_and_iRT_20180705
QExHF07581	2		_LVNEVTEFAK_	_LVNEVTEFAK_	LVNEVTEFAK	31.7057	31.7057	contaminant_ALBU_HUMAN	True	_LVNEVTEFAK_	575.311	0	1064141	noloss	7	y	1	823.42	18.0453	False	contaminant_ALBU_HUMAN	contaminant_ALBU_HUMAN						CS_mouse_and_contaminants_and_iRT_20180705
QExHF07581	2		_LVNEVTEFAK_	_LVNEVTEFAK_	LVNEVTEFAK	31.7057	31.7057	contaminant_ALBU_HUMAN	True	_LVNEVTEFAK_	575.311	0	1064141	noloss	8	y	1	937.463	100	False	contaminant_ALBU_HUMAN	contaminant_ALBU_HUMAN						CS_mouse_and_contaminants_and_iRT_20180705
QExHF07581	2		_LVNEVTEFAK_	_LVNEVTEFAK_	LVNEVTEFAK	31.7057	31.7057	contaminant_ALBU_HUMAN	True	_LVNEVTEFAK_	575.311	0	1064141	noloss	9	y	1	1036.53	10.353	True	contaminant_ALBU_HUMAN	contaminant_ALBU_HUMAN						CS_mouse_and_contaminants_and_iRT_20180705
QExHF07581	2		_LVNEVTEFAK_	_LVNEVTEFAK_	LVNEVTEFAK	31.7057	31.7057	contaminant_ALBU_HUMAN	True	_LVNEVTEFAK_	575.311	0	1064141	NH3	8	y	1	920.436	7.27342	True	contaminant_ALBU_HUMAN	contaminant_ALBU_HUMAN						CS_mouse_and_contaminants_and_iRT_20180705
QExHF07581	3		_THYYAVAVVK_	_THYYAVAVVK_	THYYAVAVVK	1.93926	1.93926	contaminant_TRFL_HUMAN	False	_THYYAVAVVK_	384.213	0.00183824	92508.3	noloss	3	b	1	402.177	65.6265	False	contaminant_TRFL_HUMAN	contaminant_TRFL_HUMAN						CS_mouse_and_contaminants_and_iRT_20180705
QExHF07581	3		_THYYAVAVVK_	_THYYAVAVVK_	THYYAVAVVK	1.93926	1.93926	contaminant_TRFL_HUMAN	False	_THYYAVAVVK_	384.213	0.00183824	92508.3	noloss	4	b	1	565.241	30.8358	False	contaminant_TRFL_HUMAN	contaminant_TRFL_HUMAN						CS_mouse_and_contaminants_and_iRT_20180705
QExHF07581	3		_THYYAVAVVK_	_THYYAVAVVK_	THYYAVAVVK	1.93926	1.93926	contaminant_TRFL_HUMAN	False	_THYYAVAVVK_	384.213	0.00183824	92508.3	noloss	4	y	1	416.287	100	False	contaminant_TRFL_HUMAN	contaminant_TRFL_HUMAN						CS_mouse_and_contaminants_and_iRT_20180705
QExHF07581	3		_THYYAVAVVK_	_THYYAVAVVK_	THYYAVAVVK	1.93926	1.93926	contaminant_TRFL_HUMAN	False	_THYYAVAVVK_	384.213	0.00183824	92508.3	noloss	5	b	1	636.278	32.8375	False	contaminant_TRFL_HUMAN	contaminant_TRFL_HUMAN						CS_mouse_and_contaminants_and_iRT_20180705
QExHF07581	3		_THYYAVAVVK_	_THYYAVAVVK_	THYYAVAVVK	1.93926	1.93926	contaminant_TRFL_HUMAN	False	_THYYAVAVVK_	384.213	0.00183824	92508.3	noloss	3	y	1	345.25	22.7442	False	contaminant_TRFL_HUMAN	contaminant_TRFL_HUMAN						CS_mouse_and_contaminants_and_iRT_20180705
QExHF07581	3		_THYYAVAVVK_	_THYYAVAVVK_	THYYAVAVVK	1.93926	1.93926	contaminant_TRFL_HUMAN	False	_THYYAVAVVK_	384.213	0.00183824	92508.3	noloss	5	y	1	515.355	23.1896	False	contaminant_TRFL_HUMAN	contaminant_TRFL_HUMAN						CS_mouse_and_contaminants_and_iRT_20180705
QExHF07581	2		_[+57]VTGYLIEM[+16]QK_	_[Carbamidomethyl (Any N-term)]VTGYLIEM[Oxidation (M)]QK_	VTGYLIEMQK	28.6748	28.6748	A2ASS6	False	_[Carbamidomethyl (Any N-term)]VTGYLIEM[Oxidation (M)]QK_	627.824	0.0068306	82528.9	noloss	3	b	1	315.166	23.6933	True	A2ASS6	TITIN_MOUSE	Titin	Mus musculus OX=10090	Ttn	1	1	CS_mouse_and_contaminants_and_iRT_20180705
QExHF07581	2		_[+57]VTGYLIEM[+16]QK_	_[Carbamidomethyl (Any N-term)]VTGYLIEM[Oxidation (M)]QK_	VTGYLIEMQK	28.6748	28.6748	A2ASS6	False	_[Carbamidomethyl (Any N-term)]VTGYLIEM[Oxidation (M)]QK_	627.824	0.0068306	82528.9	noloss	3	y	1	422.207	45.0588	False	A2ASS6	TITIN_MOUSE	Titin	Mus musculus OX=10090	Ttn	1	1	CS_mouse_and_contaminants_and_iRT_20180705
QExHF07581	2		_[+57]VTGYLIEM[+16]QK_	_[Carbamidomethyl (Any N-term)]VTGYLIEM[Oxidation (M)]QK_	VTGYLIEMQK	28.6748	28.6748	A2ASS6	False	_[Carbamidomethyl (Any N-term)]VTGYLIEM[Oxidation (M)]QK_	627.824	0.0068306	82528.9	noloss	4	y	1	551.249	32.1073	False	A2ASS6	TITIN_MOUSE	Titin	Mus musculus OX=10090	Ttn	1	1	CS_mouse_and_contaminants_and_iRT_20180705
QExHF07581	2		_[+57]VTGYLIEM[+16]QK_	_[Carbamidomethyl (Any N-term)]VTGYLIEM[Oxidation (M)]QK_	VTGYLIEMQK	28.6748	28.6748	A2ASS6	False	_[Carbamidomethyl (Any N-term)]VTGYLIEM[Oxidation (M)]QK_	627.824	0.0068306	82528.9	noloss	5	y	1	664.333	45.0043	False	A2ASS6	TITIN_MOUSE	Titin	Mus musculus OX=10090	Ttn	1	1	CS_mouse_and_contaminants_and_iRT_20180705
QExHF07581	2		_[+57]VTGYLIEM[+16]QK_	_[Carbamidomethyl (Any N-term)]VTGYLIEM[Oxidation (M)]QK_	VTGYLIEMQK	28.6748	28.6748	A2ASS6	False	_[Carbamidomethyl (Any N-term)]VTGYLIEM[Oxidation (M)]QK_	627.824	0.0068306	82528.9	noloss	6	y	1	777.418	29.0106	False	A2ASS6	TITIN_MOUSE	Titin	Mus musculus OX=10090	Ttn	1	1	CS_mouse_and_contaminants_and_iRT_20180705
QExHF07581	2		_[+57]VTGYLIEM[+16]QK_	_[Carbamidomethyl (Any N-term)]VTGYLIEM[Oxidation (M)]QK_	VTGYLIEMQK	28.6748	28.6748	A2ASS6	False	_[Carbamidomethyl (Any N-term)]VTGYLIEM[Oxidation (M)]QK_	627.824	0.0068306	82528.9	noloss	8	y	1	997.502	91.6085	False	A2ASS6	TITIN_MOUSE	Titin	Mus musculus OX=10090	Ttn	1	1	CS_mouse_and_contaminants_and_iRT_20180705
QExHF07581	2		_[+57]VTGYLIEM[+16]QK_	_[Carbamidomethyl (Any N-term)]VTGYLIEM[Oxidation (M)]QK_	VTGYLIEMQK	28.6748	28.6748	A2ASS6	False	_[Carbamidomethyl (Any N-term)]VTGYLIEM[Oxidation (M)]QK_	627.824	0.0068306	82528.9	noloss	9	y	1	1098.55	39.0702	False	A2ASS6	TITIN_MOUSE	Titin	Mus musculus OX=10090	Ttn	1	1	CS_mouse_and_contaminants_and_iRT_20180705
QExHF07581	2		_FQLFGSPSGQK_	_FQLFGSPSGQK_	FQLFGSPSGQK	38.7371	38.7371	contaminant_TRFL_HUMAN	True	_FQLFGSPSGQK_	598.309	3.96272e-05	488956	noloss	3	b	1	389.218	16.4995	False	contaminant_TRFL_HUMAN	contaminant_TRFL_HUMAN						CS_mouse_and_contaminants_and_iRT_20180705
QExHF07581	2		_FQLFGSPSGQK_	_FQLFGSPSGQK_	FQLFGSPSGQK	38.7371	38.7371	contaminant_TRFL_HUMAN	True	_FQLFGSPSGQK_	598.309	3.96272e-05	488956	noloss	3	y	1	332.193	7.3878	True	contaminant_TRFL_HUMAN	contaminant_TRFL_HUMAN						CS_mouse_and_contaminants_and_iRT_20180705
QExHF07581	2		_FQLFGSPSGQK_	_FQLFGSPSGQK_	FQLFGSPSGQK	38.7371	38.7371	contaminant_TRFL_HUMAN	True	_FQLFGSPSGQK_	598.309	3.96272e-05	488956	noloss	5	y	1	516.278	49.2339	False	contaminant_TRFL_HUMAN	contaminant_TRFL_HUMAN						CS_mouse_and_contaminants_and_iRT_20180705
QExHF07581	2		_FQLFGSPSGQK_	_FQLFGSPSGQK_	FQLFGSPSGQK	38.7371	38.7371	contaminant_TRFL_HUMAN	True	_FQLFGSPSGQK_	598.309	3.96272e-05	488956	noloss	6	y	1	603.31	10.6849	False	contaminant_TRFL_HUMAN	contaminant_TRFL_HUMAN						CS_mouse_and_contaminants_and_iRT_20180705
QExHF07581	2		_FQLFGSPSGQK_	_FQLFGSPSGQK_	FQLFGSPSGQK	38.7371	38.7371	contaminant_TRFL_HUMAN	True	_FQLFGSPSGQK_	598.309	3.96272e-05	488956	noloss	7	y	1	660.331	39.4746	False	contaminant_TRFL_HUMAN	contaminant_TRFL_HUMAN						CS_mouse_and_contaminants_and_iRT_20180705
QExHF07581	2		_FQLFGSPSGQK_	_FQLFGSPSGQK_	FQLFGSPSGQK	38.7371	38.7371	contaminant_TRFL_HUMAN	True	_FQLFGSPSGQK_	598.309	3.96272e-05	488956	noloss	8	y	1	807.4	53.8196	False	contaminant_TRFL_HUMAN	contaminant_TRFL_HUMAN						CS_mouse_and_contaminants_and_iRT_20180705
QExHF07581	2		_FQLFGSPSGQK_	_FQLFGSPSGQK_	FQLFGSPSGQK	38.7371	38.7371	contaminant_TRFL_HUMAN	True	_FQLFGSPSGQK_	598.309	3.96272e-05	488956	noloss	9	y	1	920.484	60.2214	False	contaminant_TRFL_HUMAN	contaminant_TRFL_HUMAN						CS_mouse_and_contaminants_and_iRT_20180705
QExHF07581	2		_[+57]DDVVAPDLDLK_	_[Carbamidomethyl (Any N-term)]DDVVAPDLDLK_	DDVVAPDLDLK	64.6389	64.6389	A2ASS6	False	_[Carbamidomethyl (Any N-term)]DDVVAPDLDLK_	628.822	0.00197462	122712	noloss	3	b	1	387.151	27.4714	False	A2ASS6	TITIN_MOUSE	Titin	Mus musculus OX=10090	Ttn	1	1	CS_mouse_and_contaminants_and_iRT_20180705
QExHF07581	2		_[+57]DDVVAPDLDLK_	_[Carbamidomethyl (Any N-term)]DDVVAPDLDLK_	DDVVAPDLDLK	64.6389	64.6389	A2ASS6	False	_[Carbamidomethyl (Any N-term)]DDVVAPDLDLK_	628.822	0.00197462	122712	noloss	4	y	1	488.308	8.06242	False	A2ASS6	TITIN_MOUSE	Titin	Mus musculus OX=10090	Ttn	1	1	CS_mouse_and_contaminants_and_iRT_20180705
QExHF07581	2		_[+57]DDVVAPDLDLK_	_[Carbamidomethyl (Any N-term)]DDVVAPDLDLK_	DDVVAPDLDLK	64.6389	64.6389	A2ASS6	False	_[Carbamidomethyl (Any N-term)]DDVVAPDLDLK_	628.822	0.00197462	122712	noloss	6	y	1	700.388	33.6763	False	A2ASS6	TITIN_MOUSE	Titin	Mus musculus OX=10090	Ttn	1	1	CS_mouse_and_contaminants_and_iRT_20180705
QExHF07581	2		_[+57]DDVVAPDLDLK_	_[Carbamidomethyl (Any N-term)]DDVVAPDLDLK_	DDVVAPDLDLK	64.6389	64.6389	A2ASS6	False	_[Carbamidomethyl (Any N-term)]DDVVAPDLDLK_	628.822	0.00197462	122712	noloss	7	y	1	771.425	30.6446	False	A2ASS6	TITIN_MOUSE	Titin	Mus musculus OX=10090	Ttn	1	1	CS_mouse_and_contaminants_and_iRT_20180705
QExHF07581	2		_[+57]DDVVAPDLDLK_	_[Carbamidomethyl (Any N-term)]DDVVAPDLDLK_	DDVVAPDLDLK	64.6389	64.6389	A2ASS6	False	_[Carbamidomethyl (Any N-term)]DDVVAPDLDLK_	628.822	0.00197462	122712	noloss	8	y	1	870.493	29.8472	False	A2ASS6	TITIN_MOUSE	Titin	Mus musculus OX=10090	Ttn	1	1	CS_mouse_and_contaminants_and_iRT_20180705
QExHF07581	2		_[+57]DDVVAPDLDLK_	_[Carbamidomethyl (Any N-term)]DDVVAPDLDLK_	DDVVAPDLDLK	64.6389	64.6389	A2ASS6	False	_[Carbamidomethyl (Any N-term)]DDVVAPDLDLK_	628.822	0.00197462	122712	noloss	9	y	1	969.562	5.67609	False	A2ASS6	TITIN_MOUSE	Titin	Mus musculus OX=10090	Ttn	1	1	CS_mouse_and_contaminants_and_iRT_20180705
QExHF07581	2		_[+57]YEFEQGLSEK_	_[Carbamidomethyl (Any N-term)]YEFEQGLSEK_	YEFEQGLSEK	28.1288	28.1288	E9Q800	False	_[Carbamidomethyl (Any N-term)]YEFEQGLSEK_	643.799	0.00827156	168698	noloss	3	b	1	497.203	7.92772	True	E9Q800	E9Q800_MOUSE	MICOS complex subunit MIC60	Mus musculus OX=10090	Immt	1	1	CS_mouse_and_contaminants_and_iRT_20180705
QExHF07581	2		_[+57]YEFEQGLSEK_	_[Carbamidomethyl (Any N-term)]YEFEQGLSEK_	YEFEQGLSEK	28.1288	28.1288	E9Q800	False	_[Carbamidomethyl (Any N-term)]YEFEQGLSEK_	643.799	0.00827156	168698	noloss	3	y	1	363.187	34.8359	False	E9Q800	E9Q800_MOUSE	MICOS complex subunit MIC60	Mus musculus OX=10090	Immt	1	1	CS_mouse_and_contaminants_and_iRT_20180705
QExHF07581	2		_[+57]YEFEQGLSEK_	_[Carbamidomethyl (Any N-term)]YEFEQGLSEK_	YEFEQGLSEK	28.1288	28.1288	E9Q800	False	_[Carbamidomethyl (Any N-term)]YEFEQGLSEK_	643.799	0.00827156	168698	noloss	5	y	1	533.293	26.2115	False	E9Q800	E9Q800_MOUSE	MICOS complex subunit MIC60	Mus musculus OX=10090	Immt	1	1	CS_mouse_and_contaminants_and_iRT_20180705
QExHF07581	2		_[+57]YEFEQGLSEK_	_[Carbamidomethyl (Any N-term)]YEFEQGLSEK_	YEFEQGLSEK	28.1288	28.1288	E9Q800	False	_[Carbamidomethyl (Any N-term)]YEFEQGLSEK_	643.799	0.00827156	168698	noloss	7	y	1	790.394	25.2554	True	E9Q800	E9Q800_MOUSE	MICOS complex subunit MIC60	Mus musculus OX=10090	Immt	1	1	CS_mouse_and_contaminants_and_iRT_20180705
QExHF07581	2		_[+57]YEFEQGLSEK_	_[Carbamidomethyl (Any N-term)]YEFEQGLSEK_	YEFEQGLSEK	28.1288	28.1288	E9Q800	False	_[Carbamidomethyl (Any N-term)]YEFEQGLSEK_	643.799	0.00827156	168698	noloss	8	y	1	937.463	100	False	E9Q800	E9Q800_MOUSE	MICOS complex subunit MIC60	Mus musculus OX=10090	Immt	1	1	CS_mouse_and_contaminants_and_iRT_20180705
QExHF07581	2		_[+57]YEFEQGLSEK_	_[Carbamidomethyl (Any N-term)]YEFEQGLSEK_	YEFEQGLSEK	28.1288	28.1288	E9Q800	False	_[Carbamidomethyl (Any N-term)]YEFEQGLSEK_	643.799	0.00827156	168698	H2O	8	y	1	919.452	7.25264	True	E9Q800	E9Q800_MOUSE	MICOS complex subunit MIC60	Mus musculus OX=10090	Immt	1	1	CS_mouse_and_contaminants_and_iRT_20180705
QExHF07581	2		_[+57]YEFEQGLSEK_	_[Carbamidomethyl (Any N-term)]YEFEQGLSEK_	YEFEQGLSEK	28.1288	28.1288	E9Q800	False	_[Carbamidomethyl (Any N-term)]YEFEQGLSEK_	643.799	0.00827156	168698	noloss	6	y	1	661.352	18.1557	True	E9Q800	E9Q800_MOUSE	MICOS complex subunit MIC60	Mus musculus OX=10090	Immt	1	1	CS_mouse_and_contaminants_and_iRT_20180705
QExHF07581	2		_[+57]YEFEQGLSEK_	_[Carbamidomethyl (Any N-term)]YEFEQGLSEK_	YEFEQGLSEK	28.1288	28.1288	E9Q800	False	_[Carbamidomethyl (Any N-term)]YEFEQGLSEK_	643.799	0.00827156	168698	noloss	9	y	1	1066.51	28.9204	False	E9Q800	E9Q800_MOUSE	MICOS complex subunit MIC60	Mus musculus OX=10090	Immt	1	1	CS_mouse_and_contaminants_and_iRT_20180705
QExHF07581	2		_[+57]YEFEQGLSEK_	_[Carbamidomethyl (Any N-term)]YEFEQGLSEK_	YEFEQGLSEK	28.1288	28.1288	E9Q800	False	_[Carbamidomethyl (Any N-term)]YEFEQGLSEK_	643.799	0.00827156	168698	H2O	6	y	1	643.341	36.8575	False	E9Q800	E9Q800_MOUSE	MICOS complex subunit MIC60	Mus musculus OX=10090	Immt	1	1	CS_mouse_and_contaminants_and_iRT_20180705
QExHF07581	2		_[+57]YEFEQGLSEK_	_[Carbamidomethyl (Any N-term)]YEFEQGLSEK_	YEFEQGLSEK	28.1288	28.1288	E9Q800	False	_[Carbamidomethyl (Any N-term)]YEFEQGLSEK_	643.799	0.00827156	168698	H2O	9	y	1	1048.49	7.96209	True	E9Q800	E9Q800_MOUSE	MICOS complex subunit MIC60	Mus musculus OX=10090	Immt	1	1	CS_mouse_and_contaminants_and_iRT_20180705
QExHF07581	2		_[+57]YEFEQGLSEK_	_[Carbamidomethyl (Any N-term)]YEFEQGLSEK_	YEFEQGLSEK	28.1288	28.1288	E9Q800	False	_[Carbamidomethyl (Any N-term)]YEFEQGLSEK_	643.799	0.00827156	168698	H2O	7	y	1	772.384	7.95003	True	E9Q800	E9Q800_MOUSE	MICOS complex subunit MIC60	Mus musculus OX=10090	Immt	1	1	CS_mouse_and_contaminants_and_iRT_20180705
QExHF07581	2		_[+57]YEFEQGLSEK_	_[Carbamidomethyl (Any N-term)]YEFEQGLSEK_	YEFEQGLSEK	28.1288	28.1288	E9Q800	False	_[Carbamidomethyl (Any N-term)]YEFEQGLSEK_	643.799	0.00827156	168698	H2O	3	y	1	345.177	31.7069	False	E9Q800	E9Q800_MOUSE	MICOS complex subunit MIC60	Mus musculus OX=10090	Immt	1	1	CS_mouse_and_contaminants_and_iRT_20180705
QExHF07581	2		_[+57]YEFEQGLSEK_	_[Carbamidomethyl (Any N-term)]YEFEQGLSEK_	YEFEQGLSEK	28.1288	28.1288	E9Q800	False	_[Carbamidomethyl (Any N-term)]YEFEQGLSEK_	643.799	0.00827156	168698	noloss	4	y	1	476.271	8.92588	True	E9Q800	E9Q800_MOUSE	MICOS complex subunit MIC60	Mus musculus OX=10090	Immt	1	1	CS_mouse_and_contaminants_and_iRT_20180705
QExHF07581	2		_[+57]VNADEVGGEALGR_	_[Carbamidomethyl (Any N-term)]VNADEVGGEALGR_	VNADEVGGEALGR	19.291	19.291	A8DUK4	False	_[Carbamidomethyl (Any N-term)]VNADEVGGEALGR_	672.331	7.5899e-05	287934	noloss	3	b	1	342.177	24.3521	True	A8DUK4	A8DUK4_MOUSE	Beta-globin	Mus musculus OX=10090	Hbb-bs	1	1	CS_mouse_and_contaminants_and_iRT_20180705
QExHF07581	2		_[+57]VNADEVGGEALGR_	_[Carbamidomethyl (Any N-term)]VNADEVGGEALGR_	VNADEVGGEALGR	19.291	19.291	A8DUK4	False	_[Carbamidomethyl (Any N-term)]VNADEVGGEALGR_	672.331	7.5899e-05	287934	noloss	5	b	1	586.247	12.6729	True	A8DUK4	A8DUK4_MOUSE	Beta-globin	Mus musculus OX=10090	Hbb-bs	1	1	CS_mouse_and_contaminants_and_iRT_20180705
QExHF07581	2		_[+57]VNADEVGGEALGR_	_[Carbamidomethyl (Any N-term)]VNADEVGGEALGR_	VNADEVGGEALGR	19.291	19.291	A8DUK4	False	_[Carbamidomethyl (Any N-term)]VNADEVGGEALGR_	672.331	7.5899e-05	287934	noloss	6	y	1	602.326	16.4154	True	A8DUK4	A8DUK4_MOUSE	Beta-globin	Mus musculus OX=10090	Hbb-bs	1	1	CS_mouse_and_contaminants_and_iRT_20180705
QExHF07581	2		_[+57]VNADEVGGEALGR_	_[Carbamidomethyl (Any N-term)]VNADEVGGEALGR_	VNADEVGGEALGR	19.291	19.291	A8DUK4	False	_[Carbamidomethyl (Any N-term)]VNADEVGGEALGR_	672.331	7.5899e-05	287934	noloss	7	y	1	659.347	100	False	A8DUK4	A8DUK4_MOUSE	Beta-globin	Mus musculus OX=10090	Hbb-bs	1	1	CS_mouse_and_contaminants_and_iRT_20180705
QExHF07581	2		_[+57]VNADEVGGEALGR_	_[Carbamidomethyl (Any N-term)]VNADEVGGEALGR_	VNADEVGGEALGR	19.291	19.291	A8DUK4	False	_[Carbamidomethyl (Any N-term)]VNADEVGGEALGR_	672.331	7.5899e-05	287934	noloss	8	y	1	758.416	52.0743	False	A8DUK4	A8DUK4_MOUSE	Beta-globin	Mus musculus OX=10090	Hbb-bs	1	1	CS_mouse_and_contaminants_and_iRT_20180705
QExHF07581	2		_[+57]VNADEVGGEALGR_	_[Carbamidomethyl (Any N-term)]VNADEVGGEALGR_	VNADEVGGEALGR	19.291	19.291	A8DUK4	False	_[Carbamidomethyl (Any N-term)]VNADEVGGEALGR_	672.331	7.5899e-05	287934	noloss	9	y	1	887.458	37.7043	False	A8DUK4	A8DUK4_MOUSE	Beta-globin	Mus musculus OX=10090	Hbb-bs	1	1	CS_mouse_and_contaminants_and_iRT_20180705
QExHF07581	2		_[+57]VNADEVGGEALGR_	_[Carbamidomethyl (Any N-term)]VNADEVGGEALGR_	VNADEVGGEALGR	19.291	19.291	A8DUK4	False	_[Carbamidomethyl (Any N-term)]VNADEVGGEALGR_	672.331	7.5899e-05	287934	noloss	10	y	1	1002.49	52.9432	False	A8DUK4	A8DUK4_MOUSE	Beta-globin	Mus musculus OX=10090	Hbb-bs	1	1	CS_mouse_and_contaminants_and_iRT_20180705
QExHF07581	2		_[+57]VNADEVGGEALGR_	_[Carbamidomethyl (Any N-term)]VNADEVGGEALGR_	VNADEVGGEALGR	19.291	19.291	A8DUK4	False	_[Carbamidomethyl (Any N-term)]VNADEVGGEALGR_	672.331	7.5899e-05	287934	noloss	11	y	1	1073.52	59.6243	False	A8DUK4	A8DUK4_MOUSE	Beta-globin	Mus musculus OX=10090	Hbb-bs	1	1	CS_mouse_and_contaminants_and_iRT_20180705
QExHF07581	2		_[+57]VNADEVGGEALGR_	_[Carbamidomethyl (Any N-term)]VNADEVGGEALGR_	VNADEVGGEALGR	19.291	19.291	A8DUK4	False	_[Carbamidomethyl (Any N-term)]VNADEVGGEALGR_	672.331	7.5899e-05	287934	noloss	12	y	1	1187.57	29.7031	True	A8DUK4	A8DUK4_MOUSE	Beta-globin	Mus musculus OX=10090	Hbb-bs	1	1	CS_mouse_and_contaminants_and_iRT_20180705
QExHF07581	2		_[+57]VNADEVGGEALGR_	_[Carbamidomethyl (Any N-term)]VNADEVGGEALGR_	VNADEVGGEALGR	19.291	19.291	A8DUK4	False	_[Carbamidomethyl (Any N-term)]VNADEVGGEALGR_	672.331	7.5899e-05	287934	NH3	12	y	1	1170.54	9.78845	True	A8DUK4	A8DUK4_MOUSE	Beta-globin	Mus musculus OX=10090	Hbb-bs	1	1	CS_mouse_and_contaminants_and_iRT_20180705
QExHF07581	2		_[+57]VNADEVGGEALGR_	_[Carbamidomethyl (Any N-term)]VNADEVGGEALGR_	VNADEVGGEALGR	19.291	19.291	A8DUK4	False	_[Carbamidomethyl (Any N-term)]VNADEVGGEALGR_	672.331	7.5899e-05	287934	noloss	4	b	1	457.204	17.0124	True	A8DUK4	A8DUK4_MOUSE	Beta-globin	Mus musculus OX=10090	Hbb-bs	1	1	CS_mouse_and_contaminants_and_iRT_20180705
QExHF07581	2		_[+57]VNADEVGGEALGR_	_[Carbamidomethyl (Any N-term)]VNADEVGGEALGR_	VNADEVGGEALGR	19.291	19.291	A8DUK4	False	_[Carbamidomethyl (Any N-term)]VNADEVGGEALGR_	672.331	7.5899e-05	287934	noloss	4	y	1	416.262	20.9079	True	A8DUK4	A8DUK4_MOUSE	Beta-globin	Mus musculus OX=10090	Hbb-bs	1	1	CS_mouse_and_contaminants_and_iRT_20180705
QExHF07581	2		_[+57]VNADEVGGEALGR_	_[Carbamidomethyl (Any N-term)]VNADEVGGEALGR_	VNADEVGGEALGR	19.291	19.291	A8DUK4	False	_[Carbamidomethyl (Any N-term)]VNADEVGGEALGR_	672.331	7.5899e-05	287934	noloss	3	y	1	345.224	7.03224	True	A8DUK4	A8DUK4_MOUSE	Beta-globin	Mus musculus OX=10090	Hbb-bs	1	1	CS_mouse_and_contaminants_and_iRT_20180705
QExHF07581	2		_[+57]VNADEVGGEALGR_	_[Carbamidomethyl (Any N-term)]VNADEVGGEALGR_	VNADEVGGEALGR	19.291	19.291	A8DUK4	False	_[Carbamidomethyl (Any N-term)]VNADEVGGEALGR_	672.331	7.5899e-05	287934	NH3	4	b	1	440.178	26.5711	True	A8DUK4	A8DUK4_MOUSE	Beta-globin	Mus musculus OX=10090	Hbb-bs	1	1	CS_mouse_and_contaminants_and_iRT_20180705
QExHF07581	2		_[+57]VNADEVGGEALGR_	_[Carbamidomethyl (Any N-term)]VNADEVGGEALGR_	VNADEVGGEALGR	19.291	19.291	A8DUK4	False	_[Carbamidomethyl (Any N-term)]VNADEVGGEALGR_	672.331	7.5899e-05	287934	NH3	5	b	1	569.22	12.135	True	A8DUK4	A8DUK4_MOUSE	Beta-globin	Mus musculus OX=10090	Hbb-bs	1	1	CS_mouse_and_contaminants_and_iRT_20180705
QExHF07581	2		_[+57]VNADEVGGEALGR_	_[Carbamidomethyl (Any N-term)]VNADEVGGEALGR_	VNADEVGGEALGR	19.291	19.291	A8DUK4	False	_[Carbamidomethyl (Any N-term)]VNADEVGGEALGR_	672.331	7.5899e-05	287934	noloss	5	y	1	545.304	8.01784	True	A8DUK4	A8DUK4_MOUSE	Beta-globin	Mus musculus OX=10090	Hbb-bs	1	1	CS_mouse_and_contaminants_and_iRT_20180705
QExHF07581	2		_[+57]VNADEVGGEALGR_	_[Carbamidomethyl (Any N-term)]VNADEVGGEALGR_	VNADEVGGEALGR	19.291	19.291	A8DUK4	False	_[Carbamidomethyl (Any N-term)]VNADEVGGEALGR_	672.331	7.5899e-05	287934	NH3	7	y	1	642.321	6	True	A8DUK4	A8DUK4_MOUSE	Beta-globin	Mus musculus OX=10090	Hbb-bs	1	1	CS_mouse_and_contaminants_and_iRT_20180705
QExHF07581	2		_[+57]VNADEVGGEALGR_	_[Carbamidomethyl (Any N-term)]VNADEVGGEALGR_	VNADEVGGEALGR	19.291	19.291	A8DUK4	False	_[Carbamidomethyl (Any N-term)]VNADEVGGEALGR_	672.331	7.5899e-05	287934	noloss	10	b	1	999.438	7.21207	True	A8DUK4	A8DUK4_MOUSE	Beta-globin	Mus musculus OX=10090	Hbb-bs	1	1	CS_mouse_and_contaminants_and_iRT_20180705
QExHF07581	2		_[+57]VNADEVGGEALGR_	_[Carbamidomethyl (Any N-term)]VNADEVGGEALGR_	VNADEVGGEALGR	19.291	19.291	A8DUK4	False	_[Carbamidomethyl (Any N-term)]VNADEVGGEALGR_	672.331	7.5899e-05	287934	NH3	10	y	1	985.459	51.9092	False	A8DUK4	A8DUK4_MOUSE	Beta-globin	Mus musculus OX=10090	Hbb-bs	1	1	CS_mouse_and_contaminants_and_iRT_20180705
QExHF07581	2		_[+57]YQLDPTASISAK_	_[Carbamidomethyl (Any N-term)]YQLDPTASISAK_	YQLDPTASISAK	38.4626	38.4626	G3UX26	False	_[Carbamidomethyl (Any N-term)]YQLDPTASISAK_	675.849	0	444609	noloss	3	b	1	462.235	5.57551	True	G3UX26	G3UX26_MOUSE	Voltage-dependent anion-selective channel protein 2	Mus musculus OX=10090	Vdac2	1	1	CS_mouse_and_contaminants_and_iRT_20180705
QExHF07581	2		_[+57]YQLDPTASISAK_	_[Carbamidomethyl (Any N-term)]YQLDPTASISAK_	YQLDPTASISAK	38.4626	38.4626	G3UX26	False	_[Carbamidomethyl (Any N-term)]YQLDPTASISAK_	675.849	0	444609	noloss	3	y	1	305.182	21.7174	False	G3UX26	G3UX26_MOUSE	Voltage-dependent anion-selective channel protein 2	Mus musculus OX=10090	Vdac2	1	1	CS_mouse_and_contaminants_and_iRT_20180705
QExHF07581	2		_[+57]YQLDPTASISAK_	_[Carbamidomethyl (Any N-term)]YQLDPTASISAK_	YQLDPTASISAK	38.4626	38.4626	G3UX26	False	_[Carbamidomethyl (Any N-term)]YQLDPTASISAK_	675.849	0	444609	noloss	4	b	1	577.262	6.72074	True	G3UX26	G3UX26_MOUSE	Voltage-dependent anion-selective channel protein 2	Mus musculus OX=10090	Vdac2	1	1	CS_mouse_and_contaminants_and_iRT_20180705
QExHF07581	2		_[+57]YQLDPTASISAK_	_[Carbamidomethyl (Any N-term)]YQLDPTASISAK_	YQLDPTASISAK	38.4626	38.4626	G3UX26	False	_[Carbamidomethyl (Any N-term)]YQLDPTASISAK_	675.849	0	444609	noloss	4	y	1	418.266	6.94248	True	G3UX26	G3UX26_MOUSE	Voltage-dependent anion-selective channel protein 2	Mus musculus OX=10090	Vdac2	1	1	CS_mouse_and_contaminants_and_iRT_20180705
QExHF07581	2		_[+57]YQLDPTASISAK_	_[Carbamidomethyl (Any N-term)]YQLDPTASISAK_	YQLDPTASISAK	38.4626	38.4626	G3UX26	False	_[Carbamidomethyl (Any N-term)]YQLDPTASISAK_	675.849	0	444609	noloss	5	y	1	505.298	14.8509	False	G3UX26	G3UX26_MOUSE	Voltage-dependent anion-selective channel protein 2	Mus musculus OX=10090	Vdac2	1	1	CS_mouse_and_contaminants_and_iRT_20180705
QExHF07581	2		_[+57]YQLDPTASISAK_	_[Carbamidomethyl (Any N-term)]YQLDPTASISAK_	YQLDPTASISAK	38.4626	38.4626	G3UX26	False	_[Carbamidomethyl (Any N-term)]YQLDPTASISAK_	675.849	0	444609	noloss	6	y	1	576.335	9.06334	True	G3UX26	G3UX26_MOUSE	Voltage-dependent anion-selective channel protein 2	Mus musculus OX=10090	Vdac2	1	1	CS_mouse_and_contaminants_and_iRT_20180705
QExHF07581	2		_[+57]YQLDPTASISAK_	_[Carbamidomethyl (Any N-term)]YQLDPTASISAK_	YQLDPTASISAK	38.4626	38.4626	G3UX26	False	_[Carbamidomethyl (Any N-term)]YQLDPTASISAK_	675.849	0	444609	noloss	8	y	1	774.436	100	False	G3UX26	G3UX26_MOUSE	Voltage-dependent anion-selective channel protein 2	Mus musculus OX=10090	Vdac2	1	1	CS_mouse_and_contaminants_and_iRT_20180705
QExHF07581	2		_[+57]YQLDPTASISAK_	_[Carbamidomethyl (Any N-term)]YQLDPTASISAK_	YQLDPTASISAK	38.4626	38.4626	G3UX26	False	_[Carbamidomethyl (Any N-term)]YQLDPTASISAK_	675.849	0	444609	noloss	9	y	1	889.463	36.1154	False	G3UX26	G3UX26_MOUSE	Voltage-dependent anion-selective channel protein 2	Mus musculus OX=10090	Vdac2	1	1	CS_mouse_and_contaminants_and_iRT_20180705
QExHF07581	2		_[+57]YQLDPTASISAK_	_[Carbamidomethyl (Any N-term)]YQLDPTASISAK_	YQLDPTASISAK	38.4626	38.4626	G3UX26	False	_[Carbamidomethyl (Any N-term)]YQLDPTASISAK_	675.849	0	444609	noloss	10	b	2	567.277	6.76403	True	G3UX26	G3UX26_MOUSE	Voltage-dependent anion-selective channel protein 2	Mus musculus OX=10090	Vdac2	1	1	CS_mouse_and_contaminants_and_iRT_20180705
QExHF07581	2		_[+57]YQLDPTASISAK_	_[Carbamidomethyl (Any N-term)]YQLDPTASISAK_	YQLDPTASISAK	38.4626	38.4626	G3UX26	False	_[Carbamidomethyl (Any N-term)]YQLDPTASISAK_	675.849	0	444609	noloss	10	y	1	1002.55	50.6559	False	G3UX26	G3UX26_MOUSE	Voltage-dependent anion-selective channel protein 2	Mus musculus OX=10090	Vdac2	1	1	CS_mouse_and_contaminants_and_iRT_20180705
QExHF07581	2		_[+57]YQLDPTASISAK_	_[Carbamidomethyl (Any N-term)]YQLDPTASISAK_	YQLDPTASISAK	38.4626	38.4626	G3UX26	False	_[Carbamidomethyl (Any N-term)]YQLDPTASISAK_	675.849	0	444609	NH3	11	y	1	1113.58	10.2764	False	G3UX26	G3UX26_MOUSE	Voltage-dependent anion-selective channel protein 2	Mus musculus OX=10090	Vdac2	1	1	CS_mouse_and_contaminants_and_iRT_20180705
QExHF07581	2		_[+57]NQENISSVLYK_	_[Carbamidomethyl (Any N-term)]NQENISSVLYK_	NQENISSVLYK	37.175	37.175	E9Q1W3	False	_[Carbamidomethyl (Any N-term)]NQENISSVLYK_	676.346	0.00690256	93008.1	noloss	4	y	1	522.329	54.8377	False	E9Q1W3	E9Q1W3_MOUSE	Nebulin	Mus musculus OX=10090	Neb	1	1	CS_mouse_and_contaminants_and_iRT_20180705
QExHF07581	2		_[+57]NQENISSVLYK_	_[Carbamidomethyl (Any N-term)]NQENISSVLYK_	NQENISSVLYK	37.175	37.175	E9Q1W3	False	_[Carbamidomethyl (Any N-term)]NQENISSVLYK_	676.346	0.00690256	93008.1	noloss	6	y	1	696.393	100	False	E9Q1W3	E9Q1W3_MOUSE	Nebulin	Mus musculus OX=10090	Neb	1	1	CS_mouse_and_contaminants_and_iRT_20180705
QExHF07581	2		_[+57]NQENISSVLYK_	_[Carbamidomethyl (Any N-term)]NQENISSVLYK_	NQENISSVLYK	37.175	37.175	E9Q1W3	False	_[Carbamidomethyl (Any N-term)]NQENISSVLYK_	676.346	0.00690256	93008.1	noloss	8	y	1	923.52	78.7676	False	E9Q1W3	E9Q1W3_MOUSE	Nebulin	Mus musculus OX=10090	Neb	1	1	CS_mouse_and_contaminants_and_iRT_20180705
QExHF07581	2		_[+57]NQENISSVLYK_	_[Carbamidomethyl (Any N-term)]NQENISSVLYK_	NQENISSVLYK	37.175	37.175	E9Q1W3	False	_[Carbamidomethyl (Any N-term)]NQENISSVLYK_	676.346	0.00690256	93008.1	noloss	9	y	1	1052.56	77.2056	False	E9Q1W3	E9Q1W3_MOUSE	Nebulin	Mus musculus OX=10090	Neb	1	1	CS_mouse_and_contaminants_and_iRT_20180705
QExHF07581	2		_[+57]SLVEESQLPDGK_	_[Carbamidomethyl (Any N-term)]SLVEESQLPDGK_	SLVEESQLPDGK	29.3302	29.3302	A2ASS6	False	_[Carbamidomethyl (Any N-term)]SLVEESQLPDGK_	679.844	0.000482083	155674	noloss	3	b	1	357.213	14.7566	False	A2ASS6	TITIN_MOUSE	Titin	Mus musculus OX=10090	Ttn	1	1	CS_mouse_and_contaminants_and_iRT_20180705
QExHF07581	2		_[+57]SLVEESQLPDGK_	_[Carbamidomethyl (Any N-term)]SLVEESQLPDGK_	SLVEESQLPDGK	29.3302	29.3302	A2ASS6	False	_[Carbamidomethyl (Any N-term)]SLVEESQLPDGK_	679.844	0.000482083	155674	noloss	3	y	1	319.161	6.30031	True	A2ASS6	TITIN_MOUSE	Titin	Mus musculus OX=10090	Ttn	1	1	CS_mouse_and_contaminants_and_iRT_20180705
QExHF07581	2		_[+57]SLVEESQLPDGK_	_[Carbamidomethyl (Any N-term)]SLVEESQLPDGK_	SLVEESQLPDGK	29.3302	29.3302	A2ASS6	False	_[Carbamidomethyl (Any N-term)]SLVEESQLPDGK_	679.844	0.000482083	155674	noloss	4	b	1	486.256	5.43293	True	A2ASS6	TITIN_MOUSE	Titin	Mus musculus OX=10090	Ttn	1	1	CS_mouse_and_contaminants_and_iRT_20180705
QExHF07581	2		_[+57]SLVEESQLPDGK_	_[Carbamidomethyl (Any N-term)]SLVEESQLPDGK_	SLVEESQLPDGK	29.3302	29.3302	A2ASS6	False	_[Carbamidomethyl (Any N-term)]SLVEESQLPDGK_	679.844	0.000482083	155674	noloss	4	y	1	416.214	100	False	A2ASS6	TITIN_MOUSE	Titin	Mus musculus OX=10090	Ttn	1	1	CS_mouse_and_contaminants_and_iRT_20180705
QExHF07581	2		_[+57]SLVEESQLPDGK_	_[Carbamidomethyl (Any N-term)]SLVEESQLPDGK_	SLVEESQLPDGK	29.3302	29.3302	A2ASS6	False	_[Carbamidomethyl (Any N-term)]SLVEESQLPDGK_	679.844	0.000482083	155674	noloss	5	y	1	529.298	6.97271	True	A2ASS6	TITIN_MOUSE	Titin	Mus musculus OX=10090	Ttn	1	1	CS_mouse_and_contaminants_and_iRT_20180705
QExHF07581	2		_[+57]SLVEESQLPDGK_	_[Carbamidomethyl (Any N-term)]SLVEESQLPDGK_	SLVEESQLPDGK	29.3302	29.3302	A2ASS6	False	_[Carbamidomethyl (Any N-term)]SLVEESQLPDGK_	679.844	0.000482083	155674	noloss	7	y	1	744.389	19.7402	False	A2ASS6	TITIN_MOUSE	Titin	Mus musculus OX=10090	Ttn	1	1	CS_mouse_and_contaminants_and_iRT_20180705
QExHF07581	2		_[+57]SLVEESQLPDGK_	_[Carbamidomethyl (Any N-term)]SLVEESQLPDGK_	SLVEESQLPDGK	29.3302	29.3302	A2ASS6	False	_[Carbamidomethyl (Any N-term)]SLVEESQLPDGK_	679.844	0.000482083	155674	noloss	8	y	1	873.431	7.02737	True	A2ASS6	TITIN_MOUSE	Titin	Mus musculus OX=10090	Ttn	1	1	CS_mouse_and_contaminants_and_iRT_20180705
QExHF07581	2		_[+57]SLVEESQLPDGK_	_[Carbamidomethyl (Any N-term)]SLVEESQLPDGK_	SLVEESQLPDGK	29.3302	29.3302	A2ASS6	False	_[Carbamidomethyl (Any N-term)]SLVEESQLPDGK_	679.844	0.000482083	155674	noloss	9	y	1	1002.47	23.8756	False	A2ASS6	TITIN_MOUSE	Titin	Mus musculus OX=10090	Ttn	1	1	CS_mouse_and_contaminants_and_iRT_20180705
QExHF07581	2		_[+57]SLVEESQLPDGK_	_[Carbamidomethyl (Any N-term)]SLVEESQLPDGK_	SLVEESQLPDGK	29.3302	29.3302	A2ASS6	False	_[Carbamidomethyl (Any N-term)]SLVEESQLPDGK_	679.844	0.000482083	155674	noloss	10	y	1	1101.54	39.1184	False	A2ASS6	TITIN_MOUSE	Titin	Mus musculus OX=10090	Ttn	1	1	CS_mouse_and_contaminants_and_iRT_20180705
QExHF07581	2		_[+57]SLVEESQLPDGK_	_[Carbamidomethyl (Any N-term)]SLVEESQLPDGK_	SLVEESQLPDGK	29.3302	29.3302	A2ASS6	False	_[Carbamidomethyl (Any N-term)]SLVEESQLPDGK_	679.844	0.000482083	155674	H2O	8	y	2	428.214	5.85895	True	A2ASS6	TITIN_MOUSE	Titin	Mus musculus OX=10090	Ttn	1	1	CS_mouse_and_contaminants_and_iRT_20180705
QExHF07581	2		_[+57]SLVEESQLPDGK_	_[Carbamidomethyl (Any N-term)]SLVEESQLPDGK_	SLVEESQLPDGK	29.3302	29.3302	A2ASS6	False	_[Carbamidomethyl (Any N-term)]SLVEESQLPDGK_	679.844	0.000482083	155674	H2O	9	y	1	984.463	13.6021	False	A2ASS6	TITIN_MOUSE	Titin	Mus musculus OX=10090	Ttn	1	1	CS_mouse_and_contaminants_and_iRT_20180705
QExHF07581	2		_[+57]NIC[+57]YVITHGDAK_	_[Carbamidomethyl (Any N-term)]NIC[Carbamidomethyl (C)]YVITHGDAK_	NICYVITHGDAK	25.0858	25.0858	P97457	False	_[Carbamidomethyl (Any N-term)]NIC[Carbamidomethyl (C)]YVITHGDAK_	724.354	0	779831	noloss	3	b	1	445.186	27.2336	True	P97457	MLRS_MOUSE	Myosin regulatory light chain 2, skeletal muscle isoform	Mus musculus OX=10090	Mylpf	1	3	CS_mouse_and_contaminants_and_iRT_20180705
QExHF07581	2		_[+57]NIC[+57]YVITHGDAK_	_[Carbamidomethyl (Any N-term)]NIC[Carbamidomethyl (C)]YVITHGDAK_	NICYVITHGDAK	25.0858	25.0858	P97457	False	_[Carbamidomethyl (Any N-term)]NIC[Carbamidomethyl (C)]YVITHGDAK_	724.354	0	779831	noloss	3	y	1	333.177	5.43796	True	P97457	MLRS_MOUSE	Myosin regulatory light chain 2, skeletal muscle isoform	Mus musculus OX=10090	Mylpf	1	3	CS_mouse_and_contaminants_and_iRT_20180705
QExHF07581	2		_[+57]NIC[+57]YVITHGDAK_	_[Carbamidomethyl (Any N-term)]NIC[Carbamidomethyl (C)]YVITHGDAK_	NICYVITHGDAK	25.0858	25.0858	P97457	False	_[Carbamidomethyl (Any N-term)]NIC[Carbamidomethyl (C)]YVITHGDAK_	724.354	0	779831	noloss	4	b	1	608.25	8.14112	True	P97457	MLRS_MOUSE	Myosin regulatory light chain 2, skeletal muscle isoform	Mus musculus OX=10090	Mylpf	1	3	CS_mouse_and_contaminants_and_iRT_20180705
QExHF07581	2		_[+57]NIC[+57]YVITHGDAK_	_[Carbamidomethyl (Any N-term)]NIC[Carbamidomethyl (C)]YVITHGDAK_	NICYVITHGDAK	25.0858	25.0858	P97457	False	_[Carbamidomethyl (Any N-term)]NIC[Carbamidomethyl (C)]YVITHGDAK_	724.354	0	779831	noloss	4	y	1	390.198	22.2196	True	P97457	MLRS_MOUSE	Myosin regulatory light chain 2, skeletal muscle isoform	Mus musculus OX=10090	Mylpf	1	3	CS_mouse_and_contaminants_and_iRT_20180705
QExHF07581	2		_[+57]NIC[+57]YVITHGDAK_	_[Carbamidomethyl (Any N-term)]NIC[Carbamidomethyl (C)]YVITHGDAK_	NICYVITHGDAK	25.0858	25.0858	P97457	False	_[Carbamidomethyl (Any N-term)]NIC[Carbamidomethyl (C)]YVITHGDAK_	724.354	0	779831	noloss	5	y	1	527.257	41.0658	False	P97457	MLRS_MOUSE	Myosin regulatory light chain 2, skeletal muscle isoform	Mus musculus OX=10090	Mylpf	1	3	CS_mouse_and_contaminants_and_iRT_20180705
QExHF07581	2		_[+57]NIC[+57]YVITHGDAK_	_[Carbamidomethyl (Any N-term)]NIC[Carbamidomethyl (C)]YVITHGDAK_	NICYVITHGDAK	25.0858	25.0858	P97457	False	_[Carbamidomethyl (Any N-term)]NIC[Carbamidomethyl (C)]YVITHGDAK_	724.354	0	779831	noloss	6	y	1	628.305	53.5996	False	P97457	MLRS_MOUSE	Myosin regulatory light chain 2, skeletal muscle isoform	Mus musculus OX=10090	Mylpf	1	3	CS_mouse_and_contaminants_and_iRT_20180705
QExHF07581	2		_[+57]NIC[+57]YVITHGDAK_	_[Carbamidomethyl (Any N-term)]NIC[Carbamidomethyl (C)]YVITHGDAK_	NICYVITHGDAK	25.0858	25.0858	P97457	False	_[Carbamidomethyl (Any N-term)]NIC[Carbamidomethyl (C)]YVITHGDAK_	724.354	0	779831	noloss	7	y	1	741.389	49.363	False	P97457	MLRS_MOUSE	Myosin regulatory light chain 2, skeletal muscle isoform	Mus musculus OX=10090	Mylpf	1	3	CS_mouse_and_contaminants_and_iRT_20180705
QExHF07581	2		_[+57]NIC[+57]YVITHGDAK_	_[Carbamidomethyl (Any N-term)]NIC[Carbamidomethyl (C)]YVITHGDAK_	NICYVITHGDAK	25.0858	25.0858	P97457	False	_[Carbamidomethyl (Any N-term)]NIC[Carbamidomethyl (C)]YVITHGDAK_	724.354	0	779831	noloss	8	y	1	840.457	38.6219	False	P97457	MLRS_MOUSE	Myosin regulatory light chain 2, skeletal muscle isoform	Mus musculus OX=10090	Mylpf	1	3	CS_mouse_and_contaminants_and_iRT_20180705
QExHF07581	2		_[+57]NIC[+57]YVITHGDAK_	_[Carbamidomethyl (Any N-term)]NIC[Carbamidomethyl (C)]YVITHGDAK_	NICYVITHGDAK	25.0858	25.0858	P97457	False	_[Carbamidomethyl (Any N-term)]NIC[Carbamidomethyl (C)]YVITHGDAK_	724.354	0	779831	noloss	9	y	1	1003.52	46.5024	False	P97457	MLRS_MOUSE	Myosin regulatory light chain 2, skeletal muscle isoform	Mus musculus OX=10090	Mylpf	1	3	CS_mouse_and_contaminants_and_iRT_20180705
QExHF07581	2		_[+57]NIC[+57]YVITHGDAK_	_[Carbamidomethyl (Any N-term)]NIC[Carbamidomethyl (C)]YVITHGDAK_	NICYVITHGDAK	25.0858	25.0858	P97457	False	_[Carbamidomethyl (Any N-term)]NIC[Carbamidomethyl (C)]YVITHGDAK_	724.354	0	779831	noloss	10	y	1	1163.55	100	False	P97457	MLRS_MOUSE	Myosin regulatory light chain 2, skeletal muscle isoform	Mus musculus OX=10090	Mylpf	1	3	CS_mouse_and_contaminants_and_iRT_20180705
QExHF07581	2		_[+57]NIC[+57]YVITHGDAK_	_[Carbamidomethyl (Any N-term)]NIC[Carbamidomethyl (C)]YVITHGDAK_	NICYVITHGDAK	25.0858	25.0858	P97457	False	_[Carbamidomethyl (Any N-term)]NIC[Carbamidomethyl (C)]YVITHGDAK_	724.354	0	779831	NH3	3	b	1	428.16	12.4733	True	P97457	MLRS_MOUSE	Myosin regulatory light chain 2, skeletal muscle isoform	Mus musculus OX=10090	Mylpf	1	3	CS_mouse_and_contaminants_and_iRT_20180705
QExHF07581	2		_[+57]NIC[+57]YVITHGDAK_	_[Carbamidomethyl (Any N-term)]NIC[Carbamidomethyl (C)]YVITHGDAK_	NICYVITHGDAK	25.0858	25.0858	P97457	False	_[Carbamidomethyl (Any N-term)]NIC[Carbamidomethyl (C)]YVITHGDAK_	724.354	0	779831	H2O	10	y	1	1145.54	7.79327	True	P97457	MLRS_MOUSE	Myosin regulatory light chain 2, skeletal muscle isoform	Mus musculus OX=10090	Mylpf	1	3	CS_mouse_and_contaminants_and_iRT_20180705
QExHF07581	2		_[+57]NIC[+57]YVITHGDAK_	_[Carbamidomethyl (Any N-term)]NIC[Carbamidomethyl (C)]YVITHGDAK_	NICYVITHGDAK	25.0858	25.0858	P97457	False	_[Carbamidomethyl (Any N-term)]NIC[Carbamidomethyl (C)]YVITHGDAK_	724.354	0	779831	NH3	7	y	1	724.362	9.92197	True	P97457	MLRS_MOUSE	Myosin regulatory light chain 2, skeletal muscle isoform	Mus musculus OX=10090	Mylpf	1	3	CS_mouse_and_contaminants_and_iRT_20180705
QExHF07581	2		_[+57]YTTVLETADYDR_	_[Carbamidomethyl (Any N-term)]YTTVLETADYDR_	YTTVLETADYDR	43.9279	43.9279	E9Q1W3	False	_[Carbamidomethyl (Any N-term)]YTTVLETADYDR_	752.352	0.00414684	164959	noloss	3	y	1	453.209	39.4511	False	E9Q1W3	E9Q1W3_MOUSE	Nebulin	Mus musculus OX=10090	Neb	1	1	CS_mouse_and_contaminants_and_iRT_20180705
QExHF07581	2		_[+57]YTTVLETADYDR_	_[Carbamidomethyl (Any N-term)]YTTVLETADYDR_	YTTVLETADYDR	43.9279	43.9279	E9Q1W3	False	_[Carbamidomethyl (Any N-term)]YTTVLETADYDR_	752.352	0.00414684	164959	noloss	5	y	1	639.273	10.7952	True	E9Q1W3	E9Q1W3_MOUSE	Nebulin	Mus musculus OX=10090	Neb	1	1	CS_mouse_and_contaminants_and_iRT_20180705
QExHF07581	2		_[+57]YTTVLETADYDR_	_[Carbamidomethyl (Any N-term)]YTTVLETADYDR_	YTTVLETADYDR	43.9279	43.9279	E9Q1W3	False	_[Carbamidomethyl (Any N-term)]YTTVLETADYDR_	752.352	0.00414684	164959	noloss	6	y	1	740.321	42.4106	False	E9Q1W3	E9Q1W3_MOUSE	Nebulin	Mus musculus OX=10090	Neb	1	1	CS_mouse_and_contaminants_and_iRT_20180705
QExHF07581	2		_[+57]YTTVLETADYDR_	_[Carbamidomethyl (Any N-term)]YTTVLETADYDR_	YTTVLETADYDR	43.9279	43.9279	E9Q1W3	False	_[Carbamidomethyl (Any N-term)]YTTVLETADYDR_	752.352	0.00414684	164959	noloss	7	y	1	869.364	69.2606	False	E9Q1W3	E9Q1W3_MOUSE	Nebulin	Mus musculus OX=10090	Neb	1	1	CS_mouse_and_contaminants_and_iRT_20180705
QExHF07581	2		_[+57]YTTVLETADYDR_	_[Carbamidomethyl (Any N-term)]YTTVLETADYDR_	YTTVLETADYDR	43.9279	43.9279	E9Q1W3	False	_[Carbamidomethyl (Any N-term)]YTTVLETADYDR_	752.352	0.00414684	164959	noloss	8	y	1	982.448	100	False	E9Q1W3	E9Q1W3_MOUSE	Nebulin	Mus musculus OX=10090	Neb	1	1	CS_mouse_and_contaminants_and_iRT_20180705
QExHF07581	2		_[+57]YTTVLETADYDR_	_[Carbamidomethyl (Any N-term)]YTTVLETADYDR_	YTTVLETADYDR	43.9279	43.9279	E9Q1W3	False	_[Carbamidomethyl (Any N-term)]YTTVLETADYDR_	752.352	0.00414684	164959	noloss	9	y	1	1081.52	32.8721	True	E9Q1W3	E9Q1W3_MOUSE	Nebulin	Mus musculus OX=10090	Neb	1	1	CS_mouse_and_contaminants_and_iRT_20180705
QExHF07581	2		_[+57]YTTVLETADYDR_	_[Carbamidomethyl (Any N-term)]YTTVLETADYDR_	YTTVLETADYDR	43.9279	43.9279	E9Q1W3	False	_[Carbamidomethyl (Any N-term)]YTTVLETADYDR_	752.352	0.00414684	164959	noloss	10	y	1	1182.56	86.035	False	E9Q1W3	E9Q1W3_MOUSE	Nebulin	Mus musculus OX=10090	Neb	1	1	CS_mouse_and_contaminants_and_iRT_20180705
QExHF07581	2		_[+57]YTTVLETADYDR_	_[Carbamidomethyl (Any N-term)]YTTVLETADYDR_	YTTVLETADYDR	43.9279	43.9279	E9Q1W3	False	_[Carbamidomethyl (Any N-term)]YTTVLETADYDR_	752.352	0.00414684	164959	noloss	11	y	1	1283.61	20.3275	True	E9Q1W3	E9Q1W3_MOUSE	Nebulin	Mus musculus OX=10090	Neb	1	1	CS_mouse_and_contaminants_and_iRT_20180705
QExHF07581	2		_[+57]YTTVLETADYDR_	_[Carbamidomethyl (Any N-term)]YTTVLETADYDR_	YTTVLETADYDR	43.9279	43.9279	E9Q1W3	False	_[Carbamidomethyl (Any N-term)]YTTVLETADYDR_	752.352	0.00414684	164959	H2O	7	y	1	851.353	13.7132	True	E9Q1W3	E9Q1W3_MOUSE	Nebulin	Mus musculus OX=10090	Neb	1	1	CS_mouse_and_contaminants_and_iRT_20180705
QExHF07581	2		_[+57]YTTVLETADYDR_	_[Carbamidomethyl (Any N-term)]YTTVLETADYDR_	YTTVLETADYDR	43.9279	43.9279	E9Q1W3	False	_[Carbamidomethyl (Any N-term)]YTTVLETADYDR_	752.352	0.00414684	164959	noloss	4	y	1	568.236	8.91137	True	E9Q1W3	E9Q1W3_MOUSE	Nebulin	Mus musculus OX=10090	Neb	1	1	CS_mouse_and_contaminants_and_iRT_20180705
QExHF07581	2		_[+57]YTTVLETADYDR_	_[Carbamidomethyl (Any N-term)]YTTVLETADYDR_	YTTVLETADYDR	43.9279	43.9279	E9Q1W3	False	_[Carbamidomethyl (Any N-term)]YTTVLETADYDR_	752.352	0.00414684	164959	noloss	3	b	1	423.187	8.02115	True	E9Q1W3	E9Q1W3_MOUSE	Nebulin	Mus musculus OX=10090	Neb	1	1	CS_mouse_and_contaminants_and_iRT_20180705
QExHF07581	2		_[+57]YTTVLETADYDR_	_[Carbamidomethyl (Any N-term)]YTTVLETADYDR_	YTTVLETADYDR	43.9279	43.9279	E9Q1W3	False	_[Carbamidomethyl (Any N-term)]YTTVLETADYDR_	752.352	0.00414684	164959	H2O	3	b	1	405.177	75.9013	False	E9Q1W3	E9Q1W3_MOUSE	Nebulin	Mus musculus OX=10090	Neb	1	1	CS_mouse_and_contaminants_and_iRT_20180705
QExHF07581	2		_[+57]YTTVLETADYDR_	_[Carbamidomethyl (Any N-term)]YTTVLETADYDR_	YTTVLETADYDR	43.9279	43.9279	E9Q1W3	False	_[Carbamidomethyl (Any N-term)]YTTVLETADYDR_	752.352	0.00414684	164959	NH3	3	y	1	436.183	6.06496	True	E9Q1W3	E9Q1W3_MOUSE	Nebulin	Mus musculus OX=10090	Neb	1	1	CS_mouse_and_contaminants_and_iRT_20180705
QExHF07581	2		_[+57]YTTVLETADYDR_	_[Carbamidomethyl (Any N-term)]YTTVLETADYDR_	YTTVLETADYDR	43.9279	43.9279	E9Q1W3	False	_[Carbamidomethyl (Any N-term)]YTTVLETADYDR_	752.352	0.00414684	164959	NH3	7	y	1	852.337	7.48262	True	E9Q1W3	E9Q1W3_MOUSE	Nebulin	Mus musculus OX=10090	Neb	1	1	CS_mouse_and_contaminants_and_iRT_20180705
QExHF07581	2		_[+57]YTTVLETADYDR_	_[Carbamidomethyl (Any N-term)]YTTVLETADYDR_	YTTVLETADYDR	43.9279	43.9279	E9Q1W3	False	_[Carbamidomethyl (Any N-term)]YTTVLETADYDR_	752.352	0.00414684	164959	H2O	8	y	1	964.437	7.34208	True	E9Q1W3	E9Q1W3_MOUSE	Nebulin	Mus musculus OX=10090	Neb	1	1	CS_mouse_and_contaminants_and_iRT_20180705
QExHF07581	2		_[+57]YTTVLETADYDR_	_[Carbamidomethyl (Any N-term)]YTTVLETADYDR_	YTTVLETADYDR	43.9279	43.9279	E9Q1W3	False	_[Carbamidomethyl (Any N-term)]YTTVLETADYDR_	752.352	0.00414684	164959	H2O	11	y	1	1265.6	6.36734	True	E9Q1W3	E9Q1W3_MOUSE	Nebulin	Mus musculus OX=10090	Neb	1	1	CS_mouse_and_contaminants_and_iRT_20180705
QExHF07581	2		_[+57]DDGNAAITGYTIQK_	_[Carbamidomethyl (Any N-term)]DDGNAAITGYTIQK_	DDGNAAITGYTIQK	36.8187	36.8187	D3YU50	False	_[Carbamidomethyl (Any N-term)]DDGNAAITGYTIQK_	762.37	9.91614e-05	127190	noloss	3	y	1	388.255	15.4679	True	D3YU50	D3YU50_MOUSE	Myosin-binding protein C, slow-type	Mus musculus OX=10090	Mybpc1	1	1	CS_mouse_and_contaminants_and_iRT_20180705
QExHF07581	2		_[+57]DDGNAAITGYTIQK_	_[Carbamidomethyl (Any N-term)]DDGNAAITGYTIQK_	DDGNAAITGYTIQK	36.8187	36.8187	D3YU50	False	_[Carbamidomethyl (Any N-term)]DDGNAAITGYTIQK_	762.37	9.91614e-05	127190	noloss	4	b	1	459.147	34.7356	False	D3YU50	D3YU50_MOUSE	Myosin-binding protein C, slow-type	Mus musculus OX=10090	Mybpc1	1	1	CS_mouse_and_contaminants_and_iRT_20180705
QExHF07581	2		_[+57]DDGNAAITGYTIQK_	_[Carbamidomethyl (Any N-term)]DDGNAAITGYTIQK_	DDGNAAITGYTIQK	36.8187	36.8187	D3YU50	False	_[Carbamidomethyl (Any N-term)]DDGNAAITGYTIQK_	762.37	9.91614e-05	127190	noloss	4	y	1	489.303	25.147	False	D3YU50	D3YU50_MOUSE	Myosin-binding protein C, slow-type	Mus musculus OX=10090	Mybpc1	1	1	CS_mouse_and_contaminants_and_iRT_20180705
QExHF07581	2		_[+57]DDGNAAITGYTIQK_	_[Carbamidomethyl (Any N-term)]DDGNAAITGYTIQK_	DDGNAAITGYTIQK	36.8187	36.8187	D3YU50	False	_[Carbamidomethyl (Any N-term)]DDGNAAITGYTIQK_	762.37	9.91614e-05	127190	noloss	5	b	1	530.184	100	False	D3YU50	D3YU50_MOUSE	Myosin-binding protein C, slow-type	Mus musculus OX=10090	Mybpc1	1	1	CS_mouse_and_contaminants_and_iRT_20180705
QExHF07581	2		_[+57]DDGNAAITGYTIQK_	_[Carbamidomethyl (Any N-term)]DDGNAAITGYTIQK_	DDGNAAITGYTIQK	36.8187	36.8187	D3YU50	False	_[Carbamidomethyl (Any N-term)]DDGNAAITGYTIQK_	762.37	9.91614e-05	127190	noloss	6	b	1	601.221	12.3547	True	D3YU50	D3YU50_MOUSE	Myosin-binding protein C, slow-type	Mus musculus OX=10090	Mybpc1	1	1	CS_mouse_and_contaminants_and_iRT_20180705
QExHF07581	2		_[+57]DDGNAAITGYTIQK_	_[Carbamidomethyl (Any N-term)]DDGNAAITGYTIQK_	DDGNAAITGYTIQK	36.8187	36.8187	D3YU50	False	_[Carbamidomethyl (Any N-term)]DDGNAAITGYTIQK_	762.37	9.91614e-05	127190	noloss	6	y	1	709.388	22.1703	True	D3YU50	D3YU50_MOUSE	Myosin-binding protein C, slow-type	Mus musculus OX=10090	Mybpc1	1	1	CS_mouse_and_contaminants_and_iRT_20180705
QExHF07581	2		_[+57]DDGNAAITGYTIQK_	_[Carbamidomethyl (Any N-term)]DDGNAAITGYTIQK_	DDGNAAITGYTIQK	36.8187	36.8187	D3YU50	False	_[Carbamidomethyl (Any N-term)]DDGNAAITGYTIQK_	762.37	9.91614e-05	127190	noloss	7	y	1	810.436	72.4776	False	D3YU50	D3YU50_MOUSE	Myosin-binding protein C, slow-type	Mus musculus OX=10090	Mybpc1	1	1	CS_mouse_and_contaminants_and_iRT_20180705
QExHF07581	2		_[+57]DDGNAAITGYTIQK_	_[Carbamidomethyl (Any N-term)]DDGNAAITGYTIQK_	DDGNAAITGYTIQK	36.8187	36.8187	D3YU50	False	_[Carbamidomethyl (Any N-term)]DDGNAAITGYTIQK_	762.37	9.91614e-05	127190	noloss	8	y	1	923.52	44.0282	False	D3YU50	D3YU50_MOUSE	Myosin-binding protein C, slow-type	Mus musculus OX=10090	Mybpc1	1	1	CS_mouse_and_contaminants_and_iRT_20180705
QExHF07581	2		_[+57]DDGNAAITGYTIQK_	_[Carbamidomethyl (Any N-term)]DDGNAAITGYTIQK_	DDGNAAITGYTIQK	36.8187	36.8187	D3YU50	False	_[Carbamidomethyl (Any N-term)]DDGNAAITGYTIQK_	762.37	9.91614e-05	127190	noloss	9	y	1	994.557	45.6649	False	D3YU50	D3YU50_MOUSE	Myosin-binding protein C, slow-type	Mus musculus OX=10090	Mybpc1	1	1	CS_mouse_and_contaminants_and_iRT_20180705
QExHF07581	2		_[+57]DDGNAAITGYTIQK_	_[Carbamidomethyl (Any N-term)]DDGNAAITGYTIQK_	DDGNAAITGYTIQK	36.8187	36.8187	D3YU50	False	_[Carbamidomethyl (Any N-term)]DDGNAAITGYTIQK_	762.37	9.91614e-05	127190	NH3	4	b	1	442.12	8.83281	True	D3YU50	D3YU50_MOUSE	Myosin-binding protein C, slow-type	Mus musculus OX=10090	Mybpc1	1	1	CS_mouse_and_contaminants_and_iRT_20180705
QExHF07581	2		_[+57]DDGNAAITGYTIQK_	_[Carbamidomethyl (Any N-term)]DDGNAAITGYTIQK_	DDGNAAITGYTIQK	36.8187	36.8187	D3YU50	False	_[Carbamidomethyl (Any N-term)]DDGNAAITGYTIQK_	762.37	9.91614e-05	127190	noloss	10	y	1	1065.59	10.2701	True	D3YU50	D3YU50_MOUSE	Myosin-binding protein C, slow-type	Mus musculus OX=10090	Mybpc1	1	1	CS_mouse_and_contaminants_and_iRT_20180705
QExHF07581	2		_[+57]DDGNAAITGYTIQK_	_[Carbamidomethyl (Any N-term)]DDGNAAITGYTIQK_	DDGNAAITGYTIQK	36.8187	36.8187	D3YU50	False	_[Carbamidomethyl (Any N-term)]DDGNAAITGYTIQK_	762.37	9.91614e-05	127190	NH3	6	b	1	584.195	18.6662	True	D3YU50	D3YU50_MOUSE	Myosin-binding protein C, slow-type	Mus musculus OX=10090	Mybpc1	1	1	CS_mouse_and_contaminants_and_iRT_20180705
QExHF07581	2		_[+57]DDGNAAITGYTIQK_	_[Carbamidomethyl (Any N-term)]DDGNAAITGYTIQK_	DDGNAAITGYTIQK	36.8187	36.8187	D3YU50	False	_[Carbamidomethyl (Any N-term)]DDGNAAITGYTIQK_	762.37	9.91614e-05	127190	noloss	3	b	1	345.104	11.1896	True	D3YU50	D3YU50_MOUSE	Myosin-binding protein C, slow-type	Mus musculus OX=10090	Mybpc1	1	1	CS_mouse_and_contaminants_and_iRT_20180705
QExHF07581	2		_[+57]DDGNAAITGYTIQK_	_[Carbamidomethyl (Any N-term)]DDGNAAITGYTIQK_	DDGNAAITGYTIQK	36.8187	36.8187	D3YU50	False	_[Carbamidomethyl (Any N-term)]DDGNAAITGYTIQK_	762.37	9.91614e-05	127190	NH3	5	b	1	513.158	7.87963	True	D3YU50	D3YU50_MOUSE	Myosin-binding protein C, slow-type	Mus musculus OX=10090	Mybpc1	1	1	CS_mouse_and_contaminants_and_iRT_20180705
QExHF07581	2		_[+57]DDGNAAITGYTIQK_	_[Carbamidomethyl (Any N-term)]DDGNAAITGYTIQK_	DDGNAAITGYTIQK	36.8187	36.8187	D3YU50	False	_[Carbamidomethyl (Any N-term)]DDGNAAITGYTIQK_	762.37	9.91614e-05	127190	noloss	5	y	1	652.366	7.76864	True	D3YU50	D3YU50_MOUSE	Myosin-binding protein C, slow-type	Mus musculus OX=10090	Mybpc1	1	1	CS_mouse_and_contaminants_and_iRT_20180705
QExHF07581	2		_[+57]DDGNAAITGYTIQK_	_[Carbamidomethyl (Any N-term)]DDGNAAITGYTIQK_	DDGNAAITGYTIQK	36.8187	36.8187	D3YU50	False	_[Carbamidomethyl (Any N-term)]DDGNAAITGYTIQK_	762.37	9.91614e-05	127190	noloss	12	y	1	1236.66	11.3659	True	D3YU50	D3YU50_MOUSE	Myosin-binding protein C, slow-type	Mus musculus OX=10090	Mybpc1	1	1	CS_mouse_and_contaminants_and_iRT_20180705
QExHF07581	2		_[+57]DDGNAAITGYTIQK_	_[Carbamidomethyl (Any N-term)]DDGNAAITGYTIQK_	DDGNAAITGYTIQK	36.8187	36.8187	D3YU50	False	_[Carbamidomethyl (Any N-term)]DDGNAAITGYTIQK_	762.37	9.91614e-05	127190	NH3	6	y	1	692.361	5.86553	True	D3YU50	D3YU50_MOUSE	Myosin-binding protein C, slow-type	Mus musculus OX=10090	Mybpc1	1	1	CS_mouse_and_contaminants_and_iRT_20180705
QExHF07581	3		_IEFSKEQQEDFK_	_IEFSKEQQEDFK_	IEFSKEQQEDFK	7.43586	7.43586	P05977	False	_IEFSKEQQEDFK_	509.916	0	2032996	noloss	3	y	1	409.208	12.8168	True	P05977	MYL1_MOUSE	Myosin light chain 1/3, skeletal muscle isoform	Mus musculus OX=10090	Myl1	1	2	CS_mouse_and_contaminants_and_iRT_20180705
QExHF07581	3		_IEFSKEQQEDFK_	_IEFSKEQQEDFK_	IEFSKEQQEDFK	7.43586	7.43586	P05977	False	_IEFSKEQQEDFK_	509.916	0	2032996	noloss	4	y	1	538.251	9.26397	True	P05977	MYL1_MOUSE	Myosin light chain 1/3, skeletal muscle isoform	Mus musculus OX=10090	Myl1	1	2	CS_mouse_and_contaminants_and_iRT_20180705
QExHF07581	3		_IEFSKEQQEDFK_	_IEFSKEQQEDFK_	IEFSKEQQEDFK	7.43586	7.43586	P05977	False	_IEFSKEQQEDFK_	509.916	0	2032996	noloss	5	y	1	666.309	9.56997	True	P05977	MYL1_MOUSE	Myosin light chain 1/3, skeletal muscle isoform	Mus musculus OX=10090	Myl1	1	2	CS_mouse_and_contaminants_and_iRT_20180705
QExHF07581	3		_IEFSKEQQEDFK_	_IEFSKEQQEDFK_	IEFSKEQQEDFK	7.43586	7.43586	P05977	False	_IEFSKEQQEDFK_	509.916	0	2032996	noloss	6	y	1	794.368	13.1079	True	P05977	MYL1_MOUSE	Myosin light chain 1/3, skeletal muscle isoform	Mus musculus OX=10090	Myl1	1	2	CS_mouse_and_contaminants_and_iRT_20180705
QExHF07581	3		_IEFSKEQQEDFK_	_IEFSKEQQEDFK_	IEFSKEQQEDFK	7.43586	7.43586	P05977	False	_IEFSKEQQEDFK_	509.916	0	2032996	noloss	7	y	1	923.411	36.0207	False	P05977	MYL1_MOUSE	Myosin light chain 1/3, skeletal muscle isoform	Mus musculus OX=10090	Myl1	1	2	CS_mouse_and_contaminants_and_iRT_20180705
QExHF07581	3		_IEFSKEQQEDFK_	_IEFSKEQQEDFK_	IEFSKEQQEDFK	7.43586	7.43586	P05977	False	_IEFSKEQQEDFK_	509.916	0	2032996	noloss	8	y	1	1051.51	10.7752	True	P05977	MYL1_MOUSE	Myosin light chain 1/3, skeletal muscle isoform	Mus musculus OX=10090	Myl1	1	2	CS_mouse_and_contaminants_and_iRT_20180705
QExHF07581	3		_IEFSKEQQEDFK_	_IEFSKEQQEDFK_	IEFSKEQQEDFK	7.43586	7.43586	P05977	False	_IEFSKEQQEDFK_	509.916	0	2032996	noloss	9	y	1	1138.54	10.458	True	P05977	MYL1_MOUSE	Myosin light chain 1/3, skeletal muscle isoform	Mus musculus OX=10090	Myl1	1	2	CS_mouse_and_contaminants_and_iRT_20180705
QExHF07581	3		_IEFSKEQQEDFK_	_IEFSKEQQEDFK_	IEFSKEQQEDFK	7.43586	7.43586	P05977	False	_IEFSKEQQEDFK_	509.916	0	2032996	noloss	10	y	2	643.307	33.8805	False	P05977	MYL1_MOUSE	Myosin light chain 1/3, skeletal muscle isoform	Mus musculus OX=10090	Myl1	1	2	CS_mouse_and_contaminants_and_iRT_20180705
QExHF07581	3		_IEFSKEQQEDFK_	_IEFSKEQQEDFK_	IEFSKEQQEDFK	7.43586	7.43586	P05977	False	_IEFSKEQQEDFK_	509.916	0	2032996	noloss	11	y	2	707.828	14.2528	False	P05977	MYL1_MOUSE	Myosin light chain 1/3, skeletal muscle isoform	Mus musculus OX=10090	Myl1	1	2	CS_mouse_and_contaminants_and_iRT_20180705
QExHF07581	3		_IEFSKEQQEDFK_	_IEFSKEQQEDFK_	IEFSKEQQEDFK	7.43586	7.43586	P05977	False	_IEFSKEQQEDFK_	509.916	0	2032996	NH3	5	y	1	649.283	5.07118	True	P05977	MYL1_MOUSE	Myosin light chain 1/3, skeletal muscle isoform	Mus musculus OX=10090	Myl1	1	2	CS_mouse_and_contaminants_and_iRT_20180705
QExHF07581	3		_IEFSKEQQEDFK_	_IEFSKEQQEDFK_	IEFSKEQQEDFK	7.43586	7.43586	P05977	False	_IEFSKEQQEDFK_	509.916	0	2032996	H2O	11	y	2	698.823	16.3409	False	P05977	MYL1_MOUSE	Myosin light chain 1/3, skeletal muscle isoform	Mus musculus OX=10090	Myl1	1	2	CS_mouse_and_contaminants_and_iRT_20180705
QExHF07581	3		_IEFSKEQQEDFK_	_IEFSKEQQEDFK_	IEFSKEQQEDFK	7.43586	7.43586	P05977	False	_IEFSKEQQEDFK_	509.916	0	2032996	NH3	6	y	1	777.341	10.4009	True	P05977	MYL1_MOUSE	Myosin light chain 1/3, skeletal muscle isoform	Mus musculus OX=10090	Myl1	1	2	CS_mouse_and_contaminants_and_iRT_20180705
QExHF07581	3		_IEFSKEQQEDFK_	_IEFSKEQQEDFK_	IEFSKEQQEDFK	7.43586	7.43586	P05977	False	_IEFSKEQQEDFK_	509.916	0	2032996	noloss	8	y	2	526.256	17.0062	False	P05977	MYL1_MOUSE	Myosin light chain 1/3, skeletal muscle isoform	Mus musculus OX=10090	Myl1	1	2	CS_mouse_and_contaminants_and_iRT_20180705
QExHF07581	3		_IEFSKEQQEDFK_	_IEFSKEQQEDFK_	IEFSKEQQEDFK	7.43586	7.43586	P05977	False	_IEFSKEQQEDFK_	509.916	0	2032996	noloss	9	y	2	569.772	24.1303	False	P05977	MYL1_MOUSE	Myosin light chain 1/3, skeletal muscle isoform	Mus musculus OX=10090	Myl1	1	2	CS_mouse_and_contaminants_and_iRT_20180705
QExHF07581	3		_YLGPQYVAGITNLK_	_YLGPQYVAGITNLK_	YLGPQYVAGITNLK	63.6117	63.6117	contaminant_TRFL_HUMAN	True	_YLGPQYVAGITNLK_	512.952	0.00369963	126146	noloss	4	y	1	475.287	52.3318	False	contaminant_TRFL_HUMAN	contaminant_TRFL_HUMAN						CS_mouse_and_contaminants_and_iRT_20180705
QExHF07581	3		_YLGPQYVAGITNLK_	_YLGPQYVAGITNLK_	YLGPQYVAGITNLK	63.6117	63.6117	contaminant_TRFL_HUMAN	True	_YLGPQYVAGITNLK_	512.952	0.00369963	126146	noloss	5	b	1	559.287	11.8114	False	contaminant_TRFL_HUMAN	contaminant_TRFL_HUMAN						CS_mouse_and_contaminants_and_iRT_20180705
QExHF07581	3		_YLGPQYVAGITNLK_	_YLGPQYVAGITNLK_	YLGPQYVAGITNLK	63.6117	63.6117	contaminant_TRFL_HUMAN	True	_YLGPQYVAGITNLK_	512.952	0.00369963	126146	noloss	6	b	1	722.351	36.3088	False	contaminant_TRFL_HUMAN	contaminant_TRFL_HUMAN						CS_mouse_and_contaminants_and_iRT_20180705
QExHF07581	3		_YLGPQYVAGITNLK_	_YLGPQYVAGITNLK_	YLGPQYVAGITNLK	63.6117	63.6117	contaminant_TRFL_HUMAN	True	_YLGPQYVAGITNLK_	512.952	0.00369963	126146	noloss	6	y	1	645.393	55.1074	False	contaminant_TRFL_HUMAN	contaminant_TRFL_HUMAN						CS_mouse_and_contaminants_and_iRT_20180705
QExHF07581	3		_YLGPQYVAGITNLK_	_YLGPQYVAGITNLK_	YLGPQYVAGITNLK	63.6117	63.6117	contaminant_TRFL_HUMAN	True	_YLGPQYVAGITNLK_	512.952	0.00369963	126146	noloss	7	y	1	716.43	100	False	contaminant_TRFL_HUMAN	contaminant_TRFL_HUMAN						CS_mouse_and_contaminants_and_iRT_20180705
QExHF07581	2		_[+57]VSELTEGVPYYFR_	_[Carbamidomethyl (Any N-term)]VSELTEGVPYYFR_	VSELTEGVPYYFR	72.2015	72.2015	A2ASS6	False	_[Carbamidomethyl (Any N-term)]VSELTEGVPYYFR_	808.901	0	194377	noloss	3	b	1	373.172	41.7418	False	A2ASS6	TITIN_MOUSE	Titin	Mus musculus OX=10090	Ttn	1	1	CS_mouse_and_contaminants_and_iRT_20180705
QExHF07581	2		_[+57]VSELTEGVPYYFR_	_[Carbamidomethyl (Any N-term)]VSELTEGVPYYFR_	VSELTEGVPYYFR	72.2015	72.2015	A2ASS6	False	_[Carbamidomethyl (Any N-term)]VSELTEGVPYYFR_	808.901	0	194377	noloss	4	b	1	486.256	23.6303	True	A2ASS6	TITIN_MOUSE	Titin	Mus musculus OX=10090	Ttn	1	1	CS_mouse_and_contaminants_and_iRT_20180705
QExHF07581	2		_[+57]VSELTEGVPYYFR_	_[Carbamidomethyl (Any N-term)]VSELTEGVPYYFR_	VSELTEGVPYYFR	72.2015	72.2015	A2ASS6	False	_[Carbamidomethyl (Any N-term)]VSELTEGVPYYFR_	808.901	0	194377	noloss	5	y	1	745.367	100	False	A2ASS6	TITIN_MOUSE	Titin	Mus musculus OX=10090	Ttn	1	1	CS_mouse_and_contaminants_and_iRT_20180705
QExHF07581	2		_[+57]VSELTEGVPYYFR_	_[Carbamidomethyl (Any N-term)]VSELTEGVPYYFR_	VSELTEGVPYYFR	72.2015	72.2015	A2ASS6	False	_[Carbamidomethyl (Any N-term)]VSELTEGVPYYFR_	808.901	0	194377	noloss	6	y	1	844.435	11.4121	True	A2ASS6	TITIN_MOUSE	Titin	Mus musculus OX=10090	Ttn	1	1	CS_mouse_and_contaminants_and_iRT_20180705
QExHF07581	2		_[+57]VSELTEGVPYYFR_	_[Carbamidomethyl (Any N-term)]VSELTEGVPYYFR_	VSELTEGVPYYFR	72.2015	72.2015	A2ASS6	False	_[Carbamidomethyl (Any N-term)]VSELTEGVPYYFR_	808.901	0	194377	noloss	7	b	1	773.368	7.48454	True	A2ASS6	TITIN_MOUSE	Titin	Mus musculus OX=10090	Ttn	1	1	CS_mouse_and_contaminants_and_iRT_20180705
QExHF07581	2		_[+57]VSELTEGVPYYFR_	_[Carbamidomethyl (Any N-term)]VSELTEGVPYYFR_	VSELTEGVPYYFR	72.2015	72.2015	A2ASS6	False	_[Carbamidomethyl (Any N-term)]VSELTEGVPYYFR_	808.901	0	194377	noloss	7	y	1	901.457	58.5847	False	A2ASS6	TITIN_MOUSE	Titin	Mus musculus OX=10090	Ttn	1	1	CS_mouse_and_contaminants_and_iRT_20180705
QExHF07581	2		_[+57]VSELTEGVPYYFR_	_[Carbamidomethyl (Any N-term)]VSELTEGVPYYFR_	VSELTEGVPYYFR	72.2015	72.2015	A2ASS6	False	_[Carbamidomethyl (Any N-term)]VSELTEGVPYYFR_	808.901	0	194377	noloss	8	y	1	1030.5	30.1253	False	A2ASS6	TITIN_MOUSE	Titin	Mus musculus OX=10090	Ttn	1	1	CS_mouse_and_contaminants_and_iRT_20180705
QExHF07581	2		_[+57]VSELTEGVPYYFR_	_[Carbamidomethyl (Any N-term)]VSELTEGVPYYFR_	VSELTEGVPYYFR	72.2015	72.2015	A2ASS6	False	_[Carbamidomethyl (Any N-term)]VSELTEGVPYYFR_	808.901	0	194377	noloss	9	y	1	1131.55	58.7741	False	A2ASS6	TITIN_MOUSE	Titin	Mus musculus OX=10090	Ttn	1	1	CS_mouse_and_contaminants_and_iRT_20180705
QExHF07581	2		_[+57]VSELTEGVPYYFR_	_[Carbamidomethyl (Any N-term)]VSELTEGVPYYFR_	VSELTEGVPYYFR	72.2015	72.2015	A2ASS6	False	_[Carbamidomethyl (Any N-term)]VSELTEGVPYYFR_	808.901	0	194377	noloss	10	y	1	1244.63	23.1973	True	A2ASS6	TITIN_MOUSE	Titin	Mus musculus OX=10090	Ttn	1	1	CS_mouse_and_contaminants_and_iRT_20180705
QExHF07581	2		_[+57]VSELTEGVPYYFR_	_[Carbamidomethyl (Any N-term)]VSELTEGVPYYFR_	VSELTEGVPYYFR	72.2015	72.2015	A2ASS6	False	_[Carbamidomethyl (Any N-term)]VSELTEGVPYYFR_	808.901	0	194377	noloss	11	y	1	1373.67	11.3148	True	A2ASS6	TITIN_MOUSE	Titin	Mus musculus OX=10090	Ttn	1	1	CS_mouse_and_contaminants_and_iRT_20180705
QExHF07581	2		_[+57]VSELTEGVPYYFR_	_[Carbamidomethyl (Any N-term)]VSELTEGVPYYFR_	VSELTEGVPYYFR	72.2015	72.2015	A2ASS6	False	_[Carbamidomethyl (Any N-term)]VSELTEGVPYYFR_	808.901	0	194377	noloss	12	y	1	1460.71	7.08914	True	A2ASS6	TITIN_MOUSE	Titin	Mus musculus OX=10090	Ttn	1	1	CS_mouse_and_contaminants_and_iRT_20180705
QExHF07581	2		_[+57]VSELTEGVPYYFR_	_[Carbamidomethyl (Any N-term)]VSELTEGVPYYFR_	VSELTEGVPYYFR	72.2015	72.2015	A2ASS6	False	_[Carbamidomethyl (Any N-term)]VSELTEGVPYYFR_	808.901	0	194377	H2O	3	b	1	355.161	81.1427	False	A2ASS6	TITIN_MOUSE	Titin	Mus musculus OX=10090	Ttn	1	1	CS_mouse_and_contaminants_and_iRT_20180705
QExHF07581	2		_[+57]VSELTEGVPYYFR_	_[Carbamidomethyl (Any N-term)]VSELTEGVPYYFR_	VSELTEGVPYYFR	72.2015	72.2015	A2ASS6	False	_[Carbamidomethyl (Any N-term)]VSELTEGVPYYFR_	808.901	0	194377	NH3	5	y	1	728.34	8.75572	True	A2ASS6	TITIN_MOUSE	Titin	Mus musculus OX=10090	Ttn	1	1	CS_mouse_and_contaminants_and_iRT_20180705
QExHF07581	2		_[+57]VSELTEGVPYYFR_	_[Carbamidomethyl (Any N-term)]VSELTEGVPYYFR_	VSELTEGVPYYFR	72.2015	72.2015	A2ASS6	False	_[Carbamidomethyl (Any N-term)]VSELTEGVPYYFR_	808.901	0	194377	noloss	5	b	1	587.304	5.43209	True	A2ASS6	TITIN_MOUSE	Titin	Mus musculus OX=10090	Ttn	1	1	CS_mouse_and_contaminants_and_iRT_20180705
QExHF07581	2		_[+57]VSELTEGVPYYFR_	_[Carbamidomethyl (Any N-term)]VSELTEGVPYYFR_	VSELTEGVPYYFR	72.2015	72.2015	A2ASS6	False	_[Carbamidomethyl (Any N-term)]VSELTEGVPYYFR_	808.901	0	194377	H2O	5	b	1	569.293	12.3615	True	A2ASS6	TITIN_MOUSE	Titin	Mus musculus OX=10090	Ttn	1	1	CS_mouse_and_contaminants_and_iRT_20180705
QExHF07581	2		_[+57]VSELTEGVPYYFR_	_[Carbamidomethyl (Any N-term)]VSELTEGVPYYFR_	VSELTEGVPYYFR	72.2015	72.2015	A2ASS6	False	_[Carbamidomethyl (Any N-term)]VSELTEGVPYYFR_	808.901	0	194377	noloss	9	b	2	485.248	5.22367	True	A2ASS6	TITIN_MOUSE	Titin	Mus musculus OX=10090	Ttn	1	1	CS_mouse_and_contaminants_and_iRT_20180705
QExHF07581	2		_[+57]VSELTEGVPYYFR_	_[Carbamidomethyl (Any N-term)]VSELTEGVPYYFR_	VSELTEGVPYYFR	72.2015	72.2015	A2ASS6	False	_[Carbamidomethyl (Any N-term)]VSELTEGVPYYFR_	808.901	0	194377	H2O	7	b	1	755.357	5.11214	True	A2ASS6	TITIN_MOUSE	Titin	Mus musculus OX=10090	Ttn	1	1	CS_mouse_and_contaminants_and_iRT_20180705
QExHF07581	3		_AHNQDLGLAGSC[+57]LAR_	_AHNQDLGLAGSC[Carbamidomethyl (C)]LAR_	AHNQDLGLAGSCLAR	13.5241	13.5241	P08122	True	_AHNQDLGLAGSC[Carbamidomethyl (C)]LAR_	528.263	0	979472	noloss	3	y	1	359.24	15.7042	True	P08122	CO4A2_MOUSE	Collagen alpha-2(IV) chain	Mus musculus OX=10090	Col4a2	1	4	CS_mouse_and_contaminants_and_iRT_20180705
QExHF07581	3		_AHNQDLGLAGSC[+57]LAR_	_AHNQDLGLAGSC[Carbamidomethyl (C)]LAR_	AHNQDLGLAGSCLAR	13.5241	13.5241	P08122	True	_AHNQDLGLAGSC[Carbamidomethyl (C)]LAR_	528.263	0	979472	noloss	4	b	1	451.205	5.42587	True	P08122	CO4A2_MOUSE	Collagen alpha-2(IV) chain	Mus musculus OX=10090	Col4a2	1	4	CS_mouse_and_contaminants_and_iRT_20180705
QExHF07581	3		_AHNQDLGLAGSC[+57]LAR_	_AHNQDLGLAGSC[Carbamidomethyl (C)]LAR_	AHNQDLGLAGSCLAR	13.5241	13.5241	P08122	True	_AHNQDLGLAGSC[Carbamidomethyl (C)]LAR_	528.263	0	979472	noloss	4	y	1	519.271	21.8128	False	P08122	CO4A2_MOUSE	Collagen alpha-2(IV) chain	Mus musculus OX=10090	Col4a2	1	4	CS_mouse_and_contaminants_and_iRT_20180705
QExHF07581	3		_AHNQDLGLAGSC[+57]LAR_	_AHNQDLGLAGSC[Carbamidomethyl (C)]LAR_	AHNQDLGLAGSCLAR	13.5241	13.5241	P08122	True	_AHNQDLGLAGSC[Carbamidomethyl (C)]LAR_	528.263	0	979472	noloss	5	b	1	566.232	20.4262	True	P08122	CO4A2_MOUSE	Collagen alpha-2(IV) chain	Mus musculus OX=10090	Col4a2	1	4	CS_mouse_and_contaminants_and_iRT_20180705
QExHF07581	3		_AHNQDLGLAGSC[+57]LAR_	_AHNQDLGLAGSC[Carbamidomethyl (C)]LAR_	AHNQDLGLAGSCLAR	13.5241	13.5241	P08122	True	_AHNQDLGLAGSC[Carbamidomethyl (C)]LAR_	528.263	0	979472	noloss	5	y	1	606.303	21.8718	False	P08122	CO4A2_MOUSE	Collagen alpha-2(IV) chain	Mus musculus OX=10090	Col4a2	1	4	CS_mouse_and_contaminants_and_iRT_20180705
QExHF07581	3		_AHNQDLGLAGSC[+57]LAR_	_AHNQDLGLAGSC[Carbamidomethyl (C)]LAR_	AHNQDLGLAGSCLAR	13.5241	13.5241	P08122	True	_AHNQDLGLAGSC[Carbamidomethyl (C)]LAR_	528.263	0	979472	noloss	6	b	1	679.316	6.13883	True	P08122	CO4A2_MOUSE	Collagen alpha-2(IV) chain	Mus musculus OX=10090	Col4a2	1	4	CS_mouse_and_contaminants_and_iRT_20180705
QExHF07581	3		_AHNQDLGLAGSC[+57]LAR_	_AHNQDLGLAGSC[Carbamidomethyl (C)]LAR_	AHNQDLGLAGSCLAR	13.5241	13.5241	P08122	True	_AHNQDLGLAGSC[Carbamidomethyl (C)]LAR_	528.263	0	979472	noloss	6	y	1	663.324	100	False	P08122	CO4A2_MOUSE	Collagen alpha-2(IV) chain	Mus musculus OX=10090	Col4a2	1	4	CS_mouse_and_contaminants_and_iRT_20180705
QExHF07581	3		_AHNQDLGLAGSC[+57]LAR_	_AHNQDLGLAGSC[Carbamidomethyl (C)]LAR_	AHNQDLGLAGSCLAR	13.5241	13.5241	P08122	True	_AHNQDLGLAGSC[Carbamidomethyl (C)]LAR_	528.263	0	979472	noloss	7	b	1	736.337	63.4599	False	P08122	CO4A2_MOUSE	Collagen alpha-2(IV) chain	Mus musculus OX=10090	Col4a2	1	4	CS_mouse_and_contaminants_and_iRT_20180705
QExHF07581	3		_AHNQDLGLAGSC[+57]LAR_	_AHNQDLGLAGSC[Carbamidomethyl (C)]LAR_	AHNQDLGLAGSCLAR	13.5241	13.5241	P08122	True	_AHNQDLGLAGSC[Carbamidomethyl (C)]LAR_	528.263	0	979472	noloss	7	y	1	734.361	71.9769	False	P08122	CO4A2_MOUSE	Collagen alpha-2(IV) chain	Mus musculus OX=10090	Col4a2	1	4	CS_mouse_and_contaminants_and_iRT_20180705
QExHF07581	3		_AHNQDLGLAGSC[+57]LAR_	_AHNQDLGLAGSC[Carbamidomethyl (C)]LAR_	AHNQDLGLAGSCLAR	13.5241	13.5241	P08122	True	_AHNQDLGLAGSC[Carbamidomethyl (C)]LAR_	528.263	0	979472	noloss	8	b	1	849.421	18.7664	True	P08122	CO4A2_MOUSE	Collagen alpha-2(IV) chain	Mus musculus OX=10090	Col4a2	1	4	CS_mouse_and_contaminants_and_iRT_20180705
QExHF07581	3		_AHNQDLGLAGSC[+57]LAR_	_AHNQDLGLAGSC[Carbamidomethyl (C)]LAR_	AHNQDLGLAGSCLAR	13.5241	13.5241	P08122	True	_AHNQDLGLAGSC[Carbamidomethyl (C)]LAR_	528.263	0	979472	noloss	8	y	1	847.445	5.995	True	P08122	CO4A2_MOUSE	Collagen alpha-2(IV) chain	Mus musculus OX=10090	Col4a2	1	4	CS_mouse_and_contaminants_and_iRT_20180705
QExHF07581	3		_AHNQDLGLAGSC[+57]LAR_	_AHNQDLGLAGSC[Carbamidomethyl (C)]LAR_	AHNQDLGLAGSCLAR	13.5241	13.5241	P08122	True	_AHNQDLGLAGSC[Carbamidomethyl (C)]LAR_	528.263	0	979472	noloss	9	y	1	904.467	10.3236	True	P08122	CO4A2_MOUSE	Collagen alpha-2(IV) chain	Mus musculus OX=10090	Col4a2	1	4	CS_mouse_and_contaminants_and_iRT_20180705
QExHF07581	3		_AHNQDLGLAGSC[+57]LAR_	_AHNQDLGLAGSC[Carbamidomethyl (C)]LAR_	AHNQDLGLAGSCLAR	13.5241	13.5241	P08122	True	_AHNQDLGLAGSC[Carbamidomethyl (C)]LAR_	528.263	0	979472	H2O	6	y	1	645.314	7.50183	True	P08122	CO4A2_MOUSE	Collagen alpha-2(IV) chain	Mus musculus OX=10090	Col4a2	1	4	CS_mouse_and_contaminants_and_iRT_20180705
QExHF07581	3		_AHNQDLGLAGSC[+57]LAR_	_AHNQDLGLAGSC[Carbamidomethyl (C)]LAR_	AHNQDLGLAGSCLAR	13.5241	13.5241	P08122	True	_AHNQDLGLAGSC[Carbamidomethyl (C)]LAR_	528.263	0	979472	NH3	7	b	1	719.311	12.6247	True	P08122	CO4A2_MOUSE	Collagen alpha-2(IV) chain	Mus musculus OX=10090	Col4a2	1	4	CS_mouse_and_contaminants_and_iRT_20180705
QExHF07581	3		_AHNQDLGLAGSC[+57]LAR_	_AHNQDLGLAGSC[Carbamidomethyl (C)]LAR_	AHNQDLGLAGSCLAR	13.5241	13.5241	P08122	True	_AHNQDLGLAGSC[Carbamidomethyl (C)]LAR_	528.263	0	979472	H2O	7	y	1	716.351	6.12723	True	P08122	CO4A2_MOUSE	Collagen alpha-2(IV) chain	Mus musculus OX=10090	Col4a2	1	4	CS_mouse_and_contaminants_and_iRT_20180705
QExHF07581	3		_AHNQDLGLAGSC[+57]LAR_	_AHNQDLGLAGSC[Carbamidomethyl (C)]LAR_	AHNQDLGLAGSCLAR	13.5241	13.5241	P08122	True	_AHNQDLGLAGSC[Carbamidomethyl (C)]LAR_	528.263	0	979472	H2O	8	y	2	415.221	52.7148	False	P08122	CO4A2_MOUSE	Collagen alpha-2(IV) chain	Mus musculus OX=10090	Col4a2	1	4	CS_mouse_and_contaminants_and_iRT_20180705
QExHF07581	3		_AHNQDLGLAGSC[+57]LAR_	_AHNQDLGLAGSC[Carbamidomethyl (C)]LAR_	AHNQDLGLAGSCLAR	13.5241	13.5241	P08122	True	_AHNQDLGLAGSC[Carbamidomethyl (C)]LAR_	528.263	0	979472	H2O	7	y	2	358.679	5.54733	True	P08122	CO4A2_MOUSE	Collagen alpha-2(IV) chain	Mus musculus OX=10090	Col4a2	1	4	CS_mouse_and_contaminants_and_iRT_20180705
QExHF07581	2		_IEGENYLPQPIYR_	_IEGENYLPQPIYR_	IEGENYLPQPIYR	55.6992	55.6992	P62342	True	_IEGENYLPQPIYR_	796.409	0.00246542	84566.7	noloss	4	y	1	548.319	12.7023	False	P62342	SELT_MOUSE	Thioredoxin reductase-like selenoprotein T	Mus musculus OX=10090	Selenot	1	2	CS_mouse_and_contaminants_and_iRT_20180705
QExHF07581	2		_IEGENYLPQPIYR_	_IEGENYLPQPIYR_	IEGENYLPQPIYR	55.6992	55.6992	P62342	True	_IEGENYLPQPIYR_	796.409	0.00246542	84566.7	noloss	6	y	1	773.43	100	False	P62342	SELT_MOUSE	Thioredoxin reductase-like selenoprotein T	Mus musculus OX=10090	Selenot	1	2	CS_mouse_and_contaminants_and_iRT_20180705
QExHF07581	2		_IEGENYLPQPIYR_	_IEGENYLPQPIYR_	IEGENYLPQPIYR	55.6992	55.6992	P62342	True	_IEGENYLPQPIYR_	796.409	0.00246542	84566.7	noloss	7	y	1	886.515	26.2686	False	P62342	SELT_MOUSE	Thioredoxin reductase-like selenoprotein T	Mus musculus OX=10090	Selenot	1	2	CS_mouse_and_contaminants_and_iRT_20180705
QExHF07581	2		_IEGENYLPQPIYR_	_IEGENYLPQPIYR_	IEGENYLPQPIYR	55.6992	55.6992	P62342	True	_IEGENYLPQPIYR_	796.409	0.00246542	84566.7	noloss	11	y	1	1349.68	8.06888	False	P62342	SELT_MOUSE	Thioredoxin reductase-like selenoprotein T	Mus musculus OX=10090	Selenot	1	2	CS_mouse_and_contaminants_and_iRT_20180705
QExHF07581	2		_IEGENYLPQPIYR_	_IEGENYLPQPIYR_	IEGENYLPQPIYR	55.6992	55.6992	P62342	True	_IEGENYLPQPIYR_	796.409	0.00246542	84566.7	noloss	8	y	1	1049.58	15.0154	False	P62342	SELT_MOUSE	Thioredoxin reductase-like selenoprotein T	Mus musculus OX=10090	Selenot	1	2	CS_mouse_and_contaminants_and_iRT_20180705
QExHF07581	2		_IEGENYLPQPIYR_	_IEGENYLPQPIYR_	IEGENYLPQPIYR	55.6992	55.6992	P62342	True	_IEGENYLPQPIYR_	796.409	0.00246542	84566.7	noloss	9	y	1	1163.62	9.28604	False	P62342	SELT_MOUSE	Thioredoxin reductase-like selenoprotein T	Mus musculus OX=10090	Selenot	1	2	CS_mouse_and_contaminants_and_iRT_20180705
QExHF07581	2		_[+57]DPC[+57]DPPGTPEAIIVK_	_[Carbamidomethyl (Any N-term)]DPC[Carbamidomethyl (C)]DPPGTPEAIIVK_	DPCDPPGTPEAIIVK	59.3673	59.3673	A2ASS6	False	_[Carbamidomethyl (Any N-term)]DPC[Carbamidomethyl (C)]DPPGTPEAIIVK_	833.411	1.67636e-05	504805	noloss	3	y	1	359.265	8.15275	False	A2ASS6	TITIN_MOUSE	Titin	Mus musculus OX=10090	Ttn	1	1	CS_mouse_and_contaminants_and_iRT_20180705
QExHF07581	2		_[+57]DPC[+57]DPPGTPEAIIVK_	_[Carbamidomethyl (Any N-term)]DPC[Carbamidomethyl (C)]DPPGTPEAIIVK_	DPCDPPGTPEAIIVK	59.3673	59.3673	A2ASS6	False	_[Carbamidomethyl (Any N-term)]DPC[Carbamidomethyl (C)]DPPGTPEAIIVK_	833.411	1.67636e-05	504805	noloss	4	b	1	545.166	48.4803	False	A2ASS6	TITIN_MOUSE	Titin	Mus musculus OX=10090	Ttn	1	1	CS_mouse_and_contaminants_and_iRT_20180705
QExHF07581	2		_[+57]DPC[+57]DPPGTPEAIIVK_	_[Carbamidomethyl (Any N-term)]DPC[Carbamidomethyl (C)]DPPGTPEAIIVK_	DPCDPPGTPEAIIVK	59.3673	59.3673	A2ASS6	False	_[Carbamidomethyl (Any N-term)]DPC[Carbamidomethyl (C)]DPPGTPEAIIVK_	833.411	1.67636e-05	504805	noloss	7	y	1	769.482	17.8516	False	A2ASS6	TITIN_MOUSE	Titin	Mus musculus OX=10090	Ttn	1	1	CS_mouse_and_contaminants_and_iRT_20180705
QExHF07581	2		_[+57]DPC[+57]DPPGTPEAIIVK_	_[Carbamidomethyl (Any N-term)]DPC[Carbamidomethyl (C)]DPPGTPEAIIVK_	DPCDPPGTPEAIIVK	59.3673	59.3673	A2ASS6	False	_[Carbamidomethyl (Any N-term)]DPC[Carbamidomethyl (C)]DPPGTPEAIIVK_	833.411	1.67636e-05	504805	noloss	9	y	1	927.551	9.12165	False	A2ASS6	TITIN_MOUSE	Titin	Mus musculus OX=10090	Ttn	1	1	CS_mouse_and_contaminants_and_iRT_20180705
QExHF07581	2		_[+57]DPC[+57]DPPGTPEAIIVK_	_[Carbamidomethyl (Any N-term)]DPC[Carbamidomethyl (C)]DPPGTPEAIIVK_	DPCDPPGTPEAIIVK	59.3673	59.3673	A2ASS6	False	_[Carbamidomethyl (Any N-term)]DPC[Carbamidomethyl (C)]DPPGTPEAIIVK_	833.411	1.67636e-05	504805	noloss	10	y	1	1024.6	23.8667	False	A2ASS6	TITIN_MOUSE	Titin	Mus musculus OX=10090	Ttn	1	1	CS_mouse_and_contaminants_and_iRT_20180705
QExHF07581	2		_[+57]DPC[+57]DPPGTPEAIIVK_	_[Carbamidomethyl (Any N-term)]DPC[Carbamidomethyl (C)]DPPGTPEAIIVK_	DPCDPPGTPEAIIVK	59.3673	59.3673	A2ASS6	False	_[Carbamidomethyl (Any N-term)]DPC[Carbamidomethyl (C)]DPPGTPEAIIVK_	833.411	1.67636e-05	504805	noloss	11	y	1	1121.66	100	False	A2ASS6	TITIN_MOUSE	Titin	Mus musculus OX=10090	Ttn	1	1	CS_mouse_and_contaminants_and_iRT_20180705
QExHF07581	2		_[+57]DPC[+57]DPPGTPEAIIVK_	_[Carbamidomethyl (Any N-term)]DPC[Carbamidomethyl (C)]DPPGTPEAIIVK_	DPCDPPGTPEAIIVK	59.3673	59.3673	A2ASS6	False	_[Carbamidomethyl (Any N-term)]DPC[Carbamidomethyl (C)]DPPGTPEAIIVK_	833.411	1.67636e-05	504805	noloss	12	y	1	1236.68	5.97746	True	A2ASS6	TITIN_MOUSE	Titin	Mus musculus OX=10090	Ttn	1	1	CS_mouse_and_contaminants_and_iRT_20180705
QExHF07581	2		_[+57]DPC[+57]DPPGTPEAIIVK_	_[Carbamidomethyl (Any N-term)]DPC[Carbamidomethyl (C)]DPPGTPEAIIVK_	DPCDPPGTPEAIIVK	59.3673	59.3673	A2ASS6	False	_[Carbamidomethyl (Any N-term)]DPC[Carbamidomethyl (C)]DPPGTPEAIIVK_	833.411	1.67636e-05	504805	H2O	11	y	1	1103.65	8.09277	True	A2ASS6	TITIN_MOUSE	Titin	Mus musculus OX=10090	Ttn	1	1	CS_mouse_and_contaminants_and_iRT_20180705
QExHF07581	2		_[+57]DPC[+57]DPPGTPEAIIVK_	_[Carbamidomethyl (Any N-term)]DPC[Carbamidomethyl (C)]DPPGTPEAIIVK_	DPCDPPGTPEAIIVK	59.3673	59.3673	A2ASS6	False	_[Carbamidomethyl (Any N-term)]DPC[Carbamidomethyl (C)]DPPGTPEAIIVK_	833.411	1.67636e-05	504805	H2O	8	b	1	879.33	5.80311	True	A2ASS6	TITIN_MOUSE	Titin	Mus musculus OX=10090	Ttn	1	1	CS_mouse_and_contaminants_and_iRT_20180705
QExHF07581	2		_C[+57]TSFLVDELGVVDR_	_C[Carbamidomethyl (C)]TSFLVDELGVVDR_	CTSFLVDELGVVDR	-10.5917	-10.5917	Q80U63	True	_C[Carbamidomethyl (C)]TSFLVDELGVVDR_	805.398	0.000579133	241837	noloss	3	y	1	389.214	100	False	Q80U63	MFN2_MOUSE	Mitofusin-2	Mus musculus OX=10090	Mfn2	1	3	CS_mouse_and_contaminants_and_iRT_20180705
QExHF07581	2		_C[+57]TSFLVDELGVVDR_	_C[Carbamidomethyl (C)]TSFLVDELGVVDR_	CTSFLVDELGVVDR	-10.5917	-10.5917	Q80U63	True	_C[Carbamidomethyl (C)]TSFLVDELGVVDR_	805.398	0.000579133	241837	noloss	4	y	1	488.283	16.1657	True	Q80U63	MFN2_MOUSE	Mitofusin-2	Mus musculus OX=10090	Mfn2	1	3	CS_mouse_and_contaminants_and_iRT_20180705
QExHF07581	2		_C[+57]TSFLVDELGVVDR_	_C[Carbamidomethyl (C)]TSFLVDELGVVDR_	CTSFLVDELGVVDR	-10.5917	-10.5917	Q80U63	True	_C[Carbamidomethyl (C)]TSFLVDELGVVDR_	805.398	0.000579133	241837	noloss	7	b	1	823.365	55.2525	False	Q80U63	MFN2_MOUSE	Mitofusin-2	Mus musculus OX=10090	Mfn2	1	3	CS_mouse_and_contaminants_and_iRT_20180705
QExHF07581	2		_C[+57]TSFLVDELGVVDR_	_C[Carbamidomethyl (C)]TSFLVDELGVVDR_	CTSFLVDELGVVDR	-10.5917	-10.5917	Q80U63	True	_C[Carbamidomethyl (C)]TSFLVDELGVVDR_	805.398	0.000579133	241837	noloss	7	y	1	787.431	52.2015	False	Q80U63	MFN2_MOUSE	Mitofusin-2	Mus musculus OX=10090	Mfn2	1	3	CS_mouse_and_contaminants_and_iRT_20180705
QExHF07581	2		_C[+57]TSFLVDELGVVDR_	_C[Carbamidomethyl (C)]TSFLVDELGVVDR_	CTSFLVDELGVVDR	-10.5917	-10.5917	Q80U63	True	_C[Carbamidomethyl (C)]TSFLVDELGVVDR_	805.398	0.000579133	241837	noloss	10	b	1	1122.51	42.1977	False	Q80U63	MFN2_MOUSE	Mitofusin-2	Mus musculus OX=10090	Mfn2	1	3	CS_mouse_and_contaminants_and_iRT_20180705
QExHF07581	2		_C[+57]TSFLVDELGVVDR_	_C[Carbamidomethyl (C)]TSFLVDELGVVDR_	CTSFLVDELGVVDR	-10.5917	-10.5917	Q80U63	True	_C[Carbamidomethyl (C)]TSFLVDELGVVDR_	805.398	0.000579133	241837	noloss	11	b	1	1221.58	55.0637	False	Q80U63	MFN2_MOUSE	Mitofusin-2	Mus musculus OX=10090	Mfn2	1	3	CS_mouse_and_contaminants_and_iRT_20180705
QExHF07581	2		_C[+57]TSFLVDELGVVDR_	_C[Carbamidomethyl (C)]TSFLVDELGVVDR_	CTSFLVDELGVVDR	-10.5917	-10.5917	Q80U63	True	_C[Carbamidomethyl (C)]TSFLVDELGVVDR_	805.398	0.000579133	241837	noloss	11	y	2	631.343	29.8023	False	Q80U63	MFN2_MOUSE	Mitofusin-2	Mus musculus OX=10090	Mfn2	1	3	CS_mouse_and_contaminants_and_iRT_20180705
QExHF07581	2		_C[+57]TSFLVDELGVVDR_	_C[Carbamidomethyl (C)]TSFLVDELGVVDR_	CTSFLVDELGVVDR	-10.5917	-10.5917	Q80U63	True	_C[Carbamidomethyl (C)]TSFLVDELGVVDR_	805.398	0.000579133	241837	NH3	3	y	1	372.188	18.1729	True	Q80U63	MFN2_MOUSE	Mitofusin-2	Mus musculus OX=10090	Mfn2	1	3	CS_mouse_and_contaminants_and_iRT_20180705
QExHF07581	2		_[+57]DKYTTVLETADYDR_	_[Carbamidomethyl (Any N-term)]DKYTTVLETADYDR_	DKYTTVLETADYDR	38.4825	38.4825	E9Q1W3	False	_[Carbamidomethyl (Any N-term)]DKYTTVLETADYDR_	873.913	0.00417219	73145.1	noloss	3	b	1	464.214	68.8626	False	E9Q1W3	E9Q1W3_MOUSE	Nebulin	Mus musculus OX=10090	Neb	1	1	CS_mouse_and_contaminants_and_iRT_20180705
QExHF07581	2		_[+57]DKYTTVLETADYDR_	_[Carbamidomethyl (Any N-term)]DKYTTVLETADYDR_	DKYTTVLETADYDR	38.4825	38.4825	E9Q1W3	False	_[Carbamidomethyl (Any N-term)]DKYTTVLETADYDR_	873.913	0.00417219	73145.1	noloss	3	y	1	453.209	30.7002	False	E9Q1W3	E9Q1W3_MOUSE	Nebulin	Mus musculus OX=10090	Neb	1	1	CS_mouse_and_contaminants_and_iRT_20180705
QExHF07581	2		_[+57]DKYTTVLETADYDR_	_[Carbamidomethyl (Any N-term)]DKYTTVLETADYDR_	DKYTTVLETADYDR	38.4825	38.4825	E9Q1W3	False	_[Carbamidomethyl (Any N-term)]DKYTTVLETADYDR_	873.913	0.00417219	73145.1	noloss	8	y	1	982.448	100	False	E9Q1W3	E9Q1W3_MOUSE	Nebulin	Mus musculus OX=10090	Neb	1	1	CS_mouse_and_contaminants_and_iRT_20180705
QExHF07581	2		_[+57]DKYTTVLETADYDR_	_[Carbamidomethyl (Any N-term)]DKYTTVLETADYDR_	DKYTTVLETADYDR	38.4825	38.4825	E9Q1W3	False	_[Carbamidomethyl (Any N-term)]DKYTTVLETADYDR_	873.913	0.00417219	73145.1	noloss	10	y	1	1182.56	36.9809	False	E9Q1W3	E9Q1W3_MOUSE	Nebulin	Mus musculus OX=10090	Neb	1	1	CS_mouse_and_contaminants_and_iRT_20180705
QExHF07581	2		_[+57]DKYTTVLETADYDR_	_[Carbamidomethyl (Any N-term)]DKYTTVLETADYDR_	DKYTTVLETADYDR	38.4825	38.4825	E9Q1W3	False	_[Carbamidomethyl (Any N-term)]DKYTTVLETADYDR_	873.913	0.00417219	73145.1	noloss	11	y	1	1283.61	37.0936	False	E9Q1W3	E9Q1W3_MOUSE	Nebulin	Mus musculus OX=10090	Neb	1	1	CS_mouse_and_contaminants_and_iRT_20180705
QExHF07581	2		_[+57]DKYTTVLETADYDR_	_[Carbamidomethyl (Any N-term)]DKYTTVLETADYDR_	DKYTTVLETADYDR	38.4825	38.4825	E9Q1W3	False	_[Carbamidomethyl (Any N-term)]DKYTTVLETADYDR_	873.913	0.00417219	73145.1	noloss	12	y	1	1446.67	35.253	False	E9Q1W3	E9Q1W3_MOUSE	Nebulin	Mus musculus OX=10090	Neb	1	1	CS_mouse_and_contaminants_and_iRT_20180705
QExHF07581	2		_AGESEPSEPSDPVLC[+57]R_	_AGESEPSEPSDPVLC[Carbamidomethyl (C)]R_	AGESEPSEPSDPVLCR	22.0393	22.0393	A2ASS6	False	_AGESEPSEPSDPVLC[Carbamidomethyl (C)]R_	865.389	0	480682	noloss	3	y	1	448.234	8.62295	True	A2ASS6	TITIN_MOUSE	Titin	Mus musculus OX=10090	Ttn	1	1	CS_mouse_and_contaminants_and_iRT_20180705
QExHF07581	2		_AGESEPSEPSDPVLC[+57]R_	_AGESEPSEPSDPVLC[Carbamidomethyl (C)]R_	AGESEPSEPSDPVLCR	22.0393	22.0393	A2ASS6	False	_AGESEPSEPSDPVLC[Carbamidomethyl (C)]R_	865.389	0	480682	noloss	4	b	1	345.14	9.08365	True	A2ASS6	TITIN_MOUSE	Titin	Mus musculus OX=10090	Ttn	1	1	CS_mouse_and_contaminants_and_iRT_20180705
QExHF07581	2		_AGESEPSEPSDPVLC[+57]R_	_AGESEPSEPSDPVLC[Carbamidomethyl (C)]R_	AGESEPSEPSDPVLCR	22.0393	22.0393	A2ASS6	False	_AGESEPSEPSDPVLC[Carbamidomethyl (C)]R_	865.389	0	480682	noloss	5	b	1	474.183	12.4625	False	A2ASS6	TITIN_MOUSE	Titin	Mus musculus OX=10090	Ttn	1	1	CS_mouse_and_contaminants_and_iRT_20180705
QExHF07581	2		_AGESEPSEPSDPVLC[+57]R_	_AGESEPSEPSDPVLC[Carbamidomethyl (C)]R_	AGESEPSEPSDPVLCR	22.0393	22.0393	A2ASS6	False	_AGESEPSEPSDPVLC[Carbamidomethyl (C)]R_	865.389	0	480682	noloss	5	y	1	644.355	100	False	A2ASS6	TITIN_MOUSE	Titin	Mus musculus OX=10090	Ttn	1	1	CS_mouse_and_contaminants_and_iRT_20180705
QExHF07581	2		_AGESEPSEPSDPVLC[+57]R_	_AGESEPSEPSDPVLC[Carbamidomethyl (C)]R_	AGESEPSEPSDPVLCR	22.0393	22.0393	A2ASS6	False	_AGESEPSEPSDPVLC[Carbamidomethyl (C)]R_	865.389	0	480682	noloss	8	b	1	787.31	5.03613	True	A2ASS6	TITIN_MOUSE	Titin	Mus musculus OX=10090	Ttn	1	1	CS_mouse_and_contaminants_and_iRT_20180705
QExHF07581	2		_AGESEPSEPSDPVLC[+57]R_	_AGESEPSEPSDPVLC[Carbamidomethyl (C)]R_	AGESEPSEPSDPVLCR	22.0393	22.0393	A2ASS6	False	_AGESEPSEPSDPVLC[Carbamidomethyl (C)]R_	865.389	0	480682	noloss	8	y	1	943.467	95.4545	False	A2ASS6	TITIN_MOUSE	Titin	Mus musculus OX=10090	Ttn	1	1	CS_mouse_and_contaminants_and_iRT_20180705
QExHF07581	2		_AGESEPSEPSDPVLC[+57]R_	_AGESEPSEPSDPVLC[Carbamidomethyl (C)]R_	AGESEPSEPSDPVLCR	22.0393	22.0393	A2ASS6	False	_AGESEPSEPSDPVLC[Carbamidomethyl (C)]R_	865.389	0	480682	noloss	9	y	1	1072.51	5.35723	True	A2ASS6	TITIN_MOUSE	Titin	Mus musculus OX=10090	Ttn	1	1	CS_mouse_and_contaminants_and_iRT_20180705
QExHF07581	2		_AGESEPSEPSDPVLC[+57]R_	_AGESEPSEPSDPVLC[Carbamidomethyl (C)]R_	AGESEPSEPSDPVLCR	22.0393	22.0393	A2ASS6	False	_AGESEPSEPSDPVLC[Carbamidomethyl (C)]R_	865.389	0	480682	noloss	10	y	1	1159.54	10.6114	True	A2ASS6	TITIN_MOUSE	Titin	Mus musculus OX=10090	Ttn	1	1	CS_mouse_and_contaminants_and_iRT_20180705
QExHF07581	2		_AGESEPSEPSDPVLC[+57]R_	_AGESEPSEPSDPVLC[Carbamidomethyl (C)]R_	AGESEPSEPSDPVLCR	22.0393	22.0393	A2ASS6	False	_AGESEPSEPSDPVLC[Carbamidomethyl (C)]R_	865.389	0	480682	noloss	11	y	1	1256.59	78.0333	False	A2ASS6	TITIN_MOUSE	Titin	Mus musculus OX=10090	Ttn	1	1	CS_mouse_and_contaminants_and_iRT_20180705
QExHF07581	2		_AGESEPSEPSDPVLC[+57]R_	_AGESEPSEPSDPVLC[Carbamidomethyl (C)]R_	AGESEPSEPSDPVLCR	22.0393	22.0393	A2ASS6	False	_AGESEPSEPSDPVLC[Carbamidomethyl (C)]R_	865.389	0	480682	H2O	4	b	1	327.13	17.5072	False	A2ASS6	TITIN_MOUSE	Titin	Mus musculus OX=10090	Ttn	1	1	CS_mouse_and_contaminants_and_iRT_20180705
QExHF07581	2		_AGESEPSEPSDPVLC[+57]R_	_AGESEPSEPSDPVLC[Carbamidomethyl (C)]R_	AGESEPSEPSDPVLCR	22.0393	22.0393	A2ASS6	False	_AGESEPSEPSDPVLC[Carbamidomethyl (C)]R_	865.389	0	480682	H2O	5	b	1	456.173	18.5116	False	A2ASS6	TITIN_MOUSE	Titin	Mus musculus OX=10090	Ttn	1	1	CS_mouse_and_contaminants_and_iRT_20180705
QExHF07581	3		_GASVEPEAAAALGDHQSR_	_GASVEPEAAAALGDHQSR_	GASVEPEAAAALGDHQSR	12.0226	12.0226	Q80XB4	False	_GASVEPEAAAALGDHQSR_	589.287	0.000654347	541045	noloss	4	y	1	527.268	72.1389	False	Q80XB4	NRAP_MOUSE	Nebulin-related-anchoring protein	Mus musculus OX=10090	Nrap	1	3	CS_mouse_and_contaminants_and_iRT_20180705
QExHF07581	3		_GASVEPEAAAALGDHQSR_	_GASVEPEAAAALGDHQSR_	GASVEPEAAAALGDHQSR	12.0226	12.0226	Q80XB4	False	_GASVEPEAAAALGDHQSR_	589.287	0.000654347	541045	noloss	6	y	1	699.317	99.3513	False	Q80XB4	NRAP_MOUSE	Nebulin-related-anchoring protein	Mus musculus OX=10090	Nrap	1	3	CS_mouse_and_contaminants_and_iRT_20180705
QExHF07581	3		_GASVEPEAAAALGDHQSR_	_GASVEPEAAAALGDHQSR_	GASVEPEAAAALGDHQSR	12.0226	12.0226	Q80XB4	False	_GASVEPEAAAALGDHQSR_	589.287	0.000654347	541045	noloss	7	y	1	812.401	71.0861	False	Q80XB4	NRAP_MOUSE	Nebulin-related-anchoring protein	Mus musculus OX=10090	Nrap	1	3	CS_mouse_and_contaminants_and_iRT_20180705
QExHF07581	3		_GASVEPEAAAALGDHQSR_	_GASVEPEAAAALGDHQSR_	GASVEPEAAAALGDHQSR	12.0226	12.0226	Q80XB4	False	_GASVEPEAAAALGDHQSR_	589.287	0.000654347	541045	noloss	8	y	1	883.438	74.7624	False	Q80XB4	NRAP_MOUSE	Nebulin-related-anchoring protein	Mus musculus OX=10090	Nrap	1	3	CS_mouse_and_contaminants_and_iRT_20180705
QExHF07581	3		_GASVEPEAAAALGDHQSR_	_GASVEPEAAAALGDHQSR_	GASVEPEAAAALGDHQSR	12.0226	12.0226	Q80XB4	False	_GASVEPEAAAALGDHQSR_	589.287	0.000654347	541045	noloss	9	y	1	954.475	68.0295	True	Q80XB4	NRAP_MOUSE	Nebulin-related-anchoring protein	Mus musculus OX=10090	Nrap	1	3	CS_mouse_and_contaminants_and_iRT_20180705
QExHF07581	3		_GASVEPEAAAALGDHQSR_	_GASVEPEAAAALGDHQSR_	GASVEPEAAAALGDHQSR	12.0226	12.0226	Q80XB4	False	_GASVEPEAAAALGDHQSR_	589.287	0.000654347	541045	noloss	10	y	1	1025.51	46.6161	True	Q80XB4	NRAP_MOUSE	Nebulin-related-anchoring protein	Mus musculus OX=10090	Nrap	1	3	CS_mouse_and_contaminants_and_iRT_20180705
QExHF07581	3		_GASVEPEAAAALGDHQSR_	_GASVEPEAAAALGDHQSR_	GASVEPEAAAALGDHQSR	12.0226	12.0226	Q80XB4	False	_GASVEPEAAAALGDHQSR_	589.287	0.000654347	541045	noloss	11	y	1	1096.55	24.5928	True	Q80XB4	NRAP_MOUSE	Nebulin-related-anchoring protein	Mus musculus OX=10090	Nrap	1	3	CS_mouse_and_contaminants_and_iRT_20180705
QExHF07581	3		_GASVEPEAAAALGDHQSR_	_GASVEPEAAAALGDHQSR_	GASVEPEAAAALGDHQSR	12.0226	12.0226	Q80XB4	False	_GASVEPEAAAALGDHQSR_	589.287	0.000654347	541045	noloss	13	y	2	661.826	100	False	Q80XB4	NRAP_MOUSE	Nebulin-related-anchoring protein	Mus musculus OX=10090	Nrap	1	3	CS_mouse_and_contaminants_and_iRT_20180705
QExHF07581	3		_GASVEPEAAAALGDHQSR_	_GASVEPEAAAALGDHQSR_	GASVEPEAAAALGDHQSR	12.0226	12.0226	Q80XB4	False	_GASVEPEAAAALGDHQSR_	589.287	0.000654347	541045	noloss	10	y	2	513.26	5.13155	True	Q80XB4	NRAP_MOUSE	Nebulin-related-anchoring protein	Mus musculus OX=10090	Nrap	1	3	CS_mouse_and_contaminants_and_iRT_20180705
QExHF07581	3		_GASVEPEAAAALGDHQSR_	_GASVEPEAAAALGDHQSR_	GASVEPEAAAALGDHQSR	12.0226	12.0226	Q80XB4	False	_GASVEPEAAAALGDHQSR_	589.287	0.000654347	541045	noloss	3	y	1	390.21	18.7883	True	Q80XB4	NRAP_MOUSE	Nebulin-related-anchoring protein	Mus musculus OX=10090	Nrap	1	3	CS_mouse_and_contaminants_and_iRT_20180705
QExHF07581	3		_GASVEPEAAAALGDHQSR_	_GASVEPEAAAALGDHQSR_	GASVEPEAAAALGDHQSR	12.0226	12.0226	Q80XB4	False	_GASVEPEAAAALGDHQSR_	589.287	0.000654347	541045	noloss	4	b	1	315.166	17.9577	True	Q80XB4	NRAP_MOUSE	Nebulin-related-anchoring protein	Mus musculus OX=10090	Nrap	1	3	CS_mouse_and_contaminants_and_iRT_20180705
QExHF07581	3		_GASVEPEAAAALGDHQSR_	_GASVEPEAAAALGDHQSR_	GASVEPEAAAALGDHQSR	12.0226	12.0226	Q80XB4	False	_GASVEPEAAAALGDHQSR_	589.287	0.000654347	541045	noloss	5	y	1	642.295	21.0894	True	Q80XB4	NRAP_MOUSE	Nebulin-related-anchoring protein	Mus musculus OX=10090	Nrap	1	3	CS_mouse_and_contaminants_and_iRT_20180705
QExHF07581	3		_GASVEPEAAAALGDHQSR_	_GASVEPEAAAALGDHQSR_	GASVEPEAAAALGDHQSR	12.0226	12.0226	Q80XB4	False	_GASVEPEAAAALGDHQSR_	589.287	0.000654347	541045	noloss	12	y	1	1225.59	7.96993	True	Q80XB4	NRAP_MOUSE	Nebulin-related-anchoring protein	Mus musculus OX=10090	Nrap	1	3	CS_mouse_and_contaminants_and_iRT_20180705
QExHF07581	3		_GASVEPEAAAALGDHQSR_	_GASVEPEAAAALGDHQSR_	GASVEPEAAAALGDHQSR	12.0226	12.0226	Q80XB4	False	_GASVEPEAAAALGDHQSR_	589.287	0.000654347	541045	H2O	3	y	1	372.199	7.28484	True	Q80XB4	NRAP_MOUSE	Nebulin-related-anchoring protein	Mus musculus OX=10090	Nrap	1	3	CS_mouse_and_contaminants_and_iRT_20180705
QExHF07581	3		_GASVEPEAAAALGDHQSR_	_GASVEPEAAAALGDHQSR_	GASVEPEAAAALGDHQSR	12.0226	12.0226	Q80XB4	False	_GASVEPEAAAALGDHQSR_	589.287	0.000654347	541045	NH3	8	y	1	866.412	5.99226	True	Q80XB4	NRAP_MOUSE	Nebulin-related-anchoring protein	Mus musculus OX=10090	Nrap	1	3	CS_mouse_and_contaminants_and_iRT_20180705
QExHF07581	3		_GASVEPEAAAALGDHQSR_	_GASVEPEAAAALGDHQSR_	GASVEPEAAAALGDHQSR	12.0226	12.0226	Q80XB4	False	_GASVEPEAAAALGDHQSR_	589.287	0.000654347	541045	noloss	5	b	1	444.209	5.51187	True	Q80XB4	NRAP_MOUSE	Nebulin-related-anchoring protein	Mus musculus OX=10090	Nrap	1	3	CS_mouse_and_contaminants_and_iRT_20180705
QExHF07581	3		_GASVEPEAAAALGDHQSR_	_GASVEPEAAAALGDHQSR_	GASVEPEAAAALGDHQSR	12.0226	12.0226	Q80XB4	False	_GASVEPEAAAALGDHQSR_	589.287	0.000654347	541045	noloss	11	y	2	548.778	39.8798	True	Q80XB4	NRAP_MOUSE	Nebulin-related-anchoring protein	Mus musculus OX=10090	Nrap	1	3	CS_mouse_and_contaminants_and_iRT_20180705
QExHF07581	3		_GASVEPEAAAALGDHQSR_	_GASVEPEAAAALGDHQSR_	GASVEPEAAAALGDHQSR	12.0226	12.0226	Q80XB4	False	_GASVEPEAAAALGDHQSR_	589.287	0.000654347	541045	noloss	12	y	2	613.3	32.345	True	Q80XB4	NRAP_MOUSE	Nebulin-related-anchoring protein	Mus musculus OX=10090	Nrap	1	3	CS_mouse_and_contaminants_and_iRT_20180705
QExHF07581	3		_GASVEPEAAAALGDHQSR_	_GASVEPEAAAALGDHQSR_	GASVEPEAAAALGDHQSR	12.0226	12.0226	Q80XB4	False	_GASVEPEAAAALGDHQSR_	589.287	0.000654347	541045	noloss	14	y	2	726.347	23.5929	True	Q80XB4	NRAP_MOUSE	Nebulin-related-anchoring protein	Mus musculus OX=10090	Nrap	1	3	CS_mouse_and_contaminants_and_iRT_20180705
QExHF07581	3		_GASVEPEAAAALGDHQSR_	_GASVEPEAAAALGDHQSR_	GASVEPEAAAALGDHQSR	12.0226	12.0226	Q80XB4	False	_GASVEPEAAAALGDHQSR_	589.287	0.000654347	541045	H2O	14	y	2	717.342	80.818	False	Q80XB4	NRAP_MOUSE	Nebulin-related-anchoring protein	Mus musculus OX=10090	Nrap	1	3	CS_mouse_and_contaminants_and_iRT_20180705
QExHF07581	3		_GASVEPEAAAALGDHQSR_	_GASVEPEAAAALGDHQSR_	GASVEPEAAAALGDHQSR	12.0226	12.0226	Q80XB4	False	_GASVEPEAAAALGDHQSR_	589.287	0.000654347	541045	noloss	16	y	2	819.398	8.92496	True	Q80XB4	NRAP_MOUSE	Nebulin-related-anchoring protein	Mus musculus OX=10090	Nrap	1	3	CS_mouse_and_contaminants_and_iRT_20180705
QExHF07581	3		_GASVEPEAAAALGDHQSR_	_GASVEPEAAAALGDHQSR_	GASVEPEAAAALGDHQSR	12.0226	12.0226	Q80XB4	False	_GASVEPEAAAALGDHQSR_	589.287	0.000654347	541045	H2O	5	b	1	426.198	40.0067	True	Q80XB4	NRAP_MOUSE	Nebulin-related-anchoring protein	Mus musculus OX=10090	Nrap	1	3	CS_mouse_and_contaminants_and_iRT_20180705
QExHF07581	3		_GASVEPEAAAALGDHQSR_	_GASVEPEAAAALGDHQSR_	GASVEPEAAAALGDHQSR	12.0226	12.0226	Q80XB4	False	_GASVEPEAAAALGDHQSR_	589.287	0.000654347	541045	H2O	12	y	2	604.294	17.6832	True	Q80XB4	NRAP_MOUSE	Nebulin-related-anchoring protein	Mus musculus OX=10090	Nrap	1	3	CS_mouse_and_contaminants_and_iRT_20180705
QExHF07581	3		_GASVEPEAAAALGDHQSR_	_GASVEPEAAAALGDHQSR_	GASVEPEAAAALGDHQSR	12.0226	12.0226	Q80XB4	False	_GASVEPEAAAALGDHQSR_	589.287	0.000654347	541045	NH3	13	y	2	653.313	6.97441	True	Q80XB4	NRAP_MOUSE	Nebulin-related-anchoring protein	Mus musculus OX=10090	Nrap	1	3	CS_mouse_and_contaminants_and_iRT_20180705
QExHF07581	3		_Q[+1]KYEETQAELEASQK_	_Q[Deamidation (NQ)]KYEETQAELEASQK_	QKYEETQAELEASQK	-5.90943	-5.90943	Q5SX39	True	_Q[Deamidation (NQ)]KYEETQAELEASQK_	594.951	0.00758251	80344.6	noloss	3	y	1	362.203	26.0428	False	Q5SX39	MYH4_MOUSE	Myosin-4	Mus musculus OX=10090	Myh4	2	1	CS_mouse_and_contaminants_and_iRT_20180705
QExHF07581	3		_Q[+1]KYEETQAELEASQK_	_Q[Deamidation (NQ)]KYEETQAELEASQK_	QKYEETQAELEASQK	-5.90943	-5.90943	Q5SX39	True	_Q[Deamidation (NQ)]KYEETQAELEASQK_	594.951	0.00758251	80344.6	noloss	4	y	1	433.241	45.462	False	Q5SX39	MYH4_MOUSE	Myosin-4	Mus musculus OX=10090	Myh4	2	1	CS_mouse_and_contaminants_and_iRT_20180705
QExHF07581	3		_Q[+1]KYEETQAELEASQK_	_Q[Deamidation (NQ)]KYEETQAELEASQK_	QKYEETQAELEASQK	-5.90943	-5.90943	Q5SX39	True	_Q[Deamidation (NQ)]KYEETQAELEASQK_	594.951	0.00758251	80344.6	noloss	5	y	1	562.283	75.4117	False	Q5SX39	MYH4_MOUSE	Myosin-4	Mus musculus OX=10090	Myh4	2	1	CS_mouse_and_contaminants_and_iRT_20180705
QExHF07581	3		_Q[+1]KYEETQAELEASQK_	_Q[Deamidation (NQ)]KYEETQAELEASQK_	QKYEETQAELEASQK	-5.90943	-5.90943	Q5SX39	True	_Q[Deamidation (NQ)]KYEETQAELEASQK_	594.951	0.00758251	80344.6	noloss	6	y	1	675.367	100	False	Q5SX39	MYH4_MOUSE	Myosin-4	Mus musculus OX=10090	Myh4	2	1	CS_mouse_and_contaminants_and_iRT_20180705
QExHF07581	3		_Q[+1]KYEETQAELEASQK_	_Q[Deamidation (NQ)]KYEETQAELEASQK_	QKYEETQAELEASQK	-5.90943	-5.90943	Q5SX39	True	_Q[Deamidation (NQ)]KYEETQAELEASQK_	594.951	0.00758251	80344.6	noloss	7	y	1	804.41	29.6758	False	Q5SX39	MYH4_MOUSE	Myosin-4	Mus musculus OX=10090	Myh4	2	1	CS_mouse_and_contaminants_and_iRT_20180705
QExHF07581	3		_Q[+1]KYEETQAELEASQK_	_Q[Deamidation (NQ)]KYEETQAELEASQK_	QKYEETQAELEASQK	-5.90943	-5.90943	Q5SX39	True	_Q[Deamidation (NQ)]KYEETQAELEASQK_	594.951	0.00758251	80344.6	noloss	8	y	1	875.447	97.9798	False	Q5SX39	MYH4_MOUSE	Myosin-4	Mus musculus OX=10090	Myh4	2	1	CS_mouse_and_contaminants_and_iRT_20180705
QExHF07581	3		_[+57]VDEYDYSKPIQGQQK_	_[Carbamidomethyl (Any N-term)]VDEYDYSKPIQGQQK_	VDEYDYSKPIQGQQK	7.17476	7.17476	Q8K2B3	True	_[Carbamidomethyl (Any N-term)]VDEYDYSKPIQGQQK_	618.967	0.00127891	194411	noloss	3	b	1	401.167	24.8287	False	Q8K2B3	SDHA_MOUSE	Succinate dehydrogenase [ubiquinone] flavoprotein subunit, mitochondrial	Mus musculus OX=10090	Sdha	1	1	CS_mouse_and_contaminants_and_iRT_20180705
QExHF07581	3		_[+57]VDEYDYSKPIQGQQK_	_[Carbamidomethyl (Any N-term)]VDEYDYSKPIQGQQK_	VDEYDYSKPIQGQQK	7.17476	7.17476	Q8K2B3	True	_[Carbamidomethyl (Any N-term)]VDEYDYSKPIQGQQK_	618.967	0.00127891	194411	noloss	4	y	1	460.251	22.9362	False	Q8K2B3	SDHA_MOUSE	Succinate dehydrogenase [ubiquinone] flavoprotein subunit, mitochondrial	Mus musculus OX=10090	Sdha	1	1	CS_mouse_and_contaminants_and_iRT_20180705
QExHF07581	3		_[+57]VDEYDYSKPIQGQQK_	_[Carbamidomethyl (Any N-term)]VDEYDYSKPIQGQQK_	VDEYDYSKPIQGQQK	7.17476	7.17476	Q8K2B3	True	_[Carbamidomethyl (Any N-term)]VDEYDYSKPIQGQQK_	618.967	0.00127891	194411	noloss	5	b	1	679.257	6.66312	True	Q8K2B3	SDHA_MOUSE	Succinate dehydrogenase [ubiquinone] flavoprotein subunit, mitochondrial	Mus musculus OX=10090	Sdha	1	1	CS_mouse_and_contaminants_and_iRT_20180705
QExHF07581	3		_[+57]VDEYDYSKPIQGQQK_	_[Carbamidomethyl (Any N-term)]VDEYDYSKPIQGQQK_	VDEYDYSKPIQGQQK	7.17476	7.17476	Q8K2B3	True	_[Carbamidomethyl (Any N-term)]VDEYDYSKPIQGQQK_	618.967	0.00127891	194411	noloss	5	y	1	588.31	12.4959	True	Q8K2B3	SDHA_MOUSE	Succinate dehydrogenase [ubiquinone] flavoprotein subunit, mitochondrial	Mus musculus OX=10090	Sdha	1	1	CS_mouse_and_contaminants_and_iRT_20180705
QExHF07581	3		_[+57]VDEYDYSKPIQGQQK_	_[Carbamidomethyl (Any N-term)]VDEYDYSKPIQGQQK_	VDEYDYSKPIQGQQK	7.17476	7.17476	Q8K2B3	True	_[Carbamidomethyl (Any N-term)]VDEYDYSKPIQGQQK_	618.967	0.00127891	194411	noloss	7	y	1	798.447	100	False	Q8K2B3	SDHA_MOUSE	Succinate dehydrogenase [ubiquinone] flavoprotein subunit, mitochondrial	Mus musculus OX=10090	Sdha	1	1	CS_mouse_and_contaminants_and_iRT_20180705
QExHF07581	3		_[+57]VDEYDYSKPIQGQQK_	_[Carbamidomethyl (Any N-term)]VDEYDYSKPIQGQQK_	VDEYDYSKPIQGQQK	7.17476	7.17476	Q8K2B3	True	_[Carbamidomethyl (Any N-term)]VDEYDYSKPIQGQQK_	618.967	0.00127891	194411	noloss	9	y	1	1013.57	10.1618	True	Q8K2B3	SDHA_MOUSE	Succinate dehydrogenase [ubiquinone] flavoprotein subunit, mitochondrial	Mus musculus OX=10090	Sdha	1	1	CS_mouse_and_contaminants_and_iRT_20180705
QExHF07581	3		_[+57]VDEYDYSKPIQGQQK_	_[Carbamidomethyl (Any N-term)]VDEYDYSKPIQGQQK_	VDEYDYSKPIQGQQK	7.17476	7.17476	Q8K2B3	True	_[Carbamidomethyl (Any N-term)]VDEYDYSKPIQGQQK_	618.967	0.00127891	194411	NH3	5	y	1	571.283	9.56454	True	Q8K2B3	SDHA_MOUSE	Succinate dehydrogenase [ubiquinone] flavoprotein subunit, mitochondrial	Mus musculus OX=10090	Sdha	1	1	CS_mouse_and_contaminants_and_iRT_20180705
QExHF07581	3		_[+57]VDEYDYSKPIQGQQK_	_[Carbamidomethyl (Any N-term)]VDEYDYSKPIQGQQK_	VDEYDYSKPIQGQQK	7.17476	7.17476	Q8K2B3	True	_[Carbamidomethyl (Any N-term)]VDEYDYSKPIQGQQK_	618.967	0.00127891	194411	noloss	8	y	1	926.542	22.5441	False	Q8K2B3	SDHA_MOUSE	Succinate dehydrogenase [ubiquinone] flavoprotein subunit, mitochondrial	Mus musculus OX=10090	Sdha	1	1	CS_mouse_and_contaminants_and_iRT_20180705
QExHF07581	3		_[+57]VDEYDYSKPIQGQQK_	_[Carbamidomethyl (Any N-term)]VDEYDYSKPIQGQQK_	VDEYDYSKPIQGQQK	7.17476	7.17476	Q8K2B3	True	_[Carbamidomethyl (Any N-term)]VDEYDYSKPIQGQQK_	618.967	0.00127891	194411	noloss	12	y	2	727.867	22.1432	True	Q8K2B3	SDHA_MOUSE	Succinate dehydrogenase [ubiquinone] flavoprotein subunit, mitochondrial	Mus musculus OX=10090	Sdha	1	1	CS_mouse_and_contaminants_and_iRT_20180705
QExHF07581	3		_[+57]VDEYDYSKPIQGQQK_	_[Carbamidomethyl (Any N-term)]VDEYDYSKPIQGQQK_	VDEYDYSKPIQGQQK	7.17476	7.17476	Q8K2B3	True	_[Carbamidomethyl (Any N-term)]VDEYDYSKPIQGQQK_	618.967	0.00127891	194411	noloss	13	y	2	792.389	9.49221	True	Q8K2B3	SDHA_MOUSE	Succinate dehydrogenase [ubiquinone] flavoprotein subunit, mitochondrial	Mus musculus OX=10090	Sdha	1	1	CS_mouse_and_contaminants_and_iRT_20180705
QExHF07581	3		_[+57]VDEYDYSKPIQGQQK_	_[Carbamidomethyl (Any N-term)]VDEYDYSKPIQGQQK_	VDEYDYSKPIQGQQK	7.17476	7.17476	Q8K2B3	True	_[Carbamidomethyl (Any N-term)]VDEYDYSKPIQGQQK_	618.967	0.00127891	194411	noloss	14	y	2	849.902	46.4361	False	Q8K2B3	SDHA_MOUSE	Succinate dehydrogenase [ubiquinone] flavoprotein subunit, mitochondrial	Mus musculus OX=10090	Sdha	1	1	CS_mouse_and_contaminants_and_iRT_20180705
QExHF07581	3		_[+57]VDEYDYSKPIQGQQK_	_[Carbamidomethyl (Any N-term)]VDEYDYSKPIQGQQK_	VDEYDYSKPIQGQQK	7.17476	7.17476	Q8K2B3	True	_[Carbamidomethyl (Any N-term)]VDEYDYSKPIQGQQK_	618.967	0.00127891	194411	NH3	7	y	1	781.42	6.56356	True	Q8K2B3	SDHA_MOUSE	Succinate dehydrogenase [ubiquinone] flavoprotein subunit, mitochondrial	Mus musculus OX=10090	Sdha	1	1	CS_mouse_and_contaminants_and_iRT_20180705
QExHF07581	3		_[+57]VDEYDYSKPIQGQQK_	_[Carbamidomethyl (Any N-term)]VDEYDYSKPIQGQQK_	VDEYDYSKPIQGQQK	7.17476	7.17476	Q8K2B3	True	_[Carbamidomethyl (Any N-term)]VDEYDYSKPIQGQQK_	618.967	0.00127891	194411	H2O	13	y	2	783.383	28.0206	False	Q8K2B3	SDHA_MOUSE	Succinate dehydrogenase [ubiquinone] flavoprotein subunit, mitochondrial	Mus musculus OX=10090	Sdha	1	1	CS_mouse_and_contaminants_and_iRT_20180705
QExHF07581	2		_[+57]STYLNSEPVVAQYPFK_	_[Carbamidomethyl (Any N-term)]STYLNSEPVVAQYPFK_	STYLNSEPVVAQYPFK	71.306	71.306	A2ASS6	False	_[Carbamidomethyl (Any N-term)]STYLNSEPVVAQYPFK_	950.478	0.000421704	107044	noloss	3	b	1	409.172	50.8131	False	A2ASS6	TITIN_MOUSE	Titin	Mus musculus OX=10090	Ttn	1	1	CS_mouse_and_contaminants_and_iRT_20180705
QExHF07581	2		_[+57]STYLNSEPVVAQYPFK_	_[Carbamidomethyl (Any N-term)]STYLNSEPVVAQYPFK_	STYLNSEPVVAQYPFK	71.306	71.306	A2ASS6	False	_[Carbamidomethyl (Any N-term)]STYLNSEPVVAQYPFK_	950.478	0.000421704	107044	noloss	3	y	1	391.234	61.621	False	A2ASS6	TITIN_MOUSE	Titin	Mus musculus OX=10090	Ttn	1	1	CS_mouse_and_contaminants_and_iRT_20180705
QExHF07581	2		_[+57]STYLNSEPVVAQYPFK_	_[Carbamidomethyl (Any N-term)]STYLNSEPVVAQYPFK_	STYLNSEPVVAQYPFK	71.306	71.306	A2ASS6	False	_[Carbamidomethyl (Any N-term)]STYLNSEPVVAQYPFK_	950.478	0.000421704	107044	noloss	4	b	1	522.256	16.2615	True	A2ASS6	TITIN_MOUSE	Titin	Mus musculus OX=10090	Ttn	1	1	CS_mouse_and_contaminants_and_iRT_20180705
QExHF07581	2		_[+57]STYLNSEPVVAQYPFK_	_[Carbamidomethyl (Any N-term)]STYLNSEPVVAQYPFK_	STYLNSEPVVAQYPFK	71.306	71.306	A2ASS6	False	_[Carbamidomethyl (Any N-term)]STYLNSEPVVAQYPFK_	950.478	0.000421704	107044	noloss	4	y	1	554.297	38.8795	False	A2ASS6	TITIN_MOUSE	Titin	Mus musculus OX=10090	Ttn	1	1	CS_mouse_and_contaminants_and_iRT_20180705
QExHF07581	2		_[+57]STYLNSEPVVAQYPFK_	_[Carbamidomethyl (Any N-term)]STYLNSEPVVAQYPFK_	STYLNSEPVVAQYPFK	71.306	71.306	A2ASS6	False	_[Carbamidomethyl (Any N-term)]STYLNSEPVVAQYPFK_	950.478	0.000421704	107044	noloss	6	y	1	753.393	37.7134	False	A2ASS6	TITIN_MOUSE	Titin	Mus musculus OX=10090	Ttn	1	1	CS_mouse_and_contaminants_and_iRT_20180705
QExHF07581	2		_[+57]STYLNSEPVVAQYPFK_	_[Carbamidomethyl (Any N-term)]STYLNSEPVVAQYPFK_	STYLNSEPVVAQYPFK	71.306	71.306	A2ASS6	False	_[Carbamidomethyl (Any N-term)]STYLNSEPVVAQYPFK_	950.478	0.000421704	107044	noloss	9	y	1	1048.58	99.3179	False	A2ASS6	TITIN_MOUSE	Titin	Mus musculus OX=10090	Ttn	1	1	CS_mouse_and_contaminants_and_iRT_20180705
QExHF07581	2		_[+57]STYLNSEPVVAQYPFK_	_[Carbamidomethyl (Any N-term)]STYLNSEPVVAQYPFK_	STYLNSEPVVAQYPFK	71.306	71.306	A2ASS6	False	_[Carbamidomethyl (Any N-term)]STYLNSEPVVAQYPFK_	950.478	0.000421704	107044	noloss	10	y	1	1177.63	10.1785	True	A2ASS6	TITIN_MOUSE	Titin	Mus musculus OX=10090	Ttn	1	1	CS_mouse_and_contaminants_and_iRT_20180705
QExHF07581	2		_[+57]STYLNSEPVVAQYPFK_	_[Carbamidomethyl (Any N-term)]STYLNSEPVVAQYPFK_	STYLNSEPVVAQYPFK	71.306	71.306	A2ASS6	False	_[Carbamidomethyl (Any N-term)]STYLNSEPVVAQYPFK_	950.478	0.000421704	107044	noloss	12	y	1	1378.7	25.8454	True	A2ASS6	TITIN_MOUSE	Titin	Mus musculus OX=10090	Ttn	1	1	CS_mouse_and_contaminants_and_iRT_20180705
QExHF07581	2		_[+57]STYLNSEPVVAQYPFK_	_[Carbamidomethyl (Any N-term)]STYLNSEPVVAQYPFK_	STYLNSEPVVAQYPFK	71.306	71.306	A2ASS6	False	_[Carbamidomethyl (Any N-term)]STYLNSEPVVAQYPFK_	950.478	0.000421704	107044	noloss	13	y	1	1491.78	7.37032	True	A2ASS6	TITIN_MOUSE	Titin	Mus musculus OX=10090	Ttn	1	1	CS_mouse_and_contaminants_and_iRT_20180705
QExHF07581	2		_[+57]STYLNSEPVVAQYPFK_	_[Carbamidomethyl (Any N-term)]STYLNSEPVVAQYPFK_	STYLNSEPVVAQYPFK	71.306	71.306	A2ASS6	False	_[Carbamidomethyl (Any N-term)]STYLNSEPVVAQYPFK_	950.478	0.000421704	107044	H2O	3	b	1	391.161	93.2107	False	A2ASS6	TITIN_MOUSE	Titin	Mus musculus OX=10090	Ttn	1	1	CS_mouse_and_contaminants_and_iRT_20180705
QExHF07581	2		_[+57]STYLNSEPVVAQYPFK_	_[Carbamidomethyl (Any N-term)]STYLNSEPVVAQYPFK_	STYLNSEPVVAQYPFK	71.306	71.306	A2ASS6	False	_[Carbamidomethyl (Any N-term)]STYLNSEPVVAQYPFK_	950.478	0.000421704	107044	noloss	7	y	1	852.461	16.6681	True	A2ASS6	TITIN_MOUSE	Titin	Mus musculus OX=10090	Ttn	1	1	CS_mouse_and_contaminants_and_iRT_20180705
QExHF07581	2		_[+57]STYLNSEPVVAQYPFK_	_[Carbamidomethyl (Any N-term)]STYLNSEPVVAQYPFK_	STYLNSEPVVAQYPFK	71.306	71.306	A2ASS6	False	_[Carbamidomethyl (Any N-term)]STYLNSEPVVAQYPFK_	950.478	0.000421704	107044	noloss	11	y	1	1264.66	14.5138	True	A2ASS6	TITIN_MOUSE	Titin	Mus musculus OX=10090	Ttn	1	1	CS_mouse_and_contaminants_and_iRT_20180705
QExHF07581	2		_[+57]STYLNSEPVVAQYPFK_	_[Carbamidomethyl (Any N-term)]STYLNSEPVVAQYPFK_	STYLNSEPVVAQYPFK	71.306	71.306	A2ASS6	False	_[Carbamidomethyl (Any N-term)]STYLNSEPVVAQYPFK_	950.478	0.000421704	107044	noloss	5	b	1	636.299	7.93472	True	A2ASS6	TITIN_MOUSE	Titin	Mus musculus OX=10090	Ttn	1	1	CS_mouse_and_contaminants_and_iRT_20180705
QExHF07581	2		_[+57]STYLNSEPVVAQYPFK_	_[Carbamidomethyl (Any N-term)]STYLNSEPVVAQYPFK_	STYLNSEPVVAQYPFK	71.306	71.306	A2ASS6	False	_[Carbamidomethyl (Any N-term)]STYLNSEPVVAQYPFK_	950.478	0.000421704	107044	noloss	5	y	1	682.356	8.68478	True	A2ASS6	TITIN_MOUSE	Titin	Mus musculus OX=10090	Ttn	1	1	CS_mouse_and_contaminants_and_iRT_20180705
QExHF07581	2		_[+57]STYLNSEPVVAQYPFK_	_[Carbamidomethyl (Any N-term)]STYLNSEPVVAQYPFK_	STYLNSEPVVAQYPFK	71.306	71.306	A2ASS6	False	_[Carbamidomethyl (Any N-term)]STYLNSEPVVAQYPFK_	950.478	0.000421704	107044	noloss	6	b	1	723.331	6.81058	True	A2ASS6	TITIN_MOUSE	Titin	Mus musculus OX=10090	Ttn	1	1	CS_mouse_and_contaminants_and_iRT_20180705
QExHF07581	2		_[+57]STYLNSEPVVAQYPFK_	_[Carbamidomethyl (Any N-term)]STYLNSEPVVAQYPFK_	STYLNSEPVVAQYPFK	71.306	71.306	A2ASS6	False	_[Carbamidomethyl (Any N-term)]STYLNSEPVVAQYPFK_	950.478	0.000421704	107044	NH3	12	y	1	1361.67	7.18364	True	A2ASS6	TITIN_MOUSE	Titin	Mus musculus OX=10090	Ttn	1	1	CS_mouse_and_contaminants_and_iRT_20180705
QExHF07581	2		_[+57]STYLNSEPVVAQYPFK_	_[Carbamidomethyl (Any N-term)]STYLNSEPVVAQYPFK_	STYLNSEPVVAQYPFK	71.306	71.306	A2ASS6	False	_[Carbamidomethyl (Any N-term)]STYLNSEPVVAQYPFK_	950.478	0.000421704	107044	H2O	4	b	1	504.245	5.28887	True	A2ASS6	TITIN_MOUSE	Titin	Mus musculus OX=10090	Ttn	1	1	CS_mouse_and_contaminants_and_iRT_20180705
QExHF07581	2		_[+57]STYLNSEPVVAQYPFK_	_[Carbamidomethyl (Any N-term)]STYLNSEPVVAQYPFK_	STYLNSEPVVAQYPFK	71.306	71.306	A2ASS6	False	_[Carbamidomethyl (Any N-term)]STYLNSEPVVAQYPFK_	950.478	0.000421704	107044	NH3	5	y	1	665.329	6.35126	True	A2ASS6	TITIN_MOUSE	Titin	Mus musculus OX=10090	Ttn	1	1	CS_mouse_and_contaminants_and_iRT_20180705
QExHF07581	2		_[+57]STYLNSEPVVAQYPFK_	_[Carbamidomethyl (Any N-term)]STYLNSEPVVAQYPFK_	STYLNSEPVVAQYPFK	71.306	71.306	A2ASS6	False	_[Carbamidomethyl (Any N-term)]STYLNSEPVVAQYPFK_	950.478	0.000421704	107044	noloss	7	b	1	852.373	6.69187	True	A2ASS6	TITIN_MOUSE	Titin	Mus musculus OX=10090	Ttn	1	1	CS_mouse_and_contaminants_and_iRT_20180705
QExHF07581	2		_[+57]STYLNSEPVVAQYPFK_	_[Carbamidomethyl (Any N-term)]STYLNSEPVVAQYPFK_	STYLNSEPVVAQYPFK	71.306	71.306	A2ASS6	False	_[Carbamidomethyl (Any N-term)]STYLNSEPVVAQYPFK_	950.478	0.000421704	107044	H2O	6	b	1	705.32	7.27422	True	A2ASS6	TITIN_MOUSE	Titin	Mus musculus OX=10090	Ttn	1	1	CS_mouse_and_contaminants_and_iRT_20180705
QExHF07581	2		_[+57]STYLNSEPVVAQYPFK_	_[Carbamidomethyl (Any N-term)]STYLNSEPVVAQYPFK_	STYLNSEPVVAQYPFK	71.306	71.306	A2ASS6	False	_[Carbamidomethyl (Any N-term)]STYLNSEPVVAQYPFK_	950.478	0.000421704	107044	NH3	13	y	1	1474.76	6.70692	True	A2ASS6	TITIN_MOUSE	Titin	Mus musculus OX=10090	Ttn	1	1	CS_mouse_and_contaminants_and_iRT_20180705
QExHF07581	2		_[+57]GM[+16]SDYSETTAEIEPVER_	_[Carbamidomethyl (Any N-term)]GM[Oxidation (M)]SDYSETTAEIEPVER_	GMSDYSETTAEIEPVER	32.6048	32.6048	A2ASS6	False	_[Carbamidomethyl (Any N-term)]GM[Oxidation (M)]SDYSETTAEIEPVER_	993.933	0	136415	noloss	3	b	1	349.118	8.50705	True	A2ASS6	TITIN_MOUSE	Titin	Mus musculus OX=10090	Ttn	1	1	CS_mouse_and_contaminants_and_iRT_20180705
QExHF07581	2		_[+57]GM[+16]SDYSETTAEIEPVER_	_[Carbamidomethyl (Any N-term)]GM[Oxidation (M)]SDYSETTAEIEPVER_	GMSDYSETTAEIEPVER	32.6048	32.6048	A2ASS6	False	_[Carbamidomethyl (Any N-term)]GM[Oxidation (M)]SDYSETTAEIEPVER_	993.933	0	136415	noloss	4	b	1	464.145	38.0727	False	A2ASS6	TITIN_MOUSE	Titin	Mus musculus OX=10090	Ttn	1	1	CS_mouse_and_contaminants_and_iRT_20180705
QExHF07581	2		_[+57]GM[+16]SDYSETTAEIEPVER_	_[Carbamidomethyl (Any N-term)]GM[Oxidation (M)]SDYSETTAEIEPVER_	GMSDYSETTAEIEPVER	32.6048	32.6048	A2ASS6	False	_[Carbamidomethyl (Any N-term)]GM[Oxidation (M)]SDYSETTAEIEPVER_	993.933	0	136415	noloss	4	y	1	500.283	100	False	A2ASS6	TITIN_MOUSE	Titin	Mus musculus OX=10090	Ttn	1	1	CS_mouse_and_contaminants_and_iRT_20180705
QExHF07581	2		_[+57]GM[+16]SDYSETTAEIEPVER_	_[Carbamidomethyl (Any N-term)]GM[Oxidation (M)]SDYSETTAEIEPVER_	GMSDYSETTAEIEPVER	32.6048	32.6048	A2ASS6	False	_[Carbamidomethyl (Any N-term)]GM[Oxidation (M)]SDYSETTAEIEPVER_	993.933	0	136415	noloss	5	y	1	629.325	44.4987	False	A2ASS6	TITIN_MOUSE	Titin	Mus musculus OX=10090	Ttn	1	1	CS_mouse_and_contaminants_and_iRT_20180705
QExHF07581	2		_[+57]GM[+16]SDYSETTAEIEPVER_	_[Carbamidomethyl (Any N-term)]GM[Oxidation (M)]SDYSETTAEIEPVER_	GMSDYSETTAEIEPVER	32.6048	32.6048	A2ASS6	False	_[Carbamidomethyl (Any N-term)]GM[Oxidation (M)]SDYSETTAEIEPVER_	993.933	0	136415	noloss	6	y	1	742.409	25.0209	True	A2ASS6	TITIN_MOUSE	Titin	Mus musculus OX=10090	Ttn	1	1	CS_mouse_and_contaminants_and_iRT_20180705
QExHF07581	2		_[+57]GM[+16]SDYSETTAEIEPVER_	_[Carbamidomethyl (Any N-term)]GM[Oxidation (M)]SDYSETTAEIEPVER_	GMSDYSETTAEIEPVER	32.6048	32.6048	A2ASS6	False	_[Carbamidomethyl (Any N-term)]GM[Oxidation (M)]SDYSETTAEIEPVER_	993.933	0	136415	noloss	7	y	1	871.452	25.301	True	A2ASS6	TITIN_MOUSE	Titin	Mus musculus OX=10090	Ttn	1	1	CS_mouse_and_contaminants_and_iRT_20180705
QExHF07581	2		_[+57]GM[+16]SDYSETTAEIEPVER_	_[Carbamidomethyl (Any N-term)]GM[Oxidation (M)]SDYSETTAEIEPVER_	GMSDYSETTAEIEPVER	32.6048	32.6048	A2ASS6	False	_[Carbamidomethyl (Any N-term)]GM[Oxidation (M)]SDYSETTAEIEPVER_	993.933	0	136415	noloss	8	y	1	942.489	30.0318	False	A2ASS6	TITIN_MOUSE	Titin	Mus musculus OX=10090	Ttn	1	1	CS_mouse_and_contaminants_and_iRT_20180705
QExHF07581	2		_[+57]GM[+16]SDYSETTAEIEPVER_	_[Carbamidomethyl (Any N-term)]GM[Oxidation (M)]SDYSETTAEIEPVER_	GMSDYSETTAEIEPVER	32.6048	32.6048	A2ASS6	False	_[Carbamidomethyl (Any N-term)]GM[Oxidation (M)]SDYSETTAEIEPVER_	993.933	0	136415	noloss	9	y	1	1043.54	27.3276	True	A2ASS6	TITIN_MOUSE	Titin	Mus musculus OX=10090	Ttn	1	1	CS_mouse_and_contaminants_and_iRT_20180705
QExHF07581	2		_[+57]GM[+16]SDYSETTAEIEPVER_	_[Carbamidomethyl (Any N-term)]GM[Oxidation (M)]SDYSETTAEIEPVER_	GMSDYSETTAEIEPVER	32.6048	32.6048	A2ASS6	False	_[Carbamidomethyl (Any N-term)]GM[Oxidation (M)]SDYSETTAEIEPVER_	993.933	0	136415	noloss	10	y	1	1144.58	32.7238	False	A2ASS6	TITIN_MOUSE	Titin	Mus musculus OX=10090	Ttn	1	1	CS_mouse_and_contaminants_and_iRT_20180705
QExHF07581	2		_[+57]GM[+16]SDYSETTAEIEPVER_	_[Carbamidomethyl (Any N-term)]GM[Oxidation (M)]SDYSETTAEIEPVER_	GMSDYSETTAEIEPVER	32.6048	32.6048	A2ASS6	False	_[Carbamidomethyl (Any N-term)]GM[Oxidation (M)]SDYSETTAEIEPVER_	993.933	0	136415	noloss	11	y	1	1273.63	16.3256	True	A2ASS6	TITIN_MOUSE	Titin	Mus musculus OX=10090	Ttn	1	1	CS_mouse_and_contaminants_and_iRT_20180705
QExHF07581	2		_[+57]GM[+16]SDYSETTAEIEPVER_	_[Carbamidomethyl (Any N-term)]GM[Oxidation (M)]SDYSETTAEIEPVER_	GMSDYSETTAEIEPVER	32.6048	32.6048	A2ASS6	False	_[Carbamidomethyl (Any N-term)]GM[Oxidation (M)]SDYSETTAEIEPVER_	993.933	0	136415	noloss	12	y	1	1360.66	31.2078	False	A2ASS6	TITIN_MOUSE	Titin	Mus musculus OX=10090	Ttn	1	1	CS_mouse_and_contaminants_and_iRT_20180705
QExHF07581	2		_[+57]GM[+16]SDYSETTAEIEPVER_	_[Carbamidomethyl (Any N-term)]GM[Oxidation (M)]SDYSETTAEIEPVER_	GMSDYSETTAEIEPVER	32.6048	32.6048	A2ASS6	False	_[Carbamidomethyl (Any N-term)]GM[Oxidation (M)]SDYSETTAEIEPVER_	993.933	0	136415	noloss	13	y	1	1523.72	11.6868	True	A2ASS6	TITIN_MOUSE	Titin	Mus musculus OX=10090	Ttn	1	1	CS_mouse_and_contaminants_and_iRT_20180705
QExHF07581	2		_[+57]GM[+16]SDYSETTAEIEPVER_	_[Carbamidomethyl (Any N-term)]GM[Oxidation (M)]SDYSETTAEIEPVER_	GMSDYSETTAEIEPVER	32.6048	32.6048	A2ASS6	False	_[Carbamidomethyl (Any N-term)]GM[Oxidation (M)]SDYSETTAEIEPVER_	993.933	0	136415	H2O	4	b	1	446.134	7.83535	True	A2ASS6	TITIN_MOUSE	Titin	Mus musculus OX=10090	Ttn	1	1	CS_mouse_and_contaminants_and_iRT_20180705
QExHF07581	2		_[+57]GM[+16]SDYSETTAEIEPVER_	_[Carbamidomethyl (Any N-term)]GM[Oxidation (M)]SDYSETTAEIEPVER_	GMSDYSETTAEIEPVER	32.6048	32.6048	A2ASS6	False	_[Carbamidomethyl (Any N-term)]GM[Oxidation (M)]SDYSETTAEIEPVER_	993.933	0	136415	noloss	5	b	1	627.208	10.2064	True	A2ASS6	TITIN_MOUSE	Titin	Mus musculus OX=10090	Ttn	1	1	CS_mouse_and_contaminants_and_iRT_20180705
QExHF07581	2		_[+57]GM[+16]SDYSETTAEIEPVER_	_[Carbamidomethyl (Any N-term)]GM[Oxidation (M)]SDYSETTAEIEPVER_	GMSDYSETTAEIEPVER	32.6048	32.6048	A2ASS6	False	_[Carbamidomethyl (Any N-term)]GM[Oxidation (M)]SDYSETTAEIEPVER_	993.933	0	136415	NH3	4	y	1	483.256	6.05183	True	A2ASS6	TITIN_MOUSE	Titin	Mus musculus OX=10090	Ttn	1	1	CS_mouse_and_contaminants_and_iRT_20180705
QExHF07581	2		_[+57]GM[+16]SDYSETTAEIEPVER_	_[Carbamidomethyl (Any N-term)]GM[Oxidation (M)]SDYSETTAEIEPVER_	GMSDYSETTAEIEPVER	32.6048	32.6048	A2ASS6	False	_[Carbamidomethyl (Any N-term)]GM[Oxidation (M)]SDYSETTAEIEPVER_	993.933	0	136415	H2O	10	y	1	1126.57	6.10427	True	A2ASS6	TITIN_MOUSE	Titin	Mus musculus OX=10090	Ttn	1	1	CS_mouse_and_contaminants_and_iRT_20180705
QExHF07581	2		_[+57]GM[+16]SDYSETTAEIEPVER_	_[Carbamidomethyl (Any N-term)]GM[Oxidation (M)]SDYSETTAEIEPVER_	GMSDYSETTAEIEPVER	32.6048	32.6048	A2ASS6	False	_[Carbamidomethyl (Any N-term)]GM[Oxidation (M)]SDYSETTAEIEPVER_	993.933	0	136415	H2O	12	y	1	1342.65	6.91501	True	A2ASS6	TITIN_MOUSE	Titin	Mus musculus OX=10090	Ttn	1	1	CS_mouse_and_contaminants_and_iRT_20180705
QExHF07581	2		_[+57]GM[+16]SDYSETTAEIEPVER_	_[Carbamidomethyl (Any N-term)]GM[Oxidation (M)]SDYSETTAEIEPVER_	GMSDYSETTAEIEPVER	32.6048	32.6048	A2ASS6	False	_[Carbamidomethyl (Any N-term)]GM[Oxidation (M)]SDYSETTAEIEPVER_	993.933	0	136415	noloss	15	y	1	1725.78	11.3275	True	A2ASS6	TITIN_MOUSE	Titin	Mus musculus OX=10090	Ttn	1	1	CS_mouse_and_contaminants_and_iRT_20180705
QExHF07581	2		_[+57]GM[+16]SDYSETTAEIEPVER_	_[Carbamidomethyl (Any N-term)]GM[Oxidation (M)]SDYSETTAEIEPVER_	GMSDYSETTAEIEPVER	32.6048	32.6048	A2ASS6	False	_[Carbamidomethyl (Any N-term)]GM[Oxidation (M)]SDYSETTAEIEPVER_	993.933	0	136415	H2O	3	b	1	331.107	5.91177	True	A2ASS6	TITIN_MOUSE	Titin	Mus musculus OX=10090	Ttn	1	1	CS_mouse_and_contaminants_and_iRT_20180705
QExHF07581	2		_[+57]GM[+16]SDYSETTAEIEPVER_	_[Carbamidomethyl (Any N-term)]GM[Oxidation (M)]SDYSETTAEIEPVER_	GMSDYSETTAEIEPVER	32.6048	32.6048	A2ASS6	False	_[Carbamidomethyl (Any N-term)]GM[Oxidation (M)]SDYSETTAEIEPVER_	993.933	0	136415	H2O	5	b	1	609.197	5.52168	True	A2ASS6	TITIN_MOUSE	Titin	Mus musculus OX=10090	Ttn	1	1	CS_mouse_and_contaminants_and_iRT_20180705
QExHF07581	2		_[+57]NAADNFSEPSESSGAITAR_	_[Carbamidomethyl (Any N-term)]NAADNFSEPSESSGAITAR_	NAADNFSEPSESSGAITAR	30.273	30.273	A2ASS6	False	_[Carbamidomethyl (Any N-term)]NAADNFSEPSESSGAITAR_	990.948	0	315700	noloss	3	b	1	314.146	9.1639	True	A2ASS6	TITIN_MOUSE	Titin	Mus musculus OX=10090	Ttn	1	1	CS_mouse_and_contaminants_and_iRT_20180705
QExHF07581	2		_[+57]NAADNFSEPSESSGAITAR_	_[Carbamidomethyl (Any N-term)]NAADNFSEPSESSGAITAR_	NAADNFSEPSESSGAITAR	30.273	30.273	A2ASS6	False	_[Carbamidomethyl (Any N-term)]NAADNFSEPSESSGAITAR_	990.948	0	315700	noloss	3	y	1	347.204	14.6929	False	A2ASS6	TITIN_MOUSE	Titin	Mus musculus OX=10090	Ttn	1	1	CS_mouse_and_contaminants_and_iRT_20180705
QExHF07581	2		_[+57]NAADNFSEPSESSGAITAR_	_[Carbamidomethyl (Any N-term)]NAADNFSEPSESSGAITAR_	NAADNFSEPSESSGAITAR	30.273	30.273	A2ASS6	False	_[Carbamidomethyl (Any N-term)]NAADNFSEPSESSGAITAR_	990.948	0	315700	noloss	4	b	1	429.173	10.6343	True	A2ASS6	TITIN_MOUSE	Titin	Mus musculus OX=10090	Ttn	1	1	CS_mouse_and_contaminants_and_iRT_20180705
QExHF07581	2		_[+57]NAADNFSEPSESSGAITAR_	_[Carbamidomethyl (Any N-term)]NAADNFSEPSESSGAITAR_	NAADNFSEPSESSGAITAR	30.273	30.273	A2ASS6	False	_[Carbamidomethyl (Any N-term)]NAADNFSEPSESSGAITAR_	990.948	0	315700	noloss	4	y	1	460.288	5.59369	True	A2ASS6	TITIN_MOUSE	Titin	Mus musculus OX=10090	Ttn	1	1	CS_mouse_and_contaminants_and_iRT_20180705
QExHF07581	2		_[+57]NAADNFSEPSESSGAITAR_	_[Carbamidomethyl (Any N-term)]NAADNFSEPSESSGAITAR_	NAADNFSEPSESSGAITAR	30.273	30.273	A2ASS6	False	_[Carbamidomethyl (Any N-term)]NAADNFSEPSESSGAITAR_	990.948	0	315700	noloss	5	b	1	543.216	13.9527	False	A2ASS6	TITIN_MOUSE	Titin	Mus musculus OX=10090	Ttn	1	1	CS_mouse_and_contaminants_and_iRT_20180705
QExHF07581	2		_[+57]NAADNFSEPSESSGAITAR_	_[Carbamidomethyl (Any N-term)]NAADNFSEPSESSGAITAR_	NAADNFSEPSESSGAITAR	30.273	30.273	A2ASS6	False	_[Carbamidomethyl (Any N-term)]NAADNFSEPSESSGAITAR_	990.948	0	315700	noloss	6	b	1	690.284	25.9992	False	A2ASS6	TITIN_MOUSE	Titin	Mus musculus OX=10090	Ttn	1	1	CS_mouse_and_contaminants_and_iRT_20180705
QExHF07581	2		_[+57]NAADNFSEPSESSGAITAR_	_[Carbamidomethyl (Any N-term)]NAADNFSEPSESSGAITAR_	NAADNFSEPSESSGAITAR	30.273	30.273	A2ASS6	False	_[Carbamidomethyl (Any N-term)]NAADNFSEPSESSGAITAR_	990.948	0	315700	noloss	8	y	1	762.41	13.0818	True	A2ASS6	TITIN_MOUSE	Titin	Mus musculus OX=10090	Ttn	1	1	CS_mouse_and_contaminants_and_iRT_20180705
QExHF07581	2		_[+57]NAADNFSEPSESSGAITAR_	_[Carbamidomethyl (Any N-term)]NAADNFSEPSESSGAITAR_	NAADNFSEPSESSGAITAR	30.273	30.273	A2ASS6	False	_[Carbamidomethyl (Any N-term)]NAADNFSEPSESSGAITAR_	990.948	0	315700	noloss	11	y	1	1075.54	100	False	A2ASS6	TITIN_MOUSE	Titin	Mus musculus OX=10090	Ttn	1	1	CS_mouse_and_contaminants_and_iRT_20180705
QExHF07581	2		_[+57]NAADNFSEPSESSGAITAR_	_[Carbamidomethyl (Any N-term)]NAADNFSEPSESSGAITAR_	NAADNFSEPSESSGAITAR	30.273	30.273	A2ASS6	False	_[Carbamidomethyl (Any N-term)]NAADNFSEPSESSGAITAR_	990.948	0	315700	noloss	12	y	1	1204.58	13.113	False	A2ASS6	TITIN_MOUSE	Titin	Mus musculus OX=10090	Ttn	1	1	CS_mouse_and_contaminants_and_iRT_20180705
QExHF07581	2		_[+57]NAADNFSEPSESSGAITAR_	_[Carbamidomethyl (Any N-term)]NAADNFSEPSESSGAITAR_	NAADNFSEPSESSGAITAR	30.273	30.273	A2ASS6	False	_[Carbamidomethyl (Any N-term)]NAADNFSEPSESSGAITAR_	990.948	0	315700	noloss	13	y	1	1291.61	22.4612	False	A2ASS6	TITIN_MOUSE	Titin	Mus musculus OX=10090	Ttn	1	1	CS_mouse_and_contaminants_and_iRT_20180705
QExHF07581	2		_[+57]NAADNFSEPSESSGAITAR_	_[Carbamidomethyl (Any N-term)]NAADNFSEPSESSGAITAR_	NAADNFSEPSESSGAITAR	30.273	30.273	A2ASS6	False	_[Carbamidomethyl (Any N-term)]NAADNFSEPSESSGAITAR_	990.948	0	315700	NH3	5	b	1	526.189	7.60571	True	A2ASS6	TITIN_MOUSE	Titin	Mus musculus OX=10090	Ttn	1	1	CS_mouse_and_contaminants_and_iRT_20180705
QExHF07581	2		_[+57]NAADNFSEPSESSGAITAR_	_[Carbamidomethyl (Any N-term)]NAADNFSEPSESSGAITAR_	NAADNFSEPSESSGAITAR	30.273	30.273	A2ASS6	False	_[Carbamidomethyl (Any N-term)]NAADNFSEPSESSGAITAR_	990.948	0	315700	NH3	6	b	1	673.258	9.71406	True	A2ASS6	TITIN_MOUSE	Titin	Mus musculus OX=10090	Ttn	1	1	CS_mouse_and_contaminants_and_iRT_20180705
QExHF07581	2		_[+57]NAADNFSEPSESSGAITAR_	_[Carbamidomethyl (Any N-term)]NAADNFSEPSESSGAITAR_	NAADNFSEPSESSGAITAR	30.273	30.273	A2ASS6	False	_[Carbamidomethyl (Any N-term)]NAADNFSEPSESSGAITAR_	990.948	0	315700	H2O	7	b	1	759.306	6.10834	True	A2ASS6	TITIN_MOUSE	Titin	Mus musculus OX=10090	Ttn	1	1	CS_mouse_and_contaminants_and_iRT_20180705
QExHF07581	2		_[+57]VSAENAAGLSEPSPPSAYQK_	_[Carbamidomethyl (Any N-term)]VSAENAAGLSEPSPPSAYQK_	VSAENAAGLSEPSPPSAYQK	34.1767	34.1767	A2ASS6	False	_[Carbamidomethyl (Any N-term)]VSAENAAGLSEPSPPSAYQK_	1030.5	0	311526	noloss	3	y	1	438.235	14.3603	True	A2ASS6	TITIN_MOUSE	Titin	Mus musculus OX=10090	Ttn	1	1	CS_mouse_and_contaminants_and_iRT_20180705
QExHF07581	2		_[+57]VSAENAAGLSEPSPPSAYQK_	_[Carbamidomethyl (Any N-term)]VSAENAAGLSEPSPPSAYQK_	VSAENAAGLSEPSPPSAYQK	34.1767	34.1767	A2ASS6	False	_[Carbamidomethyl (Any N-term)]VSAENAAGLSEPSPPSAYQK_	1030.5	0	311526	noloss	4	b	1	444.209	21.0942	True	A2ASS6	TITIN_MOUSE	Titin	Mus musculus OX=10090	Ttn	1	1	CS_mouse_and_contaminants_and_iRT_20180705
QExHF07581	2		_[+57]VSAENAAGLSEPSPPSAYQK_	_[Carbamidomethyl (Any N-term)]VSAENAAGLSEPSPPSAYQK_	VSAENAAGLSEPSPPSAYQK	34.1767	34.1767	A2ASS6	False	_[Carbamidomethyl (Any N-term)]VSAENAAGLSEPSPPSAYQK_	1030.5	0	311526	noloss	5	b	1	558.252	30.4448	False	A2ASS6	TITIN_MOUSE	Titin	Mus musculus OX=10090	Ttn	1	1	CS_mouse_and_contaminants_and_iRT_20180705
QExHF07581	2		_[+57]VSAENAAGLSEPSPPSAYQK_	_[Carbamidomethyl (Any N-term)]VSAENAAGLSEPSPPSAYQK_	VSAENAAGLSEPSPPSAYQK	34.1767	34.1767	A2ASS6	False	_[Carbamidomethyl (Any N-term)]VSAENAAGLSEPSPPSAYQK_	1030.5	0	311526	noloss	6	b	1	629.289	100	False	A2ASS6	TITIN_MOUSE	Titin	Mus musculus OX=10090	Ttn	1	1	CS_mouse_and_contaminants_and_iRT_20180705
QExHF07581	2		_[+57]VSAENAAGLSEPSPPSAYQK_	_[Carbamidomethyl (Any N-term)]VSAENAAGLSEPSPPSAYQK_	VSAENAAGLSEPSPPSAYQK	34.1767	34.1767	A2ASS6	False	_[Carbamidomethyl (Any N-term)]VSAENAAGLSEPSPPSAYQK_	1030.5	0	311526	noloss	6	y	1	693.357	11.2212	True	A2ASS6	TITIN_MOUSE	Titin	Mus musculus OX=10090	Ttn	1	1	CS_mouse_and_contaminants_and_iRT_20180705
QExHF07581	2		_[+57]VSAENAAGLSEPSPPSAYQK_	_[Carbamidomethyl (Any N-term)]VSAENAAGLSEPSPPSAYQK_	VSAENAAGLSEPSPPSAYQK	34.1767	34.1767	A2ASS6	False	_[Carbamidomethyl (Any N-term)]VSAENAAGLSEPSPPSAYQK_	1030.5	0	311526	noloss	7	b	1	700.326	27.7974	True	A2ASS6	TITIN_MOUSE	Titin	Mus musculus OX=10090	Ttn	1	1	CS_mouse_and_contaminants_and_iRT_20180705
QExHF07581	2		_[+57]VSAENAAGLSEPSPPSAYQK_	_[Carbamidomethyl (Any N-term)]VSAENAAGLSEPSPPSAYQK_	VSAENAAGLSEPSPPSAYQK	34.1767	34.1767	A2ASS6	False	_[Carbamidomethyl (Any N-term)]VSAENAAGLSEPSPPSAYQK_	1030.5	0	311526	noloss	7	y	1	790.409	95.2588	False	A2ASS6	TITIN_MOUSE	Titin	Mus musculus OX=10090	Ttn	1	1	CS_mouse_and_contaminants_and_iRT_20180705
QExHF07581	2		_[+57]VSAENAAGLSEPSPPSAYQK_	_[Carbamidomethyl (Any N-term)]VSAENAAGLSEPSPPSAYQK_	VSAENAAGLSEPSPPSAYQK	34.1767	34.1767	A2ASS6	False	_[Carbamidomethyl (Any N-term)]VSAENAAGLSEPSPPSAYQK_	1030.5	0	311526	noloss	8	b	1	757.348	30.1152	False	A2ASS6	TITIN_MOUSE	Titin	Mus musculus OX=10090	Ttn	1	1	CS_mouse_and_contaminants_and_iRT_20180705
QExHF07581	2		_[+57]VSAENAAGLSEPSPPSAYQK_	_[Carbamidomethyl (Any N-term)]VSAENAAGLSEPSPPSAYQK_	VSAENAAGLSEPSPPSAYQK	34.1767	34.1767	A2ASS6	False	_[Carbamidomethyl (Any N-term)]VSAENAAGLSEPSPPSAYQK_	1030.5	0	311526	noloss	9	b	1	870.432	5.10002	True	A2ASS6	TITIN_MOUSE	Titin	Mus musculus OX=10090	Ttn	1	1	CS_mouse_and_contaminants_and_iRT_20180705
QExHF07581	2		_[+57]VSAENAAGLSEPSPPSAYQK_	_[Carbamidomethyl (Any N-term)]VSAENAAGLSEPSPPSAYQK_	VSAENAAGLSEPSPPSAYQK	34.1767	34.1767	A2ASS6	False	_[Carbamidomethyl (Any N-term)]VSAENAAGLSEPSPPSAYQK_	1030.5	0	311526	noloss	9	y	1	974.494	72.2788	False	A2ASS6	TITIN_MOUSE	Titin	Mus musculus OX=10090	Ttn	1	1	CS_mouse_and_contaminants_and_iRT_20180705
QExHF07581	2		_[+57]VSAENAAGLSEPSPPSAYQK_	_[Carbamidomethyl (Any N-term)]VSAENAAGLSEPSPPSAYQK_	VSAENAAGLSEPSPPSAYQK	34.1767	34.1767	A2ASS6	False	_[Carbamidomethyl (Any N-term)]VSAENAAGLSEPSPPSAYQK_	1030.5	0	311526	noloss	10	y	1	1103.54	9.70452	True	A2ASS6	TITIN_MOUSE	Titin	Mus musculus OX=10090	Ttn	1	1	CS_mouse_and_contaminants_and_iRT_20180705
QExHF07581	2		_[+57]VSAENAAGLSEPSPPSAYQK_	_[Carbamidomethyl (Any N-term)]VSAENAAGLSEPSPPSAYQK_	VSAENAAGLSEPSPPSAYQK	34.1767	34.1767	A2ASS6	False	_[Carbamidomethyl (Any N-term)]VSAENAAGLSEPSPPSAYQK_	1030.5	0	311526	noloss	11	y	1	1190.57	33.8895	False	A2ASS6	TITIN_MOUSE	Titin	Mus musculus OX=10090	Ttn	1	1	CS_mouse_and_contaminants_and_iRT_20180705
QExHF07581	2		_[+57]VSAENAAGLSEPSPPSAYQK_	_[Carbamidomethyl (Any N-term)]VSAENAAGLSEPSPPSAYQK_	VSAENAAGLSEPSPPSAYQK	34.1767	34.1767	A2ASS6	False	_[Carbamidomethyl (Any N-term)]VSAENAAGLSEPSPPSAYQK_	1030.5	0	311526	noloss	13	y	1	1360.67	15.3192	True	A2ASS6	TITIN_MOUSE	Titin	Mus musculus OX=10090	Ttn	1	1	CS_mouse_and_contaminants_and_iRT_20180705
QExHF07581	2		_[+57]VSAENAAGLSEPSPPSAYQK_	_[Carbamidomethyl (Any N-term)]VSAENAAGLSEPSPPSAYQK_	VSAENAAGLSEPSPPSAYQK	34.1767	34.1767	A2ASS6	False	_[Carbamidomethyl (Any N-term)]VSAENAAGLSEPSPPSAYQK_	1030.5	0	311526	noloss	14	y	1	1431.71	8.00091	True	A2ASS6	TITIN_MOUSE	Titin	Mus musculus OX=10090	Ttn	1	1	CS_mouse_and_contaminants_and_iRT_20180705
QExHF07581	2		_[+57]VSAENAAGLSEPSPPSAYQK_	_[Carbamidomethyl (Any N-term)]VSAENAAGLSEPSPPSAYQK_	VSAENAAGLSEPSPPSAYQK	34.1767	34.1767	A2ASS6	False	_[Carbamidomethyl (Any N-term)]VSAENAAGLSEPSPPSAYQK_	1030.5	0	311526	NH3	6	b	1	612.262	6.05332	True	A2ASS6	TITIN_MOUSE	Titin	Mus musculus OX=10090	Ttn	1	1	CS_mouse_and_contaminants_and_iRT_20180705
QExHF07581	2		_[+57]VSAENAAGLSEPSPPSAYQK_	_[Carbamidomethyl (Any N-term)]VSAENAAGLSEPSPPSAYQK_	VSAENAAGLSEPSPPSAYQK	34.1767	34.1767	A2ASS6	False	_[Carbamidomethyl (Any N-term)]VSAENAAGLSEPSPPSAYQK_	1030.5	0	311526	NH3	8	b	1	740.321	13.5319	True	A2ASS6	TITIN_MOUSE	Titin	Mus musculus OX=10090	Ttn	1	1	CS_mouse_and_contaminants_and_iRT_20180705
QExHF07581	2		_[+57]VSAENAAGVGEPSPATVYYK_	_[Carbamidomethyl (Any N-term)]VSAENAAGVGEPSPATVYYK_	VSAENAAGVGEPSPATVYYK	42.3856	42.3856	A2ASS6	False	_[Carbamidomethyl (Any N-term)]VSAENAAGVGEPSPATVYYK_	1034.01	0	424508	noloss	3	b	1	315.166	7.74962	True	A2ASS6	TITIN_MOUSE	Titin	Mus musculus OX=10090	Ttn	1	1	CS_mouse_and_contaminants_and_iRT_20180705
QExHF07581	2		_[+57]VSAENAAGVGEPSPATVYYK_	_[Carbamidomethyl (Any N-term)]VSAENAAGVGEPSPATVYYK_	VSAENAAGVGEPSPATVYYK	42.3856	42.3856	A2ASS6	False	_[Carbamidomethyl (Any N-term)]VSAENAAGVGEPSPATVYYK_	1034.01	0	424508	noloss	3	y	1	473.239	28.0457	False	A2ASS6	TITIN_MOUSE	Titin	Mus musculus OX=10090	Ttn	1	1	CS_mouse_and_contaminants_and_iRT_20180705
QExHF07581	2		_[+57]VSAENAAGVGEPSPATVYYK_	_[Carbamidomethyl (Any N-term)]VSAENAAGVGEPSPATVYYK_	VSAENAAGVGEPSPATVYYK	42.3856	42.3856	A2ASS6	False	_[Carbamidomethyl (Any N-term)]VSAENAAGVGEPSPATVYYK_	1034.01	0	424508	noloss	4	b	1	444.209	24.6692	True	A2ASS6	TITIN_MOUSE	Titin	Mus musculus OX=10090	Ttn	1	1	CS_mouse_and_contaminants_and_iRT_20180705
QExHF07581	2		_[+57]VSAENAAGVGEPSPATVYYK_	_[Carbamidomethyl (Any N-term)]VSAENAAGVGEPSPATVYYK_	VSAENAAGVGEPSPATVYYK	42.3856	42.3856	A2ASS6	False	_[Carbamidomethyl (Any N-term)]VSAENAAGVGEPSPATVYYK_	1034.01	0	424508	noloss	4	y	1	572.308	9.64826	True	A2ASS6	TITIN_MOUSE	Titin	Mus musculus OX=10090	Ttn	1	1	CS_mouse_and_contaminants_and_iRT_20180705
QExHF07581	2		_[+57]VSAENAAGVGEPSPATVYYK_	_[Carbamidomethyl (Any N-term)]VSAENAAGVGEPSPATVYYK_	VSAENAAGVGEPSPATVYYK	42.3856	42.3856	A2ASS6	False	_[Carbamidomethyl (Any N-term)]VSAENAAGVGEPSPATVYYK_	1034.01	0	424508	noloss	5	b	1	558.252	29.3963	False	A2ASS6	TITIN_MOUSE	Titin	Mus musculus OX=10090	Ttn	1	1	CS_mouse_and_contaminants_and_iRT_20180705
QExHF07581	2		_[+57]VSAENAAGVGEPSPATVYYK_	_[Carbamidomethyl (Any N-term)]VSAENAAGVGEPSPATVYYK_	VSAENAAGVGEPSPATVYYK	42.3856	42.3856	A2ASS6	False	_[Carbamidomethyl (Any N-term)]VSAENAAGVGEPSPATVYYK_	1034.01	0	424508	noloss	5	y	1	673.356	8.38827	True	A2ASS6	TITIN_MOUSE	Titin	Mus musculus OX=10090	Ttn	1	1	CS_mouse_and_contaminants_and_iRT_20180705
QExHF07581	2		_[+57]VSAENAAGVGEPSPATVYYK_	_[Carbamidomethyl (Any N-term)]VSAENAAGVGEPSPATVYYK_	VSAENAAGVGEPSPATVYYK	42.3856	42.3856	A2ASS6	False	_[Carbamidomethyl (Any N-term)]VSAENAAGVGEPSPATVYYK_	1034.01	0	424508	noloss	6	b	1	629.289	100	False	A2ASS6	TITIN_MOUSE	Titin	Mus musculus OX=10090	Ttn	1	1	CS_mouse_and_contaminants_and_iRT_20180705
QExHF07581	2		_[+57]VSAENAAGVGEPSPATVYYK_	_[Carbamidomethyl (Any N-term)]VSAENAAGVGEPSPATVYYK_	VSAENAAGVGEPSPATVYYK	42.3856	42.3856	A2ASS6	False	_[Carbamidomethyl (Any N-term)]VSAENAAGVGEPSPATVYYK_	1034.01	0	424508	noloss	7	b	1	700.326	21.7236	True	A2ASS6	TITIN_MOUSE	Titin	Mus musculus OX=10090	Ttn	1	1	CS_mouse_and_contaminants_and_iRT_20180705
QExHF07581	2		_[+57]VSAENAAGVGEPSPATVYYK_	_[Carbamidomethyl (Any N-term)]VSAENAAGVGEPSPATVYYK_	VSAENAAGVGEPSPATVYYK	42.3856	42.3856	A2ASS6	False	_[Carbamidomethyl (Any N-term)]VSAENAAGVGEPSPATVYYK_	1034.01	0	424508	noloss	7	y	1	841.445	24.8701	False	A2ASS6	TITIN_MOUSE	Titin	Mus musculus OX=10090	Ttn	1	1	CS_mouse_and_contaminants_and_iRT_20180705
QExHF07581	2		_[+57]VSAENAAGVGEPSPATVYYK_	_[Carbamidomethyl (Any N-term)]VSAENAAGVGEPSPATVYYK_	VSAENAAGVGEPSPATVYYK	42.3856	42.3856	A2ASS6	False	_[Carbamidomethyl (Any N-term)]VSAENAAGVGEPSPATVYYK_	1034.01	0	424508	noloss	8	b	1	757.348	23.8173	True	A2ASS6	TITIN_MOUSE	Titin	Mus musculus OX=10090	Ttn	1	1	CS_mouse_and_contaminants_and_iRT_20180705
QExHF07581	2		_[+57]VSAENAAGVGEPSPATVYYK_	_[Carbamidomethyl (Any N-term)]VSAENAAGVGEPSPATVYYK_	VSAENAAGVGEPSPATVYYK	42.3856	42.3856	A2ASS6	False	_[Carbamidomethyl (Any N-term)]VSAENAAGVGEPSPATVYYK_	1034.01	0	424508	noloss	9	b	1	856.416	5.45092	True	A2ASS6	TITIN_MOUSE	Titin	Mus musculus OX=10090	Ttn	1	1	CS_mouse_and_contaminants_and_iRT_20180705
QExHF07581	2		_[+57]VSAENAAGVGEPSPATVYYK_	_[Carbamidomethyl (Any N-term)]VSAENAAGVGEPSPATVYYK_	VSAENAAGVGEPSPATVYYK	42.3856	42.3856	A2ASS6	False	_[Carbamidomethyl (Any N-term)]VSAENAAGVGEPSPATVYYK_	1034.01	0	424508	noloss	9	y	1	1025.53	58.3493	False	A2ASS6	TITIN_MOUSE	Titin	Mus musculus OX=10090	Ttn	1	1	CS_mouse_and_contaminants_and_iRT_20180705
QExHF07581	2		_[+57]VSAENAAGVGEPSPATVYYK_	_[Carbamidomethyl (Any N-term)]VSAENAAGVGEPSPATVYYK_	VSAENAAGVGEPSPATVYYK	42.3856	42.3856	A2ASS6	False	_[Carbamidomethyl (Any N-term)]VSAENAAGVGEPSPATVYYK_	1034.01	0	424508	noloss	11	y	1	1211.59	47.6787	False	A2ASS6	TITIN_MOUSE	Titin	Mus musculus OX=10090	Ttn	1	1	CS_mouse_and_contaminants_and_iRT_20180705
QExHF07581	2		_[+57]VSAENAAGVGEPSPATVYYK_	_[Carbamidomethyl (Any N-term)]VSAENAAGVGEPSPATVYYK_	VSAENAAGVGEPSPATVYYK	42.3856	42.3856	A2ASS6	False	_[Carbamidomethyl (Any N-term)]VSAENAAGVGEPSPATVYYK_	1034.01	0	424508	noloss	12	y	1	1310.66	5.48876	True	A2ASS6	TITIN_MOUSE	Titin	Mus musculus OX=10090	Ttn	1	1	CS_mouse_and_contaminants_and_iRT_20180705
QExHF07581	2		_[+57]VSAENAAGVGEPSPATVYYK_	_[Carbamidomethyl (Any N-term)]VSAENAAGVGEPSPATVYYK_	VSAENAAGVGEPSPATVYYK	42.3856	42.3856	A2ASS6	False	_[Carbamidomethyl (Any N-term)]VSAENAAGVGEPSPATVYYK_	1034.01	0	424508	noloss	13	y	1	1367.68	20.327	True	A2ASS6	TITIN_MOUSE	Titin	Mus musculus OX=10090	Ttn	1	1	CS_mouse_and_contaminants_and_iRT_20180705
QExHF07581	2		_[+57]VSAENAAGVGEPSPATVYYK_	_[Carbamidomethyl (Any N-term)]VSAENAAGVGEPSPATVYYK_	VSAENAAGVGEPSPATVYYK	42.3856	42.3856	A2ASS6	False	_[Carbamidomethyl (Any N-term)]VSAENAAGVGEPSPATVYYK_	1034.01	0	424508	noloss	14	y	1	1438.72	11.4372	True	A2ASS6	TITIN_MOUSE	Titin	Mus musculus OX=10090	Ttn	1	1	CS_mouse_and_contaminants_and_iRT_20180705
QExHF07581	2		_[+57]VSAENAAGVGEPSPATVYYK_	_[Carbamidomethyl (Any N-term)]VSAENAAGVGEPSPATVYYK_	VSAENAAGVGEPSPATVYYK	42.3856	42.3856	A2ASS6	False	_[Carbamidomethyl (Any N-term)]VSAENAAGVGEPSPATVYYK_	1034.01	0	424508	H2O	6	b	1	611.278	6.79423	True	A2ASS6	TITIN_MOUSE	Titin	Mus musculus OX=10090	Ttn	1	1	CS_mouse_and_contaminants_and_iRT_20180705
QExHF07581	2		_[+57]VSAENAAGVGEPSPATVYYK_	_[Carbamidomethyl (Any N-term)]VSAENAAGVGEPSPATVYYK_	VSAENAAGVGEPSPATVYYK	42.3856	42.3856	A2ASS6	False	_[Carbamidomethyl (Any N-term)]VSAENAAGVGEPSPATVYYK_	1034.01	0	424508	NH3	6	b	1	612.262	6.45358	True	A2ASS6	TITIN_MOUSE	Titin	Mus musculus OX=10090	Ttn	1	1	CS_mouse_and_contaminants_and_iRT_20180705
QExHF07581	2		_[+57]VSAENAAGVGEPSPATVYYK_	_[Carbamidomethyl (Any N-term)]VSAENAAGVGEPSPATVYYK_	VSAENAAGVGEPSPATVYYK	42.3856	42.3856	A2ASS6	False	_[Carbamidomethyl (Any N-term)]VSAENAAGVGEPSPATVYYK_	1034.01	0	424508	NH3	7	b	1	683.299	7.98796	True	A2ASS6	TITIN_MOUSE	Titin	Mus musculus OX=10090	Ttn	1	1	CS_mouse_and_contaminants_and_iRT_20180705
QExHF07581	2		_[+57]VSAENAAGVGEPSPATVYYK_	_[Carbamidomethyl (Any N-term)]VSAENAAGVGEPSPATVYYK_	VSAENAAGVGEPSPATVYYK	42.3856	42.3856	A2ASS6	False	_[Carbamidomethyl (Any N-term)]VSAENAAGVGEPSPATVYYK_	1034.01	0	424508	NH3	8	b	1	740.321	13.0775	True	A2ASS6	TITIN_MOUSE	Titin	Mus musculus OX=10090	Ttn	1	1	CS_mouse_and_contaminants_and_iRT_20180705
QExHF07581	3		_VFDEFKPLVEEPQNLIK_	_VFDEFKPLVEEPQNLIK_	VFDEFKPLVEEPQNLIK	83.5958	83.5958	contaminant_ALBU_HUMAN	True	_VFDEFKPLVEEPQNLIK_	682.37	5.19861e-06	703161	noloss	3	b	1	362.171	21.0052	False	contaminant_ALBU_HUMAN	contaminant_ALBU_HUMAN						CS_mouse_and_contaminants_and_iRT_20180705
QExHF07581	3		_VFDEFKPLVEEPQNLIK_	_VFDEFKPLVEEPQNLIK_	VFDEFKPLVEEPQNLIK	83.5958	83.5958	contaminant_ALBU_HUMAN	True	_VFDEFKPLVEEPQNLIK_	682.37	5.19861e-06	703161	noloss	3	y	1	373.281	5.81852	True	contaminant_ALBU_HUMAN	contaminant_ALBU_HUMAN						CS_mouse_and_contaminants_and_iRT_20180705
QExHF07581	3		_VFDEFKPLVEEPQNLIK_	_VFDEFKPLVEEPQNLIK_	VFDEFKPLVEEPQNLIK	83.5958	83.5958	contaminant_ALBU_HUMAN	True	_VFDEFKPLVEEPQNLIK_	682.37	5.19861e-06	703161	noloss	4	b	1	491.214	9.41022	True	contaminant_ALBU_HUMAN	contaminant_ALBU_HUMAN						CS_mouse_and_contaminants_and_iRT_20180705
QExHF07581	3		_VFDEFKPLVEEPQNLIK_	_VFDEFKPLVEEPQNLIK_	VFDEFKPLVEEPQNLIK	83.5958	83.5958	contaminant_ALBU_HUMAN	True	_VFDEFKPLVEEPQNLIK_	682.37	5.19861e-06	703161	noloss	4	y	1	487.324	23.5665	False	contaminant_ALBU_HUMAN	contaminant_ALBU_HUMAN						CS_mouse_and_contaminants_and_iRT_20180705
QExHF07581	3		_VFDEFKPLVEEPQNLIK_	_VFDEFKPLVEEPQNLIK_	VFDEFKPLVEEPQNLIK	83.5958	83.5958	contaminant_ALBU_HUMAN	True	_VFDEFKPLVEEPQNLIK_	682.37	5.19861e-06	703161	noloss	6	y	1	712.435	100	False	contaminant_ALBU_HUMAN	contaminant_ALBU_HUMAN						CS_mouse_and_contaminants_and_iRT_20180705
QExHF07581	3		_VFDEFKPLVEEPQNLIK_	_VFDEFKPLVEEPQNLIK_	VFDEFKPLVEEPQNLIK	83.5958	83.5958	contaminant_ALBU_HUMAN	True	_VFDEFKPLVEEPQNLIK_	682.37	5.19861e-06	703161	noloss	7	y	1	841.478	22.2129	False	contaminant_ALBU_HUMAN	contaminant_ALBU_HUMAN						CS_mouse_and_contaminants_and_iRT_20180705
QExHF07581	3		_VFDEFKPLVEEPQNLIK_	_VFDEFKPLVEEPQNLIK_	VFDEFKPLVEEPQNLIK	83.5958	83.5958	contaminant_ALBU_HUMAN	True	_VFDEFKPLVEEPQNLIK_	682.37	5.19861e-06	703161	noloss	8	b	1	976.514	13.8726	True	contaminant_ALBU_HUMAN	contaminant_ALBU_HUMAN						CS_mouse_and_contaminants_and_iRT_20180705
QExHF07581	3		_VFDEFKPLVEEPQNLIK_	_VFDEFKPLVEEPQNLIK_	VFDEFKPLVEEPQNLIK	83.5958	83.5958	contaminant_ALBU_HUMAN	True	_VFDEFKPLVEEPQNLIK_	682.37	5.19861e-06	703161	noloss	8	y	1	970.52	34.3178	False	contaminant_ALBU_HUMAN	contaminant_ALBU_HUMAN						CS_mouse_and_contaminants_and_iRT_20180705
QExHF07581	3		_VFDEFKPLVEEPQNLIK_	_VFDEFKPLVEEPQNLIK_	VFDEFKPLVEEPQNLIK	83.5958	83.5958	contaminant_ALBU_HUMAN	True	_VFDEFKPLVEEPQNLIK_	682.37	5.19861e-06	703161	noloss	9	y	1	1069.59	17.7091	True	contaminant_ALBU_HUMAN	contaminant_ALBU_HUMAN						CS_mouse_and_contaminants_and_iRT_20180705
QExHF07581	3		_VFDEFKPLVEEPQNLIK_	_VFDEFKPLVEEPQNLIK_	VFDEFKPLVEEPQNLIK	83.5958	83.5958	contaminant_ALBU_HUMAN	True	_VFDEFKPLVEEPQNLIK_	682.37	5.19861e-06	703161	noloss	10	y	1	1182.67	10.2304	True	contaminant_ALBU_HUMAN	contaminant_ALBU_HUMAN						CS_mouse_and_contaminants_and_iRT_20180705
QExHF07581	3		_VFDEFKPLVEEPQNLIK_	_VFDEFKPLVEEPQNLIK_	VFDEFKPLVEEPQNLIK	83.5958	83.5958	contaminant_ALBU_HUMAN	True	_VFDEFKPLVEEPQNLIK_	682.37	5.19861e-06	703161	noloss	11	y	1	1279.73	72.42	False	contaminant_ALBU_HUMAN	contaminant_ALBU_HUMAN						CS_mouse_and_contaminants_and_iRT_20180705
QExHF07581	3		_VFDEFKPLVEEPQNLIK_	_VFDEFKPLVEEPQNLIK_	VFDEFKPLVEEPQNLIK	83.5958	83.5958	contaminant_ALBU_HUMAN	True	_VFDEFKPLVEEPQNLIK_	682.37	5.19861e-06	703161	NH3	6	y	1	695.409	7.18778	True	contaminant_ALBU_HUMAN	contaminant_ALBU_HUMAN						CS_mouse_and_contaminants_and_iRT_20180705
QExHF07581	3		_VFDEFKPLVEEPQNLIK_	_VFDEFKPLVEEPQNLIK_	VFDEFKPLVEEPQNLIK	83.5958	83.5958	contaminant_ALBU_HUMAN	True	_VFDEFKPLVEEPQNLIK_	682.37	5.19861e-06	703161	noloss	5	b	1	638.282	6.10863	True	contaminant_ALBU_HUMAN	contaminant_ALBU_HUMAN						CS_mouse_and_contaminants_and_iRT_20180705
QExHF07581	3		_VFDEFKPLVEEPQNLIK_	_VFDEFKPLVEEPQNLIK_	VFDEFKPLVEEPQNLIK	83.5958	83.5958	contaminant_ALBU_HUMAN	True	_VFDEFKPLVEEPQNLIK_	682.37	5.19861e-06	703161	noloss	12	y	2	704.414	7.38401	True	contaminant_ALBU_HUMAN	contaminant_ALBU_HUMAN						CS_mouse_and_contaminants_and_iRT_20180705
QExHF07581	3		_VFDEFKPLVEEPQNLIK_	_VFDEFKPLVEEPQNLIK_	VFDEFKPLVEEPQNLIK	83.5958	83.5958	contaminant_ALBU_HUMAN	True	_VFDEFKPLVEEPQNLIK_	682.37	5.19861e-06	703161	noloss	15	y	2	899.983	16.7057	True	contaminant_ALBU_HUMAN	contaminant_ALBU_HUMAN						CS_mouse_and_contaminants_and_iRT_20180705
QExHF07581	3		_VFDEFKPLVEEPQNLIK_	_VFDEFKPLVEEPQNLIK_	VFDEFKPLVEEPQNLIK	83.5958	83.5958	contaminant_ALBU_HUMAN	True	_VFDEFKPLVEEPQNLIK_	682.37	5.19861e-06	703161	noloss	16	y	2	973.517	17.2705	True	contaminant_ALBU_HUMAN	contaminant_ALBU_HUMAN						CS_mouse_and_contaminants_and_iRT_20180705
QExHF07581	3		_VFDEFKPLVEEPQNLIK_	_VFDEFKPLVEEPQNLIK_	VFDEFKPLVEEPQNLIK	83.5958	83.5958	contaminant_ALBU_HUMAN	True	_VFDEFKPLVEEPQNLIK_	682.37	5.19861e-06	703161	NH3	15	y	2	891.47	5.11441	True	contaminant_ALBU_HUMAN	contaminant_ALBU_HUMAN						CS_mouse_and_contaminants_and_iRT_20180705
QExHF07581	3		_VFDEFKPLVEEPQNLIK_	_VFDEFKPLVEEPQNLIK_	VFDEFKPLVEEPQNLIK	83.5958	83.5958	contaminant_ALBU_HUMAN	True	_VFDEFKPLVEEPQNLIK_	682.37	5.19861e-06	703161	noloss	14	y	2	842.469	5.58083	True	contaminant_ALBU_HUMAN	contaminant_ALBU_HUMAN						CS_mouse_and_contaminants_and_iRT_20180705
QExHF07581	2		_IDSGLYLGSGYFTAIQNLR_	_IDSGLYLGSGYFTAIQNLR_	IDSGLYLGSGYFTAIQNLR	108.983	108.983	contaminant_TRFL_HUMAN	True	_IDSGLYLGSGYFTAIQNLR_	1044.54	9.17069e-06	100638	noloss	3	y	1	402.246	19.0256	True	contaminant_TRFL_HUMAN	contaminant_TRFL_HUMAN						CS_mouse_and_contaminants_and_iRT_20180705
QExHF07581	2		_IDSGLYLGSGYFTAIQNLR_	_IDSGLYLGSGYFTAIQNLR_	IDSGLYLGSGYFTAIQNLR	108.983	108.983	contaminant_TRFL_HUMAN	True	_IDSGLYLGSGYFTAIQNLR_	1044.54	9.17069e-06	100638	noloss	4	b	1	373.172	77.5472	False	contaminant_TRFL_HUMAN	contaminant_TRFL_HUMAN						CS_mouse_and_contaminants_and_iRT_20180705
QExHF07581	2		_IDSGLYLGSGYFTAIQNLR_	_IDSGLYLGSGYFTAIQNLR_	IDSGLYLGSGYFTAIQNLR	108.983	108.983	contaminant_TRFL_HUMAN	True	_IDSGLYLGSGYFTAIQNLR_	1044.54	9.17069e-06	100638	noloss	4	y	1	530.305	64.7878	False	contaminant_TRFL_HUMAN	contaminant_TRFL_HUMAN						CS_mouse_and_contaminants_and_iRT_20180705
QExHF07581	2		_IDSGLYLGSGYFTAIQNLR_	_IDSGLYLGSGYFTAIQNLR_	IDSGLYLGSGYFTAIQNLR	108.983	108.983	contaminant_TRFL_HUMAN	True	_IDSGLYLGSGYFTAIQNLR_	1044.54	9.17069e-06	100638	noloss	6	b	1	649.319	31.2492	False	contaminant_TRFL_HUMAN	contaminant_TRFL_HUMAN						CS_mouse_and_contaminants_and_iRT_20180705
QExHF07581	2		_IDSGLYLGSGYFTAIQNLR_	_IDSGLYLGSGYFTAIQNLR_	IDSGLYLGSGYFTAIQNLR	108.983	108.983	contaminant_TRFL_HUMAN	True	_IDSGLYLGSGYFTAIQNLR_	1044.54	9.17069e-06	100638	noloss	6	y	1	714.426	28.5929	True	contaminant_TRFL_HUMAN	contaminant_TRFL_HUMAN						CS_mouse_and_contaminants_and_iRT_20180705
QExHF07581	2		_IDSGLYLGSGYFTAIQNLR_	_IDSGLYLGSGYFTAIQNLR_	IDSGLYLGSGYFTAIQNLR	108.983	108.983	contaminant_TRFL_HUMAN	True	_IDSGLYLGSGYFTAIQNLR_	1044.54	9.17069e-06	100638	noloss	7	y	1	815.473	26.5437	True	contaminant_TRFL_HUMAN	contaminant_TRFL_HUMAN						CS_mouse_and_contaminants_and_iRT_20180705
QExHF07581	2		_IDSGLYLGSGYFTAIQNLR_	_IDSGLYLGSGYFTAIQNLR_	IDSGLYLGSGYFTAIQNLR	108.983	108.983	contaminant_TRFL_HUMAN	True	_IDSGLYLGSGYFTAIQNLR_	1044.54	9.17069e-06	100638	noloss	8	y	1	962.542	40.7421	False	contaminant_TRFL_HUMAN	contaminant_TRFL_HUMAN						CS_mouse_and_contaminants_and_iRT_20180705
QExHF07581	2		_IDSGLYLGSGYFTAIQNLR_	_IDSGLYLGSGYFTAIQNLR_	IDSGLYLGSGYFTAIQNLR	108.983	108.983	contaminant_TRFL_HUMAN	True	_IDSGLYLGSGYFTAIQNLR_	1044.54	9.17069e-06	100638	noloss	10	y	1	1182.63	44.7616	False	contaminant_TRFL_HUMAN	contaminant_TRFL_HUMAN						CS_mouse_and_contaminants_and_iRT_20180705
QExHF07581	2		_IDSGLYLGSGYFTAIQNLR_	_IDSGLYLGSGYFTAIQNLR_	IDSGLYLGSGYFTAIQNLR	108.983	108.983	contaminant_TRFL_HUMAN	True	_IDSGLYLGSGYFTAIQNLR_	1044.54	9.17069e-06	100638	noloss	11	y	1	1269.66	25.2776	True	contaminant_TRFL_HUMAN	contaminant_TRFL_HUMAN						CS_mouse_and_contaminants_and_iRT_20180705
QExHF07581	2		_IDSGLYLGSGYFTAIQNLR_	_IDSGLYLGSGYFTAIQNLR_	IDSGLYLGSGYFTAIQNLR	108.983	108.983	contaminant_TRFL_HUMAN	True	_IDSGLYLGSGYFTAIQNLR_	1044.54	9.17069e-06	100638	noloss	12	y	1	1326.68	100	False	contaminant_TRFL_HUMAN	contaminant_TRFL_HUMAN						CS_mouse_and_contaminants_and_iRT_20180705
QExHF07581	2		_IDSGLYLGSGYFTAIQNLR_	_IDSGLYLGSGYFTAIQNLR_	IDSGLYLGSGYFTAIQNLR	108.983	108.983	contaminant_TRFL_HUMAN	True	_IDSGLYLGSGYFTAIQNLR_	1044.54	9.17069e-06	100638	noloss	14	y	1	1602.83	25.4613	True	contaminant_TRFL_HUMAN	contaminant_TRFL_HUMAN						CS_mouse_and_contaminants_and_iRT_20180705
QExHF07581	2		_IDSGLYLGSGYFTAIQNLR_	_IDSGLYLGSGYFTAIQNLR_	IDSGLYLGSGYFTAIQNLR	108.983	108.983	contaminant_TRFL_HUMAN	True	_IDSGLYLGSGYFTAIQNLR_	1044.54	9.17069e-06	100638	H2O	4	b	1	355.161	26.8284	True	contaminant_TRFL_HUMAN	contaminant_TRFL_HUMAN						CS_mouse_and_contaminants_and_iRT_20180705
QExHF07581	2		_IDSGLYLGSGYFTAIQNLR_	_IDSGLYLGSGYFTAIQNLR_	IDSGLYLGSGYFTAIQNLR	108.983	108.983	contaminant_TRFL_HUMAN	True	_IDSGLYLGSGYFTAIQNLR_	1044.54	9.17069e-06	100638	noloss	7	b	1	762.403	19.5786	True	contaminant_TRFL_HUMAN	contaminant_TRFL_HUMAN						CS_mouse_and_contaminants_and_iRT_20180705
QExHF07581	3		_IRDQMAATEQDKTPLQQK_	_IRDQMAATEQDKTPLQQK_	IRDQMAATEQDKTPLQQK	-5.9633	-5.9633	Q8R429	True	_IRDQMAATEQDKTPLQQK_	701.028	0	1324554	noloss	3	b	1	385.219	32.308	True	Q8R429	AT2A1_MOUSE	Sarcoplasmic/endoplasmic reticulum calcium ATPase 1	Mus musculus OX=10090	Atp2a1	1	1	CS_mouse_and_contaminants_and_iRT_20180705
QExHF07581	3		_IRDQMAATEQDKTPLQQK_	_IRDQMAATEQDKTPLQQK_	IRDQMAATEQDKTPLQQK	-5.9633	-5.9633	Q8R429	True	_IRDQMAATEQDKTPLQQK_	701.028	0	1324554	noloss	3	y	1	403.23	12.1798	True	Q8R429	AT2A1_MOUSE	Sarcoplasmic/endoplasmic reticulum calcium ATPase 1	Mus musculus OX=10090	Atp2a1	1	1	CS_mouse_and_contaminants_and_iRT_20180705
QExHF07581	3		_IRDQMAATEQDKTPLQQK_	_IRDQMAATEQDKTPLQQK_	IRDQMAATEQDKTPLQQK	-5.9633	-5.9633	Q8R429	True	_IRDQMAATEQDKTPLQQK_	701.028	0	1324554	noloss	4	b	1	513.278	10.1559	True	Q8R429	AT2A1_MOUSE	Sarcoplasmic/endoplasmic reticulum calcium ATPase 1	Mus musculus OX=10090	Atp2a1	1	1	CS_mouse_and_contaminants_and_iRT_20180705
QExHF07581	3		_IRDQMAATEQDKTPLQQK_	_IRDQMAATEQDKTPLQQK_	IRDQMAATEQDKTPLQQK	-5.9633	-5.9633	Q8R429	True	_IRDQMAATEQDKTPLQQK_	701.028	0	1324554	noloss	4	y	1	516.314	5.02829	True	Q8R429	AT2A1_MOUSE	Sarcoplasmic/endoplasmic reticulum calcium ATPase 1	Mus musculus OX=10090	Atp2a1	1	1	CS_mouse_and_contaminants_and_iRT_20180705
QExHF07581	3		_IRDQMAATEQDKTPLQQK_	_IRDQMAATEQDKTPLQQK_	IRDQMAATEQDKTPLQQK	-5.9633	-5.9633	Q8R429	True	_IRDQMAATEQDKTPLQQK_	701.028	0	1324554	noloss	5	b	1	644.318	29.84	True	Q8R429	AT2A1_MOUSE	Sarcoplasmic/endoplasmic reticulum calcium ATPase 1	Mus musculus OX=10090	Atp2a1	1	1	CS_mouse_and_contaminants_and_iRT_20180705
QExHF07581	3		_IRDQMAATEQDKTPLQQK_	_IRDQMAATEQDKTPLQQK_	IRDQMAATEQDKTPLQQK	-5.9633	-5.9633	Q8R429	True	_IRDQMAATEQDKTPLQQK_	701.028	0	1324554	noloss	5	y	1	613.367	100	False	Q8R429	AT2A1_MOUSE	Sarcoplasmic/endoplasmic reticulum calcium ATPase 1	Mus musculus OX=10090	Atp2a1	1	1	CS_mouse_and_contaminants_and_iRT_20180705
QExHF07581	3		_IRDQMAATEQDKTPLQQK_	_IRDQMAATEQDKTPLQQK_	IRDQMAATEQDKTPLQQK	-5.9633	-5.9633	Q8R429	True	_IRDQMAATEQDKTPLQQK_	701.028	0	1324554	noloss	6	b	1	715.356	39.0516	False	Q8R429	AT2A1_MOUSE	Sarcoplasmic/endoplasmic reticulum calcium ATPase 1	Mus musculus OX=10090	Atp2a1	1	1	CS_mouse_and_contaminants_and_iRT_20180705
QExHF07581	3		_IRDQMAATEQDKTPLQQK_	_IRDQMAATEQDKTPLQQK_	IRDQMAATEQDKTPLQQK	-5.9633	-5.9633	Q8R429	True	_IRDQMAATEQDKTPLQQK_	701.028	0	1324554	noloss	6	y	1	714.414	50.7283	False	Q8R429	AT2A1_MOUSE	Sarcoplasmic/endoplasmic reticulum calcium ATPase 1	Mus musculus OX=10090	Atp2a1	1	1	CS_mouse_and_contaminants_and_iRT_20180705
QExHF07581	3		_IRDQMAATEQDKTPLQQK_	_IRDQMAATEQDKTPLQQK_	IRDQMAATEQDKTPLQQK	-5.9633	-5.9633	Q8R429	True	_IRDQMAATEQDKTPLQQK_	701.028	0	1324554	noloss	7	b	1	786.393	66.7501	False	Q8R429	AT2A1_MOUSE	Sarcoplasmic/endoplasmic reticulum calcium ATPase 1	Mus musculus OX=10090	Atp2a1	1	1	CS_mouse_and_contaminants_and_iRT_20180705
QExHF07581	3		_IRDQMAATEQDKTPLQQK_	_IRDQMAATEQDKTPLQQK_	IRDQMAATEQDKTPLQQK	-5.9633	-5.9633	Q8R429	True	_IRDQMAATEQDKTPLQQK_	701.028	0	1324554	noloss	7	y	1	842.509	16.974	True	Q8R429	AT2A1_MOUSE	Sarcoplasmic/endoplasmic reticulum calcium ATPase 1	Mus musculus OX=10090	Atp2a1	1	1	CS_mouse_and_contaminants_and_iRT_20180705
QExHF07581	3		_IRDQMAATEQDKTPLQQK_	_IRDQMAATEQDKTPLQQK_	IRDQMAATEQDKTPLQQK	-5.9633	-5.9633	Q8R429	True	_IRDQMAATEQDKTPLQQK_	701.028	0	1324554	noloss	8	b	1	887.44	34.3128	False	Q8R429	AT2A1_MOUSE	Sarcoplasmic/endoplasmic reticulum calcium ATPase 1	Mus musculus OX=10090	Atp2a1	1	1	CS_mouse_and_contaminants_and_iRT_20180705
QExHF07581	3		_IRDQMAATEQDKTPLQQK_	_IRDQMAATEQDKTPLQQK_	IRDQMAATEQDKTPLQQK	-5.9633	-5.9633	Q8R429	True	_IRDQMAATEQDKTPLQQK_	701.028	0	1324554	noloss	8	y	1	957.536	23.2649	True	Q8R429	AT2A1_MOUSE	Sarcoplasmic/endoplasmic reticulum calcium ATPase 1	Mus musculus OX=10090	Atp2a1	1	1	CS_mouse_and_contaminants_and_iRT_20180705
QExHF07581	3		_IRDQMAATEQDKTPLQQK_	_IRDQMAATEQDKTPLQQK_	IRDQMAATEQDKTPLQQK	-5.9633	-5.9633	Q8R429	True	_IRDQMAATEQDKTPLQQK_	701.028	0	1324554	noloss	9	b	1	1016.48	46.1812	False	Q8R429	AT2A1_MOUSE	Sarcoplasmic/endoplasmic reticulum calcium ATPase 1	Mus musculus OX=10090	Atp2a1	1	1	CS_mouse_and_contaminants_and_iRT_20180705
QExHF07581	3		_IRDQMAATEQDKTPLQQK_	_IRDQMAATEQDKTPLQQK_	IRDQMAATEQDKTPLQQK	-5.9633	-5.9633	Q8R429	True	_IRDQMAATEQDKTPLQQK_	701.028	0	1324554	noloss	9	y	1	1085.59	6.29768	True	Q8R429	AT2A1_MOUSE	Sarcoplasmic/endoplasmic reticulum calcium ATPase 1	Mus musculus OX=10090	Atp2a1	1	1	CS_mouse_and_contaminants_and_iRT_20180705
QExHF07581	3		_IRDQMAATEQDKTPLQQK_	_IRDQMAATEQDKTPLQQK_	IRDQMAATEQDKTPLQQK	-5.9633	-5.9633	Q8R429	True	_IRDQMAATEQDKTPLQQK_	701.028	0	1324554	noloss	10	b	1	1144.54	17.2189	True	Q8R429	AT2A1_MOUSE	Sarcoplasmic/endoplasmic reticulum calcium ATPase 1	Mus musculus OX=10090	Atp2a1	1	1	CS_mouse_and_contaminants_and_iRT_20180705
QExHF07581	3		_IRDQMAATEQDKTPLQQK_	_IRDQMAATEQDKTPLQQK_	IRDQMAATEQDKTPLQQK	-5.9633	-5.9633	Q8R429	True	_IRDQMAATEQDKTPLQQK_	701.028	0	1324554	noloss	10	y	1	1214.64	9.43716	True	Q8R429	AT2A1_MOUSE	Sarcoplasmic/endoplasmic reticulum calcium ATPase 1	Mus musculus OX=10090	Atp2a1	1	1	CS_mouse_and_contaminants_and_iRT_20180705
QExHF07581	3		_IRDQMAATEQDKTPLQQK_	_IRDQMAATEQDKTPLQQK_	IRDQMAATEQDKTPLQQK	-5.9633	-5.9633	Q8R429	True	_IRDQMAATEQDKTPLQQK_	701.028	0	1324554	noloss	11	b	1	1259.57	33.39	True	Q8R429	AT2A1_MOUSE	Sarcoplasmic/endoplasmic reticulum calcium ATPase 1	Mus musculus OX=10090	Atp2a1	1	1	CS_mouse_and_contaminants_and_iRT_20180705
QExHF07581	3		_IRDQMAATEQDKTPLQQK_	_IRDQMAATEQDKTPLQQK_	IRDQMAATEQDKTPLQQK	-5.9633	-5.9633	Q8R429	True	_IRDQMAATEQDKTPLQQK_	701.028	0	1324554	noloss	13	b	2	744.859	18.3125	True	Q8R429	AT2A1_MOUSE	Sarcoplasmic/endoplasmic reticulum calcium ATPase 1	Mus musculus OX=10090	Atp2a1	1	1	CS_mouse_and_contaminants_and_iRT_20180705
QExHF07581	3		_IRDQMAATEQDKTPLQQK_	_IRDQMAATEQDKTPLQQK_	IRDQMAATEQDKTPLQQK	-5.9633	-5.9633	Q8R429	True	_IRDQMAATEQDKTPLQQK_	701.028	0	1324554	noloss	15	b	2	849.928	6.07473	True	Q8R429	AT2A1_MOUSE	Sarcoplasmic/endoplasmic reticulum calcium ATPase 1	Mus musculus OX=10090	Atp2a1	1	1	CS_mouse_and_contaminants_and_iRT_20180705
QExHF07581	3		_IRDQMAATEQDKTPLQQK_	_IRDQMAATEQDKTPLQQK_	IRDQMAATEQDKTPLQQK	-5.9633	-5.9633	Q8R429	True	_IRDQMAATEQDKTPLQQK_	701.028	0	1324554	NH3	3	b	1	368.193	5.60076	True	Q8R429	AT2A1_MOUSE	Sarcoplasmic/endoplasmic reticulum calcium ATPase 1	Mus musculus OX=10090	Atp2a1	1	1	CS_mouse_and_contaminants_and_iRT_20180705
QExHF07581	3		_IRDQMAATEQDKTPLQQK_	_IRDQMAATEQDKTPLQQK_	IRDQMAATEQDKTPLQQK	-5.9633	-5.9633	Q8R429	True	_IRDQMAATEQDKTPLQQK_	701.028	0	1324554	NH3	3	y	1	386.203	21.4499	True	Q8R429	AT2A1_MOUSE	Sarcoplasmic/endoplasmic reticulum calcium ATPase 1	Mus musculus OX=10090	Atp2a1	1	1	CS_mouse_and_contaminants_and_iRT_20180705
QExHF07581	3		_IRDQMAATEQDKTPLQQK_	_IRDQMAATEQDKTPLQQK_	IRDQMAATEQDKTPLQQK	-5.9633	-5.9633	Q8R429	True	_IRDQMAATEQDKTPLQQK_	701.028	0	1324554	NH3	5	y	1	596.34	8.55711	True	Q8R429	AT2A1_MOUSE	Sarcoplasmic/endoplasmic reticulum calcium ATPase 1	Mus musculus OX=10090	Atp2a1	1	1	CS_mouse_and_contaminants_and_iRT_20180705
QExHF07581	3		_IRDQMAATEQDKTPLQQK_	_IRDQMAATEQDKTPLQQK_	IRDQMAATEQDKTPLQQK	-5.9633	-5.9633	Q8R429	True	_IRDQMAATEQDKTPLQQK_	701.028	0	1324554	H2O	8	b	1	869.43	15.0201	True	Q8R429	AT2A1_MOUSE	Sarcoplasmic/endoplasmic reticulum calcium ATPase 1	Mus musculus OX=10090	Atp2a1	1	1	CS_mouse_and_contaminants_and_iRT_20180705
QExHF07581	3		_IRDQMAATEQDKTPLQQK_	_IRDQMAATEQDKTPLQQK_	IRDQMAATEQDKTPLQQK	-5.9633	-5.9633	Q8R429	True	_IRDQMAATEQDKTPLQQK_	701.028	0	1324554	NH3	9	y	1	1068.57	5.52249	True	Q8R429	AT2A1_MOUSE	Sarcoplasmic/endoplasmic reticulum calcium ATPase 1	Mus musculus OX=10090	Atp2a1	1	1	CS_mouse_and_contaminants_and_iRT_20180705
QExHF07581	4		_IRDQMAATEQDKTPLQQK_	_IRDQMAATEQDKTPLQQK_	IRDQMAATEQDKTPLQQK	-5.9633	-5.9633	Q8R429	True	_IRDQMAATEQDKTPLQQK_	526.023	0	785421	noloss	3	b	1	385.219	30.4996	False	Q8R429	AT2A1_MOUSE	Sarcoplasmic/endoplasmic reticulum calcium ATPase 1	Mus musculus OX=10090	Atp2a1	1	1	CS_mouse_and_contaminants_and_iRT_20180705
QExHF07581	4		_IRDQMAATEQDKTPLQQK_	_IRDQMAATEQDKTPLQQK_	IRDQMAATEQDKTPLQQK	-5.9633	-5.9633	Q8R429	True	_IRDQMAATEQDKTPLQQK_	526.023	0	785421	noloss	3	y	1	403.23	13.3022	True	Q8R429	AT2A1_MOUSE	Sarcoplasmic/endoplasmic reticulum calcium ATPase 1	Mus musculus OX=10090	Atp2a1	1	1	CS_mouse_and_contaminants_and_iRT_20180705
QExHF07581	4		_IRDQMAATEQDKTPLQQK_	_IRDQMAATEQDKTPLQQK_	IRDQMAATEQDKTPLQQK	-5.9633	-5.9633	Q8R429	True	_IRDQMAATEQDKTPLQQK_	526.023	0	785421	noloss	4	b	1	513.278	100	False	Q8R429	AT2A1_MOUSE	Sarcoplasmic/endoplasmic reticulum calcium ATPase 1	Mus musculus OX=10090	Atp2a1	1	1	CS_mouse_and_contaminants_and_iRT_20180705
QExHF07581	4		_IRDQMAATEQDKTPLQQK_	_IRDQMAATEQDKTPLQQK_	IRDQMAATEQDKTPLQQK	-5.9633	-5.9633	Q8R429	True	_IRDQMAATEQDKTPLQQK_	526.023	0	785421	noloss	5	b	1	644.318	49.4239	False	Q8R429	AT2A1_MOUSE	Sarcoplasmic/endoplasmic reticulum calcium ATPase 1	Mus musculus OX=10090	Atp2a1	1	1	CS_mouse_and_contaminants_and_iRT_20180705
QExHF07581	4		_IRDQMAATEQDKTPLQQK_	_IRDQMAATEQDKTPLQQK_	IRDQMAATEQDKTPLQQK	-5.9633	-5.9633	Q8R429	True	_IRDQMAATEQDKTPLQQK_	526.023	0	785421	noloss	5	y	1	613.367	47.617	False	Q8R429	AT2A1_MOUSE	Sarcoplasmic/endoplasmic reticulum calcium ATPase 1	Mus musculus OX=10090	Atp2a1	1	1	CS_mouse_and_contaminants_and_iRT_20180705
QExHF07581	4		_IRDQMAATEQDKTPLQQK_	_IRDQMAATEQDKTPLQQK_	IRDQMAATEQDKTPLQQK	-5.9633	-5.9633	Q8R429	True	_IRDQMAATEQDKTPLQQK_	526.023	0	785421	noloss	6	b	1	715.356	31.6791	False	Q8R429	AT2A1_MOUSE	Sarcoplasmic/endoplasmic reticulum calcium ATPase 1	Mus musculus OX=10090	Atp2a1	1	1	CS_mouse_and_contaminants_and_iRT_20180705
QExHF07581	4		_IRDQMAATEQDKTPLQQK_	_IRDQMAATEQDKTPLQQK_	IRDQMAATEQDKTPLQQK	-5.9633	-5.9633	Q8R429	True	_IRDQMAATEQDKTPLQQK_	526.023	0	785421	noloss	6	y	1	714.414	13.1764	True	Q8R429	AT2A1_MOUSE	Sarcoplasmic/endoplasmic reticulum calcium ATPase 1	Mus musculus OX=10090	Atp2a1	1	1	CS_mouse_and_contaminants_and_iRT_20180705
QExHF07581	4		_IRDQMAATEQDKTPLQQK_	_IRDQMAATEQDKTPLQQK_	IRDQMAATEQDKTPLQQK	-5.9633	-5.9633	Q8R429	True	_IRDQMAATEQDKTPLQQK_	526.023	0	785421	noloss	7	b	1	786.393	5.94398	True	Q8R429	AT2A1_MOUSE	Sarcoplasmic/endoplasmic reticulum calcium ATPase 1	Mus musculus OX=10090	Atp2a1	1	1	CS_mouse_and_contaminants_and_iRT_20180705
QExHF07581	4		_IRDQMAATEQDKTPLQQK_	_IRDQMAATEQDKTPLQQK_	IRDQMAATEQDKTPLQQK	-5.9633	-5.9633	Q8R429	True	_IRDQMAATEQDKTPLQQK_	526.023	0	785421	noloss	7	y	1	842.509	6.36554	True	Q8R429	AT2A1_MOUSE	Sarcoplasmic/endoplasmic reticulum calcium ATPase 1	Mus musculus OX=10090	Atp2a1	1	1	CS_mouse_and_contaminants_and_iRT_20180705
QExHF07581	4		_IRDQMAATEQDKTPLQQK_	_IRDQMAATEQDKTPLQQK_	IRDQMAATEQDKTPLQQK	-5.9633	-5.9633	Q8R429	True	_IRDQMAATEQDKTPLQQK_	526.023	0	785421	noloss	8	y	1	957.536	6.11787	True	Q8R429	AT2A1_MOUSE	Sarcoplasmic/endoplasmic reticulum calcium ATPase 1	Mus musculus OX=10090	Atp2a1	1	1	CS_mouse_and_contaminants_and_iRT_20180705
QExHF07581	4		_IRDQMAATEQDKTPLQQK_	_IRDQMAATEQDKTPLQQK_	IRDQMAATEQDKTPLQQK	-5.9633	-5.9633	Q8R429	True	_IRDQMAATEQDKTPLQQK_	526.023	0	785421	noloss	11	y	2	658.346	7.43988	True	Q8R429	AT2A1_MOUSE	Sarcoplasmic/endoplasmic reticulum calcium ATPase 1	Mus musculus OX=10090	Atp2a1	1	1	CS_mouse_and_contaminants_and_iRT_20180705
QExHF07581	4		_IRDQMAATEQDKTPLQQK_	_IRDQMAATEQDKTPLQQK_	IRDQMAATEQDKTPLQQK	-5.9633	-5.9633	Q8R429	True	_IRDQMAATEQDKTPLQQK_	526.023	0	785421	noloss	12	y	2	693.865	15.0302	False	Q8R429	AT2A1_MOUSE	Sarcoplasmic/endoplasmic reticulum calcium ATPase 1	Mus musculus OX=10090	Atp2a1	1	1	CS_mouse_and_contaminants_and_iRT_20180705
QExHF07581	4		_IRDQMAATEQDKTPLQQK_	_IRDQMAATEQDKTPLQQK_	IRDQMAATEQDKTPLQQK	-5.9633	-5.9633	Q8R429	True	_IRDQMAATEQDKTPLQQK_	526.023	0	785421	noloss	13	y	2	729.383	5.37409	True	Q8R429	AT2A1_MOUSE	Sarcoplasmic/endoplasmic reticulum calcium ATPase 1	Mus musculus OX=10090	Atp2a1	1	1	CS_mouse_and_contaminants_and_iRT_20180705
QExHF07581	4		_IRDQMAATEQDKTPLQQK_	_IRDQMAATEQDKTPLQQK_	IRDQMAATEQDKTPLQQK	-5.9633	-5.9633	Q8R429	True	_IRDQMAATEQDKTPLQQK_	526.023	0	785421	NH3	3	y	1	386.203	6.07374	True	Q8R429	AT2A1_MOUSE	Sarcoplasmic/endoplasmic reticulum calcium ATPase 1	Mus musculus OX=10090	Atp2a1	1	1	CS_mouse_and_contaminants_and_iRT_20180705
QExHF07581	4		_IRDQMAATEQDKTPLQQK_	_IRDQMAATEQDKTPLQQK_	IRDQMAATEQDKTPLQQK	-5.9633	-5.9633	Q8R429	True	_IRDQMAATEQDKTPLQQK_	526.023	0	785421	H2O	10	y	2	598.817	5.01412	True	Q8R429	AT2A1_MOUSE	Sarcoplasmic/endoplasmic reticulum calcium ATPase 1	Mus musculus OX=10090	Atp2a1	1	1	CS_mouse_and_contaminants_and_iRT_20180705
QExHF07581	4		_IRDQMAATEQDKTPLQQK_	_IRDQMAATEQDKTPLQQK_	IRDQMAATEQDKTPLQQK	-5.9633	-5.9633	Q8R429	True	_IRDQMAATEQDKTPLQQK_	526.023	0	785421	noloss	9	y	2	543.301	6.00392	True	Q8R429	AT2A1_MOUSE	Sarcoplasmic/endoplasmic reticulum calcium ATPase 1	Mus musculus OX=10090	Atp2a1	1	1	CS_mouse_and_contaminants_and_iRT_20180705
QExHF07581	4		_IRDQMAATEQDKTPLQQK_	_IRDQMAATEQDKTPLQQK_	IRDQMAATEQDKTPLQQK	-5.9633	-5.9633	Q8R429	True	_IRDQMAATEQDKTPLQQK_	526.023	0	785421	H2O	17	y	3	657.33	6.58221	True	Q8R429	AT2A1_MOUSE	Sarcoplasmic/endoplasmic reticulum calcium ATPase 1	Mus musculus OX=10090	Atp2a1	1	1	CS_mouse_and_contaminants_and_iRT_20180705
QExHF07581	2		_[+57]SLSGQYSC[+57]TATNPIGSASSGAK_	_[Carbamidomethyl (Any N-term)]SLSGQYSC[Carbamidomethyl (C)]TATNPIGSASSGAK_	SLSGQYSCTATNPIGSASSGAK	31.6746	31.6746	A2ASS6	False	_[Carbamidomethyl (Any N-term)]SLSGQYSC[Carbamidomethyl (C)]TATNPIGSASSGAK_	1101.01	0.000421704	71944	noloss	3	b	1	345.177	17.5657	True	A2ASS6	TITIN_MOUSE	Titin	Mus musculus OX=10090	Ttn	1	1	CS_mouse_and_contaminants_and_iRT_20180705
QExHF07581	2		_[+57]SLSGQYSC[+57]TATNPIGSASSGAK_	_[Carbamidomethyl (Any N-term)]SLSGQYSC[Carbamidomethyl (C)]TATNPIGSASSGAK_	SLSGQYSCTATNPIGSASSGAK	31.6746	31.6746	A2ASS6	False	_[Carbamidomethyl (Any N-term)]SLSGQYSC[Carbamidomethyl (C)]TATNPIGSASSGAK_	1101.01	0.000421704	71944	noloss	4	y	1	362.203	16.9678	True	A2ASS6	TITIN_MOUSE	Titin	Mus musculus OX=10090	Ttn	1	1	CS_mouse_and_contaminants_and_iRT_20180705
QExHF07581	2		_[+57]SLSGQYSC[+57]TATNPIGSASSGAK_	_[Carbamidomethyl (Any N-term)]SLSGQYSC[Carbamidomethyl (C)]TATNPIGSASSGAK_	SLSGQYSCTATNPIGSASSGAK	31.6746	31.6746	A2ASS6	False	_[Carbamidomethyl (Any N-term)]SLSGQYSC[Carbamidomethyl (C)]TATNPIGSASSGAK_	1101.01	0.000421704	71944	noloss	5	b	1	530.257	39.2782	False	A2ASS6	TITIN_MOUSE	Titin	Mus musculus OX=10090	Ttn	1	1	CS_mouse_and_contaminants_and_iRT_20180705
QExHF07581	2		_[+57]SLSGQYSC[+57]TATNPIGSASSGAK_	_[Carbamidomethyl (Any N-term)]SLSGQYSC[Carbamidomethyl (C)]TATNPIGSASSGAK_	SLSGQYSCTATNPIGSASSGAK	31.6746	31.6746	A2ASS6	False	_[Carbamidomethyl (Any N-term)]SLSGQYSC[Carbamidomethyl (C)]TATNPIGSASSGAK_	1101.01	0.000421704	71944	noloss	5	y	1	449.235	16.4184	True	A2ASS6	TITIN_MOUSE	Titin	Mus musculus OX=10090	Ttn	1	1	CS_mouse_and_contaminants_and_iRT_20180705
QExHF07581	2		_[+57]SLSGQYSC[+57]TATNPIGSASSGAK_	_[Carbamidomethyl (Any N-term)]SLSGQYSC[Carbamidomethyl (C)]TATNPIGSASSGAK_	SLSGQYSCTATNPIGSASSGAK	31.6746	31.6746	A2ASS6	False	_[Carbamidomethyl (Any N-term)]SLSGQYSC[Carbamidomethyl (C)]TATNPIGSASSGAK_	1101.01	0.000421704	71944	noloss	6	b	1	693.32	20.7114	False	A2ASS6	TITIN_MOUSE	Titin	Mus musculus OX=10090	Ttn	1	1	CS_mouse_and_contaminants_and_iRT_20180705
QExHF07581	2		_[+57]SLSGQYSC[+57]TATNPIGSASSGAK_	_[Carbamidomethyl (Any N-term)]SLSGQYSC[Carbamidomethyl (C)]TATNPIGSASSGAK_	SLSGQYSCTATNPIGSASSGAK	31.6746	31.6746	A2ASS6	False	_[Carbamidomethyl (Any N-term)]SLSGQYSC[Carbamidomethyl (C)]TATNPIGSASSGAK_	1101.01	0.000421704	71944	noloss	7	y	1	607.305	16.1748	True	A2ASS6	TITIN_MOUSE	Titin	Mus musculus OX=10090	Ttn	1	1	CS_mouse_and_contaminants_and_iRT_20180705
QExHF07581	2		_[+57]SLSGQYSC[+57]TATNPIGSASSGAK_	_[Carbamidomethyl (Any N-term)]SLSGQYSC[Carbamidomethyl (C)]TATNPIGSASSGAK_	SLSGQYSCTATNPIGSASSGAK	31.6746	31.6746	A2ASS6	False	_[Carbamidomethyl (Any N-term)]SLSGQYSC[Carbamidomethyl (C)]TATNPIGSASSGAK_	1101.01	0.000421704	71944	noloss	8	y	1	664.326	76.162	False	A2ASS6	TITIN_MOUSE	Titin	Mus musculus OX=10090	Ttn	1	1	CS_mouse_and_contaminants_and_iRT_20180705
QExHF07581	2		_[+57]SLSGQYSC[+57]TATNPIGSASSGAK_	_[Carbamidomethyl (Any N-term)]SLSGQYSC[Carbamidomethyl (C)]TATNPIGSASSGAK_	SLSGQYSCTATNPIGSASSGAK	31.6746	31.6746	A2ASS6	False	_[Carbamidomethyl (Any N-term)]SLSGQYSC[Carbamidomethyl (C)]TATNPIGSASSGAK_	1101.01	0.000421704	71944	noloss	10	y	1	874.463	100	False	A2ASS6	TITIN_MOUSE	Titin	Mus musculus OX=10090	Ttn	1	1	CS_mouse_and_contaminants_and_iRT_20180705
QExHF07581	2		_[+57]SLSGQYSC[+57]TATNPIGSASSGAK_	_[Carbamidomethyl (Any N-term)]SLSGQYSC[Carbamidomethyl (C)]TATNPIGSASSGAK_	SLSGQYSCTATNPIGSASSGAK	31.6746	31.6746	A2ASS6	False	_[Carbamidomethyl (Any N-term)]SLSGQYSC[Carbamidomethyl (C)]TATNPIGSASSGAK_	1101.01	0.000421704	71944	noloss	11	y	1	988.506	18.7293	False	A2ASS6	TITIN_MOUSE	Titin	Mus musculus OX=10090	Ttn	1	1	CS_mouse_and_contaminants_and_iRT_20180705
QExHF07581	2		_[+57]SLSGQYSC[+57]TATNPIGSASSGAK_	_[Carbamidomethyl (Any N-term)]SLSGQYSC[Carbamidomethyl (C)]TATNPIGSASSGAK_	SLSGQYSCTATNPIGSASSGAK	31.6746	31.6746	A2ASS6	False	_[Carbamidomethyl (Any N-term)]SLSGQYSC[Carbamidomethyl (C)]TATNPIGSASSGAK_	1101.01	0.000421704	71944	noloss	12	y	1	1089.55	18.3313	False	A2ASS6	TITIN_MOUSE	Titin	Mus musculus OX=10090	Ttn	1	1	CS_mouse_and_contaminants_and_iRT_20180705
QExHF07581	2		_[+57]SLSGQYSC[+57]TATNPIGSASSGAK_	_[Carbamidomethyl (Any N-term)]SLSGQYSC[Carbamidomethyl (C)]TATNPIGSASSGAK_	SLSGQYSCTATNPIGSASSGAK	31.6746	31.6746	A2ASS6	False	_[Carbamidomethyl (Any N-term)]SLSGQYSC[Carbamidomethyl (C)]TATNPIGSASSGAK_	1101.01	0.000421704	71944	H2O	6	b	1	675.31	14.4259	True	A2ASS6	TITIN_MOUSE	Titin	Mus musculus OX=10090	Ttn	1	1	CS_mouse_and_contaminants_and_iRT_20180705
QExHF07581	3		_EQAGGDATENFEDVGHSTDAR_	_EQAGGDATENFEDVGHSTDAR_	EQAGGDATENFEDVGHSTDAR	12.9742	12.9742	G5E850;P56395	False	_EQAGGDATENFEDVGHSTDAR_	735.981	0.00141625	301547	noloss	5	y	1	549.263	24.1671	False	G5E850;P56395	G5E850_MOUSE;CYB5_MOUSE	Cytochrome b-5, isoform CRA_a;Cytochrome b5	Mus musculus OX=10090	Cyb5a	1	1;2	CS_mouse_and_contaminants_and_iRT_20180705
QExHF07581	3		_EQAGGDATENFEDVGHSTDAR_	_EQAGGDATENFEDVGHSTDAR_	EQAGGDATENFEDVGHSTDAR	12.9742	12.9742	G5E850;P56395	False	_EQAGGDATENFEDVGHSTDAR_	735.981	0.00141625	301547	noloss	6	y	1	686.322	14.1975	True	G5E850;P56395	G5E850_MOUSE;CYB5_MOUSE	Cytochrome b-5, isoform CRA_a;Cytochrome b5	Mus musculus OX=10090	Cyb5a	1	1;2	CS_mouse_and_contaminants_and_iRT_20180705
QExHF07581	3		_EQAGGDATENFEDVGHSTDAR_	_EQAGGDATENFEDVGHSTDAR_	EQAGGDATENFEDVGHSTDAR	12.9742	12.9742	G5E850;P56395	False	_EQAGGDATENFEDVGHSTDAR_	735.981	0.00141625	301547	noloss	7	y	1	743.343	51.2283	False	G5E850;P56395	G5E850_MOUSE;CYB5_MOUSE	Cytochrome b-5, isoform CRA_a;Cytochrome b5	Mus musculus OX=10090	Cyb5a	1	1;2	CS_mouse_and_contaminants_and_iRT_20180705
QExHF07581	3		_EQAGGDATENFEDVGHSTDAR_	_EQAGGDATENFEDVGHSTDAR_	EQAGGDATENFEDVGHSTDAR	12.9742	12.9742	G5E850;P56395	False	_EQAGGDATENFEDVGHSTDAR_	735.981	0.00141625	301547	noloss	8	y	1	842.412	24.0108	False	G5E850;P56395	G5E850_MOUSE;CYB5_MOUSE	Cytochrome b-5, isoform CRA_a;Cytochrome b5	Mus musculus OX=10090	Cyb5a	1	1;2	CS_mouse_and_contaminants_and_iRT_20180705
QExHF07581	3		_EQAGGDATENFEDVGHSTDAR_	_EQAGGDATENFEDVGHSTDAR_	EQAGGDATENFEDVGHSTDAR	12.9742	12.9742	G5E850;P56395	False	_EQAGGDATENFEDVGHSTDAR_	735.981	0.00141625	301547	noloss	9	y	1	957.438	21.3879	False	G5E850;P56395	G5E850_MOUSE;CYB5_MOUSE	Cytochrome b-5, isoform CRA_a;Cytochrome b5	Mus musculus OX=10090	Cyb5a	1	1;2	CS_mouse_and_contaminants_and_iRT_20180705
QExHF07581	3		_EQAGGDATENFEDVGHSTDAR_	_EQAGGDATENFEDVGHSTDAR_	EQAGGDATENFEDVGHSTDAR	12.9742	12.9742	G5E850;P56395	False	_EQAGGDATENFEDVGHSTDAR_	735.981	0.00141625	301547	noloss	10	y	1	1086.48	21.3671	False	G5E850;P56395	G5E850_MOUSE;CYB5_MOUSE	Cytochrome b-5, isoform CRA_a;Cytochrome b5	Mus musculus OX=10090	Cyb5a	1	1;2	CS_mouse_and_contaminants_and_iRT_20180705
QExHF07581	3		_EQAGGDATENFEDVGHSTDAR_	_EQAGGDATENFEDVGHSTDAR_	EQAGGDATENFEDVGHSTDAR	12.9742	12.9742	G5E850;P56395	False	_EQAGGDATENFEDVGHSTDAR_	735.981	0.00141625	301547	noloss	4	y	1	462.231	7.51764	True	G5E850;P56395	G5E850_MOUSE;CYB5_MOUSE	Cytochrome b-5, isoform CRA_a;Cytochrome b5	Mus musculus OX=10090	Cyb5a	1	1;2	CS_mouse_and_contaminants_and_iRT_20180705
QExHF07581	3		_EQAGGDATENFEDVGHSTDAR_	_EQAGGDATENFEDVGHSTDAR_	EQAGGDATENFEDVGHSTDAR	12.9742	12.9742	G5E850;P56395	False	_EQAGGDATENFEDVGHSTDAR_	735.981	0.00141625	301547	noloss	11	y	1	1233.55	13.281	True	G5E850;P56395	G5E850_MOUSE;CYB5_MOUSE	Cytochrome b-5, isoform CRA_a;Cytochrome b5	Mus musculus OX=10090	Cyb5a	1	1;2	CS_mouse_and_contaminants_and_iRT_20180705
QExHF07581	3		_EQAGGDATENFEDVGHSTDAR_	_EQAGGDATENFEDVGHSTDAR_	EQAGGDATENFEDVGHSTDAR	12.9742	12.9742	G5E850;P56395	False	_EQAGGDATENFEDVGHSTDAR_	735.981	0.00141625	301547	noloss	12	y	1	1347.59	9.9593	True	G5E850;P56395	G5E850_MOUSE;CYB5_MOUSE	Cytochrome b-5, isoform CRA_a;Cytochrome b5	Mus musculus OX=10090	Cyb5a	1	1;2	CS_mouse_and_contaminants_and_iRT_20180705
QExHF07581	3		_EQAGGDATENFEDVGHSTDAR_	_EQAGGDATENFEDVGHSTDAR_	EQAGGDATENFEDVGHSTDAR	12.9742	12.9742	G5E850;P56395	False	_EQAGGDATENFEDVGHSTDAR_	735.981	0.00141625	301547	noloss	3	y	1	361.183	6.21147	True	G5E850;P56395	G5E850_MOUSE;CYB5_MOUSE	Cytochrome b-5, isoform CRA_a;Cytochrome b5	Mus musculus OX=10090	Cyb5a	1	1;2	CS_mouse_and_contaminants_and_iRT_20180705
QExHF07581	3		_EQAGGDATENFEDVGHSTDAR_	_EQAGGDATENFEDVGHSTDAR_	EQAGGDATENFEDVGHSTDAR	12.9742	12.9742	G5E850;P56395	False	_EQAGGDATENFEDVGHSTDAR_	735.981	0.00141625	301547	noloss	3	b	1	329.146	6.26126	True	G5E850;P56395	G5E850_MOUSE;CYB5_MOUSE	Cytochrome b-5, isoform CRA_a;Cytochrome b5	Mus musculus OX=10090	Cyb5a	1	1;2	CS_mouse_and_contaminants_and_iRT_20180705
QExHF07581	3		_EQAGGDATENFEDVGHSTDAR_	_EQAGGDATENFEDVGHSTDAR_	EQAGGDATENFEDVGHSTDAR	12.9742	12.9742	G5E850;P56395	False	_EQAGGDATENFEDVGHSTDAR_	735.981	0.00141625	301547	noloss	18	y	2	939.398	12.494	True	G5E850;P56395	G5E850_MOUSE;CYB5_MOUSE	Cytochrome b-5, isoform CRA_a;Cytochrome b5	Mus musculus OX=10090	Cyb5a	1	1;2	CS_mouse_and_contaminants_and_iRT_20180705
QExHF07581	3		_EQAGGDATENFEDVGHSTDAR_	_EQAGGDATENFEDVGHSTDAR_	EQAGGDATENFEDVGHSTDAR	12.9742	12.9742	G5E850;P56395	False	_EQAGGDATENFEDVGHSTDAR_	735.981	0.00141625	301547	noloss	14	y	2	789.345	21.1175	False	G5E850;P56395	G5E850_MOUSE;CYB5_MOUSE	Cytochrome b-5, isoform CRA_a;Cytochrome b5	Mus musculus OX=10090	Cyb5a	1	1;2	CS_mouse_and_contaminants_and_iRT_20180705
QExHF07581	3		_EQAGGDATENFEDVGHSTDAR_	_EQAGGDATENFEDVGHSTDAR_	EQAGGDATENFEDVGHSTDAR	12.9742	12.9742	G5E850;P56395	False	_EQAGGDATENFEDVGHSTDAR_	735.981	0.00141625	301547	noloss	19	y	2	974.917	16.7575	True	G5E850;P56395	G5E850_MOUSE;CYB5_MOUSE	Cytochrome b-5, isoform CRA_a;Cytochrome b5	Mus musculus OX=10090	Cyb5a	1	1;2	CS_mouse_and_contaminants_and_iRT_20180705
QExHF07581	3		_EQAGGDATENFEDVGHSTDAR_	_EQAGGDATENFEDVGHSTDAR_	EQAGGDATENFEDVGHSTDAR	12.9742	12.9742	G5E850;P56395	False	_EQAGGDATENFEDVGHSTDAR_	735.981	0.00141625	301547	noloss	12	y	2	674.3	15.8883	True	G5E850;P56395	G5E850_MOUSE;CYB5_MOUSE	Cytochrome b-5, isoform CRA_a;Cytochrome b5	Mus musculus OX=10090	Cyb5a	1	1;2	CS_mouse_and_contaminants_and_iRT_20180705
QExHF07581	3		_EQAGGDATENFEDVGHSTDAR_	_EQAGGDATENFEDVGHSTDAR_	EQAGGDATENFEDVGHSTDAR	12.9742	12.9742	G5E850;P56395	False	_EQAGGDATENFEDVGHSTDAR_	735.981	0.00141625	301547	noloss	13	y	2	738.821	13.3661	True	G5E850;P56395	G5E850_MOUSE;CYB5_MOUSE	Cytochrome b-5, isoform CRA_a;Cytochrome b5	Mus musculus OX=10090	Cyb5a	1	1;2	CS_mouse_and_contaminants_and_iRT_20180705
QExHF07581	3		_EQAGGDATENFEDVGHSTDAR_	_EQAGGDATENFEDVGHSTDAR_	EQAGGDATENFEDVGHSTDAR	12.9742	12.9742	G5E850;P56395	False	_EQAGGDATENFEDVGHSTDAR_	735.981	0.00141625	301547	noloss	15	y	2	824.864	18.2529	True	G5E850;P56395	G5E850_MOUSE;CYB5_MOUSE	Cytochrome b-5, isoform CRA_a;Cytochrome b5	Mus musculus OX=10090	Cyb5a	1	1;2	CS_mouse_and_contaminants_and_iRT_20180705
QExHF07581	3		_EQAGGDATENFEDVGHSTDAR_	_EQAGGDATENFEDVGHSTDAR_	EQAGGDATENFEDVGHSTDAR	12.9742	12.9742	G5E850;P56395	False	_EQAGGDATENFEDVGHSTDAR_	735.981	0.00141625	301547	noloss	16	y	2	882.377	8.44465	True	G5E850;P56395	G5E850_MOUSE;CYB5_MOUSE	Cytochrome b-5, isoform CRA_a;Cytochrome b5	Mus musculus OX=10090	Cyb5a	1	1;2	CS_mouse_and_contaminants_and_iRT_20180705
QExHF07581	3		_EQAGGDATENFEDVGHSTDAR_	_EQAGGDATENFEDVGHSTDAR_	EQAGGDATENFEDVGHSTDAR	12.9742	12.9742	G5E850;P56395	False	_EQAGGDATENFEDVGHSTDAR_	735.981	0.00141625	301547	NH3	15	y	2	816.35	5.22536	True	G5E850;P56395	G5E850_MOUSE;CYB5_MOUSE	Cytochrome b-5, isoform CRA_a;Cytochrome b5	Mus musculus OX=10090	Cyb5a	1	1;2	CS_mouse_and_contaminants_and_iRT_20180705
QExHF07581	3		_EQAGGDATENFEDVGHSTDAR_	_EQAGGDATENFEDVGHSTDAR_	EQAGGDATENFEDVGHSTDAR	12.9742	12.9742	G5E850;P56395	False	_EQAGGDATENFEDVGHSTDAR_	735.981	0.00141625	301547	NH3	19	y	2	966.404	6.233	True	G5E850;P56395	G5E850_MOUSE;CYB5_MOUSE	Cytochrome b-5, isoform CRA_a;Cytochrome b5	Mus musculus OX=10090	Cyb5a	1	1;2	CS_mouse_and_contaminants_and_iRT_20180705
QExHF07581	3		_EQAGGDATENFEDVGHSTDAR_	_EQAGGDATENFEDVGHSTDAR_	EQAGGDATENFEDVGHSTDAR	12.9742	12.9742	G5E850;P56395	False	_EQAGGDATENFEDVGHSTDAR_	735.981	0.00141625	301547	noloss	13	y	1	1476.63	6.27079	True	G5E850;P56395	G5E850_MOUSE;CYB5_MOUSE	Cytochrome b-5, isoform CRA_a;Cytochrome b5	Mus musculus OX=10090	Cyb5a	1	1;2	CS_mouse_and_contaminants_and_iRT_20180705
QExHF07581	3		_EQAGGDATENFEDVGHSTDAR_	_EQAGGDATENFEDVGHSTDAR_	EQAGGDATENFEDVGHSTDAR	12.9742	12.9742	G5E850;P56395	False	_EQAGGDATENFEDVGHSTDAR_	735.981	0.00141625	301547	noloss	17	y	2	910.888	8.09633	True	G5E850;P56395	G5E850_MOUSE;CYB5_MOUSE	Cytochrome b-5, isoform CRA_a;Cytochrome b5	Mus musculus OX=10090	Cyb5a	1	1;2	CS_mouse_and_contaminants_and_iRT_20180705
QExHF07581	3		_EQAGGDATENFEDVGHSTDAR_	_EQAGGDATENFEDVGHSTDAR_	EQAGGDATENFEDVGHSTDAR	12.9742	12.9742	G5E850;P56395	False	_EQAGGDATENFEDVGHSTDAR_	735.981	0.00141625	301547	NH3	13	y	2	730.308	5.47535	True	G5E850;P56395	G5E850_MOUSE;CYB5_MOUSE	Cytochrome b-5, isoform CRA_a;Cytochrome b5	Mus musculus OX=10090	Cyb5a	1	1;2	CS_mouse_and_contaminants_and_iRT_20180705
QExHF07581	3		_EQAGGDATENFEDVGHSTDAR_	_EQAGGDATENFEDVGHSTDAR_	EQAGGDATENFEDVGHSTDAR	12.9742	12.9742	G5E850;P56395	False	_EQAGGDATENFEDVGHSTDAR_	735.981	0.00141625	301547	NH3	7	y	1	726.317	5.54984	True	G5E850;P56395	G5E850_MOUSE;CYB5_MOUSE	Cytochrome b-5, isoform CRA_a;Cytochrome b5	Mus musculus OX=10090	Cyb5a	1	1;2	CS_mouse_and_contaminants_and_iRT_20180705
QExHF07581	3		_EQAGGDATENFEDVGHSTDAR_	_EQAGGDATENFEDVGHSTDAR_	EQAGGDATENFEDVGHSTDAR	12.9742	12.9742	G5E850;P56395	False	_EQAGGDATENFEDVGHSTDAR_	735.981	0.00141625	301547	H2O	18	y	2	930.393	5.51829	True	G5E850;P56395	G5E850_MOUSE;CYB5_MOUSE	Cytochrome b-5, isoform CRA_a;Cytochrome b5	Mus musculus OX=10090	Cyb5a	1	1;2	CS_mouse_and_contaminants_and_iRT_20180705
QExHF07581	3		_EQAGGDATENFEDVGHSTDAR_	_EQAGGDATENFEDVGHSTDAR_	EQAGGDATENFEDVGHSTDAR	12.9742	12.9742	G5E850;P56395	False	_EQAGGDATENFEDVGHSTDAR_	735.981	0.00141625	301547	H2O	14	y	2	780.34	8.47266	True	G5E850;P56395	G5E850_MOUSE;CYB5_MOUSE	Cytochrome b-5, isoform CRA_a;Cytochrome b5	Mus musculus OX=10090	Cyb5a	1	1;2	CS_mouse_and_contaminants_and_iRT_20180705
QExHF07581	3		_EQAGGDATENFEDVGHSTDAR_	_EQAGGDATENFEDVGHSTDAR_	EQAGGDATENFEDVGHSTDAR	12.9742	12.9742	G5E850;P56395	False	_EQAGGDATENFEDVGHSTDAR_	735.981	0.00141625	301547	NH3	18	y	2	930.885	13.7926	True	G5E850;P56395	G5E850_MOUSE;CYB5_MOUSE	Cytochrome b-5, isoform CRA_a;Cytochrome b5	Mus musculus OX=10090	Cyb5a	1	1;2	CS_mouse_and_contaminants_and_iRT_20180705
QExHF07581	3		_EQAGGDATENFEDVGHSTDAR_	_EQAGGDATENFEDVGHSTDAR_	EQAGGDATENFEDVGHSTDAR	12.9742	12.9742	G5E850;P56395	False	_EQAGGDATENFEDVGHSTDAR_	735.981	0.00141625	301547	NH3	12	y	2	665.787	5.05741	True	G5E850;P56395	G5E850_MOUSE;CYB5_MOUSE	Cytochrome b-5, isoform CRA_a;Cytochrome b5	Mus musculus OX=10090	Cyb5a	1	1;2	CS_mouse_and_contaminants_and_iRT_20180705
QExHF07581	3		_EQAGGDATENFEDVGHSTDAR_	_EQAGGDATENFEDVGHSTDAR_	EQAGGDATENFEDVGHSTDAR	12.9742	12.9742	G5E850;P56395	False	_EQAGGDATENFEDVGHSTDAR_	735.981	0.00141625	301547	H2O	15	y	2	815.858	6.42537	True	G5E850;P56395	G5E850_MOUSE;CYB5_MOUSE	Cytochrome b-5, isoform CRA_a;Cytochrome b5	Mus musculus OX=10090	Cyb5a	1	1;2	CS_mouse_and_contaminants_and_iRT_20180705
QExHF07581	3		_EQAGGDATENFEDVGHSTDAR_	_EQAGGDATENFEDVGHSTDAR_	EQAGGDATENFEDVGHSTDAR	12.9742	12.9742	G5E850;P56395	False	_EQAGGDATENFEDVGHSTDAR_	735.981	0.00141625	301547	NH3	16	y	2	873.864	6.10047	True	G5E850;P56395	G5E850_MOUSE;CYB5_MOUSE	Cytochrome b-5, isoform CRA_a;Cytochrome b5	Mus musculus OX=10090	Cyb5a	1	1;2	CS_mouse_and_contaminants_and_iRT_20180705
QExHF07581	3		_EQAGGDATENFEDVGHSTDAR_	_EQAGGDATENFEDVGHSTDAR_	EQAGGDATENFEDVGHSTDAR	12.9742	12.9742	G5E850;P56395	False	_EQAGGDATENFEDVGHSTDAR_	735.981	0.00141625	301547	H2O	17	y	2	901.882	5.36163	True	G5E850;P56395	G5E850_MOUSE;CYB5_MOUSE	Cytochrome b-5, isoform CRA_a;Cytochrome b5	Mus musculus OX=10090	Cyb5a	1	1;2	CS_mouse_and_contaminants_and_iRT_20180705
QExHF07581	3		_EQAGGDATENFEDVGHSTDAR_	_EQAGGDATENFEDVGHSTDAR_	EQAGGDATENFEDVGHSTDAR	12.9742	12.9742	G5E850;P56395	False	_EQAGGDATENFEDVGHSTDAR_	735.981	0.00141625	301547	H2O	19	y	2	965.912	14.5757	True	G5E850;P56395	G5E850_MOUSE;CYB5_MOUSE	Cytochrome b-5, isoform CRA_a;Cytochrome b5	Mus musculus OX=10090	Cyb5a	1	1;2	CS_mouse_and_contaminants_and_iRT_20180705
QExHF07581	2		_SGPGAYESGIM[+16]VSK_	_SGPGAYESGIM[Oxidation (M)]VSK_	SGPGAYESGIMVSK	12.9555	12.9555	O08532	False	_SGPGAYESGIM[Oxidation (M)]VSK_	699.832	0.00326828	161676	noloss	5	b	1	370.172	37.9877	False	O08532	CA2D1_MOUSE	Voltage-dependent calcium channel subunit alpha-2/delta-1	Mus musculus OX=10090	Cacna2d1	1	1	CS_mouse_and_contaminants_and_iRT_20180705
QExHF07581	2		_SGPGAYESGIM[+16]VSK_	_SGPGAYESGIM[Oxidation (M)]VSK_	SGPGAYESGIMVSK	12.9555	12.9555	O08532	False	_SGPGAYESGIM[Oxidation (M)]VSK_	699.832	0.00326828	161676	noloss	6	y	1	650.354	17.7771	True	O08532	CA2D1_MOUSE	Voltage-dependent calcium channel subunit alpha-2/delta-1	Mus musculus OX=10090	Cacna2d1	1	1	CS_mouse_and_contaminants_and_iRT_20180705
QExHF07581	2		_SGPGAYESGIM[+16]VSK_	_SGPGAYESGIM[Oxidation (M)]VSK_	SGPGAYESGIMVSK	12.9555	12.9555	O08532	False	_SGPGAYESGIM[Oxidation (M)]VSK_	699.832	0.00326828	161676	noloss	7	y	1	737.386	61.9519	False	O08532	CA2D1_MOUSE	Voltage-dependent calcium channel subunit alpha-2/delta-1	Mus musculus OX=10090	Cacna2d1	1	1	CS_mouse_and_contaminants_and_iRT_20180705
QExHF07581	2		_SGPGAYESGIM[+16]VSK_	_SGPGAYESGIM[Oxidation (M)]VSK_	SGPGAYESGIMVSK	12.9555	12.9555	O08532	False	_SGPGAYESGIM[Oxidation (M)]VSK_	699.832	0.00326828	161676	noloss	8	y	1	866.429	62.441	False	O08532	CA2D1_MOUSE	Voltage-dependent calcium channel subunit alpha-2/delta-1	Mus musculus OX=10090	Cacna2d1	1	1	CS_mouse_and_contaminants_and_iRT_20180705
QExHF07581	2		_SGPGAYESGIM[+16]VSK_	_SGPGAYESGIM[Oxidation (M)]VSK_	SGPGAYESGIMVSK	12.9555	12.9555	O08532	False	_SGPGAYESGIM[Oxidation (M)]VSK_	699.832	0.00326828	161676	noloss	9	y	1	1029.49	90.8815	False	O08532	CA2D1_MOUSE	Voltage-dependent calcium channel subunit alpha-2/delta-1	Mus musculus OX=10090	Cacna2d1	1	1	CS_mouse_and_contaminants_and_iRT_20180705
QExHF07581	2		_SGPGAYESGIM[+16]VSK_	_SGPGAYESGIM[Oxidation (M)]VSK_	SGPGAYESGIMVSK	12.9555	12.9555	O08532	False	_SGPGAYESGIM[Oxidation (M)]VSK_	699.832	0.00326828	161676	noloss	11	y	1	1157.55	23.0006	True	O08532	CA2D1_MOUSE	Voltage-dependent calcium channel subunit alpha-2/delta-1	Mus musculus OX=10090	Cacna2d1	1	1	CS_mouse_and_contaminants_and_iRT_20180705
QExHF07581	2		_SGPGAYESGIM[+16]VSK_	_SGPGAYESGIM[Oxidation (M)]VSK_	SGPGAYESGIMVSK	12.9555	12.9555	O08532	False	_SGPGAYESGIM[Oxidation (M)]VSK_	699.832	0.00326828	161676	H2O	5	b	1	352.162	58.6419	False	O08532	CA2D1_MOUSE	Voltage-dependent calcium channel subunit alpha-2/delta-1	Mus musculus OX=10090	Cacna2d1	1	1	CS_mouse_and_contaminants_and_iRT_20180705
QExHF07581	2		_SGPGAYESGIM[+16]VSK_	_SGPGAYESGIM[Oxidation (M)]VSK_	SGPGAYESGIMVSK	12.9555	12.9555	O08532	False	_SGPGAYESGIM[Oxidation (M)]VSK_	699.832	0.00326828	161676	noloss	3	y	1	333.213	29.6162	True	O08532	CA2D1_MOUSE	Voltage-dependent calcium channel subunit alpha-2/delta-1	Mus musculus OX=10090	Cacna2d1	1	1	CS_mouse_and_contaminants_and_iRT_20180705
QExHF07581	2		_SGPGAYESGIM[+16]VSK_	_SGPGAYESGIM[Oxidation (M)]VSK_	SGPGAYESGIMVSK	12.9555	12.9555	O08532	False	_SGPGAYESGIM[Oxidation (M)]VSK_	699.832	0.00326828	161676	noloss	4	y	1	480.249	35.6312	True	O08532	CA2D1_MOUSE	Voltage-dependent calcium channel subunit alpha-2/delta-1	Mus musculus OX=10090	Cacna2d1	1	1	CS_mouse_and_contaminants_and_iRT_20180705
QExHF07581	2		_SGPGAYESGIM[+16]VSK_	_SGPGAYESGIM[Oxidation (M)]VSK_	SGPGAYESGIMVSK	12.9555	12.9555	O08532	False	_SGPGAYESGIM[Oxidation (M)]VSK_	699.832	0.00326828	161676	noloss	5	y	1	593.333	12.1875	True	O08532	CA2D1_MOUSE	Voltage-dependent calcium channel subunit alpha-2/delta-1	Mus musculus OX=10090	Cacna2d1	1	1	CS_mouse_and_contaminants_and_iRT_20180705
QExHF07581	2		_SGPGAYESGIM[+16]VSK_	_SGPGAYESGIM[Oxidation (M)]VSK_	SGPGAYESGIMVSK	12.9555	12.9555	O08532	False	_SGPGAYESGIM[Oxidation (M)]VSK_	699.832	0.00326828	161676	noloss	10	y	1	1100.53	28.7415	True	O08532	CA2D1_MOUSE	Voltage-dependent calcium channel subunit alpha-2/delta-1	Mus musculus OX=10090	Cacna2d1	1	1	CS_mouse_and_contaminants_and_iRT_20180705
QExHF07581	2		_SGPGAYESGIM[+16]VSK_	_SGPGAYESGIM[Oxidation (M)]VSK_	SGPGAYESGIMVSK	12.9555	12.9555	O08532	False	_SGPGAYESGIM[Oxidation (M)]VSK_	699.832	0.00326828	161676	noloss	12	y	2	627.805	100	False	O08532	CA2D1_MOUSE	Voltage-dependent calcium channel subunit alpha-2/delta-1	Mus musculus OX=10090	Cacna2d1	1	1	CS_mouse_and_contaminants_and_iRT_20180705
QExHF07581	2		_SGPGAYESGIM[+16]VSK_	_SGPGAYESGIM[Oxidation (M)]VSK_	SGPGAYESGIMVSK	12.9555	12.9555	O08532	False	_SGPGAYESGIM[Oxidation (M)]VSK_	699.832	0.00326828	161676	noloss	13	y	2	656.316	16.1455	True	O08532	CA2D1_MOUSE	Voltage-dependent calcium channel subunit alpha-2/delta-1	Mus musculus OX=10090	Cacna2d1	1	1	CS_mouse_and_contaminants_and_iRT_20180705
QExHF07581	2		_SGPGAYESGIM[+16]VSK_	_SGPGAYESGIM[Oxidation (M)]VSK_	SGPGAYESGIMVSK	12.9555	12.9555	O08532	False	_SGPGAYESGIM[Oxidation (M)]VSK_	699.832	0.00326828	161676	H2O	8	y	1	848.418	17.1014	True	O08532	CA2D1_MOUSE	Voltage-dependent calcium channel subunit alpha-2/delta-1	Mus musculus OX=10090	Cacna2d1	1	1	CS_mouse_and_contaminants_and_iRT_20180705
QExHF07581	2		_SGPGAYESGIM[+16]VSK_	_SGPGAYESGIM[Oxidation (M)]VSK_	SGPGAYESGIMVSK	12.9555	12.9555	O08532	False	_SGPGAYESGIM[Oxidation (M)]VSK_	699.832	0.00326828	161676	noloss	6	b	1	533.235	12.8109	True	O08532	CA2D1_MOUSE	Voltage-dependent calcium channel subunit alpha-2/delta-1	Mus musculus OX=10090	Cacna2d1	1	1	CS_mouse_and_contaminants_and_iRT_20180705
QExHF07581	2		_SGPGAYESGIM[+16]VSK_	_SGPGAYESGIM[Oxidation (M)]VSK_	SGPGAYESGIMVSK	12.9555	12.9555	O08532	False	_SGPGAYESGIM[Oxidation (M)]VSK_	699.832	0.00326828	161676	H2O	12	y	2	618.8	13.6351	True	O08532	CA2D1_MOUSE	Voltage-dependent calcium channel subunit alpha-2/delta-1	Mus musculus OX=10090	Cacna2d1	1	1	CS_mouse_and_contaminants_and_iRT_20180705
QExHF07581	3		_QM[+16]KNEVAALTAAGK_	_QM[Oxidation (M)]KNEVAALTAAGK_	QMKNEVAALTAAGK	-7.60202	-7.60202	Q8C2Q8	False	_QM[Oxidation (M)]KNEVAALTAAGK_	483.257	0.00111692	208103	noloss	4	y	1	346.208	43.6779	False	Q8C2Q8	Q8C2Q8_MOUSE	ATP synthase subunit gamma	Mus musculus OX=10090	Atp5c1	1	1	CS_mouse_and_contaminants_and_iRT_20180705
QExHF07581	3		_QM[+16]KNEVAALTAAGK_	_QM[Oxidation (M)]KNEVAALTAAGK_	QMKNEVAALTAAGK	-7.60202	-7.60202	Q8C2Q8	False	_QM[Oxidation (M)]KNEVAALTAAGK_	483.257	0.00111692	208103	noloss	5	b	1	647.282	13.5611	False	Q8C2Q8	Q8C2Q8_MOUSE	ATP synthase subunit gamma	Mus musculus OX=10090	Atp5c1	1	1	CS_mouse_and_contaminants_and_iRT_20180705
QExHF07581	3		_QM[+16]KNEVAALTAAGK_	_QM[Oxidation (M)]KNEVAALTAAGK_	QMKNEVAALTAAGK	-7.60202	-7.60202	Q8C2Q8	False	_QM[Oxidation (M)]KNEVAALTAAGK_	483.257	0.00111692	208103	noloss	5	y	1	447.256	81.8844	False	Q8C2Q8	Q8C2Q8_MOUSE	ATP synthase subunit gamma	Mus musculus OX=10090	Atp5c1	1	1	CS_mouse_and_contaminants_and_iRT_20180705
QExHF07581	3		_QM[+16]KNEVAALTAAGK_	_QM[Oxidation (M)]KNEVAALTAAGK_	QMKNEVAALTAAGK	-7.60202	-7.60202	Q8C2Q8	False	_QM[Oxidation (M)]KNEVAALTAAGK_	483.257	0.00111692	208103	noloss	6	y	1	560.34	50.7094	False	Q8C2Q8	Q8C2Q8_MOUSE	ATP synthase subunit gamma	Mus musculus OX=10090	Atp5c1	1	1	CS_mouse_and_contaminants_and_iRT_20180705
QExHF07581	3		_QM[+16]KNEVAALTAAGK_	_QM[Oxidation (M)]KNEVAALTAAGK_	QMKNEVAALTAAGK	-7.60202	-7.60202	Q8C2Q8	False	_QM[Oxidation (M)]KNEVAALTAAGK_	483.257	0.00111692	208103	noloss	7	y	1	631.377	54.0177	False	Q8C2Q8	Q8C2Q8_MOUSE	ATP synthase subunit gamma	Mus musculus OX=10090	Atp5c1	1	1	CS_mouse_and_contaminants_and_iRT_20180705
QExHF07581	3		_QM[+16]KNEVAALTAAGK_	_QM[Oxidation (M)]KNEVAALTAAGK_	QMKNEVAALTAAGK	-7.60202	-7.60202	Q8C2Q8	False	_QM[Oxidation (M)]KNEVAALTAAGK_	483.257	0.00111692	208103	noloss	8	y	1	702.414	100	False	Q8C2Q8	Q8C2Q8_MOUSE	ATP synthase subunit gamma	Mus musculus OX=10090	Atp5c1	1	1	CS_mouse_and_contaminants_and_iRT_20180705
QExHF07581	3		_QM[+16]KNEVAALTAAGK_	_QM[Oxidation (M)]KNEVAALTAAGK_	QMKNEVAALTAAGK	-7.60202	-7.60202	Q8C2Q8	False	_QM[Oxidation (M)]KNEVAALTAAGK_	483.257	0.00111692	208103	NH3	5	b	1	630.255	12.7104	True	Q8C2Q8	Q8C2Q8_MOUSE	ATP synthase subunit gamma	Mus musculus OX=10090	Atp5c1	1	1	CS_mouse_and_contaminants_and_iRT_20180705
QExHF07581	3		_[+57]ISNRPAFMPSEGK_	_[Carbamidomethyl (Any N-term)]ISNRPAFMPSEGK_	ISNRPAFMPSEGK	10.4086	10.4086	Q9JI91	True	_[Carbamidomethyl (Any N-term)]ISNRPAFMPSEGK_	497.586	0.00824101	287279	noloss	3	y	1	333.177	14.3785	False	Q9JI91	ACTN2_MOUSE	Alpha-actinin-2	Mus musculus OX=10090	Actn2	1	2	CS_mouse_and_contaminants_and_iRT_20180705
QExHF07581	3		_[+57]ISNRPAFMPSEGK_	_[Carbamidomethyl (Any N-term)]ISNRPAFMPSEGK_	ISNRPAFMPSEGK	10.4086	10.4086	Q9JI91	True	_[Carbamidomethyl (Any N-term)]ISNRPAFMPSEGK_	497.586	0.00824101	287279	noloss	4	y	1	420.209	16.71	False	Q9JI91	ACTN2_MOUSE	Alpha-actinin-2	Mus musculus OX=10090	Actn2	1	2	CS_mouse_and_contaminants_and_iRT_20180705
QExHF07581	3		_[+57]ISNRPAFMPSEGK_	_[Carbamidomethyl (Any N-term)]ISNRPAFMPSEGK_	ISNRPAFMPSEGK	10.4086	10.4086	Q9JI91	True	_[Carbamidomethyl (Any N-term)]ISNRPAFMPSEGK_	497.586	0.00824101	287279	noloss	5	y	1	517.262	87.8443	False	Q9JI91	ACTN2_MOUSE	Alpha-actinin-2	Mus musculus OX=10090	Actn2	1	2	CS_mouse_and_contaminants_and_iRT_20180705
QExHF07581	3		_[+57]ISNRPAFMPSEGK_	_[Carbamidomethyl (Any N-term)]ISNRPAFMPSEGK_	ISNRPAFMPSEGK	10.4086	10.4086	Q9JI91	True	_[Carbamidomethyl (Any N-term)]ISNRPAFMPSEGK_	497.586	0.00824101	287279	noloss	6	y	1	648.302	11.2986	True	Q9JI91	ACTN2_MOUSE	Alpha-actinin-2	Mus musculus OX=10090	Actn2	1	2	CS_mouse_and_contaminants_and_iRT_20180705
QExHF07581	3		_[+57]ISNRPAFMPSEGK_	_[Carbamidomethyl (Any N-term)]ISNRPAFMPSEGK_	ISNRPAFMPSEGK	10.4086	10.4086	Q9JI91	True	_[Carbamidomethyl (Any N-term)]ISNRPAFMPSEGK_	497.586	0.00824101	287279	noloss	7	b	1	843.447	14.3441	True	Q9JI91	ACTN2_MOUSE	Alpha-actinin-2	Mus musculus OX=10090	Actn2	1	2	CS_mouse_and_contaminants_and_iRT_20180705
QExHF07581	3		_[+57]ISNRPAFMPSEGK_	_[Carbamidomethyl (Any N-term)]ISNRPAFMPSEGK_	ISNRPAFMPSEGK	10.4086	10.4086	Q9JI91	True	_[Carbamidomethyl (Any N-term)]ISNRPAFMPSEGK_	497.586	0.00824101	287279	noloss	12	y	2	660.822	31.9164	False	Q9JI91	ACTN2_MOUSE	Alpha-actinin-2	Mus musculus OX=10090	Actn2	1	2	CS_mouse_and_contaminants_and_iRT_20180705
QExHF07581	3		_[+57]ISNRPAFMPSEGK_	_[Carbamidomethyl (Any N-term)]ISNRPAFMPSEGK_	ISNRPAFMPSEGK	10.4086	10.4086	Q9JI91	True	_[Carbamidomethyl (Any N-term)]ISNRPAFMPSEGK_	497.586	0.00824101	287279	noloss	9	y	1	963.46	9.8209	True	Q9JI91	ACTN2_MOUSE	Alpha-actinin-2	Mus musculus OX=10090	Actn2	1	2	CS_mouse_and_contaminants_and_iRT_20180705
QExHF07581	3		_[+57]ISNRPAFMPSEGK_	_[Carbamidomethyl (Any N-term)]ISNRPAFMPSEGK_	ISNRPAFMPSEGK	10.4086	10.4086	Q9JI91	True	_[Carbamidomethyl (Any N-term)]ISNRPAFMPSEGK_	497.586	0.00824101	287279	H2O	5	y	1	499.251	8.06753	True	Q9JI91	ACTN2_MOUSE	Alpha-actinin-2	Mus musculus OX=10090	Actn2	1	2	CS_mouse_and_contaminants_and_iRT_20180705
QExHF07581	3		_[+57]ISNRPAFMPSEGK_	_[Carbamidomethyl (Any N-term)]ISNRPAFMPSEGK_	ISNRPAFMPSEGK	10.4086	10.4086	Q9JI91	True	_[Carbamidomethyl (Any N-term)]ISNRPAFMPSEGK_	497.586	0.00824101	287279	noloss	6	b	1	696.379	17.2541	False	Q9JI91	ACTN2_MOUSE	Alpha-actinin-2	Mus musculus OX=10090	Actn2	1	2	CS_mouse_and_contaminants_and_iRT_20180705
QExHF07581	3		_[+57]ISNRPAFMPSEGK_	_[Carbamidomethyl (Any N-term)]ISNRPAFMPSEGK_	ISNRPAFMPSEGK	10.4086	10.4086	Q9JI91	True	_[Carbamidomethyl (Any N-term)]ISNRPAFMPSEGK_	497.586	0.00824101	287279	H2O	4	y	1	402.198	5.38959	True	Q9JI91	ACTN2_MOUSE	Alpha-actinin-2	Mus musculus OX=10090	Actn2	1	2	CS_mouse_and_contaminants_and_iRT_20180705
QExHF07581	3		_[+57]ISNRPAFMPSEGK_	_[Carbamidomethyl (Any N-term)]ISNRPAFMPSEGK_	ISNRPAFMPSEGK	10.4086	10.4086	Q9JI91	True	_[Carbamidomethyl (Any N-term)]ISNRPAFMPSEGK_	497.586	0.00824101	287279	noloss	4	b	1	528.289	5.85487	True	Q9JI91	ACTN2_MOUSE	Alpha-actinin-2	Mus musculus OX=10090	Actn2	1	2	CS_mouse_and_contaminants_and_iRT_20180705
QExHF07581	3		_[+57]ISNRPAFMPSEGK_	_[Carbamidomethyl (Any N-term)]ISNRPAFMPSEGK_	ISNRPAFMPSEGK	10.4086	10.4086	Q9JI91	True	_[Carbamidomethyl (Any N-term)]ISNRPAFMPSEGK_	497.586	0.00824101	287279	noloss	11	y	2	617.306	8.63206	True	Q9JI91	ACTN2_MOUSE	Alpha-actinin-2	Mus musculus OX=10090	Actn2	1	2	CS_mouse_and_contaminants_and_iRT_20180705
QExHF07581	3		_[+57]ISNRPAFMPSEGK_	_[Carbamidomethyl (Any N-term)]ISNRPAFMPSEGK_	ISNRPAFMPSEGK	10.4086	10.4086	Q9JI91	True	_[Carbamidomethyl (Any N-term)]ISNRPAFMPSEGK_	497.586	0.00824101	287279	H2O	12	y	2	651.817	7.33366	True	Q9JI91	ACTN2_MOUSE	Alpha-actinin-2	Mus musculus OX=10090	Actn2	1	2	CS_mouse_and_contaminants_and_iRT_20180705
QExHF07581	3		_[+57]ISNRPAFMPSEGK_	_[Carbamidomethyl (Any N-term)]ISNRPAFMPSEGK_	ISNRPAFMPSEGK	10.4086	10.4086	Q9JI91	True	_[Carbamidomethyl (Any N-term)]ISNRPAFMPSEGK_	497.586	0.00824101	287279	H2O	7	b	1	825.437	100	False	Q9JI91	ACTN2_MOUSE	Alpha-actinin-2	Mus musculus OX=10090	Actn2	1	2	CS_mouse_and_contaminants_and_iRT_20180705
QExHF07581	2		_[+57]ALSSM[+16]GANYSSYLAK_	_[Carbamidomethyl (Any N-term)]ALSSM[Oxidation (M)]GANYSSYLAK_	ALSSMGANYSSYLAK	33.0776	33.0776	A0A0R4J1B1;A2A6H6;A2A6I8;A2A6J0;A2A6J1;J3QP61;Q9QZ47;Z4YJU0;Z4YKE7;Z4YKF8;Z4YKG3;Z4YKG8;Z4YKH8;Z4YNB2	False	_[Carbamidomethyl (Any N-term)]ALSSM[Oxidation (M)]GANYSSYLAK_	818.388	0	1742297	noloss	3	b	1	329.182	27.2709	True	A0A0R4J1B1;A2A6H6;A2A6I8;A2A6J0;A2A6J1;J3QP61;Q9QZ47;Z4YJU0;Z4YKE7;Z4YKF8;Z4YKG3;Z4YKG8;Z4YKH8;Z4YNB2	A0A0R4J1B1_MOUSE;A2A6H6_MOUSE;A2A6I8_MOUSE;A2A6J0_MOUSE;A2A6J1_MOUSE;J3QP61_MOUSE;TNNT3_MOUSE;Z4YJU0_MOUSE;Z4YKE7_MOUSE;Z4YKF8_MOUSE;Z4YKG3_MOUSE;Z4YKG8_MOUSE;Z4YKH8_MOUSE;Z4YNB2_MOUSE	Troponin T, fast skeletal muscle;Troponin T, fast skeletal muscle;Troponin T, fast skeletal muscle;Troponin T, fast skeletal muscle;Troponin T, fast skeletal muscle;Troponin T, fast skeletal muscle;Troponin T, fast skeletal muscle;Troponin T, fast skeletal muscle;Troponin T, fast skeletal muscle;Troponin T, fast skeletal muscle;Troponin T, fast skeletal muscle;Troponin T, fast skeletal muscle;Tro…	Mus musculus OX=10090	Tnnt3	1	1;1;1;1;1;1;3;1;1;1;1;1;1;1	CS_mouse_and_contaminants_and_iRT_20180705
QExHF07581	2		_[+57]ALSSM[+16]GANYSSYLAK_	_[Carbamidomethyl (Any N-term)]ALSSM[Oxidation (M)]GANYSSYLAK_	ALSSMGANYSSYLAK	33.0776	33.0776	A0A0R4J1B1;A2A6H6;A2A6I8;A2A6J0;A2A6J1;J3QP61;Q9QZ47;Z4YJU0;Z4YKE7;Z4YKF8;Z4YKG3;Z4YKG8;Z4YKH8;Z4YNB2	False	_[Carbamidomethyl (Any N-term)]ALSSM[Oxidation (M)]GANYSSYLAK_	818.388	0	1742297	noloss	3	y	1	331.234	28.1448	False	A0A0R4J1B1;A2A6H6;A2A6I8;A2A6J0;A2A6J1;J3QP61;Q9QZ47;Z4YJU0;Z4YKE7;Z4YKF8;Z4YKG3;Z4YKG8;Z4YKH8;Z4YNB2	A0A0R4J1B1_MOUSE;A2A6H6_MOUSE;A2A6I8_MOUSE;A2A6J0_MOUSE;A2A6J1_MOUSE;J3QP61_MOUSE;TNNT3_MOUSE;Z4YJU0_MOUSE;Z4YKE7_MOUSE;Z4YKF8_MOUSE;Z4YKG3_MOUSE;Z4YKG8_MOUSE;Z4YKH8_MOUSE;Z4YNB2_MOUSE	Troponin T, fast skeletal muscle;Troponin T, fast skeletal muscle;Troponin T, fast skeletal muscle;Troponin T, fast skeletal muscle;Troponin T, fast skeletal muscle;Troponin T, fast skeletal muscle;Troponin T, fast skeletal muscle;Troponin T, fast skeletal muscle;Troponin T, fast skeletal muscle;Troponin T, fast skeletal muscle;Troponin T, fast skeletal muscle;Troponin T, fast skeletal muscle;Tro…	Mus musculus OX=10090	Tnnt3	1	1;1;1;1;1;1;3;1;1;1;1;1;1;1	CS_mouse_and_contaminants_and_iRT_20180705
QExHF07581	2		_[+57]ALSSM[+16]GANYSSYLAK_	_[Carbamidomethyl (Any N-term)]ALSSM[Oxidation (M)]GANYSSYLAK_	ALSSMGANYSSYLAK	33.0776	33.0776	A0A0R4J1B1;A2A6H6;A2A6I8;A2A6J0;A2A6J1;J3QP61;Q9QZ47;Z4YJU0;Z4YKE7;Z4YKF8;Z4YKG3;Z4YKG8;Z4YKH8;Z4YNB2	False	_[Carbamidomethyl (Any N-term)]ALSSM[Oxidation (M)]GANYSSYLAK_	818.388	0	1742297	noloss	4	b	1	416.214	6.22354	True	A0A0R4J1B1;A2A6H6;A2A6I8;A2A6J0;A2A6J1;J3QP61;Q9QZ47;Z4YJU0;Z4YKE7;Z4YKF8;Z4YKG3;Z4YKG8;Z4YKH8;Z4YNB2	A0A0R4J1B1_MOUSE;A2A6H6_MOUSE;A2A6I8_MOUSE;A2A6J0_MOUSE;A2A6J1_MOUSE;J3QP61_MOUSE;TNNT3_MOUSE;Z4YJU0_MOUSE;Z4YKE7_MOUSE;Z4YKF8_MOUSE;Z4YKG3_MOUSE;Z4YKG8_MOUSE;Z4YKH8_MOUSE;Z4YNB2_MOUSE	Troponin T, fast skeletal muscle;Troponin T, fast skeletal muscle;Troponin T, fast skeletal muscle;Troponin T, fast skeletal muscle;Troponin T, fast skeletal muscle;Troponin T, fast skeletal muscle;Troponin T, fast skeletal muscle;Troponin T, fast skeletal muscle;Troponin T, fast skeletal muscle;Troponin T, fast skeletal muscle;Troponin T, fast skeletal muscle;Troponin T, fast skeletal muscle;Tro…	Mus musculus OX=10090	Tnnt3	1	1;1;1;1;1;1;3;1;1;1;1;1;1;1	CS_mouse_and_contaminants_and_iRT_20180705
QExHF07581	2		_[+57]ALSSM[+16]GANYSSYLAK_	_[Carbamidomethyl (Any N-term)]ALSSM[Oxidation (M)]GANYSSYLAK_	ALSSMGANYSSYLAK	33.0776	33.0776	A0A0R4J1B1;A2A6H6;A2A6I8;A2A6J0;A2A6J1;J3QP61;Q9QZ47;Z4YJU0;Z4YKE7;Z4YKF8;Z4YKG3;Z4YKG8;Z4YKH8;Z4YNB2	False	_[Carbamidomethyl (Any N-term)]ALSSM[Oxidation (M)]GANYSSYLAK_	818.388	0	1742297	noloss	4	y	1	494.297	18.3462	True	A0A0R4J1B1;A2A6H6;A2A6I8;A2A6J0;A2A6J1;J3QP61;Q9QZ47;Z4YJU0;Z4YKE7;Z4YKF8;Z4YKG3;Z4YKG8;Z4YKH8;Z4YNB2	A0A0R4J1B1_MOUSE;A2A6H6_MOUSE;A2A6I8_MOUSE;A2A6J0_MOUSE;A2A6J1_MOUSE;J3QP61_MOUSE;TNNT3_MOUSE;Z4YJU0_MOUSE;Z4YKE7_MOUSE;Z4YKF8_MOUSE;Z4YKG3_MOUSE;Z4YKG8_MOUSE;Z4YKH8_MOUSE;Z4YNB2_MOUSE	Troponin T, fast skeletal muscle;Troponin T, fast skeletal muscle;Troponin T, fast skeletal muscle;Troponin T, fast skeletal muscle;Troponin T, fast skeletal muscle;Troponin T, fast skeletal muscle;Troponin T, fast skeletal muscle;Troponin T, fast skeletal muscle;Troponin T, fast skeletal muscle;Troponin T, fast skeletal muscle;Troponin T, fast skeletal muscle;Troponin T, fast skeletal muscle;Tro…	Mus musculus OX=10090	Tnnt3	1	1;1;1;1;1;1;3;1;1;1;1;1;1;1	CS_mouse_and_contaminants_and_iRT_20180705
QExHF07581	2		_[+57]ALSSM[+16]GANYSSYLAK_	_[Carbamidomethyl (Any N-term)]ALSSM[Oxidation (M)]GANYSSYLAK_	ALSSMGANYSSYLAK	33.0776	33.0776	A0A0R4J1B1;A2A6H6;A2A6I8;A2A6J0;A2A6J1;J3QP61;Q9QZ47;Z4YJU0;Z4YKE7;Z4YKF8;Z4YKG3;Z4YKG8;Z4YKH8;Z4YNB2	False	_[Carbamidomethyl (Any N-term)]ALSSM[Oxidation (M)]GANYSSYLAK_	818.388	0	1742297	noloss	5	y	1	581.329	22.2993	True	A0A0R4J1B1;A2A6H6;A2A6I8;A2A6J0;A2A6J1;J3QP61;Q9QZ47;Z4YJU0;Z4YKE7;Z4YKF8;Z4YKG3;Z4YKG8;Z4YKH8;Z4YNB2	A0A0R4J1B1_MOUSE;A2A6H6_MOUSE;A2A6I8_MOUSE;A2A6J0_MOUSE;A2A6J1_MOUSE;J3QP61_MOUSE;TNNT3_MOUSE;Z4YJU0_MOUSE;Z4YKE7_MOUSE;Z4YKF8_MOUSE;Z4YKG3_MOUSE;Z4YKG8_MOUSE;Z4YKH8_MOUSE;Z4YNB2_MOUSE	Troponin T, fast skeletal muscle;Troponin T, fast skeletal muscle;Troponin T, fast skeletal muscle;Troponin T, fast skeletal muscle;Troponin T, fast skeletal muscle;Troponin T, fast skeletal muscle;Troponin T, fast skeletal muscle;Troponin T, fast skeletal muscle;Troponin T, fast skeletal muscle;Troponin T, fast skeletal muscle;Troponin T, fast skeletal muscle;Troponin T, fast skeletal muscle;Tro…	Mus musculus OX=10090	Tnnt3	1	1;1;1;1;1;1;3;1;1;1;1;1;1;1	CS_mouse_and_contaminants_and_iRT_20180705
QExHF07581	2		_[+57]ALSSM[+16]GANYSSYLAK_	_[Carbamidomethyl (Any N-term)]ALSSM[Oxidation (M)]GANYSSYLAK_	ALSSMGANYSSYLAK	33.0776	33.0776	A0A0R4J1B1;A2A6H6;A2A6I8;A2A6J0;A2A6J1;J3QP61;Q9QZ47;Z4YJU0;Z4YKE7;Z4YKF8;Z4YKG3;Z4YKG8;Z4YKH8;Z4YNB2	False	_[Carbamidomethyl (Any N-term)]ALSSM[Oxidation (M)]GANYSSYLAK_	818.388	0	1742297	noloss	6	b	1	620.271	5.97987	True	A0A0R4J1B1;A2A6H6;A2A6I8;A2A6J0;A2A6J1;J3QP61;Q9QZ47;Z4YJU0;Z4YKE7;Z4YKF8;Z4YKG3;Z4YKG8;Z4YKH8;Z4YNB2	A0A0R4J1B1_MOUSE;A2A6H6_MOUSE;A2A6I8_MOUSE;A2A6J0_MOUSE;A2A6J1_MOUSE;J3QP61_MOUSE;TNNT3_MOUSE;Z4YJU0_MOUSE;Z4YKE7_MOUSE;Z4YKF8_MOUSE;Z4YKG3_MOUSE;Z4YKG8_MOUSE;Z4YKH8_MOUSE;Z4YNB2_MOUSE	Troponin T, fast skeletal muscle;Troponin T, fast skeletal muscle;Troponin T, fast skeletal muscle;Troponin T, fast skeletal muscle;Troponin T, fast skeletal muscle;Troponin T, fast skeletal muscle;Troponin T, fast skeletal muscle;Troponin T, fast skeletal muscle;Troponin T, fast skeletal muscle;Troponin T, fast skeletal muscle;Troponin T, fast skeletal muscle;Troponin T, fast skeletal muscle;Tro…	Mus musculus OX=10090	Tnnt3	1	1;1;1;1;1;1;3;1;1;1;1;1;1;1	CS_mouse_and_contaminants_and_iRT_20180705
QExHF07581	2		_[+57]ALSSM[+16]GANYSSYLAK_	_[Carbamidomethyl (Any N-term)]ALSSM[Oxidation (M)]GANYSSYLAK_	ALSSMGANYSSYLAK	33.0776	33.0776	A0A0R4J1B1;A2A6H6;A2A6I8;A2A6J0;A2A6J1;J3QP61;Q9QZ47;Z4YJU0;Z4YKE7;Z4YKF8;Z4YKG3;Z4YKG8;Z4YKH8;Z4YNB2	False	_[Carbamidomethyl (Any N-term)]ALSSM[Oxidation (M)]GANYSSYLAK_	818.388	0	1742297	noloss	6	y	1	668.361	39.3929	False	A0A0R4J1B1;A2A6H6;A2A6I8;A2A6J0;A2A6J1;J3QP61;Q9QZ47;Z4YJU0;Z4YKE7;Z4YKF8;Z4YKG3;Z4YKG8;Z4YKH8;Z4YNB2	A0A0R4J1B1_MOUSE;A2A6H6_MOUSE;A2A6I8_MOUSE;A2A6J0_MOUSE;A2A6J1_MOUSE;J3QP61_MOUSE;TNNT3_MOUSE;Z4YJU0_MOUSE;Z4YKE7_MOUSE;Z4YKF8_MOUSE;Z4YKG3_MOUSE;Z4YKG8_MOUSE;Z4YKH8_MOUSE;Z4YNB2_MOUSE	Troponin T, fast skeletal muscle;Troponin T, fast skeletal muscle;Troponin T, fast skeletal muscle;Troponin T, fast skeletal muscle;Troponin T, fast skeletal muscle;Troponin T, fast skeletal muscle;Troponin T, fast skeletal muscle;Troponin T, fast skeletal muscle;Troponin T, fast skeletal muscle;Troponin T, fast skeletal muscle;Troponin T, fast skeletal muscle;Troponin T, fast skeletal muscle;Tro…	Mus musculus OX=10090	Tnnt3	1	1;1;1;1;1;1;3;1;1;1;1;1;1;1	CS_mouse_and_contaminants_and_iRT_20180705
QExHF07581	2		_[+57]ALSSM[+16]GANYSSYLAK_	_[Carbamidomethyl (Any N-term)]ALSSM[Oxidation (M)]GANYSSYLAK_	ALSSMGANYSSYLAK	33.0776	33.0776	A0A0R4J1B1;A2A6H6;A2A6I8;A2A6J0;A2A6J1;J3QP61;Q9QZ47;Z4YJU0;Z4YKE7;Z4YKF8;Z4YKG3;Z4YKG8;Z4YKH8;Z4YNB2	False	_[Carbamidomethyl (Any N-term)]ALSSM[Oxidation (M)]GANYSSYLAK_	818.388	0	1742297	noloss	7	y	1	831.425	23.69	True	A0A0R4J1B1;A2A6H6;A2A6I8;A2A6J0;A2A6J1;J3QP61;Q9QZ47;Z4YJU0;Z4YKE7;Z4YKF8;Z4YKG3;Z4YKG8;Z4YKH8;Z4YNB2	A0A0R4J1B1_MOUSE;A2A6H6_MOUSE;A2A6I8_MOUSE;A2A6J0_MOUSE;A2A6J1_MOUSE;J3QP61_MOUSE;TNNT3_MOUSE;Z4YJU0_MOUSE;Z4YKE7_MOUSE;Z4YKF8_MOUSE;Z4YKG3_MOUSE;Z4YKG8_MOUSE;Z4YKH8_MOUSE;Z4YNB2_MOUSE	Troponin T, fast skeletal muscle;Troponin T, fast skeletal muscle;Troponin T, fast skeletal muscle;Troponin T, fast skeletal muscle;Troponin T, fast skeletal muscle;Troponin T, fast skeletal muscle;Troponin T, fast skeletal muscle;Troponin T, fast skeletal muscle;Troponin T, fast skeletal muscle;Troponin T, fast skeletal muscle;Troponin T, fast skeletal muscle;Troponin T, fast skeletal muscle;Tro…	Mus musculus OX=10090	Tnnt3	1	1;1;1;1;1;1;3;1;1;1;1;1;1;1	CS_mouse_and_contaminants_and_iRT_20180705
QExHF07581	2		_[+57]ALSSM[+16]GANYSSYLAK_	_[Carbamidomethyl (Any N-term)]ALSSM[Oxidation (M)]GANYSSYLAK_	ALSSMGANYSSYLAK	33.0776	33.0776	A0A0R4J1B1;A2A6H6;A2A6I8;A2A6J0;A2A6J1;J3QP61;Q9QZ47;Z4YJU0;Z4YKE7;Z4YKF8;Z4YKG3;Z4YKG8;Z4YKH8;Z4YNB2	False	_[Carbamidomethyl (Any N-term)]ALSSM[Oxidation (M)]GANYSSYLAK_	818.388	0	1742297	noloss	8	y	1	945.468	36.6641	False	A0A0R4J1B1;A2A6H6;A2A6I8;A2A6J0;A2A6J1;J3QP61;Q9QZ47;Z4YJU0;Z4YKE7;Z4YKF8;Z4YKG3;Z4YKG8;Z4YKH8;Z4YNB2	A0A0R4J1B1_MOUSE;A2A6H6_MOUSE;A2A6I8_MOUSE;A2A6J0_MOUSE;A2A6J1_MOUSE;J3QP61_MOUSE;TNNT3_MOUSE;Z4YJU0_MOUSE;Z4YKE7_MOUSE;Z4YKF8_MOUSE;Z4YKG3_MOUSE;Z4YKG8_MOUSE;Z4YKH8_MOUSE;Z4YNB2_MOUSE	Troponin T, fast skeletal muscle;Troponin T, fast skeletal muscle;Troponin T, fast skeletal muscle;Troponin T, fast skeletal muscle;Troponin T, fast skeletal muscle;Troponin T, fast skeletal muscle;Troponin T, fast skeletal muscle;Troponin T, fast skeletal muscle;Troponin T, fast skeletal muscle;Troponin T, fast skeletal muscle;Troponin T, fast skeletal muscle;Troponin T, fast skeletal muscle;Tro…	Mus musculus OX=10090	Tnnt3	1	1;1;1;1;1;1;3;1;1;1;1;1;1;1	CS_mouse_and_contaminants_and_iRT_20180705
QExHF07581	2		_[+57]ALSSM[+16]GANYSSYLAK_	_[Carbamidomethyl (Any N-term)]ALSSM[Oxidation (M)]GANYSSYLAK_	ALSSMGANYSSYLAK	33.0776	33.0776	A0A0R4J1B1;A2A6H6;A2A6I8;A2A6J0;A2A6J1;J3QP61;Q9QZ47;Z4YJU0;Z4YKE7;Z4YKF8;Z4YKG3;Z4YKG8;Z4YKH8;Z4YNB2	False	_[Carbamidomethyl (Any N-term)]ALSSM[Oxidation (M)]GANYSSYLAK_	818.388	0	1742297	noloss	9	b	1	968.414	7.505	True	A0A0R4J1B1;A2A6H6;A2A6I8;A2A6J0;A2A6J1;J3QP61;Q9QZ47;Z4YJU0;Z4YKE7;Z4YKF8;Z4YKG3;Z4YKG8;Z4YKH8;Z4YNB2	A0A0R4J1B1_MOUSE;A2A6H6_MOUSE;A2A6I8_MOUSE;A2A6J0_MOUSE;A2A6J1_MOUSE;J3QP61_MOUSE;TNNT3_MOUSE;Z4YJU0_MOUSE;Z4YKE7_MOUSE;Z4YKF8_MOUSE;Z4YKG3_MOUSE;Z4YKG8_MOUSE;Z4YKH8_MOUSE;Z4YNB2_MOUSE	Troponin T, fast skeletal muscle;Troponin T, fast skeletal muscle;Troponin T, fast skeletal muscle;Troponin T, fast skeletal muscle;Troponin T, fast skeletal muscle;Troponin T, fast skeletal muscle;Troponin T, fast skeletal muscle;Troponin T, fast skeletal muscle;Troponin T, fast skeletal muscle;Troponin T, fast skeletal muscle;Troponin T, fast skeletal muscle;Troponin T, fast skeletal muscle;Tro…	Mus musculus OX=10090	Tnnt3	1	1;1;1;1;1;1;3;1;1;1;1;1;1;1	CS_mouse_and_contaminants_and_iRT_20180705
QExHF07581	2		_[+57]ALSSM[+16]GANYSSYLAK_	_[Carbamidomethyl (Any N-term)]ALSSM[Oxidation (M)]GANYSSYLAK_	ALSSMGANYSSYLAK	33.0776	33.0776	A0A0R4J1B1;A2A6H6;A2A6I8;A2A6J0;A2A6J1;J3QP61;Q9QZ47;Z4YJU0;Z4YKE7;Z4YKF8;Z4YKG3;Z4YKG8;Z4YKH8;Z4YNB2	False	_[Carbamidomethyl (Any N-term)]ALSSM[Oxidation (M)]GANYSSYLAK_	818.388	0	1742297	noloss	9	y	1	1016.5	14.5856	True	A0A0R4J1B1;A2A6H6;A2A6I8;A2A6J0;A2A6J1;J3QP61;Q9QZ47;Z4YJU0;Z4YKE7;Z4YKF8;Z4YKG3;Z4YKG8;Z4YKH8;Z4YNB2	A0A0R4J1B1_MOUSE;A2A6H6_MOUSE;A2A6I8_MOUSE;A2A6J0_MOUSE;A2A6J1_MOUSE;J3QP61_MOUSE;TNNT3_MOUSE;Z4YJU0_MOUSE;Z4YKE7_MOUSE;Z4YKF8_MOUSE;Z4YKG3_MOUSE;Z4YKG8_MOUSE;Z4YKH8_MOUSE;Z4YNB2_MOUSE	Troponin T, fast skeletal muscle;Troponin T, fast skeletal muscle;Troponin T, fast skeletal muscle;Troponin T, fast skeletal muscle;Troponin T, fast skeletal muscle;Troponin T, fast skeletal muscle;Troponin T, fast skeletal muscle;Troponin T, fast skeletal muscle;Troponin T, fast skeletal muscle;Troponin T, fast skeletal muscle;Troponin T, fast skeletal muscle;Troponin T, fast skeletal muscle;Tro…	Mus musculus OX=10090	Tnnt3	1	1;1;1;1;1;1;3;1;1;1;1;1;1;1	CS_mouse_and_contaminants_and_iRT_20180705
QExHF07581	2		_[+57]ALSSM[+16]GANYSSYLAK_	_[Carbamidomethyl (Any N-term)]ALSSM[Oxidation (M)]GANYSSYLAK_	ALSSMGANYSSYLAK	33.0776	33.0776	A0A0R4J1B1;A2A6H6;A2A6I8;A2A6J0;A2A6J1;J3QP61;Q9QZ47;Z4YJU0;Z4YKE7;Z4YKF8;Z4YKG3;Z4YKG8;Z4YKH8;Z4YNB2	False	_[Carbamidomethyl (Any N-term)]ALSSM[Oxidation (M)]GANYSSYLAK_	818.388	0	1742297	noloss	10	y	1	1073.53	64.1795	False	A0A0R4J1B1;A2A6H6;A2A6I8;A2A6J0;A2A6J1;J3QP61;Q9QZ47;Z4YJU0;Z4YKE7;Z4YKF8;Z4YKG3;Z4YKG8;Z4YKH8;Z4YNB2	A0A0R4J1B1_MOUSE;A2A6H6_MOUSE;A2A6I8_MOUSE;A2A6J0_MOUSE;A2A6J1_MOUSE;J3QP61_MOUSE;TNNT3_MOUSE;Z4YJU0_MOUSE;Z4YKE7_MOUSE;Z4YKF8_MOUSE;Z4YKG3_MOUSE;Z4YKG8_MOUSE;Z4YKH8_MOUSE;Z4YNB2_MOUSE	Troponin T, fast skeletal muscle;Troponin T, fast skeletal muscle;Troponin T, fast skeletal muscle;Troponin T, fast skeletal muscle;Troponin T, fast skeletal muscle;Troponin T, fast skeletal muscle;Troponin T, fast skeletal muscle;Troponin T, fast skeletal muscle;Troponin T, fast skeletal muscle;Troponin T, fast skeletal muscle;Troponin T, fast skeletal muscle;Troponin T, fast skeletal muscle;Tro…	Mus musculus OX=10090	Tnnt3	1	1;1;1;1;1;1;3;1;1;1;1;1;1;1	CS_mouse_and_contaminants_and_iRT_20180705
QExHF07581	2		_[+57]ALSSM[+16]GANYSSYLAK_	_[Carbamidomethyl (Any N-term)]ALSSM[Oxidation (M)]GANYSSYLAK_	ALSSMGANYSSYLAK	33.0776	33.0776	A0A0R4J1B1;A2A6H6;A2A6I8;A2A6J0;A2A6J1;J3QP61;Q9QZ47;Z4YJU0;Z4YKE7;Z4YKF8;Z4YKG3;Z4YKG8;Z4YKH8;Z4YNB2	False	_[Carbamidomethyl (Any N-term)]ALSSM[Oxidation (M)]GANYSSYLAK_	818.388	0	1742297	noloss	11	y	1	1220.56	13.985	True	A0A0R4J1B1;A2A6H6;A2A6I8;A2A6J0;A2A6J1;J3QP61;Q9QZ47;Z4YJU0;Z4YKE7;Z4YKF8;Z4YKG3;Z4YKG8;Z4YKH8;Z4YNB2	A0A0R4J1B1_MOUSE;A2A6H6_MOUSE;A2A6I8_MOUSE;A2A6J0_MOUSE;A2A6J1_MOUSE;J3QP61_MOUSE;TNNT3_MOUSE;Z4YJU0_MOUSE;Z4YKE7_MOUSE;Z4YKF8_MOUSE;Z4YKG3_MOUSE;Z4YKG8_MOUSE;Z4YKH8_MOUSE;Z4YNB2_MOUSE	Troponin T, fast skeletal muscle;Troponin T, fast skeletal muscle;Troponin T, fast skeletal muscle;Troponin T, fast skeletal muscle;Troponin T, fast skeletal muscle;Troponin T, fast skeletal muscle;Troponin T, fast skeletal muscle;Troponin T, fast skeletal muscle;Troponin T, fast skeletal muscle;Troponin T, fast skeletal muscle;Troponin T, fast skeletal muscle;Troponin T, fast skeletal muscle;Tro…	Mus musculus OX=10090	Tnnt3	1	1;1;1;1;1;1;3;1;1;1;1;1;1;1	CS_mouse_and_contaminants_and_iRT_20180705
QExHF07581	2		_[+57]ALSSM[+16]GANYSSYLAK_	_[Carbamidomethyl (Any N-term)]ALSSM[Oxidation (M)]GANYSSYLAK_	ALSSMGANYSSYLAK	33.0776	33.0776	A0A0R4J1B1;A2A6H6;A2A6I8;A2A6J0;A2A6J1;J3QP61;Q9QZ47;Z4YJU0;Z4YKE7;Z4YKF8;Z4YKG3;Z4YKG8;Z4YKH8;Z4YNB2	False	_[Carbamidomethyl (Any N-term)]ALSSM[Oxidation (M)]GANYSSYLAK_	818.388	0	1742297	noloss	12	y	1	1307.59	16.4606	True	A0A0R4J1B1;A2A6H6;A2A6I8;A2A6J0;A2A6J1;J3QP61;Q9QZ47;Z4YJU0;Z4YKE7;Z4YKF8;Z4YKG3;Z4YKG8;Z4YKH8;Z4YNB2	A0A0R4J1B1_MOUSE;A2A6H6_MOUSE;A2A6I8_MOUSE;A2A6J0_MOUSE;A2A6J1_MOUSE;J3QP61_MOUSE;TNNT3_MOUSE;Z4YJU0_MOUSE;Z4YKE7_MOUSE;Z4YKF8_MOUSE;Z4YKG3_MOUSE;Z4YKG8_MOUSE;Z4YKH8_MOUSE;Z4YNB2_MOUSE	Troponin T, fast skeletal muscle;Troponin T, fast skeletal muscle;Troponin T, fast skeletal muscle;Troponin T, fast skeletal muscle;Troponin T, fast skeletal muscle;Troponin T, fast skeletal muscle;Troponin T, fast skeletal muscle;Troponin T, fast skeletal muscle;Troponin T, fast skeletal muscle;Troponin T, fast skeletal muscle;Troponin T, fast skeletal muscle;Troponin T, fast skeletal muscle;Tro…	Mus musculus OX=10090	Tnnt3	1	1;1;1;1;1;1;3;1;1;1;1;1;1;1	CS_mouse_and_contaminants_and_iRT_20180705
QExHF07581	2		_[+57]ALSSM[+16]GANYSSYLAK_	_[Carbamidomethyl (Any N-term)]ALSSM[Oxidation (M)]GANYSSYLAK_	ALSSMGANYSSYLAK	33.0776	33.0776	A0A0R4J1B1;A2A6H6;A2A6I8;A2A6J0;A2A6J1;J3QP61;Q9QZ47;Z4YJU0;Z4YKE7;Z4YKF8;Z4YKG3;Z4YKG8;Z4YKH8;Z4YNB2	False	_[Carbamidomethyl (Any N-term)]ALSSM[Oxidation (M)]GANYSSYLAK_	818.388	0	1742297	noloss	13	y	1	1394.63	38.3877	False	A0A0R4J1B1;A2A6H6;A2A6I8;A2A6J0;A2A6J1;J3QP61;Q9QZ47;Z4YJU0;Z4YKE7;Z4YKF8;Z4YKG3;Z4YKG8;Z4YKH8;Z4YNB2	A0A0R4J1B1_MOUSE;A2A6H6_MOUSE;A2A6I8_MOUSE;A2A6J0_MOUSE;A2A6J1_MOUSE;J3QP61_MOUSE;TNNT3_MOUSE;Z4YJU0_MOUSE;Z4YKE7_MOUSE;Z4YKF8_MOUSE;Z4YKG3_MOUSE;Z4YKG8_MOUSE;Z4YKH8_MOUSE;Z4YNB2_MOUSE	Troponin T, fast skeletal muscle;Troponin T, fast skeletal muscle;Troponin T, fast skeletal muscle;Troponin T, fast skeletal muscle;Troponin T, fast skeletal muscle;Troponin T, fast skeletal muscle;Troponin T, fast skeletal muscle;Troponin T, fast skeletal muscle;Troponin T, fast skeletal muscle;Troponin T, fast skeletal muscle;Troponin T, fast skeletal muscle;Troponin T, fast skeletal muscle;Tro…	Mus musculus OX=10090	Tnnt3	1	1;1;1;1;1;1;3;1;1;1;1;1;1;1	CS_mouse_and_contaminants_and_iRT_20180705
QExHF07581	2		_[+57]ALSSM[+16]GANYSSYLAK_	_[Carbamidomethyl (Any N-term)]ALSSM[Oxidation (M)]GANYSSYLAK_	ALSSMGANYSSYLAK	33.0776	33.0776	A0A0R4J1B1;A2A6H6;A2A6I8;A2A6J0;A2A6J1;J3QP61;Q9QZ47;Z4YJU0;Z4YKE7;Z4YKF8;Z4YKG3;Z4YKG8;Z4YKH8;Z4YNB2	False	_[Carbamidomethyl (Any N-term)]ALSSM[Oxidation (M)]GANYSSYLAK_	818.388	0	1742297	H2O	3	b	1	311.171	13.3297	True	A0A0R4J1B1;A2A6H6;A2A6I8;A2A6J0;A2A6J1;J3QP61;Q9QZ47;Z4YJU0;Z4YKE7;Z4YKF8;Z4YKG3;Z4YKG8;Z4YKH8;Z4YNB2	A0A0R4J1B1_MOUSE;A2A6H6_MOUSE;A2A6I8_MOUSE;A2A6J0_MOUSE;A2A6J1_MOUSE;J3QP61_MOUSE;TNNT3_MOUSE;Z4YJU0_MOUSE;Z4YKE7_MOUSE;Z4YKF8_MOUSE;Z4YKG3_MOUSE;Z4YKG8_MOUSE;Z4YKH8_MOUSE;Z4YNB2_MOUSE	Troponin T, fast skeletal muscle;Troponin T, fast skeletal muscle;Troponin T, fast skeletal muscle;Troponin T, fast skeletal muscle;Troponin T, fast skeletal muscle;Troponin T, fast skeletal muscle;Troponin T, fast skeletal muscle;Troponin T, fast skeletal muscle;Troponin T, fast skeletal muscle;Troponin T, fast skeletal muscle;Troponin T, fast skeletal muscle;Troponin T, fast skeletal muscle;Tro…	Mus musculus OX=10090	Tnnt3	1	1;1;1;1;1;1;3;1;1;1;1;1;1;1	CS_mouse_and_contaminants_and_iRT_20180705
QExHF07581	2		_[+57]ALSSM[+16]GANYSSYLAK_	_[Carbamidomethyl (Any N-term)]ALSSM[Oxidation (M)]GANYSSYLAK_	ALSSMGANYSSYLAK	33.0776	33.0776	A0A0R4J1B1;A2A6H6;A2A6I8;A2A6J0;A2A6J1;J3QP61;Q9QZ47;Z4YJU0;Z4YKE7;Z4YKF8;Z4YKG3;Z4YKG8;Z4YKH8;Z4YNB2	False	_[Carbamidomethyl (Any N-term)]ALSSM[Oxidation (M)]GANYSSYLAK_	818.388	0	1742297	H2O	4	b	1	398.203	31.5206	False	A0A0R4J1B1;A2A6H6;A2A6I8;A2A6J0;A2A6J1;J3QP61;Q9QZ47;Z4YJU0;Z4YKE7;Z4YKF8;Z4YKG3;Z4YKG8;Z4YKH8;Z4YNB2	A0A0R4J1B1_MOUSE;A2A6H6_MOUSE;A2A6I8_MOUSE;A2A6J0_MOUSE;A2A6J1_MOUSE;J3QP61_MOUSE;TNNT3_MOUSE;Z4YJU0_MOUSE;Z4YKE7_MOUSE;Z4YKF8_MOUSE;Z4YKG3_MOUSE;Z4YKG8_MOUSE;Z4YKH8_MOUSE;Z4YNB2_MOUSE	Troponin T, fast skeletal muscle;Troponin T, fast skeletal muscle;Troponin T, fast skeletal muscle;Troponin T, fast skeletal muscle;Troponin T, fast skeletal muscle;Troponin T, fast skeletal muscle;Troponin T, fast skeletal muscle;Troponin T, fast skeletal muscle;Troponin T, fast skeletal muscle;Troponin T, fast skeletal muscle;Troponin T, fast skeletal muscle;Troponin T, fast skeletal muscle;Tro…	Mus musculus OX=10090	Tnnt3	1	1;1;1;1;1;1;3;1;1;1;1;1;1;1	CS_mouse_and_contaminants_and_iRT_20180705
QExHF07581	2		_[+57]ALSSM[+16]GANYSSYLAK_	_[Carbamidomethyl (Any N-term)]ALSSM[Oxidation (M)]GANYSSYLAK_	ALSSMGANYSSYLAK	33.0776	33.0776	A0A0R4J1B1;A2A6H6;A2A6I8;A2A6J0;A2A6J1;J3QP61;Q9QZ47;Z4YJU0;Z4YKE7;Z4YKF8;Z4YKG3;Z4YKG8;Z4YKH8;Z4YNB2	False	_[Carbamidomethyl (Any N-term)]ALSSM[Oxidation (M)]GANYSSYLAK_	818.388	0	1742297	H2O	5	b	1	545.239	6.23861	True	A0A0R4J1B1;A2A6H6;A2A6I8;A2A6J0;A2A6J1;J3QP61;Q9QZ47;Z4YJU0;Z4YKE7;Z4YKF8;Z4YKG3;Z4YKG8;Z4YKH8;Z4YNB2	A0A0R4J1B1_MOUSE;A2A6H6_MOUSE;A2A6I8_MOUSE;A2A6J0_MOUSE;A2A6J1_MOUSE;J3QP61_MOUSE;TNNT3_MOUSE;Z4YJU0_MOUSE;Z4YKE7_MOUSE;Z4YKF8_MOUSE;Z4YKG3_MOUSE;Z4YKG8_MOUSE;Z4YKH8_MOUSE;Z4YNB2_MOUSE	Troponin T, fast skeletal muscle;Troponin T, fast skeletal muscle;Troponin T, fast skeletal muscle;Troponin T, fast skeletal muscle;Troponin T, fast skeletal muscle;Troponin T, fast skeletal muscle;Troponin T, fast skeletal muscle;Troponin T, fast skeletal muscle;Troponin T, fast skeletal muscle;Troponin T, fast skeletal muscle;Troponin T, fast skeletal muscle;Troponin T, fast skeletal muscle;Tro…	Mus musculus OX=10090	Tnnt3	1	1;1;1;1;1;1;3;1;1;1;1;1;1;1	CS_mouse_and_contaminants_and_iRT_20180705
QExHF07581	3		_[+57]IEDEQALGSQLQKK_	_[Carbamidomethyl (Any N-term)]IEDEQALGSQLQKK_	IEDEQALGSQLQKK	9.94353	9.94353	Q91Z83	True	_[Carbamidomethyl (Any N-term)]IEDEQALGSQLQKK_	548.625	0.00417219	160172	noloss	5	b	1	672.284	26.7391	True	Q91Z83	MYH7_MOUSE	Myosin-7	Mus musculus OX=10090	Myh7	2	1	CS_mouse_and_contaminants_and_iRT_20180705
QExHF07581	3		_[+57]IEDEQALGSQLQKK_	_[Carbamidomethyl (Any N-term)]IEDEQALGSQLQKK_	IEDEQALGSQLQKK	9.94353	9.94353	Q91Z83	True	_[Carbamidomethyl (Any N-term)]IEDEQALGSQLQKK_	548.625	0.00417219	160172	noloss	6	b	1	743.321	41.9904	False	Q91Z83	MYH7_MOUSE	Myosin-7	Mus musculus OX=10090	Myh7	2	1	CS_mouse_and_contaminants_and_iRT_20180705
QExHF07581	3		_[+57]IEDEQALGSQLQKK_	_[Carbamidomethyl (Any N-term)]IEDEQALGSQLQKK_	IEDEQALGSQLQKK	9.94353	9.94353	Q91Z83	True	_[Carbamidomethyl (Any N-term)]IEDEQALGSQLQKK_	548.625	0.00417219	160172	noloss	7	y	1	788.462	100	False	Q91Z83	MYH7_MOUSE	Myosin-7	Mus musculus OX=10090	Myh7	2	1	CS_mouse_and_contaminants_and_iRT_20180705
QExHF07581	3		_[+57]IEDEQALGSQLQKK_	_[Carbamidomethyl (Any N-term)]IEDEQALGSQLQKK_	IEDEQALGSQLQKK	9.94353	9.94353	Q91Z83	True	_[Carbamidomethyl (Any N-term)]IEDEQALGSQLQKK_	548.625	0.00417219	160172	noloss	8	y	1	901.547	37.814	False	Q91Z83	MYH7_MOUSE	Myosin-7	Mus musculus OX=10090	Myh7	2	1	CS_mouse_and_contaminants_and_iRT_20180705
QExHF07581	3		_[+57]IEDEQALGSQLQKK_	_[Carbamidomethyl (Any N-term)]IEDEQALGSQLQKK_	IEDEQALGSQLQKK	9.94353	9.94353	Q91Z83	True	_[Carbamidomethyl (Any N-term)]IEDEQALGSQLQKK_	548.625	0.00417219	160172	noloss	9	y	1	972.584	30.9368	True	Q91Z83	MYH7_MOUSE	Myosin-7	Mus musculus OX=10090	Myh7	2	1	CS_mouse_and_contaminants_and_iRT_20180705
QExHF07581	3		_[+57]IEDEQALGSQLQKK_	_[Carbamidomethyl (Any N-term)]IEDEQALGSQLQKK_	IEDEQALGSQLQKK	9.94353	9.94353	Q91Z83	True	_[Carbamidomethyl (Any N-term)]IEDEQALGSQLQKK_	548.625	0.00417219	160172	noloss	4	b	1	544.225	14.2526	True	Q91Z83	MYH7_MOUSE	Myosin-7	Mus musculus OX=10090	Myh7	2	1	CS_mouse_and_contaminants_and_iRT_20180705
QExHF07581	3		_[+57]IEDEQALGSQLQKK_	_[Carbamidomethyl (Any N-term)]IEDEQALGSQLQKK_	IEDEQALGSQLQKK	9.94353	9.94353	Q91Z83	True	_[Carbamidomethyl (Any N-term)]IEDEQALGSQLQKK_	548.625	0.00417219	160172	noloss	4	y	1	516.35	20.0935	True	Q91Z83	MYH7_MOUSE	Myosin-7	Mus musculus OX=10090	Myh7	2	1	CS_mouse_and_contaminants_and_iRT_20180705
QExHF07581	3		_[+57]IEDEQALGSQLQKK_	_[Carbamidomethyl (Any N-term)]IEDEQALGSQLQKK_	IEDEQALGSQLQKK	9.94353	9.94353	Q91Z83	True	_[Carbamidomethyl (Any N-term)]IEDEQALGSQLQKK_	548.625	0.00417219	160172	noloss	6	y	1	731.441	20.1606	True	Q91Z83	MYH7_MOUSE	Myosin-7	Mus musculus OX=10090	Myh7	2	1	CS_mouse_and_contaminants_and_iRT_20180705
QExHF07581	3		_[+57]IEDEQALGSQLQKK_	_[Carbamidomethyl (Any N-term)]IEDEQALGSQLQKK_	IEDEQALGSQLQKK	9.94353	9.94353	Q91Z83	True	_[Carbamidomethyl (Any N-term)]IEDEQALGSQLQKK_	548.625	0.00417219	160172	noloss	13	y	2	737.381	47.9061	False	Q91Z83	MYH7_MOUSE	Myosin-7	Mus musculus OX=10090	Myh7	2	1	CS_mouse_and_contaminants_and_iRT_20180705
QExHF07581	3		_[+57]IEDEQALGSQLQKK_	_[Carbamidomethyl (Any N-term)]IEDEQALGSQLQKK_	IEDEQALGSQLQKK	9.94353	9.94353	Q91Z83	True	_[Carbamidomethyl (Any N-term)]IEDEQALGSQLQKK_	548.625	0.00417219	160172	noloss	3	b	1	415.182	11.0336	True	Q91Z83	MYH7_MOUSE	Myosin-7	Mus musculus OX=10090	Myh7	2	1	CS_mouse_and_contaminants_and_iRT_20180705
QExHF07581	3		_[+57]IEDEQALGSQLQKK_	_[Carbamidomethyl (Any N-term)]IEDEQALGSQLQKK_	IEDEQALGSQLQKK	9.94353	9.94353	Q91Z83	True	_[Carbamidomethyl (Any N-term)]IEDEQALGSQLQKK_	548.625	0.00417219	160172	noloss	3	y	1	403.266	10.9886	True	Q91Z83	MYH7_MOUSE	Myosin-7	Mus musculus OX=10090	Myh7	2	1	CS_mouse_and_contaminants_and_iRT_20180705
QExHF07581	3		_[+57]IEDEQALGSQLQKK_	_[Carbamidomethyl (Any N-term)]IEDEQALGSQLQKK_	IEDEQALGSQLQKK	9.94353	9.94353	Q91Z83	True	_[Carbamidomethyl (Any N-term)]IEDEQALGSQLQKK_	548.625	0.00417219	160172	noloss	5	y	1	644.409	9.63572	True	Q91Z83	MYH7_MOUSE	Myosin-7	Mus musculus OX=10090	Myh7	2	1	CS_mouse_and_contaminants_and_iRT_20180705
QExHF07581	3		_[+57]IEDEQALGSQLQKK_	_[Carbamidomethyl (Any N-term)]IEDEQALGSQLQKK_	IEDEQALGSQLQKK	9.94353	9.94353	Q91Z83	True	_[Carbamidomethyl (Any N-term)]IEDEQALGSQLQKK_	548.625	0.00417219	160172	noloss	11	y	2	615.346	15.7552	True	Q91Z83	MYH7_MOUSE	Myosin-7	Mus musculus OX=10090	Myh7	2	1	CS_mouse_and_contaminants_and_iRT_20180705
QExHF07581	3		_[+57]IEDEQALGSQLQKK_	_[Carbamidomethyl (Any N-term)]IEDEQALGSQLQKK_	IEDEQALGSQLQKK	9.94353	9.94353	Q91Z83	True	_[Carbamidomethyl (Any N-term)]IEDEQALGSQLQKK_	548.625	0.00417219	160172	noloss	12	y	2	672.86	52.3327	False	Q91Z83	MYH7_MOUSE	Myosin-7	Mus musculus OX=10090	Myh7	2	1	CS_mouse_and_contaminants_and_iRT_20180705
QExHF07581	3		_[+57]IEDEQALGSQLQKK_	_[Carbamidomethyl (Any N-term)]IEDEQALGSQLQKK_	IEDEQALGSQLQKK	9.94353	9.94353	Q91Z83	True	_[Carbamidomethyl (Any N-term)]IEDEQALGSQLQKK_	548.625	0.00417219	160172	H2O	13	y	2	728.376	41.1305	False	Q91Z83	MYH7_MOUSE	Myosin-7	Mus musculus OX=10090	Myh7	2	1	CS_mouse_and_contaminants_and_iRT_20180705
QExHF07581	2		_GEADAM[+16]SLDGGYVYTAGK_	_GEADAM[Oxidation (M)]SLDGGYVYTAGK_	GEADAMSLDGGYVYTAGK	36.4192	36.4192	contaminant_TRFL_HUMAN	True	_GEADAM[Oxidation (M)]SLDGGYVYTAGK_	910.904	1.67636e-05	200606	noloss	4	y	1	376.219	74.3017	False	contaminant_TRFL_HUMAN	contaminant_TRFL_HUMAN						CS_mouse_and_contaminants_and_iRT_20180705
QExHF07581	2		_GEADAM[+16]SLDGGYVYTAGK_	_GEADAM[Oxidation (M)]SLDGGYVYTAGK_	GEADAMSLDGGYVYTAGK	36.4192	36.4192	contaminant_TRFL_HUMAN	True	_GEADAM[Oxidation (M)]SLDGGYVYTAGK_	910.904	1.67636e-05	200606	noloss	5	y	1	539.282	77.7451	False	contaminant_TRFL_HUMAN	contaminant_TRFL_HUMAN						CS_mouse_and_contaminants_and_iRT_20180705
QExHF07581	2		_GEADAM[+16]SLDGGYVYTAGK_	_GEADAM[Oxidation (M)]SLDGGYVYTAGK_	GEADAMSLDGGYVYTAGK	36.4192	36.4192	contaminant_TRFL_HUMAN	True	_GEADAM[Oxidation (M)]SLDGGYVYTAGK_	910.904	1.67636e-05	200606	noloss	6	y	1	638.351	23.8277	True	contaminant_TRFL_HUMAN	contaminant_TRFL_HUMAN						CS_mouse_and_contaminants_and_iRT_20180705
QExHF07581	2		_GEADAM[+16]SLDGGYVYTAGK_	_GEADAM[Oxidation (M)]SLDGGYVYTAGK_	GEADAMSLDGGYVYTAGK	36.4192	36.4192	contaminant_TRFL_HUMAN	True	_GEADAM[Oxidation (M)]SLDGGYVYTAGK_	910.904	1.67636e-05	200606	noloss	9	y	1	915.457	74.7883	False	contaminant_TRFL_HUMAN	contaminant_TRFL_HUMAN						CS_mouse_and_contaminants_and_iRT_20180705
QExHF07581	2		_GEADAM[+16]SLDGGYVYTAGK_	_GEADAM[Oxidation (M)]SLDGGYVYTAGK_	GEADAMSLDGGYVYTAGK	36.4192	36.4192	contaminant_TRFL_HUMAN	True	_GEADAM[Oxidation (M)]SLDGGYVYTAGK_	910.904	1.67636e-05	200606	noloss	10	y	1	1030.48	100	False	contaminant_TRFL_HUMAN	contaminant_TRFL_HUMAN						CS_mouse_and_contaminants_and_iRT_20180705
QExHF07581	2		_GEADAM[+16]SLDGGYVYTAGK_	_GEADAM[Oxidation (M)]SLDGGYVYTAGK_	GEADAMSLDGGYVYTAGK	36.4192	36.4192	contaminant_TRFL_HUMAN	True	_GEADAM[Oxidation (M)]SLDGGYVYTAGK_	910.904	1.67636e-05	200606	noloss	11	y	1	1143.57	29.6106	False	contaminant_TRFL_HUMAN	contaminant_TRFL_HUMAN						CS_mouse_and_contaminants_and_iRT_20180705
QExHF07581	2		_GEADAM[+16]SLDGGYVYTAGK_	_GEADAM[Oxidation (M)]SLDGGYVYTAGK_	GEADAMSLDGGYVYTAGK	36.4192	36.4192	contaminant_TRFL_HUMAN	True	_GEADAM[Oxidation (M)]SLDGGYVYTAGK_	910.904	1.67636e-05	200606	noloss	12	y	1	1230.6	42.2293	False	contaminant_TRFL_HUMAN	contaminant_TRFL_HUMAN						CS_mouse_and_contaminants_and_iRT_20180705
QExHF07581	2		_GEADAM[+16]SLDGGYVYTAGK_	_GEADAM[Oxidation (M)]SLDGGYVYTAGK_	GEADAMSLDGGYVYTAGK	36.4192	36.4192	contaminant_TRFL_HUMAN	True	_GEADAM[Oxidation (M)]SLDGGYVYTAGK_	910.904	1.67636e-05	200606	noloss	4	b	1	373.135	21.2631	True	contaminant_TRFL_HUMAN	contaminant_TRFL_HUMAN						CS_mouse_and_contaminants_and_iRT_20180705
QExHF07581	2		_GEADAM[+16]SLDGGYVYTAGK_	_GEADAM[Oxidation (M)]SLDGGYVYTAGK_	GEADAMSLDGGYVYTAGK	36.4192	36.4192	contaminant_TRFL_HUMAN	True	_GEADAM[Oxidation (M)]SLDGGYVYTAGK_	910.904	1.67636e-05	200606	noloss	5	b	1	444.173	28.0556	True	contaminant_TRFL_HUMAN	contaminant_TRFL_HUMAN						CS_mouse_and_contaminants_and_iRT_20180705
QExHF07581	2		_VFAENM[+16]C[+57]GLSEDATM[+16]TK_	_VFAENM[Oxidation (M)]C[Carbamidomethyl (C)]GLSEDATM[Oxidation (M)]TK_	VFAENMCGLSEDATMTK	23.0393	23.0393	D3YU50	False	_VFAENM[Oxidation (M)]C[Carbamidomethyl (C)]GLSEDATM[Oxidation (M)]TK_	968.41	0	199934	noloss	3	b	1	318.181	43.3543	False	D3YU50	D3YU50_MOUSE	Myosin-binding protein C, slow-type	Mus musculus OX=10090	Mybpc1	1	1	CS_mouse_and_contaminants_and_iRT_20180705
QExHF07581	2		_VFAENM[+16]C[+57]GLSEDATM[+16]TK_	_VFAENM[Oxidation (M)]C[Carbamidomethyl (C)]GLSEDATM[Oxidation (M)]TK_	VFAENMCGLSEDATMTK	23.0393	23.0393	D3YU50	False	_VFAENM[Oxidation (M)]C[Carbamidomethyl (C)]GLSEDATM[Oxidation (M)]TK_	968.41	0	199934	noloss	3	y	1	395.196	33.4497	True	D3YU50	D3YU50_MOUSE	Myosin-binding protein C, slow-type	Mus musculus OX=10090	Mybpc1	1	1	CS_mouse_and_contaminants_and_iRT_20180705
QExHF07581	2		_VFAENM[+16]C[+57]GLSEDATM[+16]TK_	_VFAENM[Oxidation (M)]C[Carbamidomethyl (C)]GLSEDATM[Oxidation (M)]TK_	VFAENMCGLSEDATMTK	23.0393	23.0393	D3YU50	False	_VFAENM[Oxidation (M)]C[Carbamidomethyl (C)]GLSEDATM[Oxidation (M)]TK_	968.41	0	199934	noloss	4	y	1	496.244	36.7912	False	D3YU50	D3YU50_MOUSE	Myosin-binding protein C, slow-type	Mus musculus OX=10090	Mybpc1	1	1	CS_mouse_and_contaminants_and_iRT_20180705
QExHF07581	2		_VFAENM[+16]C[+57]GLSEDATM[+16]TK_	_VFAENM[Oxidation (M)]C[Carbamidomethyl (C)]GLSEDATM[Oxidation (M)]TK_	VFAENMCGLSEDATMTK	23.0393	23.0393	D3YU50	False	_VFAENM[Oxidation (M)]C[Carbamidomethyl (C)]GLSEDATM[Oxidation (M)]TK_	968.41	0	199934	noloss	5	y	1	567.281	36.7731	False	D3YU50	D3YU50_MOUSE	Myosin-binding protein C, slow-type	Mus musculus OX=10090	Mybpc1	1	1	CS_mouse_and_contaminants_and_iRT_20180705
QExHF07581	2		_VFAENM[+16]C[+57]GLSEDATM[+16]TK_	_VFAENM[Oxidation (M)]C[Carbamidomethyl (C)]GLSEDATM[Oxidation (M)]TK_	VFAENMCGLSEDATMTK	23.0393	23.0393	D3YU50	False	_VFAENM[Oxidation (M)]C[Carbamidomethyl (C)]GLSEDATM[Oxidation (M)]TK_	968.41	0	199934	noloss	6	b	1	708.302	8.85621	True	D3YU50	D3YU50_MOUSE	Myosin-binding protein C, slow-type	Mus musculus OX=10090	Mybpc1	1	1	CS_mouse_and_contaminants_and_iRT_20180705
QExHF07581	2		_VFAENM[+16]C[+57]GLSEDATM[+16]TK_	_VFAENM[Oxidation (M)]C[Carbamidomethyl (C)]GLSEDATM[Oxidation (M)]TK_	VFAENMCGLSEDATMTK	23.0393	23.0393	D3YU50	False	_VFAENM[Oxidation (M)]C[Carbamidomethyl (C)]GLSEDATM[Oxidation (M)]TK_	968.41	0	199934	noloss	6	y	1	682.308	32.6898	True	D3YU50	D3YU50_MOUSE	Myosin-binding protein C, slow-type	Mus musculus OX=10090	Mybpc1	1	1	CS_mouse_and_contaminants_and_iRT_20180705
QExHF07581	2		_VFAENM[+16]C[+57]GLSEDATM[+16]TK_	_VFAENM[Oxidation (M)]C[Carbamidomethyl (C)]GLSEDATM[Oxidation (M)]TK_	VFAENMCGLSEDATMTK	23.0393	23.0393	D3YU50	False	_VFAENM[Oxidation (M)]C[Carbamidomethyl (C)]GLSEDATM[Oxidation (M)]TK_	968.41	0	199934	noloss	7	y	1	811.35	25.5455	True	D3YU50	D3YU50_MOUSE	Myosin-binding protein C, slow-type	Mus musculus OX=10090	Mybpc1	1	1	CS_mouse_and_contaminants_and_iRT_20180705
QExHF07581	2		_VFAENM[+16]C[+57]GLSEDATM[+16]TK_	_VFAENM[Oxidation (M)]C[Carbamidomethyl (C)]GLSEDATM[Oxidation (M)]TK_	VFAENMCGLSEDATMTK	23.0393	23.0393	D3YU50	False	_VFAENM[Oxidation (M)]C[Carbamidomethyl (C)]GLSEDATM[Oxidation (M)]TK_	968.41	0	199934	noloss	8	y	1	898.382	100	False	D3YU50	D3YU50_MOUSE	Myosin-binding protein C, slow-type	Mus musculus OX=10090	Mybpc1	1	1	CS_mouse_and_contaminants_and_iRT_20180705
QExHF07581	2		_VFAENM[+16]C[+57]GLSEDATM[+16]TK_	_VFAENM[Oxidation (M)]C[Carbamidomethyl (C)]GLSEDATM[Oxidation (M)]TK_	VFAENMCGLSEDATMTK	23.0393	23.0393	D3YU50	False	_VFAENM[Oxidation (M)]C[Carbamidomethyl (C)]GLSEDATM[Oxidation (M)]TK_	968.41	0	199934	noloss	10	y	1	1068.49	57.1952	False	D3YU50	D3YU50_MOUSE	Myosin-binding protein C, slow-type	Mus musculus OX=10090	Mybpc1	1	1	CS_mouse_and_contaminants_and_iRT_20180705
QExHF07581	2		_VFAENM[+16]C[+57]GLSEDATM[+16]TK_	_VFAENM[Oxidation (M)]C[Carbamidomethyl (C)]GLSEDATM[Oxidation (M)]TK_	VFAENMCGLSEDATMTK	23.0393	23.0393	D3YU50	False	_VFAENM[Oxidation (M)]C[Carbamidomethyl (C)]GLSEDATM[Oxidation (M)]TK_	968.41	0	199934	noloss	11	y	1	1228.52	39.2977	False	D3YU50	D3YU50_MOUSE	Myosin-binding protein C, slow-type	Mus musculus OX=10090	Mybpc1	1	1	CS_mouse_and_contaminants_and_iRT_20180705
QExHF07581	2		_VFAENM[+16]C[+57]GLSEDATM[+16]TK_	_VFAENM[Oxidation (M)]C[Carbamidomethyl (C)]GLSEDATM[Oxidation (M)]TK_	VFAENMCGLSEDATMTK	23.0393	23.0393	D3YU50	False	_VFAENM[Oxidation (M)]C[Carbamidomethyl (C)]GLSEDATM[Oxidation (M)]TK_	968.41	0	199934	NH3	6	b	1	691.276	15.0406	True	D3YU50	D3YU50_MOUSE	Myosin-binding protein C, slow-type	Mus musculus OX=10090	Mybpc1	1	1	CS_mouse_and_contaminants_and_iRT_20180705
QExHF07581	2		_VFAENM[+16]C[+57]GLSEDATM[+16]TK_	_VFAENM[Oxidation (M)]C[Carbamidomethyl (C)]GLSEDATM[Oxidation (M)]TK_	VFAENMCGLSEDATMTK	23.0393	23.0393	D3YU50	False	_VFAENM[Oxidation (M)]C[Carbamidomethyl (C)]GLSEDATM[Oxidation (M)]TK_	968.41	0	199934	noloss	9	y	1	1011.47	12.9985	True	D3YU50	D3YU50_MOUSE	Myosin-binding protein C, slow-type	Mus musculus OX=10090	Mybpc1	1	1	CS_mouse_and_contaminants_and_iRT_20180705
QExHF07581	2		_VFAENM[+16]C[+57]GLSEDATM[+16]TK_	_VFAENM[Oxidation (M)]C[Carbamidomethyl (C)]GLSEDATM[Oxidation (M)]TK_	VFAENMCGLSEDATMTK	23.0393	23.0393	D3YU50	False	_VFAENM[Oxidation (M)]C[Carbamidomethyl (C)]GLSEDATM[Oxidation (M)]TK_	968.41	0	199934	noloss	4	b	1	447.224	8.96715	True	D3YU50	D3YU50_MOUSE	Myosin-binding protein C, slow-type	Mus musculus OX=10090	Mybpc1	1	1	CS_mouse_and_contaminants_and_iRT_20180705
QExHF07581	2		_VFAENM[+16]C[+57]GLSEDATM[+16]TK_	_VFAENM[Oxidation (M)]C[Carbamidomethyl (C)]GLSEDATM[Oxidation (M)]TK_	VFAENMCGLSEDATMTK	23.0393	23.0393	D3YU50	False	_VFAENM[Oxidation (M)]C[Carbamidomethyl (C)]GLSEDATM[Oxidation (M)]TK_	968.41	0	199934	H2O	8	y	1	880.372	11.0356	True	D3YU50	D3YU50_MOUSE	Myosin-binding protein C, slow-type	Mus musculus OX=10090	Mybpc1	1	1	CS_mouse_and_contaminants_and_iRT_20180705
QExHF07581	2		_VFAENM[+16]C[+57]GLSEDATM[+16]TK_	_VFAENM[Oxidation (M)]C[Carbamidomethyl (C)]GLSEDATM[Oxidation (M)]TK_	VFAENMCGLSEDATMTK	23.0393	23.0393	D3YU50	False	_VFAENM[Oxidation (M)]C[Carbamidomethyl (C)]GLSEDATM[Oxidation (M)]TK_	968.41	0	199934	H2O	10	y	1	1050.48	6.94905	True	D3YU50	D3YU50_MOUSE	Myosin-binding protein C, slow-type	Mus musculus OX=10090	Mybpc1	1	1	CS_mouse_and_contaminants_and_iRT_20180705
QExHF07581	2		_VFAENM[+16]C[+57]GLSEDATM[+16]TK_	_VFAENM[Oxidation (M)]C[Carbamidomethyl (C)]GLSEDATM[Oxidation (M)]TK_	VFAENMCGLSEDATMTK	23.0393	23.0393	D3YU50	False	_VFAENM[Oxidation (M)]C[Carbamidomethyl (C)]GLSEDATM[Oxidation (M)]TK_	968.41	0	199934	noloss	12	y	1	1375.55	10.5953	True	D3YU50	D3YU50_MOUSE	Myosin-binding protein C, slow-type	Mus musculus OX=10090	Mybpc1	1	1	CS_mouse_and_contaminants_and_iRT_20180705
QExHF07581	2		_VFAENM[+16]C[+57]GLSEDATM[+16]TK_	_VFAENM[Oxidation (M)]C[Carbamidomethyl (C)]GLSEDATM[Oxidation (M)]TK_	VFAENMCGLSEDATMTK	23.0393	23.0393	D3YU50	False	_VFAENM[Oxidation (M)]C[Carbamidomethyl (C)]GLSEDATM[Oxidation (M)]TK_	968.41	0	199934	noloss	13	y	1	1489.6	14.4071	True	D3YU50	D3YU50_MOUSE	Myosin-binding protein C, slow-type	Mus musculus OX=10090	Mybpc1	1	1	CS_mouse_and_contaminants_and_iRT_20180705
QExHF07581	2		_VFAENM[+16]C[+57]GLSEDATM[+16]TK_	_VFAENM[Oxidation (M)]C[Carbamidomethyl (C)]GLSEDATM[Oxidation (M)]TK_	VFAENMCGLSEDATMTK	23.0393	23.0393	D3YU50	False	_VFAENM[Oxidation (M)]C[Carbamidomethyl (C)]GLSEDATM[Oxidation (M)]TK_	968.41	0	199934	noloss	15	y	2	845.342	9.26939	True	D3YU50	D3YU50_MOUSE	Myosin-binding protein C, slow-type	Mus musculus OX=10090	Mybpc1	1	1	CS_mouse_and_contaminants_and_iRT_20180705
QExHF07581	2		_VFAENM[+16]C[+57]GLSEDATM[+16]TK_	_VFAENM[Oxidation (M)]C[Carbamidomethyl (C)]GLSEDATM[Oxidation (M)]TK_	VFAENMCGLSEDATMTK	23.0393	23.0393	D3YU50	False	_VFAENM[Oxidation (M)]C[Carbamidomethyl (C)]GLSEDATM[Oxidation (M)]TK_	968.41	0	199934	noloss	12	y	2	688.281	7.45859	True	D3YU50	D3YU50_MOUSE	Myosin-binding protein C, slow-type	Mus musculus OX=10090	Mybpc1	1	1	CS_mouse_and_contaminants_and_iRT_20180705
QExHF07581	2		_VFAENM[+16]C[+57]GLSEDATM[+16]TK_	_VFAENM[Oxidation (M)]C[Carbamidomethyl (C)]GLSEDATM[Oxidation (M)]TK_	VFAENMCGLSEDATMTK	23.0393	23.0393	D3YU50	False	_VFAENM[Oxidation (M)]C[Carbamidomethyl (C)]GLSEDATM[Oxidation (M)]TK_	968.41	0	199934	H2O	6	y	1	664.297	6.39737	True	D3YU50	D3YU50_MOUSE	Myosin-binding protein C, slow-type	Mus musculus OX=10090	Mybpc1	1	1	CS_mouse_and_contaminants_and_iRT_20180705
QExHF07581	2		_VFAENM[+16]C[+57]GLSEDATM[+16]TK_	_VFAENM[Oxidation (M)]C[Carbamidomethyl (C)]GLSEDATM[Oxidation (M)]TK_	VFAENMCGLSEDATMTK	23.0393	23.0393	D3YU50	False	_VFAENM[Oxidation (M)]C[Carbamidomethyl (C)]GLSEDATM[Oxidation (M)]TK_	968.41	0	199934	H2O	7	y	1	793.34	6.45459	True	D3YU50	D3YU50_MOUSE	Myosin-binding protein C, slow-type	Mus musculus OX=10090	Mybpc1	1	1	CS_mouse_and_contaminants_and_iRT_20180705
QExHF07581	2		_VFAENM[+16]C[+57]GLSEDATM[+16]TK_	_VFAENM[Oxidation (M)]C[Carbamidomethyl (C)]GLSEDATM[Oxidation (M)]TK_	VFAENMCGLSEDATMTK	23.0393	23.0393	D3YU50	False	_VFAENM[Oxidation (M)]C[Carbamidomethyl (C)]GLSEDATM[Oxidation (M)]TK_	968.41	0	199934	H2O	5	y	1	549.27	6.39799	True	D3YU50	D3YU50_MOUSE	Myosin-binding protein C, slow-type	Mus musculus OX=10090	Mybpc1	1	1	CS_mouse_and_contaminants_and_iRT_20180705
QExHF07581	2		_VFAENM[+16]C[+57]GLSEDATM[+16]TK_	_VFAENM[Oxidation (M)]C[Carbamidomethyl (C)]GLSEDATM[Oxidation (M)]TK_	VFAENMCGLSEDATMTK	23.0393	23.0393	D3YU50	False	_VFAENM[Oxidation (M)]C[Carbamidomethyl (C)]GLSEDATM[Oxidation (M)]TK_	968.41	0	199934	noloss	5	b	1	561.267	7.97915	True	D3YU50	D3YU50_MOUSE	Myosin-binding protein C, slow-type	Mus musculus OX=10090	Mybpc1	1	1	CS_mouse_and_contaminants_and_iRT_20180705
QExHF07581	2		_VFAENM[+16]C[+57]GLSEDATM[+16]TK_	_VFAENM[Oxidation (M)]C[Carbamidomethyl (C)]GLSEDATM[Oxidation (M)]TK_	VFAENMCGLSEDATMTK	23.0393	23.0393	D3YU50	False	_VFAENM[Oxidation (M)]C[Carbamidomethyl (C)]GLSEDATM[Oxidation (M)]TK_	968.41	0	199934	NH3	5	b	1	544.24	28.751	True	D3YU50	D3YU50_MOUSE	Myosin-binding protein C, slow-type	Mus musculus OX=10090	Mybpc1	1	1	CS_mouse_and_contaminants_and_iRT_20180705
QExHF07581	2		_VFAENM[+16]C[+57]GLSEDATM[+16]TK_	_VFAENM[Oxidation (M)]C[Carbamidomethyl (C)]GLSEDATM[Oxidation (M)]TK_	VFAENMCGLSEDATMTK	23.0393	23.0393	D3YU50	False	_VFAENM[Oxidation (M)]C[Carbamidomethyl (C)]GLSEDATM[Oxidation (M)]TK_	968.41	0	199934	H2O	13	y	2	736.297	6.74577	True	D3YU50	D3YU50_MOUSE	Myosin-binding protein C, slow-type	Mus musculus OX=10090	Mybpc1	1	1	CS_mouse_and_contaminants_and_iRT_20180705
QExHF07581	2		_VFAENM[+16]C[+57]GLSEDATM[+16]TK_	_VFAENM[Oxidation (M)]C[Carbamidomethyl (C)]GLSEDATM[Oxidation (M)]TK_	VFAENMCGLSEDATMTK	23.0393	23.0393	D3YU50	False	_VFAENM[Oxidation (M)]C[Carbamidomethyl (C)]GLSEDATM[Oxidation (M)]TK_	968.41	0	199934	noloss	13	y	2	745.302	7.73811	True	D3YU50	D3YU50_MOUSE	Myosin-binding protein C, slow-type	Mus musculus OX=10090	Mybpc1	1	1	CS_mouse_and_contaminants_and_iRT_20180705
QExHF07581	2		_VFAENM[+16]C[+57]GLSEDATM[+16]TK_	_VFAENM[Oxidation (M)]C[Carbamidomethyl (C)]GLSEDATM[Oxidation (M)]TK_	VFAENMCGLSEDATMTK	23.0393	23.0393	D3YU50	False	_VFAENM[Oxidation (M)]C[Carbamidomethyl (C)]GLSEDATM[Oxidation (M)]TK_	968.41	0	199934	noloss	14	y	1	1618.64	6.90442	True	D3YU50	D3YU50_MOUSE	Myosin-binding protein C, slow-type	Mus musculus OX=10090	Mybpc1	1	1	CS_mouse_and_contaminants_and_iRT_20180705
QExHF07581	4		_YKDSAQKDDM[+16]IFEDC[+57]GNVPSEPK_	_YKDSAQKDDM[Oxidation (M)]IFEDC[Carbamidomethyl (C)]GNVPSEPK_	YKDSAQKDDMIFEDCGNVPSEPK	18.3426	18.3426	P14094	False	_YKDSAQKDDM[Oxidation (M)]IFEDC[Carbamidomethyl (C)]GNVPSEPK_	673.049	0.00473345	187692	noloss	3	b	1	407.193	5.85221	True	P14094	AT1B1_MOUSE	Sodium/potassium-transporting ATPase subunit beta-1	Mus musculus OX=10090	Atp1b1	1	1	CS_mouse_and_contaminants_and_iRT_20180705
QExHF07581	4		_YKDSAQKDDM[+16]IFEDC[+57]GNVPSEPK_	_YKDSAQKDDM[Oxidation (M)]IFEDC[Carbamidomethyl (C)]GNVPSEPK_	YKDSAQKDDMIFEDCGNVPSEPK	18.3426	18.3426	P14094	False	_YKDSAQKDDM[Oxidation (M)]IFEDC[Carbamidomethyl (C)]GNVPSEPK_	673.049	0.00473345	187692	noloss	4	y	1	460.24	7.79977	False	P14094	AT1B1_MOUSE	Sodium/potassium-transporting ATPase subunit beta-1	Mus musculus OX=10090	Atp1b1	1	1	CS_mouse_and_contaminants_and_iRT_20180705
QExHF07581	4		_YKDSAQKDDM[+16]IFEDC[+57]GNVPSEPK_	_YKDSAQKDDM[Oxidation (M)]IFEDC[Carbamidomethyl (C)]GNVPSEPK_	YKDSAQKDDMIFEDCGNVPSEPK	18.3426	18.3426	P14094	False	_YKDSAQKDDM[Oxidation (M)]IFEDC[Carbamidomethyl (C)]GNVPSEPK_	673.049	0.00473345	187692	noloss	5	y	1	557.293	100	False	P14094	AT1B1_MOUSE	Sodium/potassium-transporting ATPase subunit beta-1	Mus musculus OX=10090	Atp1b1	1	1	CS_mouse_and_contaminants_and_iRT_20180705
QExHF07581	4		_YKDSAQKDDM[+16]IFEDC[+57]GNVPSEPK_	_YKDSAQKDDM[Oxidation (M)]IFEDC[Carbamidomethyl (C)]GNVPSEPK_	YKDSAQKDDMIFEDCGNVPSEPK	18.3426	18.3426	P14094	False	_YKDSAQKDDM[Oxidation (M)]IFEDC[Carbamidomethyl (C)]GNVPSEPK_	673.049	0.00473345	187692	noloss	6	y	1	656.361	7.98843	False	P14094	AT1B1_MOUSE	Sodium/potassium-transporting ATPase subunit beta-1	Mus musculus OX=10090	Atp1b1	1	1	CS_mouse_and_contaminants_and_iRT_20180705
QExHF07581	4		_YKDSAQKDDM[+16]IFEDC[+57]GNVPSEPK_	_YKDSAQKDDM[Oxidation (M)]IFEDC[Carbamidomethyl (C)]GNVPSEPK_	YKDSAQKDDMIFEDCGNVPSEPK	18.3426	18.3426	P14094	False	_YKDSAQKDDM[Oxidation (M)]IFEDC[Carbamidomethyl (C)]GNVPSEPK_	673.049	0.00473345	187692	noloss	8	y	1	827.426	6.4451	True	P14094	AT1B1_MOUSE	Sodium/potassium-transporting ATPase subunit beta-1	Mus musculus OX=10090	Atp1b1	1	1	CS_mouse_and_contaminants_and_iRT_20180705
QExHF07581	4		_YKDSAQKDDM[+16]IFEDC[+57]GNVPSEPK_	_YKDSAQKDDM[Oxidation (M)]IFEDC[Carbamidomethyl (C)]GNVPSEPK_	YKDSAQKDDMIFEDCGNVPSEPK	18.3426	18.3426	P14094	False	_YKDSAQKDDM[Oxidation (M)]IFEDC[Carbamidomethyl (C)]GNVPSEPK_	673.049	0.00473345	187692	noloss	11	b	2	656.298	11.0736	False	P14094	AT1B1_MOUSE	Sodium/potassium-transporting ATPase subunit beta-1	Mus musculus OX=10090	Atp1b1	1	1	CS_mouse_and_contaminants_and_iRT_20180705
QExHF07581	4		_YKDSAQKDDM[+16]IFEDC[+57]GNVPSEPK_	_YKDSAQKDDM[Oxidation (M)]IFEDC[Carbamidomethyl (C)]GNVPSEPK_	YKDSAQKDDMIFEDCGNVPSEPK	18.3426	18.3426	P14094	False	_YKDSAQKDDM[Oxidation (M)]IFEDC[Carbamidomethyl (C)]GNVPSEPK_	673.049	0.00473345	187692	noloss	10	b	2	599.756	6.96338	False	P14094	AT1B1_MOUSE	Sodium/potassium-transporting ATPase subunit beta-1	Mus musculus OX=10090	Atp1b1	1	1	CS_mouse_and_contaminants_and_iRT_20180705
QExHF07581	4		_YKDSAQKDDM[+16]IFEDC[+57]GNVPSEPK_	_YKDSAQKDDM[Oxidation (M)]IFEDC[Carbamidomethyl (C)]GNVPSEPK_	YKDSAQKDDMIFEDCGNVPSEPK	18.3426	18.3426	P14094	False	_YKDSAQKDDM[Oxidation (M)]IFEDC[Carbamidomethyl (C)]GNVPSEPK_	673.049	0.00473345	187692	noloss	12	b	2	729.832	5.44148	True	P14094	AT1B1_MOUSE	Sodium/potassium-transporting ATPase subunit beta-1	Mus musculus OX=10090	Atp1b1	1	1	CS_mouse_and_contaminants_and_iRT_20180705
QExHF07581	4		_YKDSAQKDDM[+16]IFEDC[+57]GNVPSEPK_	_YKDSAQKDDM[Oxidation (M)]IFEDC[Carbamidomethyl (C)]GNVPSEPK_	YKDSAQKDDMIFEDCGNVPSEPK	18.3426	18.3426	P14094	False	_YKDSAQKDDM[Oxidation (M)]IFEDC[Carbamidomethyl (C)]GNVPSEPK_	673.049	0.00473345	187692	noloss	14	b	2	851.867	10.5901	False	P14094	AT1B1_MOUSE	Sodium/potassium-transporting ATPase subunit beta-1	Mus musculus OX=10090	Atp1b1	1	1	CS_mouse_and_contaminants_and_iRT_20180705
QExHF07581	4		_YKDSAQKDDM[+16]IFEDC[+57]GNVPSEPK_	_YKDSAQKDDM[Oxidation (M)]IFEDC[Carbamidomethyl (C)]GNVPSEPK_	YKDSAQKDDMIFEDCGNVPSEPK	18.3426	18.3426	P14094	False	_YKDSAQKDDM[Oxidation (M)]IFEDC[Carbamidomethyl (C)]GNVPSEPK_	673.049	0.00473345	187692	noloss	17	b	2	1017.41	6.90543	True	P14094	AT1B1_MOUSE	Sodium/potassium-transporting ATPase subunit beta-1	Mus musculus OX=10090	Atp1b1	1	1	CS_mouse_and_contaminants_and_iRT_20180705
QExHF07581	3		_VKQDM[+16]PPPGGYGPIDYK_	_VKQDM[Oxidation (M)]PPPGGYGPIDYK_	VKQDMPPPGGYGPIDYK	18.936	18.936	Q9ERS2	True	_VKQDM[Oxidation (M)]PPPGGYGPIDYK_	626.642	0.00079639	181770	noloss	3	y	1	425.203	25.5574	True	Q9ERS2	NDUAD_MOUSE	NADH dehydrogenase [ubiquinone] 1 alpha subcomplex subunit 13	Mus musculus OX=10090	Ndufa13	1	3	CS_mouse_and_contaminants_and_iRT_20180705
QExHF07581	3		_VKQDM[+16]PPPGGYGPIDYK_	_VKQDM[Oxidation (M)]PPPGGYGPIDYK_	VKQDMPPPGGYGPIDYK	18.936	18.936	Q9ERS2	True	_VKQDM[Oxidation (M)]PPPGGYGPIDYK_	626.642	0.00079639	181770	noloss	5	b	1	618.292	80.4798	False	Q9ERS2	NDUAD_MOUSE	NADH dehydrogenase [ubiquinone] 1 alpha subcomplex subunit 13	Mus musculus OX=10090	Ndufa13	1	3	CS_mouse_and_contaminants_and_iRT_20180705
QExHF07581	3		_VKQDM[+16]PPPGGYGPIDYK_	_VKQDM[Oxidation (M)]PPPGGYGPIDYK_	VKQDMPPPGGYGPIDYK	18.936	18.936	Q9ERS2	True	_VKQDM[Oxidation (M)]PPPGGYGPIDYK_	626.642	0.00079639	181770	noloss	5	y	1	635.34	29.1602	True	Q9ERS2	NDUAD_MOUSE	NADH dehydrogenase [ubiquinone] 1 alpha subcomplex subunit 13	Mus musculus OX=10090	Ndufa13	1	3	CS_mouse_and_contaminants_and_iRT_20180705
QExHF07581	3		_VKQDM[+16]PPPGGYGPIDYK_	_VKQDM[Oxidation (M)]PPPGGYGPIDYK_	VKQDMPPPGGYGPIDYK	18.936	18.936	Q9ERS2	True	_VKQDM[Oxidation (M)]PPPGGYGPIDYK_	626.642	0.00079639	181770	noloss	6	b	2	358.176	41.3278	True	Q9ERS2	NDUAD_MOUSE	NADH dehydrogenase [ubiquinone] 1 alpha subcomplex subunit 13	Mus musculus OX=10090	Ndufa13	1	3	CS_mouse_and_contaminants_and_iRT_20180705
QExHF07581	3		_VKQDM[+16]PPPGGYGPIDYK_	_VKQDM[Oxidation (M)]PPPGGYGPIDYK_	VKQDMPPPGGYGPIDYK	18.936	18.936	Q9ERS2	True	_VKQDM[Oxidation (M)]PPPGGYGPIDYK_	626.642	0.00079639	181770	noloss	6	y	1	692.361	64.3588	False	Q9ERS2	NDUAD_MOUSE	NADH dehydrogenase [ubiquinone] 1 alpha subcomplex subunit 13	Mus musculus OX=10090	Ndufa13	1	3	CS_mouse_and_contaminants_and_iRT_20180705
QExHF07581	3		_VKQDM[+16]PPPGGYGPIDYK_	_VKQDM[Oxidation (M)]PPPGGYGPIDYK_	VKQDMPPPGGYGPIDYK	18.936	18.936	Q9ERS2	True	_VKQDM[Oxidation (M)]PPPGGYGPIDYK_	626.642	0.00079639	181770	noloss	7	b	2	406.702	24.7044	True	Q9ERS2	NDUAD_MOUSE	NADH dehydrogenase [ubiquinone] 1 alpha subcomplex subunit 13	Mus musculus OX=10090	Ndufa13	1	3	CS_mouse_and_contaminants_and_iRT_20180705
QExHF07581	3		_VKQDM[+16]PPPGGYGPIDYK_	_VKQDM[Oxidation (M)]PPPGGYGPIDYK_	VKQDMPPPGGYGPIDYK	18.936	18.936	Q9ERS2	True	_VKQDM[Oxidation (M)]PPPGGYGPIDYK_	626.642	0.00079639	181770	noloss	7	y	1	855.425	15.5341	True	Q9ERS2	NDUAD_MOUSE	NADH dehydrogenase [ubiquinone] 1 alpha subcomplex subunit 13	Mus musculus OX=10090	Ndufa13	1	3	CS_mouse_and_contaminants_and_iRT_20180705
QExHF07581	3		_VKQDM[+16]PPPGGYGPIDYK_	_VKQDM[Oxidation (M)]PPPGGYGPIDYK_	VKQDMPPPGGYGPIDYK	18.936	18.936	Q9ERS2	True	_VKQDM[Oxidation (M)]PPPGGYGPIDYK_	626.642	0.00079639	181770	noloss	8	y	1	912.446	27.1969	True	Q9ERS2	NDUAD_MOUSE	NADH dehydrogenase [ubiquinone] 1 alpha subcomplex subunit 13	Mus musculus OX=10090	Ndufa13	1	3	CS_mouse_and_contaminants_and_iRT_20180705
QExHF07581	3		_VKQDM[+16]PPPGGYGPIDYK_	_VKQDM[Oxidation (M)]PPPGGYGPIDYK_	VKQDMPPPGGYGPIDYK	18.936	18.936	Q9ERS2	True	_VKQDM[Oxidation (M)]PPPGGYGPIDYK_	626.642	0.00079639	181770	noloss	9	y	1	969.468	55.7088	False	Q9ERS2	NDUAD_MOUSE	NADH dehydrogenase [ubiquinone] 1 alpha subcomplex subunit 13	Mus musculus OX=10090	Ndufa13	1	3	CS_mouse_and_contaminants_and_iRT_20180705
QExHF07581	3		_VKQDM[+16]PPPGGYGPIDYK_	_VKQDM[Oxidation (M)]PPPGGYGPIDYK_	VKQDMPPPGGYGPIDYK	18.936	18.936	Q9ERS2	True	_VKQDM[Oxidation (M)]PPPGGYGPIDYK_	626.642	0.00079639	181770	noloss	10	y	1	1066.52	100	False	Q9ERS2	NDUAD_MOUSE	NADH dehydrogenase [ubiquinone] 1 alpha subcomplex subunit 13	Mus musculus OX=10090	Ndufa13	1	3	CS_mouse_and_contaminants_and_iRT_20180705
QExHF07581	3		_VKQDM[+16]PPPGGYGPIDYK_	_VKQDM[Oxidation (M)]PPPGGYGPIDYK_	VKQDMPPPGGYGPIDYK	18.936	18.936	Q9ERS2	True	_VKQDM[Oxidation (M)]PPPGGYGPIDYK_	626.642	0.00079639	181770	noloss	11	y	1	1163.57	15.4039	True	Q9ERS2	NDUAD_MOUSE	NADH dehydrogenase [ubiquinone] 1 alpha subcomplex subunit 13	Mus musculus OX=10090	Ndufa13	1	3	CS_mouse_and_contaminants_and_iRT_20180705
QExHF07581	3		_VKQDM[+16]PPPGGYGPIDYK_	_VKQDM[Oxidation (M)]PPPGGYGPIDYK_	VKQDMPPPGGYGPIDYK	18.936	18.936	Q9ERS2	True	_VKQDM[Oxidation (M)]PPPGGYGPIDYK_	626.642	0.00079639	181770	noloss	4	b	1	471.256	17.3239	True	Q9ERS2	NDUAD_MOUSE	NADH dehydrogenase [ubiquinone] 1 alpha subcomplex subunit 13	Mus musculus OX=10090	Ndufa13	1	3	CS_mouse_and_contaminants_and_iRT_20180705
QExHF07581	3		_VKQDM[+16]PPPGGYGPIDYK_	_VKQDM[Oxidation (M)]PPPGGYGPIDYK_	VKQDMPPPGGYGPIDYK	18.936	18.936	Q9ERS2	True	_VKQDM[Oxidation (M)]PPPGGYGPIDYK_	626.642	0.00079639	181770	noloss	4	y	1	538.287	10.0724	True	Q9ERS2	NDUAD_MOUSE	NADH dehydrogenase [ubiquinone] 1 alpha subcomplex subunit 13	Mus musculus OX=10090	Ndufa13	1	3	CS_mouse_and_contaminants_and_iRT_20180705
QExHF07581	3		_VKQDM[+16]PPPGGYGPIDYK_	_VKQDM[Oxidation (M)]PPPGGYGPIDYK_	VKQDMPPPGGYGPIDYK	18.936	18.936	Q9ERS2	True	_VKQDM[Oxidation (M)]PPPGGYGPIDYK_	626.642	0.00079639	181770	noloss	6	b	1	715.344	29.2774	True	Q9ERS2	NDUAD_MOUSE	NADH dehydrogenase [ubiquinone] 1 alpha subcomplex subunit 13	Mus musculus OX=10090	Ndufa13	1	3	CS_mouse_and_contaminants_and_iRT_20180705
QExHF07581	3		_VKQDM[+16]PPPGGYGPIDYK_	_VKQDM[Oxidation (M)]PPPGGYGPIDYK_	VKQDMPPPGGYGPIDYK	18.936	18.936	Q9ERS2	True	_VKQDM[Oxidation (M)]PPPGGYGPIDYK_	626.642	0.00079639	181770	NH3	5	b	1	601.265	11.1431	True	Q9ERS2	NDUAD_MOUSE	NADH dehydrogenase [ubiquinone] 1 alpha subcomplex subunit 13	Mus musculus OX=10090	Ndufa13	1	3	CS_mouse_and_contaminants_and_iRT_20180705
QExHF07581	3		_VKQDM[+16]PPPGGYGPIDYK_	_VKQDM[Oxidation (M)]PPPGGYGPIDYK_	VKQDMPPPGGYGPIDYK	18.936	18.936	Q9ERS2	True	_VKQDM[Oxidation (M)]PPPGGYGPIDYK_	626.642	0.00079639	181770	noloss	11	y	2	582.29	58.3307	False	Q9ERS2	NDUAD_MOUSE	NADH dehydrogenase [ubiquinone] 1 alpha subcomplex subunit 13	Mus musculus OX=10090	Ndufa13	1	3	CS_mouse_and_contaminants_and_iRT_20180705
QExHF07581	3		_VKQDM[+16]PPPGGYGPIDYK_	_VKQDM[Oxidation (M)]PPPGGYGPIDYK_	VKQDMPPPGGYGPIDYK	18.936	18.936	Q9ERS2	True	_VKQDM[Oxidation (M)]PPPGGYGPIDYK_	626.642	0.00079639	181770	noloss	12	y	1	1260.63	14.6893	True	Q9ERS2	NDUAD_MOUSE	NADH dehydrogenase [ubiquinone] 1 alpha subcomplex subunit 13	Mus musculus OX=10090	Ndufa13	1	3	CS_mouse_and_contaminants_and_iRT_20180705
QExHF07581	3		_VKQDM[+16]PPPGGYGPIDYK_	_VKQDM[Oxidation (M)]PPPGGYGPIDYK_	VKQDMPPPGGYGPIDYK	18.936	18.936	Q9ERS2	True	_VKQDM[Oxidation (M)]PPPGGYGPIDYK_	626.642	0.00079639	181770	noloss	10	b	1	1023.49	21.7463	True	Q9ERS2	NDUAD_MOUSE	NADH dehydrogenase [ubiquinone] 1 alpha subcomplex subunit 13	Mus musculus OX=10090	Ndufa13	1	3	CS_mouse_and_contaminants_and_iRT_20180705
QExHF07581	3		_VKQDM[+16]PPPGGYGPIDYK_	_VKQDM[Oxidation (M)]PPPGGYGPIDYK_	VKQDMPPPGGYGPIDYK	18.936	18.936	Q9ERS2	True	_VKQDM[Oxidation (M)]PPPGGYGPIDYK_	626.642	0.00079639	181770	noloss	12	b	2	622.292	8.82143	True	Q9ERS2	NDUAD_MOUSE	NADH dehydrogenase [ubiquinone] 1 alpha subcomplex subunit 13	Mus musculus OX=10090	Ndufa13	1	3	CS_mouse_and_contaminants_and_iRT_20180705
QExHF07581	3		_VKQDM[+16]PPPGGYGPIDYK_	_VKQDM[Oxidation (M)]PPPGGYGPIDYK_	VKQDMPPPGGYGPIDYK	18.936	18.936	Q9ERS2	True	_VKQDM[Oxidation (M)]PPPGGYGPIDYK_	626.642	0.00079639	181770	noloss	12	y	2	630.817	50.365	False	Q9ERS2	NDUAD_MOUSE	NADH dehydrogenase [ubiquinone] 1 alpha subcomplex subunit 13	Mus musculus OX=10090	Ndufa13	1	3	CS_mouse_and_contaminants_and_iRT_20180705
QExHF07581	3		_VKQDM[+16]PPPGGYGPIDYK_	_VKQDM[Oxidation (M)]PPPGGYGPIDYK_	VKQDMPPPGGYGPIDYK	18.936	18.936	Q9ERS2	True	_VKQDM[Oxidation (M)]PPPGGYGPIDYK_	626.642	0.00079639	181770	noloss	10	b	2	512.25	11.2011	True	Q9ERS2	NDUAD_MOUSE	NADH dehydrogenase [ubiquinone] 1 alpha subcomplex subunit 13	Mus musculus OX=10090	Ndufa13	1	3	CS_mouse_and_contaminants_and_iRT_20180705
QExHF07581	3		_VKQDM[+16]PPPGGYGPIDYK_	_VKQDM[Oxidation (M)]PPPGGYGPIDYK_	VKQDMPPPGGYGPIDYK	18.936	18.936	Q9ERS2	True	_VKQDM[Oxidation (M)]PPPGGYGPIDYK_	626.642	0.00079639	181770	noloss	13	y	2	704.334	39.5101	True	Q9ERS2	NDUAD_MOUSE	NADH dehydrogenase [ubiquinone] 1 alpha subcomplex subunit 13	Mus musculus OX=10090	Ndufa13	1	3	CS_mouse_and_contaminants_and_iRT_20180705
QExHF07581	3		_VKQDM[+16]PPPGGYGPIDYK_	_VKQDM[Oxidation (M)]PPPGGYGPIDYK_	VKQDMPPPGGYGPIDYK	18.936	18.936	Q9ERS2	True	_VKQDM[Oxidation (M)]PPPGGYGPIDYK_	626.642	0.00079639	181770	noloss	8	b	2	455.229	12.3619	True	Q9ERS2	NDUAD_MOUSE	NADH dehydrogenase [ubiquinone] 1 alpha subcomplex subunit 13	Mus musculus OX=10090	Ndufa13	1	3	CS_mouse_and_contaminants_and_iRT_20180705
QExHF07581	3		_VKQDM[+16]PPPGGYGPIDYK_	_VKQDM[Oxidation (M)]PPPGGYGPIDYK_	VKQDMPPPGGYGPIDYK	18.936	18.936	Q9ERS2	True	_VKQDM[Oxidation (M)]PPPGGYGPIDYK_	626.642	0.00079639	181770	noloss	9	b	1	966.471	10.6075	True	Q9ERS2	NDUAD_MOUSE	NADH dehydrogenase [ubiquinone] 1 alpha subcomplex subunit 13	Mus musculus OX=10090	Ndufa13	1	3	CS_mouse_and_contaminants_and_iRT_20180705
QExHF07581	3		_VKQDM[+16]PPPGGYGPIDYK_	_VKQDM[Oxidation (M)]PPPGGYGPIDYK_	VKQDMPPPGGYGPIDYK	18.936	18.936	Q9ERS2	True	_VKQDM[Oxidation (M)]PPPGGYGPIDYK_	626.642	0.00079639	181770	NH3	4	b	1	454.23	12.39	True	Q9ERS2	NDUAD_MOUSE	NADH dehydrogenase [ubiquinone] 1 alpha subcomplex subunit 13	Mus musculus OX=10090	Ndufa13	1	3	CS_mouse_and_contaminants_and_iRT_20180705
QExHF07581	3		_IEFTPEQ[+1]IEEFKEAFLLFDR_	_IEFTPEQ[Deamidation (NQ)]IEEFKEAFLLFDR_	IEFTPEQIEEFKEAFLLFDR	129.382	129.382	P09542	False	_IEFTPEQ[Deamidation (NQ)]IEEFKEAFLLFDR_	834.753	0.00314305	88966.6	noloss	3	b	1	390.202	12.4689	False	P09542	MYL3_MOUSE	Myosin light chain 3	Mus musculus OX=10090	Myl3	1	4	CS_mouse_and_contaminants_and_iRT_20180705
QExHF07581	3		_IEFTPEQ[+1]IEEFKEAFLLFDR_	_IEFTPEQ[Deamidation (NQ)]IEEFKEAFLLFDR_	IEFTPEQIEEFKEAFLLFDR	129.382	129.382	P09542	False	_IEFTPEQ[Deamidation (NQ)]IEEFKEAFLLFDR_	834.753	0.00314305	88966.6	noloss	3	y	1	437.214	12.1242	False	P09542	MYL3_MOUSE	Myosin light chain 3	Mus musculus OX=10090	Myl3	1	4	CS_mouse_and_contaminants_and_iRT_20180705
QExHF07581	3		_IEFTPEQ[+1]IEEFKEAFLLFDR_	_IEFTPEQ[Deamidation (NQ)]IEEFKEAFLLFDR_	IEFTPEQIEEFKEAFLLFDR	129.382	129.382	P09542	False	_IEFTPEQ[Deamidation (NQ)]IEEFKEAFLLFDR_	834.753	0.00314305	88966.6	noloss	4	y	1	550.298	13.2167	False	P09542	MYL3_MOUSE	Myosin light chain 3	Mus musculus OX=10090	Myl3	1	4	CS_mouse_and_contaminants_and_iRT_20180705
QExHF07581	3		_IEFTPEQ[+1]IEEFKEAFLLFDR_	_IEFTPEQ[Deamidation (NQ)]IEEFKEAFLLFDR_	IEFTPEQIEEFKEAFLLFDR	129.382	129.382	P09542	False	_IEFTPEQ[Deamidation (NQ)]IEEFKEAFLLFDR_	834.753	0.00314305	88966.6	noloss	7	y	1	881.488	7.04795	False	P09542	MYL3_MOUSE	Myosin light chain 3	Mus musculus OX=10090	Myl3	1	4	CS_mouse_and_contaminants_and_iRT_20180705
QExHF07581	3		_IEFTPEQ[+1]IEEFKEAFLLFDR_	_IEFTPEQ[Deamidation (NQ)]IEEFKEAFLLFDR_	IEFTPEQIEEFKEAFLLFDR	129.382	129.382	P09542	False	_IEFTPEQ[Deamidation (NQ)]IEEFKEAFLLFDR_	834.753	0.00314305	88966.6	noloss	8	y	1	1010.53	18.504	False	P09542	MYL3_MOUSE	Myosin light chain 3	Mus musculus OX=10090	Myl3	1	4	CS_mouse_and_contaminants_and_iRT_20180705
QExHF07581	3		_IEFTPEQ[+1]IEEFKEAFLLFDR_	_IEFTPEQ[Deamidation (NQ)]IEEFKEAFLLFDR_	IEFTPEQIEEFKEAFLLFDR	129.382	129.382	P09542	False	_IEFTPEQ[Deamidation (NQ)]IEEFKEAFLLFDR_	834.753	0.00314305	88966.6	noloss	9	y	1	1138.63	10.3686	False	P09542	MYL3_MOUSE	Myosin light chain 3	Mus musculus OX=10090	Myl3	1	4	CS_mouse_and_contaminants_and_iRT_20180705
QExHF07583	2		_DLTDYLM[+16]K_	_DLTDYLM[Oxidation (M)]K_	DLTDYLMK	51.7161	51.7161	P63260	False	_DLTDYLM[Oxidation (M)]K_	507.744	0.000396893	92501880	noloss	3	b	1	330.166	9.30296	False	P63260	ACTG_MOUSE	Actin, cytoplasmic 2	Mus musculus OX=10090	Actg1	1	1	CS_mouse_and_contaminants_and_iRT_20180705
QExHF07583	2		_DLTDYLM[+16]K_	_DLTDYLM[Oxidation (M)]K_	DLTDYLMK	51.7161	51.7161	P63260	False	_DLTDYLM[Oxidation (M)]K_	507.744	0.000396893	92501880	noloss	3	y	1	407.232	35.5716	False	P63260	ACTG_MOUSE	Actin, cytoplasmic 2	Mus musculus OX=10090	Actg1	1	1	CS_mouse_and_contaminants_and_iRT_20180705
QExHF07583	2		_DLTDYLM[+16]K_	_DLTDYLM[Oxidation (M)]K_	DLTDYLMK	51.7161	51.7161	P63260	False	_DLTDYLM[Oxidation (M)]K_	507.744	0.000396893	92501880	noloss	4	y	1	570.296	57.7924	False	P63260	ACTG_MOUSE	Actin, cytoplasmic 2	Mus musculus OX=10090	Actg1	1	1	CS_mouse_and_contaminants_and_iRT_20180705
QExHF07583	2		_DLTDYLM[+16]K_	_DLTDYLM[Oxidation (M)]K_	DLTDYLMK	51.7161	51.7161	P63260	False	_DLTDYLM[Oxidation (M)]K_	507.744	0.000396893	92501880	noloss	5	y	1	685.323	45.8454	False	P63260	ACTG_MOUSE	Actin, cytoplasmic 2	Mus musculus OX=10090	Actg1	1	1	CS_mouse_and_contaminants_and_iRT_20180705
QExHF07583	2		_DLTDYLM[+16]K_	_DLTDYLM[Oxidation (M)]K_	DLTDYLMK	51.7161	51.7161	P63260	False	_DLTDYLM[Oxidation (M)]K_	507.744	0.000396893	92501880	noloss	6	y	1	786.37	100	False	P63260	ACTG_MOUSE	Actin, cytoplasmic 2	Mus musculus OX=10090	Actg1	1	1	CS_mouse_and_contaminants_and_iRT_20180705
QExHF07583	2		_DLTDYLM[+16]K_	_DLTDYLM[Oxidation (M)]K_	DLTDYLMK	51.7161	51.7161	P63260	False	_DLTDYLM[Oxidation (M)]K_	507.744	0.000396893	92501880	H2O	3	b	1	312.155	6.47758	True	P63260	ACTG_MOUSE	Actin, cytoplasmic 2	Mus musculus OX=10090	Actg1	1	1	CS_mouse_and_contaminants_and_iRT_20180705
QExHF07583	2		_DLTDYLM[+16]K_	_DLTDYLM[Oxidation (M)]K_	DLTDYLMK	51.7161	51.7161	P63260	False	_DLTDYLM[Oxidation (M)]K_	507.744	0.000396893	92501880	H2O	4	b	1	427.182	5.46307	True	P63260	ACTG_MOUSE	Actin, cytoplasmic 2	Mus musculus OX=10090	Actg1	1	1	CS_mouse_and_contaminants_and_iRT_20180705
QExHF07583	2		_DLTDYLM[+16]K_	_DLTDYLM[Oxidation (M)]K_	DLTDYLMK	51.7161	51.7161	P63260	False	_DLTDYLM[Oxidation (M)]K_	507.744	0.000396893	92501880	H2O	5	b	1	590.246	7.00107	False	P63260	ACTG_MOUSE	Actin, cytoplasmic 2	Mus musculus OX=10090	Actg1	1	1	CS_mouse_and_contaminants_and_iRT_20180705
QExHF07583	2		_DLTDYLM[+16]K_	_DLTDYLM[Oxidation (M)]K_	DLTDYLMK	51.7161	51.7161	P63260	False	_DLTDYLM[Oxidation (M)]K_	507.744	0.000396893	92501880	H2O	6	b	1	703.33	6.65702	True	P63260	ACTG_MOUSE	Actin, cytoplasmic 2	Mus musculus OX=10090	Actg1	1	1	CS_mouse_and_contaminants_and_iRT_20180705
QExHF07583	2		_DLTDYLM[+16]K_	_DLTDYLM[Oxidation (M)]K_	DLTDYLMK	51.7161	51.7161	P63260	False	_DLTDYLM[Oxidation (M)]K_	507.744	0.000396893	92501880	H2O	6	y	1	768.36	6.35146	True	P63260	ACTG_MOUSE	Actin, cytoplasmic 2	Mus musculus OX=10090	Actg1	1	1	CS_mouse_and_contaminants_and_iRT_20180705
QExHF07583	2		_[+57]VLIAEEVKR_	_[Carbamidomethyl (Any N-term)]VLIAEEVKR_	VLIAEEVKR	7.90447	7.90447	A2ASS6	False	_[Carbamidomethyl (Any N-term)]VLIAEEVKR_	557.335	0.00838908	95021.1	noloss	3	b	1	383.265	7.31828	False	A2ASS6	TITIN_MOUSE	Titin	Mus musculus OX=10090	Ttn	1	1	CS_mouse_and_contaminants_and_iRT_20180705
QExHF07583	2		_[+57]VLIAEEVKR_	_[Carbamidomethyl (Any N-term)]VLIAEEVKR_	VLIAEEVKR	7.90447	7.90447	A2ASS6	False	_[Carbamidomethyl (Any N-term)]VLIAEEVKR_	557.335	0.00838908	95021.1	noloss	6	y	1	731.405	45.9353	False	A2ASS6	TITIN_MOUSE	Titin	Mus musculus OX=10090	Ttn	1	1	CS_mouse_and_contaminants_and_iRT_20180705
QExHF07583	2		_[+57]VLIAEEVKR_	_[Carbamidomethyl (Any N-term)]VLIAEEVKR_	VLIAEEVKR	7.90447	7.90447	A2ASS6	False	_[Carbamidomethyl (Any N-term)]VLIAEEVKR_	557.335	0.00838908	95021.1	noloss	7	y	1	844.489	100	False	A2ASS6	TITIN_MOUSE	Titin	Mus musculus OX=10090	Ttn	1	1	CS_mouse_and_contaminants_and_iRT_20180705
QExHF07583	2		_[+57]VLIAEEVKR_	_[Carbamidomethyl (Any N-term)]VLIAEEVKR_	VLIAEEVKR	7.90447	7.90447	A2ASS6	False	_[Carbamidomethyl (Any N-term)]VLIAEEVKR_	557.335	0.00838908	95021.1	noloss	8	y	1	957.573	10.3979	False	A2ASS6	TITIN_MOUSE	Titin	Mus musculus OX=10090	Ttn	1	1	CS_mouse_and_contaminants_and_iRT_20180705
QExHF07583	2		_[+57]VLIAEEVKR_	_[Carbamidomethyl (Any N-term)]VLIAEEVKR_	VLIAEEVKR	7.90447	7.90447	A2ASS6	False	_[Carbamidomethyl (Any N-term)]VLIAEEVKR_	557.335	0.00838908	95021.1	noloss	4	y	1	531.325	7.50961	False	A2ASS6	TITIN_MOUSE	Titin	Mus musculus OX=10090	Ttn	1	1	CS_mouse_and_contaminants_and_iRT_20180705
QExHF07583	2		_NN[+1]VASLVINK_	_NN[Deamidation (NQ)]VASLVINK_	NNVASLVINK	48.246	48.246	A2ASS6	False	_NN[Deamidation (NQ)]VASLVINK_	536.803	7.5899e-05	455427	noloss	3	b	1	329.146	11.005	False	A2ASS6	TITIN_MOUSE	Titin	Mus musculus OX=10090	Ttn	1	1	CS_mouse_and_contaminants_and_iRT_20180705
QExHF07583	2		_NN[+1]VASLVINK_	_NN[Deamidation (NQ)]VASLVINK_	NNVASLVINK	48.246	48.246	A2ASS6	False	_NN[Deamidation (NQ)]VASLVINK_	536.803	7.5899e-05	455427	noloss	3	y	1	374.24	21.5768	False	A2ASS6	TITIN_MOUSE	Titin	Mus musculus OX=10090	Ttn	1	1	CS_mouse_and_contaminants_and_iRT_20180705
QExHF07583	2		_NN[+1]VASLVINK_	_NN[Deamidation (NQ)]VASLVINK_	NNVASLVINK	48.246	48.246	A2ASS6	False	_NN[Deamidation (NQ)]VASLVINK_	536.803	7.5899e-05	455427	noloss	4	y	1	473.308	9.84765	False	A2ASS6	TITIN_MOUSE	Titin	Mus musculus OX=10090	Ttn	1	1	CS_mouse_and_contaminants_and_iRT_20180705
QExHF07583	2		_NN[+1]VASLVINK_	_NN[Deamidation (NQ)]VASLVINK_	NNVASLVINK	48.246	48.246	A2ASS6	False	_NN[Deamidation (NQ)]VASLVINK_	536.803	7.5899e-05	455427	noloss	5	y	1	586.392	5.32397	True	A2ASS6	TITIN_MOUSE	Titin	Mus musculus OX=10090	Ttn	1	1	CS_mouse_and_contaminants_and_iRT_20180705
QExHF07583	2		_NN[+1]VASLVINK_	_NN[Deamidation (NQ)]VASLVINK_	NNVASLVINK	48.246	48.246	A2ASS6	False	_NN[Deamidation (NQ)]VASLVINK_	536.803	7.5899e-05	455427	noloss	6	y	1	673.424	24.7441	False	A2ASS6	TITIN_MOUSE	Titin	Mus musculus OX=10090	Ttn	1	1	CS_mouse_and_contaminants_and_iRT_20180705
QExHF07583	2		_NN[+1]VASLVINK_	_NN[Deamidation (NQ)]VASLVINK_	NNVASLVINK	48.246	48.246	A2ASS6	False	_NN[Deamidation (NQ)]VASLVINK_	536.803	7.5899e-05	455427	noloss	7	y	1	744.461	34.7215	False	A2ASS6	TITIN_MOUSE	Titin	Mus musculus OX=10090	Ttn	1	1	CS_mouse_and_contaminants_and_iRT_20180705
QExHF07583	2		_NN[+1]VASLVINK_	_NN[Deamidation (NQ)]VASLVINK_	NNVASLVINK	48.246	48.246	A2ASS6	False	_NN[Deamidation (NQ)]VASLVINK_	536.803	7.5899e-05	455427	noloss	8	y	1	843.53	9.70508	False	A2ASS6	TITIN_MOUSE	Titin	Mus musculus OX=10090	Ttn	1	1	CS_mouse_and_contaminants_and_iRT_20180705
QExHF07583	2		_NN[+1]VASLVINK_	_NN[Deamidation (NQ)]VASLVINK_	NNVASLVINK	48.246	48.246	A2ASS6	False	_NN[Deamidation (NQ)]VASLVINK_	536.803	7.5899e-05	455427	noloss	5	b	1	487.215	5.65436	True	A2ASS6	TITIN_MOUSE	Titin	Mus musculus OX=10090	Ttn	1	1	CS_mouse_and_contaminants_and_iRT_20180705
QExHF07583	2		_NN[+1]VASLVINK_	_NN[Deamidation (NQ)]VASLVINK_	NNVASLVINK	48.246	48.246	A2ASS6	False	_NN[Deamidation (NQ)]VASLVINK_	536.803	7.5899e-05	455427	noloss	6	b	1	600.299	9.13271	True	A2ASS6	TITIN_MOUSE	Titin	Mus musculus OX=10090	Ttn	1	1	CS_mouse_and_contaminants_and_iRT_20180705
QExHF07583	2		_NN[+1]VASLVINK_	_NN[Deamidation (NQ)]VASLVINK_	NNVASLVINK	48.246	48.246	A2ASS6	False	_NN[Deamidation (NQ)]VASLVINK_	536.803	7.5899e-05	455427	noloss	9	y	1	958.557	8.7357	True	A2ASS6	TITIN_MOUSE	Titin	Mus musculus OX=10090	Ttn	1	1	CS_mouse_and_contaminants_and_iRT_20180705
QExHF07583	2		_NN[+1]VASLVINK_	_NN[Deamidation (NQ)]VASLVINK_	NNVASLVINK	48.246	48.246	A2ASS6	False	_NN[Deamidation (NQ)]VASLVINK_	536.803	7.5899e-05	455427	H2O	6	b	1	582.288	5.63044	True	A2ASS6	TITIN_MOUSE	Titin	Mus musculus OX=10090	Ttn	1	1	CS_mouse_and_contaminants_and_iRT_20180705
QExHF07583	2		_LVHYMNVAK_	_LVHYMNVAK_	LVHYMNVAK	-8.74815	-8.74815	E9Q1W3	False	_LVHYMNVAK_	537.792	0	617112	noloss	3	b	1	350.219	59.9852	False	E9Q1W3	E9Q1W3_MOUSE	Nebulin	Mus musculus OX=10090	Neb	1	1	CS_mouse_and_contaminants_and_iRT_20180705
QExHF07583	2		_LVHYMNVAK_	_LVHYMNVAK_	LVHYMNVAK	-8.74815	-8.74815	E9Q1W3	False	_LVHYMNVAK_	537.792	0	617112	noloss	3	y	1	317.218	5.60272	True	E9Q1W3	E9Q1W3_MOUSE	Nebulin	Mus musculus OX=10090	Neb	1	1	CS_mouse_and_contaminants_and_iRT_20180705
QExHF07583	2		_LVHYMNVAK_	_LVHYMNVAK_	LVHYMNVAK	-8.74815	-8.74815	E9Q1W3	False	_LVHYMNVAK_	537.792	0	617112	noloss	4	b	1	513.282	9.84107	True	E9Q1W3	E9Q1W3_MOUSE	Nebulin	Mus musculus OX=10090	Neb	1	1	CS_mouse_and_contaminants_and_iRT_20180705
QExHF07583	2		_LVHYMNVAK_	_LVHYMNVAK_	LVHYMNVAK	-8.74815	-8.74815	E9Q1W3	False	_LVHYMNVAK_	537.792	0	617112	noloss	4	y	1	431.261	17.3464	True	E9Q1W3	E9Q1W3_MOUSE	Nebulin	Mus musculus OX=10090	Neb	1	1	CS_mouse_and_contaminants_and_iRT_20180705
QExHF07583	2		_LVHYMNVAK_	_LVHYMNVAK_	LVHYMNVAK	-8.74815	-8.74815	E9Q1W3	False	_LVHYMNVAK_	537.792	0	617112	noloss	5	y	1	562.302	47.4749	False	E9Q1W3	E9Q1W3_MOUSE	Nebulin	Mus musculus OX=10090	Neb	1	1	CS_mouse_and_contaminants_and_iRT_20180705
QExHF07583	2		_LVHYMNVAK_	_LVHYMNVAK_	LVHYMNVAK	-8.74815	-8.74815	E9Q1W3	False	_LVHYMNVAK_	537.792	0	617112	noloss	6	b	1	758.365	35.276	False	E9Q1W3	E9Q1W3_MOUSE	Nebulin	Mus musculus OX=10090	Neb	1	1	CS_mouse_and_contaminants_and_iRT_20180705
QExHF07583	2		_LVHYMNVAK_	_LVHYMNVAK_	LVHYMNVAK	-8.74815	-8.74815	E9Q1W3	False	_LVHYMNVAK_	537.792	0	617112	noloss	6	y	1	725.365	100	False	E9Q1W3	E9Q1W3_MOUSE	Nebulin	Mus musculus OX=10090	Neb	1	1	CS_mouse_and_contaminants_and_iRT_20180705
QExHF07583	2		_LVHYMNVAK_	_LVHYMNVAK_	LVHYMNVAK	-8.74815	-8.74815	E9Q1W3	False	_LVHYMNVAK_	537.792	0	617112	noloss	7	b	1	857.434	19.5695	True	E9Q1W3	E9Q1W3_MOUSE	Nebulin	Mus musculus OX=10090	Neb	1	1	CS_mouse_and_contaminants_and_iRT_20180705
QExHF07583	2		_LVHYMNVAK_	_LVHYMNVAK_	LVHYMNVAK	-8.74815	-8.74815	E9Q1W3	False	_LVHYMNVAK_	537.792	0	617112	noloss	7	y	1	862.424	51.7968	False	E9Q1W3	E9Q1W3_MOUSE	Nebulin	Mus musculus OX=10090	Neb	1	1	CS_mouse_and_contaminants_and_iRT_20180705
QExHF07583	2		_LVHYMNVAK_	_LVHYMNVAK_	LVHYMNVAK	-8.74815	-8.74815	E9Q1W3	False	_LVHYMNVAK_	537.792	0	617112	noloss	5	b	1	644.322	5.03588	True	E9Q1W3	E9Q1W3_MOUSE	Nebulin	Mus musculus OX=10090	Neb	1	1	CS_mouse_and_contaminants_and_iRT_20180705
QExHF07583	2		_LVHYMNVAK_	_LVHYMNVAK_	LVHYMNVAK	-8.74815	-8.74815	E9Q1W3	False	_LVHYMNVAK_	537.792	0	617112	noloss	8	y	2	481.25	10.3576	True	E9Q1W3	E9Q1W3_MOUSE	Nebulin	Mus musculus OX=10090	Neb	1	1	CS_mouse_and_contaminants_and_iRT_20180705
QExHF07583	2		_LVHYMNVAK_	_LVHYMNVAK_	LVHYMNVAK	-8.74815	-8.74815	E9Q1W3	False	_LVHYMNVAK_	537.792	0	617112	noloss	7	y	2	431.716	89.648	False	E9Q1W3	E9Q1W3_MOUSE	Nebulin	Mus musculus OX=10090	Neb	1	1	CS_mouse_and_contaminants_and_iRT_20180705
QExHF07583	2		_YYGYTGAFR_	_YYGYTGAFR_	YYGYTGAFR	23.8269	23.8269	contaminant_TRFL_HUMAN	True	_YYGYTGAFR_	549.256	9.50018e-05	220142	noloss	3	b	1	384.155	8.42213	False	contaminant_TRFL_HUMAN	contaminant_TRFL_HUMAN						CS_mouse_and_contaminants_and_iRT_20180705
QExHF07583	2		_YYGYTGAFR_	_YYGYTGAFR_	YYGYTGAFR	23.8269	23.8269	contaminant_TRFL_HUMAN	True	_YYGYTGAFR_	549.256	9.50018e-05	220142	noloss	4	y	1	450.246	9.42371	False	contaminant_TRFL_HUMAN	contaminant_TRFL_HUMAN						CS_mouse_and_contaminants_and_iRT_20180705
QExHF07583	2		_YYGYTGAFR_	_YYGYTGAFR_	YYGYTGAFR	23.8269	23.8269	contaminant_TRFL_HUMAN	True	_YYGYTGAFR_	549.256	9.50018e-05	220142	noloss	5	y	1	551.294	20.0396	False	contaminant_TRFL_HUMAN	contaminant_TRFL_HUMAN						CS_mouse_and_contaminants_and_iRT_20180705
QExHF07583	2		_YYGYTGAFR_	_YYGYTGAFR_	YYGYTGAFR	23.8269	23.8269	contaminant_TRFL_HUMAN	True	_YYGYTGAFR_	549.256	9.50018e-05	220142	noloss	6	y	1	714.357	7.94136	False	contaminant_TRFL_HUMAN	contaminant_TRFL_HUMAN						CS_mouse_and_contaminants_and_iRT_20180705
QExHF07583	2		_YYGYTGAFR_	_YYGYTGAFR_	YYGYTGAFR	23.8269	23.8269	contaminant_TRFL_HUMAN	True	_YYGYTGAFR_	549.256	9.50018e-05	220142	noloss	7	y	1	771.378	100	False	contaminant_TRFL_HUMAN	contaminant_TRFL_HUMAN						CS_mouse_and_contaminants_and_iRT_20180705
QExHF07583	2		_YYGYTGAFR_	_YYGYTGAFR_	YYGYTGAFR	23.8269	23.8269	contaminant_TRFL_HUMAN	True	_YYGYTGAFR_	549.256	9.50018e-05	220142	noloss	8	y	1	934.442	20.9406	False	contaminant_TRFL_HUMAN	contaminant_TRFL_HUMAN						CS_mouse_and_contaminants_and_iRT_20180705
QExHF07583	2		_DVLPGSAVC[+57]LK_	_DVLPGSAVC[Carbamidomethyl (C)]LK_	DVLPGSAVCLK	46.2027	46.2027	A2ASS6	False	_DVLPGSAVC[Carbamidomethyl (C)]LK_	579.813	5.19861e-06	1693320	noloss	3	b	1	328.187	6.53135	False	A2ASS6	TITIN_MOUSE	Titin	Mus musculus OX=10090	Ttn	1	1	CS_mouse_and_contaminants_and_iRT_20180705
QExHF07583	2		_DVLPGSAVC[+57]LK_	_DVLPGSAVC[Carbamidomethyl (C)]LK_	DVLPGSAVCLK	46.2027	46.2027	A2ASS6	False	_DVLPGSAVC[Carbamidomethyl (C)]LK_	579.813	5.19861e-06	1693320	noloss	3	y	1	420.228	23.1944	False	A2ASS6	TITIN_MOUSE	Titin	Mus musculus OX=10090	Ttn	1	1	CS_mouse_and_contaminants_and_iRT_20180705
QExHF07583	2		_DVLPGSAVC[+57]LK_	_DVLPGSAVC[Carbamidomethyl (C)]LK_	DVLPGSAVCLK	46.2027	46.2027	A2ASS6	False	_DVLPGSAVC[Carbamidomethyl (C)]LK_	579.813	5.19861e-06	1693320	noloss	4	y	1	519.296	5.95045	False	A2ASS6	TITIN_MOUSE	Titin	Mus musculus OX=10090	Ttn	1	1	CS_mouse_and_contaminants_and_iRT_20180705
QExHF07583	2		_DVLPGSAVC[+57]LK_	_DVLPGSAVC[Carbamidomethyl (C)]LK_	DVLPGSAVCLK	46.2027	46.2027	A2ASS6	False	_DVLPGSAVC[Carbamidomethyl (C)]LK_	579.813	5.19861e-06	1693320	noloss	6	y	1	677.365	14.8448	False	A2ASS6	TITIN_MOUSE	Titin	Mus musculus OX=10090	Ttn	1	1	CS_mouse_and_contaminants_and_iRT_20180705
QExHF07583	2		_DVLPGSAVC[+57]LK_	_DVLPGSAVC[Carbamidomethyl (C)]LK_	DVLPGSAVCLK	46.2027	46.2027	A2ASS6	False	_DVLPGSAVC[Carbamidomethyl (C)]LK_	579.813	5.19861e-06	1693320	noloss	7	y	1	734.387	39.4379	False	A2ASS6	TITIN_MOUSE	Titin	Mus musculus OX=10090	Ttn	1	1	CS_mouse_and_contaminants_and_iRT_20180705
QExHF07583	2		_DVLPGSAVC[+57]LK_	_DVLPGSAVC[Carbamidomethyl (C)]LK_	DVLPGSAVCLK	46.2027	46.2027	A2ASS6	False	_DVLPGSAVC[Carbamidomethyl (C)]LK_	579.813	5.19861e-06	1693320	noloss	8	y	1	831.439	100	False	A2ASS6	TITIN_MOUSE	Titin	Mus musculus OX=10090	Ttn	1	1	CS_mouse_and_contaminants_and_iRT_20180705
QExHF07583	2		_EFEMSNLQSK_	_EFEMSNLQSK_	EFEMSNLQSK	21.9945	21.9945	G3UW82	False	_EFEMSNLQSK_	606.782	9.17069e-06	14490880	noloss	3	b	1	406.161	10.5415	True	G3UW82	G3UW82_MOUSE	MCG140437, isoform CRA_d	Mus musculus OX=10090	Myh2	1	1	CS_mouse_and_contaminants_and_iRT_20180705
QExHF07583	2		_EFEMSNLQSK_	_EFEMSNLQSK_	EFEMSNLQSK	21.9945	21.9945	G3UW82	False	_EFEMSNLQSK_	606.782	9.17069e-06	14490880	noloss	3	y	1	362.203	28.8019	False	G3UW82	G3UW82_MOUSE	MCG140437, isoform CRA_d	Mus musculus OX=10090	Myh2	1	1	CS_mouse_and_contaminants_and_iRT_20180705
QExHF07583	2		_EFEMSNLQSK_	_EFEMSNLQSK_	EFEMSNLQSK	21.9945	21.9945	G3UW82	False	_EFEMSNLQSK_	606.782	9.17069e-06	14490880	noloss	4	y	1	475.287	26.3685	True	G3UW82	G3UW82_MOUSE	MCG140437, isoform CRA_d	Mus musculus OX=10090	Myh2	1	1	CS_mouse_and_contaminants_and_iRT_20180705
QExHF07583	2		_EFEMSNLQSK_	_EFEMSNLQSK_	EFEMSNLQSK	21.9945	21.9945	G3UW82	False	_EFEMSNLQSK_	606.782	9.17069e-06	14490880	noloss	5	y	1	589.33	27.3339	False	G3UW82	G3UW82_MOUSE	MCG140437, isoform CRA_d	Mus musculus OX=10090	Myh2	1	1	CS_mouse_and_contaminants_and_iRT_20180705
QExHF07583	2		_EFEMSNLQSK_	_EFEMSNLQSK_	EFEMSNLQSK	21.9945	21.9945	G3UW82	False	_EFEMSNLQSK_	606.782	9.17069e-06	14490880	noloss	6	y	1	676.362	100	False	G3UW82	G3UW82_MOUSE	MCG140437, isoform CRA_d	Mus musculus OX=10090	Myh2	1	1	CS_mouse_and_contaminants_and_iRT_20180705
QExHF07583	2		_EFEMSNLQSK_	_EFEMSNLQSK_	EFEMSNLQSK	21.9945	21.9945	G3UW82	False	_EFEMSNLQSK_	606.782	9.17069e-06	14490880	noloss	7	y	1	807.403	63.0565	False	G3UW82	G3UW82_MOUSE	MCG140437, isoform CRA_d	Mus musculus OX=10090	Myh2	1	1	CS_mouse_and_contaminants_and_iRT_20180705
QExHF07583	2		_EFEMSNLQSK_	_EFEMSNLQSK_	EFEMSNLQSK	21.9945	21.9945	G3UW82	False	_EFEMSNLQSK_	606.782	9.17069e-06	14490880	noloss	8	y	1	936.446	40.8366	False	G3UW82	G3UW82_MOUSE	MCG140437, isoform CRA_d	Mus musculus OX=10090	Myh2	1	1	CS_mouse_and_contaminants_and_iRT_20180705
QExHF07583	2		_EFEMSNLQSK_	_EFEMSNLQSK_	EFEMSNLQSK	21.9945	21.9945	G3UW82	False	_EFEMSNLQSK_	606.782	9.17069e-06	14490880	H2O	3	y	1	344.193	21.0206	True	G3UW82	G3UW82_MOUSE	MCG140437, isoform CRA_d	Mus musculus OX=10090	Myh2	1	1	CS_mouse_and_contaminants_and_iRT_20180705
QExHF07583	2		_EFEMSNLQSK_	_EFEMSNLQSK_	EFEMSNLQSK	21.9945	21.9945	G3UW82	False	_EFEMSNLQSK_	606.782	9.17069e-06	14490880	NH3	3	y	1	345.177	27.2005	False	G3UW82	G3UW82_MOUSE	MCG140437, isoform CRA_d	Mus musculus OX=10090	Myh2	1	1	CS_mouse_and_contaminants_and_iRT_20180705
QExHF07583	2		_EFEMSNLQSK_	_EFEMSNLQSK_	EFEMSNLQSK	21.9945	21.9945	G3UW82	False	_EFEMSNLQSK_	606.782	9.17069e-06	14490880	NH3	5	y	1	572.304	5.10878	True	G3UW82	G3UW82_MOUSE	MCG140437, isoform CRA_d	Mus musculus OX=10090	Myh2	1	1	CS_mouse_and_contaminants_and_iRT_20180705
QExHF07583	2		_EFEMSNLQSK_	_EFEMSNLQSK_	EFEMSNLQSK	21.9945	21.9945	G3UW82	False	_EFEMSNLQSK_	606.782	9.17069e-06	14490880	H2O	6	y	1	658.352	6.06156	True	G3UW82	G3UW82_MOUSE	MCG140437, isoform CRA_d	Mus musculus OX=10090	Myh2	1	1	CS_mouse_and_contaminants_and_iRT_20180705
QExHF07583	2		_EFEMSNLQSK_	_EFEMSNLQSK_	EFEMSNLQSK	21.9945	21.9945	G3UW82	False	_EFEMSNLQSK_	606.782	9.17069e-06	14490880	NH3	6	y	1	659.336	12.484	True	G3UW82	G3UW82_MOUSE	MCG140437, isoform CRA_d	Mus musculus OX=10090	Myh2	1	1	CS_mouse_and_contaminants_and_iRT_20180705
QExHF07583	2		_EFEMSNLQSK_	_EFEMSNLQSK_	EFEMSNLQSK	21.9945	21.9945	G3UW82	False	_EFEMSNLQSK_	606.782	9.17069e-06	14490880	H2O	7	y	1	789.392	5.0918	True	G3UW82	G3UW82_MOUSE	MCG140437, isoform CRA_d	Mus musculus OX=10090	Myh2	1	1	CS_mouse_and_contaminants_and_iRT_20180705
QExHF07583	2		_EFEMSNLQSK_	_EFEMSNLQSK_	EFEMSNLQSK	21.9945	21.9945	G3UW82	False	_EFEMSNLQSK_	606.782	9.17069e-06	14490880	H2O	8	y	1	918.435	15.3538	True	G3UW82	G3UW82_MOUSE	MCG140437, isoform CRA_d	Mus musculus OX=10090	Myh2	1	1	CS_mouse_and_contaminants_and_iRT_20180705
QExHF07583	2		_[+57]LTTGVEYQFR_	_[Carbamidomethyl (Any N-term)]LTTGVEYQFR_	LTTGVEYQFR	37.5725	37.5725	A2ASS6	False	_[Carbamidomethyl (Any N-term)]LTTGVEYQFR_	635.825	0.0015751	172770	noloss	4	y	1	613.309	22.893	False	A2ASS6	TITIN_MOUSE	Titin	Mus musculus OX=10090	Ttn	1	1	CS_mouse_and_contaminants_and_iRT_20180705
QExHF07583	2		_[+57]LTTGVEYQFR_	_[Carbamidomethyl (Any N-term)]LTTGVEYQFR_	LTTGVEYQFR	37.5725	37.5725	A2ASS6	False	_[Carbamidomethyl (Any N-term)]LTTGVEYQFR_	635.825	0.0015751	172770	noloss	5	y	1	742.352	31.404	False	A2ASS6	TITIN_MOUSE	Titin	Mus musculus OX=10090	Ttn	1	1	CS_mouse_and_contaminants_and_iRT_20180705
QExHF07583	2		_[+57]LTTGVEYQFR_	_[Carbamidomethyl (Any N-term)]LTTGVEYQFR_	LTTGVEYQFR	37.5725	37.5725	A2ASS6	False	_[Carbamidomethyl (Any N-term)]LTTGVEYQFR_	635.825	0.0015751	172770	noloss	6	y	1	841.42	9.93548	False	A2ASS6	TITIN_MOUSE	Titin	Mus musculus OX=10090	Ttn	1	1	CS_mouse_and_contaminants_and_iRT_20180705
QExHF07583	2		_[+57]LTTGVEYQFR_	_[Carbamidomethyl (Any N-term)]LTTGVEYQFR_	LTTGVEYQFR	37.5725	37.5725	A2ASS6	False	_[Carbamidomethyl (Any N-term)]LTTGVEYQFR_	635.825	0.0015751	172770	noloss	7	y	1	898.442	43.7612	False	A2ASS6	TITIN_MOUSE	Titin	Mus musculus OX=10090	Ttn	1	1	CS_mouse_and_contaminants_and_iRT_20180705
QExHF07583	2		_[+57]LTTGVEYQFR_	_[Carbamidomethyl (Any N-term)]LTTGVEYQFR_	LTTGVEYQFR	37.5725	37.5725	A2ASS6	False	_[Carbamidomethyl (Any N-term)]LTTGVEYQFR_	635.825	0.0015751	172770	noloss	8	y	1	999.489	100	False	A2ASS6	TITIN_MOUSE	Titin	Mus musculus OX=10090	Ttn	1	1	CS_mouse_and_contaminants_and_iRT_20180705
QExHF07583	2		_[+57]LTTGVEYQFR_	_[Carbamidomethyl (Any N-term)]LTTGVEYQFR_	LTTGVEYQFR	37.5725	37.5725	A2ASS6	False	_[Carbamidomethyl (Any N-term)]LTTGVEYQFR_	635.825	0.0015751	172770	noloss	9	y	1	1100.54	38.8016	False	A2ASS6	TITIN_MOUSE	Titin	Mus musculus OX=10090	Ttn	1	1	CS_mouse_and_contaminants_and_iRT_20180705
QExHF07583	2		_[+57]LTTGVEYQFR_	_[Carbamidomethyl (Any N-term)]LTTGVEYQFR_	LTTGVEYQFR	37.5725	37.5725	A2ASS6	False	_[Carbamidomethyl (Any N-term)]LTTGVEYQFR_	635.825	0.0015751	172770	noloss	3	y	1	450.246	5.24392	True	A2ASS6	TITIN_MOUSE	Titin	Mus musculus OX=10090	Ttn	1	1	CS_mouse_and_contaminants_and_iRT_20180705
QExHF07583	2		_[+57]LTTGVEYQFR_	_[Carbamidomethyl (Any N-term)]LTTGVEYQFR_	LTTGVEYQFR	37.5725	37.5725	A2ASS6	False	_[Carbamidomethyl (Any N-term)]LTTGVEYQFR_	635.825	0.0015751	172770	H2O	8	y	1	981.479	5.18843	True	A2ASS6	TITIN_MOUSE	Titin	Mus musculus OX=10090	Ttn	1	1	CS_mouse_and_contaminants_and_iRT_20180705
QExHF07583	3		_NIPEEAPVKPK_	_NIPEEAPVKPK_	NIPEEAPVKPK	-8.63752	-8.63752	Q61941	True	_NIPEEAPVKPK_	407.899	0.0007391	314818	noloss	3	y	1	372.261	26.0229	False	Q61941	NNTM_MOUSE	NAD(P) transhydrogenase, mitochondrial	Mus musculus OX=10090	Nnt	1	2	CS_mouse_and_contaminants_and_iRT_20180705
QExHF07583	3		_NIPEEAPVKPK_	_NIPEEAPVKPK_	NIPEEAPVKPK	-8.63752	-8.63752	Q61941	True	_NIPEEAPVKPK_	407.899	0.0007391	314818	noloss	5	y	1	568.382	65.4791	False	Q61941	NNTM_MOUSE	NAD(P) transhydrogenase, mitochondrial	Mus musculus OX=10090	Nnt	1	2	CS_mouse_and_contaminants_and_iRT_20180705
QExHF07583	3		_NIPEEAPVKPK_	_NIPEEAPVKPK_	NIPEEAPVKPK	-8.63752	-8.63752	Q61941	True	_NIPEEAPVKPK_	407.899	0.0007391	314818	noloss	6	y	1	639.419	32.7587	False	Q61941	NNTM_MOUSE	NAD(P) transhydrogenase, mitochondrial	Mus musculus OX=10090	Nnt	1	2	CS_mouse_and_contaminants_and_iRT_20180705
QExHF07583	3		_NIPEEAPVKPK_	_NIPEEAPVKPK_	NIPEEAPVKPK	-8.63752	-8.63752	Q61941	True	_NIPEEAPVKPK_	407.899	0.0007391	314818	noloss	7	y	1	768.461	52.5468	False	Q61941	NNTM_MOUSE	NAD(P) transhydrogenase, mitochondrial	Mus musculus OX=10090	Nnt	1	2	CS_mouse_and_contaminants_and_iRT_20180705
QExHF07583	3		_NIPEEAPVKPK_	_NIPEEAPVKPK_	NIPEEAPVKPK	-8.63752	-8.63752	Q61941	True	_NIPEEAPVKPK_	407.899	0.0007391	314818	noloss	8	y	1	897.504	38.328	False	Q61941	NNTM_MOUSE	NAD(P) transhydrogenase, mitochondrial	Mus musculus OX=10090	Nnt	1	2	CS_mouse_and_contaminants_and_iRT_20180705
QExHF07583	3		_NIPEEAPVKPK_	_NIPEEAPVKPK_	NIPEEAPVKPK	-8.63752	-8.63752	Q61941	True	_NIPEEAPVKPK_	407.899	0.0007391	314818	noloss	9	y	2	497.782	35.6791	False	Q61941	NNTM_MOUSE	NAD(P) transhydrogenase, mitochondrial	Mus musculus OX=10090	Nnt	1	2	CS_mouse_and_contaminants_and_iRT_20180705
QExHF07583	3		_NIPEEAPVKPK_	_NIPEEAPVKPK_	NIPEEAPVKPK	-8.63752	-8.63752	Q61941	True	_NIPEEAPVKPK_	407.899	0.0007391	314818	noloss	4	b	1	454.23	6.2119	True	Q61941	NNTM_MOUSE	NAD(P) transhydrogenase, mitochondrial	Mus musculus OX=10090	Nnt	1	2	CS_mouse_and_contaminants_and_iRT_20180705
QExHF07583	3		_NIPEEAPVKPK_	_NIPEEAPVKPK_	NIPEEAPVKPK	-8.63752	-8.63752	Q61941	True	_NIPEEAPVKPK_	407.899	0.0007391	314818	noloss	4	y	1	471.329	20.32	True	Q61941	NNTM_MOUSE	NAD(P) transhydrogenase, mitochondrial	Mus musculus OX=10090	Nnt	1	2	CS_mouse_and_contaminants_and_iRT_20180705
QExHF07583	2		_[+57]LTEGNEYVFR_	_[Carbamidomethyl (Any N-term)]LTEGNEYVFR_	LTEGNEYVFR	32.8328	32.8328	A2ASS6	False	_[Carbamidomethyl (Any N-term)]LTEGNEYVFR_	642.815	0.000254789	727634	noloss	3	y	1	421.256	7.6757	True	A2ASS6	TITIN_MOUSE	Titin	Mus musculus OX=10090	Ttn	1	1	CS_mouse_and_contaminants_and_iRT_20180705
QExHF07583	2		_[+57]LTEGNEYVFR_	_[Carbamidomethyl (Any N-term)]LTEGNEYVFR_	LTEGNEYVFR	32.8328	32.8328	A2ASS6	False	_[Carbamidomethyl (Any N-term)]LTEGNEYVFR_	642.815	0.000254789	727634	noloss	4	y	1	584.319	22.5909	False	A2ASS6	TITIN_MOUSE	Titin	Mus musculus OX=10090	Ttn	1	1	CS_mouse_and_contaminants_and_iRT_20180705
QExHF07583	2		_[+57]LTEGNEYVFR_	_[Carbamidomethyl (Any N-term)]LTEGNEYVFR_	LTEGNEYVFR	32.8328	32.8328	A2ASS6	False	_[Carbamidomethyl (Any N-term)]LTEGNEYVFR_	642.815	0.000254789	727634	noloss	5	y	1	713.362	11.522	False	A2ASS6	TITIN_MOUSE	Titin	Mus musculus OX=10090	Ttn	1	1	CS_mouse_and_contaminants_and_iRT_20180705
QExHF07583	2		_[+57]LTEGNEYVFR_	_[Carbamidomethyl (Any N-term)]LTEGNEYVFR_	LTEGNEYVFR	32.8328	32.8328	A2ASS6	False	_[Carbamidomethyl (Any N-term)]LTEGNEYVFR_	642.815	0.000254789	727634	noloss	6	y	1	827.405	11.0732	False	A2ASS6	TITIN_MOUSE	Titin	Mus musculus OX=10090	Ttn	1	1	CS_mouse_and_contaminants_and_iRT_20180705
QExHF07583	2		_[+57]LTEGNEYVFR_	_[Carbamidomethyl (Any N-term)]LTEGNEYVFR_	LTEGNEYVFR	32.8328	32.8328	A2ASS6	False	_[Carbamidomethyl (Any N-term)]LTEGNEYVFR_	642.815	0.000254789	727634	noloss	7	y	1	884.426	70.0482	False	A2ASS6	TITIN_MOUSE	Titin	Mus musculus OX=10090	Ttn	1	1	CS_mouse_and_contaminants_and_iRT_20180705
QExHF07583	2		_[+57]LTEGNEYVFR_	_[Carbamidomethyl (Any N-term)]LTEGNEYVFR_	LTEGNEYVFR	32.8328	32.8328	A2ASS6	False	_[Carbamidomethyl (Any N-term)]LTEGNEYVFR_	642.815	0.000254789	727634	noloss	8	y	1	1013.47	100	False	A2ASS6	TITIN_MOUSE	Titin	Mus musculus OX=10090	Ttn	1	1	CS_mouse_and_contaminants_and_iRT_20180705
QExHF07583	2		_[+57]LTEGNEYVFR_	_[Carbamidomethyl (Any N-term)]LTEGNEYVFR_	LTEGNEYVFR	32.8328	32.8328	A2ASS6	False	_[Carbamidomethyl (Any N-term)]LTEGNEYVFR_	642.815	0.000254789	727634	noloss	9	y	1	1114.52	71.5533	False	A2ASS6	TITIN_MOUSE	Titin	Mus musculus OX=10090	Ttn	1	1	CS_mouse_and_contaminants_and_iRT_20180705
QExHF07583	2		_[+57]KESYSVYVYK_	_[Carbamidomethyl (Any N-term)]KESYSVYVYK_	KESYSVYVYK	6.95699	6.95699	P10853;P10854;Q64475;Q64478;Q64525;Q6ZWY9;Q8CBB6;Q8CGP1;Q8CGP2	False	_[Carbamidomethyl (Any N-term)]KESYSVYVYK_	661.835	0.0015751	166359	noloss	3	y	1	409.245	25.8518	False	P10853;P10854;Q64475;Q64478;Q64525;Q6ZWY9;Q8CBB6;Q8CGP1;Q8CGP2	H2B1F_MOUSE;H2B1M_MOUSE;H2B1B_MOUSE;H2B1H_MOUSE;H2B2B_MOUSE;H2B1C_MOUSE;Q8CBB6_MOUSE;H2B1K_MOUSE;H2B1P_MOUSE	Histone H2B type 1-F/J/L;Histone H2B type 1-M;Histone H2B type 1-B;Histone H2B type 1-H;Histone H2B type 2-B;Histone H2B type 1-C/E/G;Histone H2B;Histone H2B type 1-K;Histone H2B type 1-P	Mus musculus OX=10090	Hist1h2bf;Hist1h2bm;Hist1h2bb;Hist1h2bh;Hist2h2bb;Hist1h2bc;Hist1h2bq;Hist1h2bk;Hist1h2bp	1;1;1;1;1;1;2;1;1	2;2;3;3;3;3;1;3;3	CS_mouse_and_contaminants_and_iRT_20180705
QExHF07583	2		_[+57]KESYSVYVYK_	_[Carbamidomethyl (Any N-term)]KESYSVYVYK_	KESYSVYVYK	6.95699	6.95699	P10853;P10854;Q64475;Q64478;Q64525;Q6ZWY9;Q8CBB6;Q8CGP1;Q8CGP2	False	_[Carbamidomethyl (Any N-term)]KESYSVYVYK_	661.835	0.0015751	166359	noloss	4	y	1	572.308	24.9312	False	P10853;P10854;Q64475;Q64478;Q64525;Q6ZWY9;Q8CBB6;Q8CGP1;Q8CGP2	H2B1F_MOUSE;H2B1M_MOUSE;H2B1B_MOUSE;H2B1H_MOUSE;H2B2B_MOUSE;H2B1C_MOUSE;Q8CBB6_MOUSE;H2B1K_MOUSE;H2B1P_MOUSE	Histone H2B type 1-F/J/L;Histone H2B type 1-M;Histone H2B type 1-B;Histone H2B type 1-H;Histone H2B type 2-B;Histone H2B type 1-C/E/G;Histone H2B;Histone H2B type 1-K;Histone H2B type 1-P	Mus musculus OX=10090	Hist1h2bf;Hist1h2bm;Hist1h2bb;Hist1h2bh;Hist2h2bb;Hist1h2bc;Hist1h2bq;Hist1h2bk;Hist1h2bp	1;1;1;1;1;1;2;1;1	2;2;3;3;3;3;1;3;3	CS_mouse_and_contaminants_and_iRT_20180705
QExHF07583	2		_[+57]KESYSVYVYK_	_[Carbamidomethyl (Any N-term)]KESYSVYVYK_	KESYSVYVYK	6.95699	6.95699	P10853;P10854;Q64475;Q64478;Q64525;Q6ZWY9;Q8CBB6;Q8CGP1;Q8CGP2	False	_[Carbamidomethyl (Any N-term)]KESYSVYVYK_	661.835	0.0015751	166359	noloss	6	b	1	751.362	21.1332	False	P10853;P10854;Q64475;Q64478;Q64525;Q6ZWY9;Q8CBB6;Q8CGP1;Q8CGP2	H2B1F_MOUSE;H2B1M_MOUSE;H2B1B_MOUSE;H2B1H_MOUSE;H2B2B_MOUSE;H2B1C_MOUSE;Q8CBB6_MOUSE;H2B1K_MOUSE;H2B1P_MOUSE	Histone H2B type 1-F/J/L;Histone H2B type 1-M;Histone H2B type 1-B;Histone H2B type 1-H;Histone H2B type 2-B;Histone H2B type 1-C/E/G;Histone H2B;Histone H2B type 1-K;Histone H2B type 1-P	Mus musculus OX=10090	Hist1h2bf;Hist1h2bm;Hist1h2bb;Hist1h2bh;Hist2h2bb;Hist1h2bc;Hist1h2bq;Hist1h2bk;Hist1h2bp	1;1;1;1;1;1;2;1;1	2;2;3;3;3;3;1;3;3	CS_mouse_and_contaminants_and_iRT_20180705
QExHF07583	2		_[+57]KESYSVYVYK_	_[Carbamidomethyl (Any N-term)]KESYSVYVYK_	KESYSVYVYK	6.95699	6.95699	P10853;P10854;Q64475;Q64478;Q64525;Q6ZWY9;Q8CBB6;Q8CGP1;Q8CGP2	False	_[Carbamidomethyl (Any N-term)]KESYSVYVYK_	661.835	0.0015751	166359	noloss	8	y	1	1008.5	55.0979	False	P10853;P10854;Q64475;Q64478;Q64525;Q6ZWY9;Q8CBB6;Q8CGP1;Q8CGP2	H2B1F_MOUSE;H2B1M_MOUSE;H2B1B_MOUSE;H2B1H_MOUSE;H2B2B_MOUSE;H2B1C_MOUSE;Q8CBB6_MOUSE;H2B1K_MOUSE;H2B1P_MOUSE	Histone H2B type 1-F/J/L;Histone H2B type 1-M;Histone H2B type 1-B;Histone H2B type 1-H;Histone H2B type 2-B;Histone H2B type 1-C/E/G;Histone H2B;Histone H2B type 1-K;Histone H2B type 1-P	Mus musculus OX=10090	Hist1h2bf;Hist1h2bm;Hist1h2bb;Hist1h2bh;Hist2h2bb;Hist1h2bc;Hist1h2bq;Hist1h2bk;Hist1h2bp	1;1;1;1;1;1;2;1;1	2;2;3;3;3;3;1;3;3	CS_mouse_and_contaminants_and_iRT_20180705
QExHF07583	2		_[+57]KESYSVYVYK_	_[Carbamidomethyl (Any N-term)]KESYSVYVYK_	KESYSVYVYK	6.95699	6.95699	P10853;P10854;Q64475;Q64478;Q64525;Q6ZWY9;Q8CBB6;Q8CGP1;Q8CGP2	False	_[Carbamidomethyl (Any N-term)]KESYSVYVYK_	661.835	0.0015751	166359	noloss	9	y	1	1137.55	37.4763	False	P10853;P10854;Q64475;Q64478;Q64525;Q6ZWY9;Q8CBB6;Q8CGP1;Q8CGP2	H2B1F_MOUSE;H2B1M_MOUSE;H2B1B_MOUSE;H2B1H_MOUSE;H2B2B_MOUSE;H2B1C_MOUSE;Q8CBB6_MOUSE;H2B1K_MOUSE;H2B1P_MOUSE	Histone H2B type 1-F/J/L;Histone H2B type 1-M;Histone H2B type 1-B;Histone H2B type 1-H;Histone H2B type 2-B;Histone H2B type 1-C/E/G;Histone H2B;Histone H2B type 1-K;Histone H2B type 1-P	Mus musculus OX=10090	Hist1h2bf;Hist1h2bm;Hist1h2bb;Hist1h2bh;Hist2h2bb;Hist1h2bc;Hist1h2bq;Hist1h2bk;Hist1h2bp	1;1;1;1;1;1;2;1;1	2;2;3;3;3;3;1;3;3	CS_mouse_and_contaminants_and_iRT_20180705
QExHF07583	2		_[+57]KESYSVYVYK_	_[Carbamidomethyl (Any N-term)]KESYSVYVYK_	KESYSVYVYK	6.95699	6.95699	P10853;P10854;Q64475;Q64478;Q64525;Q6ZWY9;Q8CBB6;Q8CGP1;Q8CGP2	False	_[Carbamidomethyl (Any N-term)]KESYSVYVYK_	661.835	0.0015751	166359	noloss	6	y	1	758.408	19.4158	True	P10853;P10854;Q64475;Q64478;Q64525;Q6ZWY9;Q8CBB6;Q8CGP1;Q8CGP2	H2B1F_MOUSE;H2B1M_MOUSE;H2B1B_MOUSE;H2B1H_MOUSE;H2B2B_MOUSE;H2B1C_MOUSE;Q8CBB6_MOUSE;H2B1K_MOUSE;H2B1P_MOUSE	Histone H2B type 1-F/J/L;Histone H2B type 1-M;Histone H2B type 1-B;Histone H2B type 1-H;Histone H2B type 2-B;Histone H2B type 1-C/E/G;Histone H2B;Histone H2B type 1-K;Histone H2B type 1-P	Mus musculus OX=10090	Hist1h2bf;Hist1h2bm;Hist1h2bb;Hist1h2bh;Hist2h2bb;Hist1h2bc;Hist1h2bq;Hist1h2bk;Hist1h2bp	1;1;1;1;1;1;2;1;1	2;2;3;3;3;3;1;3;3	CS_mouse_and_contaminants_and_iRT_20180705
QExHF07583	2		_[+57]KESYSVYVYK_	_[Carbamidomethyl (Any N-term)]KESYSVYVYK_	KESYSVYVYK	6.95699	6.95699	P10853;P10854;Q64475;Q64478;Q64525;Q6ZWY9;Q8CBB6;Q8CGP1;Q8CGP2	False	_[Carbamidomethyl (Any N-term)]KESYSVYVYK_	661.835	0.0015751	166359	noloss	7	b	1	914.425	24.0961	False	P10853;P10854;Q64475;Q64478;Q64525;Q6ZWY9;Q8CBB6;Q8CGP1;Q8CGP2	H2B1F_MOUSE;H2B1M_MOUSE;H2B1B_MOUSE;H2B1H_MOUSE;H2B2B_MOUSE;H2B1C_MOUSE;Q8CBB6_MOUSE;H2B1K_MOUSE;H2B1P_MOUSE	Histone H2B type 1-F/J/L;Histone H2B type 1-M;Histone H2B type 1-B;Histone H2B type 1-H;Histone H2B type 2-B;Histone H2B type 1-C/E/G;Histone H2B;Histone H2B type 1-K;Histone H2B type 1-P	Mus musculus OX=10090	Hist1h2bf;Hist1h2bm;Hist1h2bb;Hist1h2bh;Hist2h2bb;Hist1h2bc;Hist1h2bq;Hist1h2bk;Hist1h2bp	1;1;1;1;1;1;2;1;1	2;2;3;3;3;3;1;3;3	CS_mouse_and_contaminants_and_iRT_20180705
QExHF07583	2		_[+57]KESYSVYVYK_	_[Carbamidomethyl (Any N-term)]KESYSVYVYK_	KESYSVYVYK	6.95699	6.95699	P10853;P10854;Q64475;Q64478;Q64525;Q6ZWY9;Q8CBB6;Q8CGP1;Q8CGP2	False	_[Carbamidomethyl (Any N-term)]KESYSVYVYK_	661.835	0.0015751	166359	noloss	7	y	1	921.472	14.8144	True	P10853;P10854;Q64475;Q64478;Q64525;Q6ZWY9;Q8CBB6;Q8CGP1;Q8CGP2	H2B1F_MOUSE;H2B1M_MOUSE;H2B1B_MOUSE;H2B1H_MOUSE;H2B2B_MOUSE;H2B1C_MOUSE;Q8CBB6_MOUSE;H2B1K_MOUSE;H2B1P_MOUSE	Histone H2B type 1-F/J/L;Histone H2B type 1-M;Histone H2B type 1-B;Histone H2B type 1-H;Histone H2B type 2-B;Histone H2B type 1-C/E/G;Histone H2B;Histone H2B type 1-K;Histone H2B type 1-P	Mus musculus OX=10090	Hist1h2bf;Hist1h2bm;Hist1h2bb;Hist1h2bh;Hist2h2bb;Hist1h2bc;Hist1h2bq;Hist1h2bk;Hist1h2bp	1;1;1;1;1;1;2;1;1	2;2;3;3;3;3;1;3;3	CS_mouse_and_contaminants_and_iRT_20180705
QExHF07583	2		_[+57]KESYSVYVYK_	_[Carbamidomethyl (Any N-term)]KESYSVYVYK_	KESYSVYVYK	6.95699	6.95699	P10853;P10854;Q64475;Q64478;Q64525;Q6ZWY9;Q8CBB6;Q8CGP1;Q8CGP2	False	_[Carbamidomethyl (Any N-term)]KESYSVYVYK_	661.835	0.0015751	166359	noloss	8	b	1	1013.49	10.9563	True	P10853;P10854;Q64475;Q64478;Q64525;Q6ZWY9;Q8CBB6;Q8CGP1;Q8CGP2	H2B1F_MOUSE;H2B1M_MOUSE;H2B1B_MOUSE;H2B1H_MOUSE;H2B2B_MOUSE;H2B1C_MOUSE;Q8CBB6_MOUSE;H2B1K_MOUSE;H2B1P_MOUSE	Histone H2B type 1-F/J/L;Histone H2B type 1-M;Histone H2B type 1-B;Histone H2B type 1-H;Histone H2B type 2-B;Histone H2B type 1-C/E/G;Histone H2B;Histone H2B type 1-K;Histone H2B type 1-P	Mus musculus OX=10090	Hist1h2bf;Hist1h2bm;Hist1h2bb;Hist1h2bh;Hist2h2bb;Hist1h2bc;Hist1h2bq;Hist1h2bk;Hist1h2bp	1;1;1;1;1;1;2;1;1	2;2;3;3;3;3;1;3;3	CS_mouse_and_contaminants_and_iRT_20180705
QExHF07583	2		_[+57]KESYSVYVYK_	_[Carbamidomethyl (Any N-term)]KESYSVYVYK_	KESYSVYVYK	6.95699	6.95699	P10853;P10854;Q64475;Q64478;Q64525;Q6ZWY9;Q8CBB6;Q8CGP1;Q8CGP2	False	_[Carbamidomethyl (Any N-term)]KESYSVYVYK_	661.835	0.0015751	166359	H2O	7	b	1	896.415	10.5673	True	P10853;P10854;Q64475;Q64478;Q64525;Q6ZWY9;Q8CBB6;Q8CGP1;Q8CGP2	H2B1F_MOUSE;H2B1M_MOUSE;H2B1B_MOUSE;H2B1H_MOUSE;H2B2B_MOUSE;H2B1C_MOUSE;Q8CBB6_MOUSE;H2B1K_MOUSE;H2B1P_MOUSE	Histone H2B type 1-F/J/L;Histone H2B type 1-M;Histone H2B type 1-B;Histone H2B type 1-H;Histone H2B type 2-B;Histone H2B type 1-C/E/G;Histone H2B;Histone H2B type 1-K;Histone H2B type 1-P	Mus musculus OX=10090	Hist1h2bf;Hist1h2bm;Hist1h2bb;Hist1h2bh;Hist2h2bb;Hist1h2bc;Hist1h2bq;Hist1h2bk;Hist1h2bp	1;1;1;1;1;1;2;1;1	2;2;3;3;3;3;1;3;3	CS_mouse_and_contaminants_and_iRT_20180705
QExHF07583	2		_[+57]KESYSVYVYK_	_[Carbamidomethyl (Any N-term)]KESYSVYVYK_	KESYSVYVYK	6.95699	6.95699	P10853;P10854;Q64475;Q64478;Q64525;Q6ZWY9;Q8CBB6;Q8CGP1;Q8CGP2	False	_[Carbamidomethyl (Any N-term)]KESYSVYVYK_	661.835	0.0015751	166359	H2O	8	b	1	995.483	15.0298	True	P10853;P10854;Q64475;Q64478;Q64525;Q6ZWY9;Q8CBB6;Q8CGP1;Q8CGP2	H2B1F_MOUSE;H2B1M_MOUSE;H2B1B_MOUSE;H2B1H_MOUSE;H2B2B_MOUSE;H2B1C_MOUSE;Q8CBB6_MOUSE;H2B1K_MOUSE;H2B1P_MOUSE	Histone H2B type 1-F/J/L;Histone H2B type 1-M;Histone H2B type 1-B;Histone H2B type 1-H;Histone H2B type 2-B;Histone H2B type 1-C/E/G;Histone H2B;Histone H2B type 1-K;Histone H2B type 1-P	Mus musculus OX=10090	Hist1h2bf;Hist1h2bm;Hist1h2bb;Hist1h2bh;Hist2h2bb;Hist1h2bc;Hist1h2bq;Hist1h2bk;Hist1h2bp	1;1;1;1;1;1;2;1;1	2;2;3;3;3;3;1;3;3	CS_mouse_and_contaminants_and_iRT_20180705
QExHF07583	2		_[+57]KESYSVYVYK_	_[Carbamidomethyl (Any N-term)]KESYSVYVYK_	KESYSVYVYK	6.95699	6.95699	P10853;P10854;Q64475;Q64478;Q64525;Q6ZWY9;Q8CBB6;Q8CGP1;Q8CGP2	False	_[Carbamidomethyl (Any N-term)]KESYSVYVYK_	661.835	0.0015751	166359	H2O	9	y	2	560.271	7.80176	True	P10853;P10854;Q64475;Q64478;Q64525;Q6ZWY9;Q8CBB6;Q8CGP1;Q8CGP2	H2B1F_MOUSE;H2B1M_MOUSE;H2B1B_MOUSE;H2B1H_MOUSE;H2B2B_MOUSE;H2B1C_MOUSE;Q8CBB6_MOUSE;H2B1K_MOUSE;H2B1P_MOUSE	Histone H2B type 1-F/J/L;Histone H2B type 1-M;Histone H2B type 1-B;Histone H2B type 1-H;Histone H2B type 2-B;Histone H2B type 1-C/E/G;Histone H2B;Histone H2B type 1-K;Histone H2B type 1-P	Mus musculus OX=10090	Hist1h2bf;Hist1h2bm;Hist1h2bb;Hist1h2bh;Hist2h2bb;Hist1h2bc;Hist1h2bq;Hist1h2bk;Hist1h2bp	1;1;1;1;1;1;2;1;1	2;2;3;3;3;3;1;3;3	CS_mouse_and_contaminants_and_iRT_20180705
QExHF07583	2		_[+57]KESYSVYVYK_	_[Carbamidomethyl (Any N-term)]KESYSVYVYK_	KESYSVYVYK	6.95699	6.95699	P10853;P10854;Q64475;Q64478;Q64525;Q6ZWY9;Q8CBB6;Q8CGP1;Q8CGP2	False	_[Carbamidomethyl (Any N-term)]KESYSVYVYK_	661.835	0.0015751	166359	noloss	5	y	1	671.376	12.8192	True	P10853;P10854;Q64475;Q64478;Q64525;Q6ZWY9;Q8CBB6;Q8CGP1;Q8CGP2	H2B1F_MOUSE;H2B1M_MOUSE;H2B1B_MOUSE;H2B1H_MOUSE;H2B2B_MOUSE;H2B1C_MOUSE;Q8CBB6_MOUSE;H2B1K_MOUSE;H2B1P_MOUSE	Histone H2B type 1-F/J/L;Histone H2B type 1-M;Histone H2B type 1-B;Histone H2B type 1-H;Histone H2B type 2-B;Histone H2B type 1-C/E/G;Histone H2B;Histone H2B type 1-K;Histone H2B type 1-P	Mus musculus OX=10090	Hist1h2bf;Hist1h2bm;Hist1h2bb;Hist1h2bh;Hist2h2bb;Hist1h2bc;Hist1h2bq;Hist1h2bk;Hist1h2bp	1;1;1;1;1;1;2;1;1	2;2;3;3;3;3;1;3;3	CS_mouse_and_contaminants_and_iRT_20180705
QExHF07583	2		_[+57]KESYSVYVYK_	_[Carbamidomethyl (Any N-term)]KESYSVYVYK_	KESYSVYVYK	6.95699	6.95699	P10853;P10854;Q64475;Q64478;Q64525;Q6ZWY9;Q8CBB6;Q8CGP1;Q8CGP2	False	_[Carbamidomethyl (Any N-term)]KESYSVYVYK_	661.835	0.0015751	166359	H2O	6	b	1	733.352	10.5928	True	P10853;P10854;Q64475;Q64478;Q64525;Q6ZWY9;Q8CBB6;Q8CGP1;Q8CGP2	H2B1F_MOUSE;H2B1M_MOUSE;H2B1B_MOUSE;H2B1H_MOUSE;H2B2B_MOUSE;H2B1C_MOUSE;Q8CBB6_MOUSE;H2B1K_MOUSE;H2B1P_MOUSE	Histone H2B type 1-F/J/L;Histone H2B type 1-M;Histone H2B type 1-B;Histone H2B type 1-H;Histone H2B type 2-B;Histone H2B type 1-C/E/G;Histone H2B;Histone H2B type 1-K;Histone H2B type 1-P	Mus musculus OX=10090	Hist1h2bf;Hist1h2bm;Hist1h2bb;Hist1h2bh;Hist2h2bb;Hist1h2bc;Hist1h2bq;Hist1h2bk;Hist1h2bp	1;1;1;1;1;1;2;1;1	2;2;3;3;3;3;1;3;3	CS_mouse_and_contaminants_and_iRT_20180705
QExHF07583	2		_[+57]KESYSVYVYK_	_[Carbamidomethyl (Any N-term)]KESYSVYVYK_	KESYSVYVYK	6.95699	6.95699	P10853;P10854;Q64475;Q64478;Q64525;Q6ZWY9;Q8CBB6;Q8CGP1;Q8CGP2	False	_[Carbamidomethyl (Any N-term)]KESYSVYVYK_	661.835	0.0015751	166359	H2O	9	y	1	1119.54	10.557	True	P10853;P10854;Q64475;Q64478;Q64525;Q6ZWY9;Q8CBB6;Q8CGP1;Q8CGP2	H2B1F_MOUSE;H2B1M_MOUSE;H2B1B_MOUSE;H2B1H_MOUSE;H2B2B_MOUSE;H2B1C_MOUSE;Q8CBB6_MOUSE;H2B1K_MOUSE;H2B1P_MOUSE	Histone H2B type 1-F/J/L;Histone H2B type 1-M;Histone H2B type 1-B;Histone H2B type 1-H;Histone H2B type 2-B;Histone H2B type 1-C/E/G;Histone H2B;Histone H2B type 1-K;Histone H2B type 1-P	Mus musculus OX=10090	Hist1h2bf;Hist1h2bm;Hist1h2bb;Hist1h2bh;Hist2h2bb;Hist1h2bc;Hist1h2bq;Hist1h2bk;Hist1h2bp	1;1;1;1;1;1;2;1;1	2;2;3;3;3;3;1;3;3	CS_mouse_and_contaminants_and_iRT_20180705
QExHF07583	2		_[+57]KESYSVYVYK_	_[Carbamidomethyl (Any N-term)]KESYSVYVYK_	KESYSVYVYK	6.95699	6.95699	P10853;P10854;Q64475;Q64478;Q64525;Q6ZWY9;Q8CBB6;Q8CGP1;Q8CGP2	False	_[Carbamidomethyl (Any N-term)]KESYSVYVYK_	661.835	0.0015751	166359	noloss	5	b	1	652.294	7.92343	True	P10853;P10854;Q64475;Q64478;Q64525;Q6ZWY9;Q8CBB6;Q8CGP1;Q8CGP2	H2B1F_MOUSE;H2B1M_MOUSE;H2B1B_MOUSE;H2B1H_MOUSE;H2B2B_MOUSE;H2B1C_MOUSE;Q8CBB6_MOUSE;H2B1K_MOUSE;H2B1P_MOUSE	Histone H2B type 1-F/J/L;Histone H2B type 1-M;Histone H2B type 1-B;Histone H2B type 1-H;Histone H2B type 2-B;Histone H2B type 1-C/E/G;Histone H2B;Histone H2B type 1-K;Histone H2B type 1-P	Mus musculus OX=10090	Hist1h2bf;Hist1h2bm;Hist1h2bb;Hist1h2bh;Hist2h2bb;Hist1h2bc;Hist1h2bq;Hist1h2bk;Hist1h2bp	1;1;1;1;1;1;2;1;1	2;2;3;3;3;3;1;3;3	CS_mouse_and_contaminants_and_iRT_20180705
QExHF07583	2		_[+57]VAELYEEEMR_	_[Carbamidomethyl (Any N-term)]VAELYEEEMR_	VAELYEEEMR	34.0113	34.0113	P31001	True	_[Carbamidomethyl (Any N-term)]VAELYEEEMR_	663.306	0.00018797	142534	noloss	3	b	1	357.177	86.7218	False	P31001	DESM_MOUSE	Desmin	Mus musculus OX=10090	Des	1	3	CS_mouse_and_contaminants_and_iRT_20180705
QExHF07583	2		_[+57]VAELYEEEMR_	_[Carbamidomethyl (Any N-term)]VAELYEEEMR_	VAELYEEEMR	34.0113	34.0113	P31001	True	_[Carbamidomethyl (Any N-term)]VAELYEEEMR_	663.306	0.00018797	142534	noloss	4	y	1	564.245	20.1299	False	P31001	DESM_MOUSE	Desmin	Mus musculus OX=10090	Des	1	3	CS_mouse_and_contaminants_and_iRT_20180705
QExHF07583	2		_[+57]VAELYEEEMR_	_[Carbamidomethyl (Any N-term)]VAELYEEEMR_	VAELYEEEMR	34.0113	34.0113	P31001	True	_[Carbamidomethyl (Any N-term)]VAELYEEEMR_	663.306	0.00018797	142534	noloss	5	y	1	693.287	19.3064	True	P31001	DESM_MOUSE	Desmin	Mus musculus OX=10090	Des	1	3	CS_mouse_and_contaminants_and_iRT_20180705
QExHF07583	2		_[+57]VAELYEEEMR_	_[Carbamidomethyl (Any N-term)]VAELYEEEMR_	VAELYEEEMR	34.0113	34.0113	P31001	True	_[Carbamidomethyl (Any N-term)]VAELYEEEMR_	663.306	0.00018797	142534	noloss	6	y	1	856.351	80.6942	False	P31001	DESM_MOUSE	Desmin	Mus musculus OX=10090	Des	1	3	CS_mouse_and_contaminants_and_iRT_20180705
QExHF07583	2		_[+57]VAELYEEEMR_	_[Carbamidomethyl (Any N-term)]VAELYEEEMR_	VAELYEEEMR	34.0113	34.0113	P31001	True	_[Carbamidomethyl (Any N-term)]VAELYEEEMR_	663.306	0.00018797	142534	noloss	7	y	1	969.435	67.8585	False	P31001	DESM_MOUSE	Desmin	Mus musculus OX=10090	Des	1	3	CS_mouse_and_contaminants_and_iRT_20180705
QExHF07583	2		_[+57]VAELYEEEMR_	_[Carbamidomethyl (Any N-term)]VAELYEEEMR_	VAELYEEEMR	34.0113	34.0113	P31001	True	_[Carbamidomethyl (Any N-term)]VAELYEEEMR_	663.306	0.00018797	142534	noloss	8	y	1	1098.48	100	False	P31001	DESM_MOUSE	Desmin	Mus musculus OX=10090	Des	1	3	CS_mouse_and_contaminants_and_iRT_20180705
QExHF07583	2		_[+57]VAELYEEEMR_	_[Carbamidomethyl (Any N-term)]VAELYEEEMR_	VAELYEEEMR	34.0113	34.0113	P31001	True	_[Carbamidomethyl (Any N-term)]VAELYEEEMR_	663.306	0.00018797	142534	noloss	9	y	1	1169.51	48.6943	False	P31001	DESM_MOUSE	Desmin	Mus musculus OX=10090	Des	1	3	CS_mouse_and_contaminants_and_iRT_20180705
QExHF07583	2		_TSFQFTGQSFK_	_TSFQFTGQSFK_	TSFQFTGQSFK	37.2779	37.2779	A2ASS6	False	_TSFQFTGQSFK_	639.312	0	2092287	noloss	3	y	1	381.213	26.0716	False	A2ASS6	TITIN_MOUSE	Titin	Mus musculus OX=10090	Ttn	1	1	CS_mouse_and_contaminants_and_iRT_20180705
QExHF07583	2		_TSFQFTGQSFK_	_TSFQFTGQSFK_	TSFQFTGQSFK	37.2779	37.2779	A2ASS6	False	_TSFQFTGQSFK_	639.312	0	2092287	noloss	5	y	1	566.293	35.8433	False	A2ASS6	TITIN_MOUSE	Titin	Mus musculus OX=10090	Ttn	1	1	CS_mouse_and_contaminants_and_iRT_20180705
QExHF07583	2		_TSFQFTGQSFK_	_TSFQFTGQSFK_	TSFQFTGQSFK	37.2779	37.2779	A2ASS6	False	_TSFQFTGQSFK_	639.312	0	2092287	noloss	6	y	1	667.341	55.7398	False	A2ASS6	TITIN_MOUSE	Titin	Mus musculus OX=10090	Ttn	1	1	CS_mouse_and_contaminants_and_iRT_20180705
QExHF07583	2		_TSFQFTGQSFK_	_TSFQFTGQSFK_	TSFQFTGQSFK	37.2779	37.2779	A2ASS6	False	_TSFQFTGQSFK_	639.312	0	2092287	noloss	7	y	1	814.409	100	False	A2ASS6	TITIN_MOUSE	Titin	Mus musculus OX=10090	Ttn	1	1	CS_mouse_and_contaminants_and_iRT_20180705
QExHF07583	2		_TSFQFTGQSFK_	_TSFQFTGQSFK_	TSFQFTGQSFK	37.2779	37.2779	A2ASS6	False	_TSFQFTGQSFK_	639.312	0	2092287	noloss	8	y	1	942.468	23.9726	True	A2ASS6	TITIN_MOUSE	Titin	Mus musculus OX=10090	Ttn	1	1	CS_mouse_and_contaminants_and_iRT_20180705
QExHF07583	2		_TSFQFTGQSFK_	_TSFQFTGQSFK_	TSFQFTGQSFK	37.2779	37.2779	A2ASS6	False	_TSFQFTGQSFK_	639.312	0	2092287	noloss	9	y	1	1089.54	16.3572	True	A2ASS6	TITIN_MOUSE	Titin	Mus musculus OX=10090	Ttn	1	1	CS_mouse_and_contaminants_and_iRT_20180705
QExHF07583	2		_TSFQFTGQSFK_	_TSFQFTGQSFK_	TSFQFTGQSFK	37.2779	37.2779	A2ASS6	False	_TSFQFTGQSFK_	639.312	0	2092287	H2O	3	b	1	318.145	30.2466	False	A2ASS6	TITIN_MOUSE	Titin	Mus musculus OX=10090	Ttn	1	1	CS_mouse_and_contaminants_and_iRT_20180705
QExHF07583	2		_TSFQFTGQSFK_	_TSFQFTGQSFK_	TSFQFTGQSFK	37.2779	37.2779	A2ASS6	False	_TSFQFTGQSFK_	639.312	0	2092287	H2O	7	y	1	796.399	7.30421	True	A2ASS6	TITIN_MOUSE	Titin	Mus musculus OX=10090	Ttn	1	1	CS_mouse_and_contaminants_and_iRT_20180705
QExHF07583	2		_TSFQFTGQSFK_	_TSFQFTGQSFK_	TSFQFTGQSFK	37.2779	37.2779	A2ASS6	False	_TSFQFTGQSFK_	639.312	0	2092287	H2O	8	y	2	462.732	11.7803	True	A2ASS6	TITIN_MOUSE	Titin	Mus musculus OX=10090	Ttn	1	1	CS_mouse_and_contaminants_and_iRT_20180705
QExHF07583	2		_TSFQFTGQSFK_	_TSFQFTGQSFK_	TSFQFTGQSFK	37.2779	37.2779	A2ASS6	False	_TSFQFTGQSFK_	639.312	0	2092287	NH3	8	y	1	925.441	37.8313	False	A2ASS6	TITIN_MOUSE	Titin	Mus musculus OX=10090	Ttn	1	1	CS_mouse_and_contaminants_and_iRT_20180705
QExHF07583	2		_[+57]GLQGSFEELC[+57]R_	_[Carbamidomethyl (Any N-term)]GLQGSFEELC[Carbamidomethyl (C)]R_	GLQGSFEELCR	37.0669	37.0669	D3Z041;P41216	False	_[Carbamidomethyl (Any N-term)]GLQGSFEELC[Carbamidomethyl (C)]R_	676.817	0.00690256	96166.2	noloss	5	y	1	706.319	17.9527	False	D3Z041;P41216	D3Z041_MOUSE;ACSL1_MOUSE	Long-chain-fatty-acid--CoA ligase 1	Mus musculus OX=10090	Acsl1	1	1;2	CS_mouse_and_contaminants_and_iRT_20180705
QExHF07583	2		_[+57]GLQGSFEELC[+57]R_	_[Carbamidomethyl (Any N-term)]GLQGSFEELC[Carbamidomethyl (C)]R_	GLQGSFEELCR	37.0669	37.0669	D3Z041;P41216	False	_[Carbamidomethyl (Any N-term)]GLQGSFEELC[Carbamidomethyl (C)]R_	676.817	0.00690256	96166.2	noloss	6	y	1	853.387	14.9814	True	D3Z041;P41216	D3Z041_MOUSE;ACSL1_MOUSE	Long-chain-fatty-acid--CoA ligase 1	Mus musculus OX=10090	Acsl1	1	1;2	CS_mouse_and_contaminants_and_iRT_20180705
QExHF07583	2		_[+57]GLQGSFEELC[+57]R_	_[Carbamidomethyl (Any N-term)]GLQGSFEELC[Carbamidomethyl (C)]R_	GLQGSFEELCR	37.0669	37.0669	D3Z041;P41216	False	_[Carbamidomethyl (Any N-term)]GLQGSFEELC[Carbamidomethyl (C)]R_	676.817	0.00690256	96166.2	noloss	8	y	1	997.441	100	False	D3Z041;P41216	D3Z041_MOUSE;ACSL1_MOUSE	Long-chain-fatty-acid--CoA ligase 1	Mus musculus OX=10090	Acsl1	1	1;2	CS_mouse_and_contaminants_and_iRT_20180705
QExHF07583	2		_[+57]GLQGSFEELC[+57]R_	_[Carbamidomethyl (Any N-term)]GLQGSFEELC[Carbamidomethyl (C)]R_	GLQGSFEELCR	37.0669	37.0669	D3Z041;P41216	False	_[Carbamidomethyl (Any N-term)]GLQGSFEELC[Carbamidomethyl (C)]R_	676.817	0.00690256	96166.2	noloss	9	y	1	1125.5	63.0785	False	D3Z041;P41216	D3Z041_MOUSE;ACSL1_MOUSE	Long-chain-fatty-acid--CoA ligase 1	Mus musculus OX=10090	Acsl1	1	1;2	CS_mouse_and_contaminants_and_iRT_20180705
QExHF07583	2		_[+57]GLQGSFEELC[+57]R_	_[Carbamidomethyl (Any N-term)]GLQGSFEELC[Carbamidomethyl (C)]R_	GLQGSFEELCR	37.0669	37.0669	D3Z041;P41216	False	_[Carbamidomethyl (Any N-term)]GLQGSFEELC[Carbamidomethyl (C)]R_	676.817	0.00690256	96166.2	NH3	9	y	1	1108.47	30.1519	False	D3Z041;P41216	D3Z041_MOUSE;ACSL1_MOUSE	Long-chain-fatty-acid--CoA ligase 1	Mus musculus OX=10090	Acsl1	1	1;2	CS_mouse_and_contaminants_and_iRT_20180705
QExHF07583	2		_[+57]GLQGSFEELC[+57]R_	_[Carbamidomethyl (Any N-term)]GLQGSFEELC[Carbamidomethyl (C)]R_	GLQGSFEELCR	37.0669	37.0669	D3Z041;P41216	False	_[Carbamidomethyl (Any N-term)]GLQGSFEELC[Carbamidomethyl (C)]R_	676.817	0.00690256	96166.2	noloss	7	y	1	940.419	16.09	False	D3Z041;P41216	D3Z041_MOUSE;ACSL1_MOUSE	Long-chain-fatty-acid--CoA ligase 1	Mus musculus OX=10090	Acsl1	1	1;2	CS_mouse_and_contaminants_and_iRT_20180705
QExHF07583	2		_[+57]GLQGSFEELC[+57]R_	_[Carbamidomethyl (Any N-term)]GLQGSFEELC[Carbamidomethyl (C)]R_	GLQGSFEELCR	37.0669	37.0669	D3Z041;P41216	False	_[Carbamidomethyl (Any N-term)]GLQGSFEELC[Carbamidomethyl (C)]R_	676.817	0.00690256	96166.2	noloss	3	b	1	356.193	11.4879	True	D3Z041;P41216	D3Z041_MOUSE;ACSL1_MOUSE	Long-chain-fatty-acid--CoA ligase 1	Mus musculus OX=10090	Acsl1	1	1;2	CS_mouse_and_contaminants_and_iRT_20180705
QExHF07583	2		_[+57]GLQGSFEELC[+57]R_	_[Carbamidomethyl (Any N-term)]GLQGSFEELC[Carbamidomethyl (C)]R_	GLQGSFEELCR	37.0669	37.0669	D3Z041;P41216	False	_[Carbamidomethyl (Any N-term)]GLQGSFEELC[Carbamidomethyl (C)]R_	676.817	0.00690256	96166.2	noloss	3	y	1	448.234	18.9809	False	D3Z041;P41216	D3Z041_MOUSE;ACSL1_MOUSE	Long-chain-fatty-acid--CoA ligase 1	Mus musculus OX=10090	Acsl1	1	1;2	CS_mouse_and_contaminants_and_iRT_20180705
QExHF07583	2		_[+57]GLQGSFEELC[+57]R_	_[Carbamidomethyl (Any N-term)]GLQGSFEELC[Carbamidomethyl (C)]R_	GLQGSFEELCR	37.0669	37.0669	D3Z041;P41216	False	_[Carbamidomethyl (Any N-term)]GLQGSFEELC[Carbamidomethyl (C)]R_	676.817	0.00690256	96166.2	noloss	4	y	1	577.276	14.3984	True	D3Z041;P41216	D3Z041_MOUSE;ACSL1_MOUSE	Long-chain-fatty-acid--CoA ligase 1	Mus musculus OX=10090	Acsl1	1	1;2	CS_mouse_and_contaminants_and_iRT_20180705
QExHF07583	2		_[+57]DTQLHLDDALR_	_[Carbamidomethyl (Any N-term)]DTQLHLDDALR_	DTQLHLDDALR	39.1257	39.1257	G3UW82	False	_[Carbamidomethyl (Any N-term)]DTQLHLDDALR_	677.341	0	2966082	noloss	3	b	1	402.162	30.0246	True	G3UW82	G3UW82_MOUSE	MCG140437, isoform CRA_d	Mus musculus OX=10090	Myh2	1	1	CS_mouse_and_contaminants_and_iRT_20180705
QExHF07583	2		_[+57]DTQLHLDDALR_	_[Carbamidomethyl (Any N-term)]DTQLHLDDALR_	DTQLHLDDALR	39.1257	39.1257	G3UW82	False	_[Carbamidomethyl (Any N-term)]DTQLHLDDALR_	677.341	0	2966082	noloss	3	y	1	359.24	41.3022	False	G3UW82	G3UW82_MOUSE	MCG140437, isoform CRA_d	Mus musculus OX=10090	Myh2	1	1	CS_mouse_and_contaminants_and_iRT_20180705
QExHF07583	2		_[+57]DTQLHLDDALR_	_[Carbamidomethyl (Any N-term)]DTQLHLDDALR_	DTQLHLDDALR	39.1257	39.1257	G3UW82	False	_[Carbamidomethyl (Any N-term)]DTQLHLDDALR_	677.341	0	2966082	noloss	4	b	1	515.246	14.2715	True	G3UW82	G3UW82_MOUSE	MCG140437, isoform CRA_d	Mus musculus OX=10090	Myh2	1	1	CS_mouse_and_contaminants_and_iRT_20180705
QExHF07583	2		_[+57]DTQLHLDDALR_	_[Carbamidomethyl (Any N-term)]DTQLHLDDALR_	DTQLHLDDALR	39.1257	39.1257	G3UW82	False	_[Carbamidomethyl (Any N-term)]DTQLHLDDALR_	677.341	0	2966082	noloss	4	y	1	474.267	27.0718	True	G3UW82	G3UW82_MOUSE	MCG140437, isoform CRA_d	Mus musculus OX=10090	Myh2	1	1	CS_mouse_and_contaminants_and_iRT_20180705
QExHF07583	2		_[+57]DTQLHLDDALR_	_[Carbamidomethyl (Any N-term)]DTQLHLDDALR_	DTQLHLDDALR	39.1257	39.1257	G3UW82	False	_[Carbamidomethyl (Any N-term)]DTQLHLDDALR_	677.341	0	2966082	noloss	5	b	1	652.305	14.3234	True	G3UW82	G3UW82_MOUSE	MCG140437, isoform CRA_d	Mus musculus OX=10090	Myh2	1	1	CS_mouse_and_contaminants_and_iRT_20180705
QExHF07583	2		_[+57]DTQLHLDDALR_	_[Carbamidomethyl (Any N-term)]DTQLHLDDALR_	DTQLHLDDALR	39.1257	39.1257	G3UW82	False	_[Carbamidomethyl (Any N-term)]DTQLHLDDALR_	677.341	0	2966082	noloss	5	y	1	589.294	30.0345	False	G3UW82	G3UW82_MOUSE	MCG140437, isoform CRA_d	Mus musculus OX=10090	Myh2	1	1	CS_mouse_and_contaminants_and_iRT_20180705
QExHF07583	2		_[+57]DTQLHLDDALR_	_[Carbamidomethyl (Any N-term)]DTQLHLDDALR_	DTQLHLDDALR	39.1257	39.1257	G3UW82	False	_[Carbamidomethyl (Any N-term)]DTQLHLDDALR_	677.341	0	2966082	noloss	6	y	1	702.378	53.9857	False	G3UW82	G3UW82_MOUSE	MCG140437, isoform CRA_d	Mus musculus OX=10090	Myh2	1	1	CS_mouse_and_contaminants_and_iRT_20180705
QExHF07583	2		_[+57]DTQLHLDDALR_	_[Carbamidomethyl (Any N-term)]DTQLHLDDALR_	DTQLHLDDALR	39.1257	39.1257	G3UW82	False	_[Carbamidomethyl (Any N-term)]DTQLHLDDALR_	677.341	0	2966082	noloss	7	y	1	839.437	100	False	G3UW82	G3UW82_MOUSE	MCG140437, isoform CRA_d	Mus musculus OX=10090	Myh2	1	1	CS_mouse_and_contaminants_and_iRT_20180705
QExHF07583	2		_[+57]DTQLHLDDALR_	_[Carbamidomethyl (Any N-term)]DTQLHLDDALR_	DTQLHLDDALR	39.1257	39.1257	G3UW82	False	_[Carbamidomethyl (Any N-term)]DTQLHLDDALR_	677.341	0	2966082	noloss	8	b	1	995.443	7.28235	True	G3UW82	G3UW82_MOUSE	MCG140437, isoform CRA_d	Mus musculus OX=10090	Myh2	1	1	CS_mouse_and_contaminants_and_iRT_20180705
QExHF07583	2		_[+57]DTQLHLDDALR_	_[Carbamidomethyl (Any N-term)]DTQLHLDDALR_	DTQLHLDDALR	39.1257	39.1257	G3UW82	False	_[Carbamidomethyl (Any N-term)]DTQLHLDDALR_	677.341	0	2966082	noloss	8	y	1	952.521	45.3103	False	G3UW82	G3UW82_MOUSE	MCG140437, isoform CRA_d	Mus musculus OX=10090	Myh2	1	1	CS_mouse_and_contaminants_and_iRT_20180705
QExHF07583	2		_[+57]DTQLHLDDALR_	_[Carbamidomethyl (Any N-term)]DTQLHLDDALR_	DTQLHLDDALR	39.1257	39.1257	G3UW82	False	_[Carbamidomethyl (Any N-term)]DTQLHLDDALR_	677.341	0	2966082	noloss	9	y	1	1080.58	15.7657	True	G3UW82	G3UW82_MOUSE	MCG140437, isoform CRA_d	Mus musculus OX=10090	Myh2	1	1	CS_mouse_and_contaminants_and_iRT_20180705
QExHF07583	2		_[+57]DTQLHLDDALR_	_[Carbamidomethyl (Any N-term)]DTQLHLDDALR_	DTQLHLDDALR	39.1257	39.1257	G3UW82	False	_[Carbamidomethyl (Any N-term)]DTQLHLDDALR_	677.341	0	2966082	noloss	10	y	2	591.317	19.1571	True	G3UW82	G3UW82_MOUSE	MCG140437, isoform CRA_d	Mus musculus OX=10090	Myh2	1	1	CS_mouse_and_contaminants_and_iRT_20180705
QExHF07583	2		_[+57]DTQLHLDDALR_	_[Carbamidomethyl (Any N-term)]DTQLHLDDALR_	DTQLHLDDALR	39.1257	39.1257	G3UW82	False	_[Carbamidomethyl (Any N-term)]DTQLHLDDALR_	677.341	0	2966082	H2O	3	b	1	384.151	32.8353	False	G3UW82	G3UW82_MOUSE	MCG140437, isoform CRA_d	Mus musculus OX=10090	Myh2	1	1	CS_mouse_and_contaminants_and_iRT_20180705
QExHF07583	2		_[+57]DTQLHLDDALR_	_[Carbamidomethyl (Any N-term)]DTQLHLDDALR_	DTQLHLDDALR	39.1257	39.1257	G3UW82	False	_[Carbamidomethyl (Any N-term)]DTQLHLDDALR_	677.341	0	2966082	NH3	9	y	1	1063.55	6.13418	True	G3UW82	G3UW82_MOUSE	MCG140437, isoform CRA_d	Mus musculus OX=10090	Myh2	1	1	CS_mouse_and_contaminants_and_iRT_20180705
QExHF07583	2		_AYDLQSDNLYK_	_AYDLQSDNLYK_	AYDLQSDNLYK	29.0565	29.0565	E9Q1W3	False	_AYDLQSDNLYK_	665.32	0	1399160	noloss	3	b	1	350.135	100	False	E9Q1W3	E9Q1W3_MOUSE	Nebulin	Mus musculus OX=10090	Neb	1	1	CS_mouse_and_contaminants_and_iRT_20180705
QExHF07583	2		_AYDLQSDNLYK_	_AYDLQSDNLYK_	AYDLQSDNLYK	29.0565	29.0565	E9Q1W3	False	_AYDLQSDNLYK_	665.32	0	1399160	noloss	3	y	1	423.26	6.78838	True	E9Q1W3	E9Q1W3_MOUSE	Nebulin	Mus musculus OX=10090	Neb	1	1	CS_mouse_and_contaminants_and_iRT_20180705
QExHF07583	2		_AYDLQSDNLYK_	_AYDLQSDNLYK_	AYDLQSDNLYK	29.0565	29.0565	E9Q1W3	False	_AYDLQSDNLYK_	665.32	0	1399160	noloss	4	y	1	537.303	16.6313	True	E9Q1W3	E9Q1W3_MOUSE	Nebulin	Mus musculus OX=10090	Neb	1	1	CS_mouse_and_contaminants_and_iRT_20180705
QExHF07583	2		_AYDLQSDNLYK_	_AYDLQSDNLYK_	AYDLQSDNLYK	29.0565	29.0565	E9Q1W3	False	_AYDLQSDNLYK_	665.32	0	1399160	noloss	5	y	1	652.33	9.91221	True	E9Q1W3	E9Q1W3_MOUSE	Nebulin	Mus musculus OX=10090	Neb	1	1	CS_mouse_and_contaminants_and_iRT_20180705
QExHF07583	2		_AYDLQSDNLYK_	_AYDLQSDNLYK_	AYDLQSDNLYK	29.0565	29.0565	E9Q1W3	False	_AYDLQSDNLYK_	665.32	0	1399160	noloss	6	y	1	739.362	52.6597	False	E9Q1W3	E9Q1W3_MOUSE	Nebulin	Mus musculus OX=10090	Neb	1	1	CS_mouse_and_contaminants_and_iRT_20180705
QExHF07583	2		_AYDLQSDNLYK_	_AYDLQSDNLYK_	AYDLQSDNLYK	29.0565	29.0565	E9Q1W3	False	_AYDLQSDNLYK_	665.32	0	1399160	noloss	7	y	1	867.421	30.9498	False	E9Q1W3	E9Q1W3_MOUSE	Nebulin	Mus musculus OX=10090	Neb	1	1	CS_mouse_and_contaminants_and_iRT_20180705
QExHF07583	2		_AYDLQSDNLYK_	_AYDLQSDNLYK_	AYDLQSDNLYK	29.0565	29.0565	E9Q1W3	False	_AYDLQSDNLYK_	665.32	0	1399160	noloss	8	y	1	980.505	23.397	False	E9Q1W3	E9Q1W3_MOUSE	Nebulin	Mus musculus OX=10090	Neb	1	1	CS_mouse_and_contaminants_and_iRT_20180705
QExHF07583	2		_AYDLQSDNLYK_	_AYDLQSDNLYK_	AYDLQSDNLYK	29.0565	29.0565	E9Q1W3	False	_AYDLQSDNLYK_	665.32	0	1399160	noloss	9	y	1	1095.53	42.5924	False	E9Q1W3	E9Q1W3_MOUSE	Nebulin	Mus musculus OX=10090	Neb	1	1	CS_mouse_and_contaminants_and_iRT_20180705
QExHF07583	2		_AYDLQSDNLYK_	_AYDLQSDNLYK_	AYDLQSDNLYK	29.0565	29.0565	E9Q1W3	False	_AYDLQSDNLYK_	665.32	0	1399160	H2O	7	y	1	849.41	9.5384	True	E9Q1W3	E9Q1W3_MOUSE	Nebulin	Mus musculus OX=10090	Neb	1	1	CS_mouse_and_contaminants_and_iRT_20180705
QExHF07583	2		_AYDLQSDNLYK_	_AYDLQSDNLYK_	AYDLQSDNLYK	29.0565	29.0565	E9Q1W3	False	_AYDLQSDNLYK_	665.32	0	1399160	NH3	7	y	1	850.394	26.515	False	E9Q1W3	E9Q1W3_MOUSE	Nebulin	Mus musculus OX=10090	Neb	1	1	CS_mouse_and_contaminants_and_iRT_20180705
QExHF07583	2		_AYDLQSDNLYK_	_AYDLQSDNLYK_	AYDLQSDNLYK	29.0565	29.0565	E9Q1W3	False	_AYDLQSDNLYK_	665.32	0	1399160	NH3	9	y	1	1078.51	5.33518	True	E9Q1W3	E9Q1W3_MOUSE	Nebulin	Mus musculus OX=10090	Neb	1	1	CS_mouse_and_contaminants_and_iRT_20180705
QExHF07583	2		_[+57]SC[+57]AEFVSGSQLR_	_[Carbamidomethyl (Any N-term)]SC[Carbamidomethyl (C)]AEFVSGSQLR_	SCAEFVSGSQLR	22.1501	22.1501	Q9DCX2	False	_[Carbamidomethyl (Any N-term)]SC[Carbamidomethyl (C)]AEFVSGSQLR_	699.328	1.67636e-05	447922	noloss	3	b	1	376.129	25.5706	True	Q9DCX2	ATP5H_MOUSE	ATP synthase subunit d, mitochondrial	Mus musculus OX=10090	Atp5h	1	3	CS_mouse_and_contaminants_and_iRT_20180705
QExHF07583	2		_[+57]SC[+57]AEFVSGSQLR_	_[Carbamidomethyl (Any N-term)]SC[Carbamidomethyl (C)]AEFVSGSQLR_	SCAEFVSGSQLR	22.1501	22.1501	Q9DCX2	False	_[Carbamidomethyl (Any N-term)]SC[Carbamidomethyl (C)]AEFVSGSQLR_	699.328	1.67636e-05	447922	noloss	4	b	1	505.171	38.1144	False	Q9DCX2	ATP5H_MOUSE	ATP synthase subunit d, mitochondrial	Mus musculus OX=10090	Atp5h	1	3	CS_mouse_and_contaminants_and_iRT_20180705
QExHF07583	2		_[+57]SC[+57]AEFVSGSQLR_	_[Carbamidomethyl (Any N-term)]SC[Carbamidomethyl (C)]AEFVSGSQLR_	SCAEFVSGSQLR	22.1501	22.1501	Q9DCX2	False	_[Carbamidomethyl (Any N-term)]SC[Carbamidomethyl (C)]AEFVSGSQLR_	699.328	1.67636e-05	447922	noloss	5	b	1	652.24	12.9525	True	Q9DCX2	ATP5H_MOUSE	ATP synthase subunit d, mitochondrial	Mus musculus OX=10090	Atp5h	1	3	CS_mouse_and_contaminants_and_iRT_20180705
QExHF07583	2		_[+57]SC[+57]AEFVSGSQLR_	_[Carbamidomethyl (Any N-term)]SC[Carbamidomethyl (C)]AEFVSGSQLR_	SCAEFVSGSQLR	22.1501	22.1501	Q9DCX2	False	_[Carbamidomethyl (Any N-term)]SC[Carbamidomethyl (C)]AEFVSGSQLR_	699.328	1.67636e-05	447922	noloss	5	y	1	560.315	27.9708	True	Q9DCX2	ATP5H_MOUSE	ATP synthase subunit d, mitochondrial	Mus musculus OX=10090	Atp5h	1	3	CS_mouse_and_contaminants_and_iRT_20180705
QExHF07583	2		_[+57]SC[+57]AEFVSGSQLR_	_[Carbamidomethyl (Any N-term)]SC[Carbamidomethyl (C)]AEFVSGSQLR_	SCAEFVSGSQLR	22.1501	22.1501	Q9DCX2	False	_[Carbamidomethyl (Any N-term)]SC[Carbamidomethyl (C)]AEFVSGSQLR_	699.328	1.67636e-05	447922	noloss	6	y	1	647.347	100	False	Q9DCX2	ATP5H_MOUSE	ATP synthase subunit d, mitochondrial	Mus musculus OX=10090	Atp5h	1	3	CS_mouse_and_contaminants_and_iRT_20180705
QExHF07583	2		_[+57]SC[+57]AEFVSGSQLR_	_[Carbamidomethyl (Any N-term)]SC[Carbamidomethyl (C)]AEFVSGSQLR_	SCAEFVSGSQLR	22.1501	22.1501	Q9DCX2	False	_[Carbamidomethyl (Any N-term)]SC[Carbamidomethyl (C)]AEFVSGSQLR_	699.328	1.67636e-05	447922	noloss	7	y	1	746.416	59.4988	False	Q9DCX2	ATP5H_MOUSE	ATP synthase subunit d, mitochondrial	Mus musculus OX=10090	Atp5h	1	3	CS_mouse_and_contaminants_and_iRT_20180705
QExHF07583	2		_[+57]SC[+57]AEFVSGSQLR_	_[Carbamidomethyl (Any N-term)]SC[Carbamidomethyl (C)]AEFVSGSQLR_	SCAEFVSGSQLR	22.1501	22.1501	Q9DCX2	False	_[Carbamidomethyl (Any N-term)]SC[Carbamidomethyl (C)]AEFVSGSQLR_	699.328	1.67636e-05	447922	noloss	8	y	1	893.484	78.1728	False	Q9DCX2	ATP5H_MOUSE	ATP synthase subunit d, mitochondrial	Mus musculus OX=10090	Atp5h	1	3	CS_mouse_and_contaminants_and_iRT_20180705
QExHF07583	2		_[+57]SC[+57]AEFVSGSQLR_	_[Carbamidomethyl (Any N-term)]SC[Carbamidomethyl (C)]AEFVSGSQLR_	SCAEFVSGSQLR	22.1501	22.1501	Q9DCX2	False	_[Carbamidomethyl (Any N-term)]SC[Carbamidomethyl (C)]AEFVSGSQLR_	699.328	1.67636e-05	447922	noloss	9	y	1	1022.53	57.4748	False	Q9DCX2	ATP5H_MOUSE	ATP synthase subunit d, mitochondrial	Mus musculus OX=10090	Atp5h	1	3	CS_mouse_and_contaminants_and_iRT_20180705
QExHF07583	2		_[+57]SC[+57]AEFVSGSQLR_	_[Carbamidomethyl (Any N-term)]SC[Carbamidomethyl (C)]AEFVSGSQLR_	SCAEFVSGSQLR	22.1501	22.1501	Q9DCX2	False	_[Carbamidomethyl (Any N-term)]SC[Carbamidomethyl (C)]AEFVSGSQLR_	699.328	1.67636e-05	447922	noloss	10	y	1	1093.56	72.4506	False	Q9DCX2	ATP5H_MOUSE	ATP synthase subunit d, mitochondrial	Mus musculus OX=10090	Atp5h	1	3	CS_mouse_and_contaminants_and_iRT_20180705
QExHF07583	2		_[+57]SC[+57]AEFVSGSQLR_	_[Carbamidomethyl (Any N-term)]SC[Carbamidomethyl (C)]AEFVSGSQLR_	SCAEFVSGSQLR	22.1501	22.1501	Q9DCX2	False	_[Carbamidomethyl (Any N-term)]SC[Carbamidomethyl (C)]AEFVSGSQLR_	699.328	1.67636e-05	447922	H2O	9	y	1	1004.52	5.56746	True	Q9DCX2	ATP5H_MOUSE	ATP synthase subunit d, mitochondrial	Mus musculus OX=10090	Atp5h	1	3	CS_mouse_and_contaminants_and_iRT_20180705
QExHF07583	2		_[+57]SC[+57]AEFVSGSQLR_	_[Carbamidomethyl (Any N-term)]SC[Carbamidomethyl (C)]AEFVSGSQLR_	SCAEFVSGSQLR	22.1501	22.1501	Q9DCX2	False	_[Carbamidomethyl (Any N-term)]SC[Carbamidomethyl (C)]AEFVSGSQLR_	699.328	1.67636e-05	447922	H2O	10	y	1	1075.55	6.01016	True	Q9DCX2	ATP5H_MOUSE	ATP synthase subunit d, mitochondrial	Mus musculus OX=10090	Atp5h	1	3	CS_mouse_and_contaminants_and_iRT_20180705
QExHF07583	3		_VHVQPAVDTSGIK_	_VHVQPAVDTSGIK_	VHVQPAVDTSGIK	3.81359	3.81359	Q8VHX6	True	_VHVQPAVDTSGIK_	450.917	0	1089184	noloss	3	b	1	336.203	22.1678	False	Q8VHX6	FLNC_MOUSE	Filamin-C	Mus musculus OX=10090	Flnc	1	3	CS_mouse_and_contaminants_and_iRT_20180705
QExHF07583	3		_VHVQPAVDTSGIK_	_VHVQPAVDTSGIK_	VHVQPAVDTSGIK	3.81359	3.81359	Q8VHX6	True	_VHVQPAVDTSGIK_	450.917	0	1089184	noloss	4	b	1	464.262	100	False	Q8VHX6	FLNC_MOUSE	Filamin-C	Mus musculus OX=10090	Flnc	1	3	CS_mouse_and_contaminants_and_iRT_20180705
QExHF07583	3		_VHVQPAVDTSGIK_	_VHVQPAVDTSGIK_	VHVQPAVDTSGIK	3.81359	3.81359	Q8VHX6	True	_VHVQPAVDTSGIK_	450.917	0	1089184	noloss	4	y	1	404.25	6.29201	True	Q8VHX6	FLNC_MOUSE	Filamin-C	Mus musculus OX=10090	Flnc	1	3	CS_mouse_and_contaminants_and_iRT_20180705
QExHF07583	3		_VHVQPAVDTSGIK_	_VHVQPAVDTSGIK_	VHVQPAVDTSGIK	3.81359	3.81359	Q8VHX6	True	_VHVQPAVDTSGIK_	450.917	0	1089184	noloss	5	y	1	505.298	21.1496	False	Q8VHX6	FLNC_MOUSE	Filamin-C	Mus musculus OX=10090	Flnc	1	3	CS_mouse_and_contaminants_and_iRT_20180705
QExHF07583	3		_VHVQPAVDTSGIK_	_VHVQPAVDTSGIK_	VHVQPAVDTSGIK	3.81359	3.81359	Q8VHX6	True	_VHVQPAVDTSGIK_	450.917	0	1089184	noloss	6	b	1	632.351	9.47737	False	Q8VHX6	FLNC_MOUSE	Filamin-C	Mus musculus OX=10090	Flnc	1	3	CS_mouse_and_contaminants_and_iRT_20180705
QExHF07583	3		_VHVQPAVDTSGIK_	_VHVQPAVDTSGIK_	VHVQPAVDTSGIK	3.81359	3.81359	Q8VHX6	True	_VHVQPAVDTSGIK_	450.917	0	1089184	noloss	6	y	1	620.325	39.777	False	Q8VHX6	FLNC_MOUSE	Filamin-C	Mus musculus OX=10090	Flnc	1	3	CS_mouse_and_contaminants_and_iRT_20180705
QExHF07583	3		_VHVQPAVDTSGIK_	_VHVQPAVDTSGIK_	VHVQPAVDTSGIK	3.81359	3.81359	Q8VHX6	True	_VHVQPAVDTSGIK_	450.917	0	1089184	noloss	7	y	1	719.393	39.8784	False	Q8VHX6	FLNC_MOUSE	Filamin-C	Mus musculus OX=10090	Flnc	1	3	CS_mouse_and_contaminants_and_iRT_20180705
QExHF07583	3		_GLEEGKEYQFR_	_GLEEGKEYQFR_	GLEEGKEYQFR	2.08666	2.08666	A2ASS6	False	_GLEEGKEYQFR_	452.558	0.000128778	1165628	noloss	3	y	1	450.246	34.8641	False	A2ASS6	TITIN_MOUSE	Titin	Mus musculus OX=10090	Ttn	1	1	CS_mouse_and_contaminants_and_iRT_20180705
QExHF07583	3		_GLEEGKEYQFR_	_GLEEGKEYQFR_	GLEEGKEYQFR	2.08666	2.08666	A2ASS6	False	_GLEEGKEYQFR_	452.558	0.000128778	1165628	noloss	4	y	1	613.309	79.909	False	A2ASS6	TITIN_MOUSE	Titin	Mus musculus OX=10090	Ttn	1	1	CS_mouse_and_contaminants_and_iRT_20180705
QExHF07583	3		_GLEEGKEYQFR_	_GLEEGKEYQFR_	GLEEGKEYQFR	2.08666	2.08666	A2ASS6	False	_GLEEGKEYQFR_	452.558	0.000128778	1165628	noloss	5	y	1	742.352	100	False	A2ASS6	TITIN_MOUSE	Titin	Mus musculus OX=10090	Ttn	1	1	CS_mouse_and_contaminants_and_iRT_20180705
QExHF07583	3		_GLEEGKEYQFR_	_GLEEGKEYQFR_	GLEEGKEYQFR	2.08666	2.08666	A2ASS6	False	_GLEEGKEYQFR_	452.558	0.000128778	1165628	noloss	7	y	1	927.468	13.9866	False	A2ASS6	TITIN_MOUSE	Titin	Mus musculus OX=10090	Ttn	1	1	CS_mouse_and_contaminants_and_iRT_20180705
QExHF07583	3		_GLEEGKEYQFR_	_GLEEGKEYQFR_	GLEEGKEYQFR	2.08666	2.08666	A2ASS6	False	_GLEEGKEYQFR_	452.558	0.000128778	1165628	noloss	9	y	2	593.28	12.1333	False	A2ASS6	TITIN_MOUSE	Titin	Mus musculus OX=10090	Ttn	1	1	CS_mouse_and_contaminants_and_iRT_20180705
QExHF07583	3		_GLEEGKEYQFR_	_GLEEGKEYQFR_	GLEEGKEYQFR	2.08666	2.08666	A2ASS6	False	_GLEEGKEYQFR_	452.558	0.000128778	1165628	noloss	7	y	2	464.238	11.4954	False	A2ASS6	TITIN_MOUSE	Titin	Mus musculus OX=10090	Ttn	1	1	CS_mouse_and_contaminants_and_iRT_20180705
QExHF07583	2		_[+57]LVTDTPVYVQAVK_	_[Carbamidomethyl (Any N-term)]LVTDTPVYVQAVK_	LVTDTPVYVQAVK	52.1284	52.1284	E9Q1W3	False	_[Carbamidomethyl (Any N-term)]LVTDTPVYVQAVK_	745.417	0	492516	noloss	3	b	1	371.229	17.6139	True	E9Q1W3	E9Q1W3_MOUSE	Nebulin	Mus musculus OX=10090	Neb	1	1	CS_mouse_and_contaminants_and_iRT_20180705
QExHF07583	2		_[+57]LVTDTPVYVQAVK_	_[Carbamidomethyl (Any N-term)]LVTDTPVYVQAVK_	LVTDTPVYVQAVK	52.1284	52.1284	E9Q1W3	False	_[Carbamidomethyl (Any N-term)]LVTDTPVYVQAVK_	745.417	0	492516	noloss	3	y	1	317.218	7.91371	True	E9Q1W3	E9Q1W3_MOUSE	Nebulin	Mus musculus OX=10090	Neb	1	1	CS_mouse_and_contaminants_and_iRT_20180705
QExHF07583	2		_[+57]LVTDTPVYVQAVK_	_[Carbamidomethyl (Any N-term)]LVTDTPVYVQAVK_	LVTDTPVYVQAVK	52.1284	52.1284	E9Q1W3	False	_[Carbamidomethyl (Any N-term)]LVTDTPVYVQAVK_	745.417	0	492516	noloss	4	b	1	486.256	6.69294	True	E9Q1W3	E9Q1W3_MOUSE	Nebulin	Mus musculus OX=10090	Neb	1	1	CS_mouse_and_contaminants_and_iRT_20180705
QExHF07583	2		_[+57]LVTDTPVYVQAVK_	_[Carbamidomethyl (Any N-term)]LVTDTPVYVQAVK_	LVTDTPVYVQAVK	52.1284	52.1284	E9Q1W3	False	_[Carbamidomethyl (Any N-term)]LVTDTPVYVQAVK_	745.417	0	492516	noloss	4	y	1	445.277	32.1421	False	E9Q1W3	E9Q1W3_MOUSE	Nebulin	Mus musculus OX=10090	Neb	1	1	CS_mouse_and_contaminants_and_iRT_20180705
QExHF07583	2		_[+57]LVTDTPVYVQAVK_	_[Carbamidomethyl (Any N-term)]LVTDTPVYVQAVK_	LVTDTPVYVQAVK	52.1284	52.1284	E9Q1W3	False	_[Carbamidomethyl (Any N-term)]LVTDTPVYVQAVK_	745.417	0	492516	noloss	5	y	1	544.345	21.6573	False	E9Q1W3	E9Q1W3_MOUSE	Nebulin	Mus musculus OX=10090	Neb	1	1	CS_mouse_and_contaminants_and_iRT_20180705
QExHF07583	2		_[+57]LVTDTPVYVQAVK_	_[Carbamidomethyl (Any N-term)]LVTDTPVYVQAVK_	LVTDTPVYVQAVK	52.1284	52.1284	E9Q1W3	False	_[Carbamidomethyl (Any N-term)]LVTDTPVYVQAVK_	745.417	0	492516	noloss	6	y	1	707.409	24.6775	False	E9Q1W3	E9Q1W3_MOUSE	Nebulin	Mus musculus OX=10090	Neb	1	1	CS_mouse_and_contaminants_and_iRT_20180705
QExHF07583	2		_[+57]LVTDTPVYVQAVK_	_[Carbamidomethyl (Any N-term)]LVTDTPVYVQAVK_	LVTDTPVYVQAVK	52.1284	52.1284	E9Q1W3	False	_[Carbamidomethyl (Any N-term)]LVTDTPVYVQAVK_	745.417	0	492516	noloss	8	y	1	903.53	74.841	False	E9Q1W3	E9Q1W3_MOUSE	Nebulin	Mus musculus OX=10090	Neb	1	1	CS_mouse_and_contaminants_and_iRT_20180705
QExHF07583	2		_[+57]LVTDTPVYVQAVK_	_[Carbamidomethyl (Any N-term)]LVTDTPVYVQAVK_	LVTDTPVYVQAVK	52.1284	52.1284	E9Q1W3	False	_[Carbamidomethyl (Any N-term)]LVTDTPVYVQAVK_	745.417	0	492516	noloss	9	y	1	1004.58	26.6913	False	E9Q1W3	E9Q1W3_MOUSE	Nebulin	Mus musculus OX=10090	Neb	1	1	CS_mouse_and_contaminants_and_iRT_20180705
QExHF07583	2		_[+57]LVTDTPVYVQAVK_	_[Carbamidomethyl (Any N-term)]LVTDTPVYVQAVK_	LVTDTPVYVQAVK	52.1284	52.1284	E9Q1W3	False	_[Carbamidomethyl (Any N-term)]LVTDTPVYVQAVK_	745.417	0	492516	noloss	10	b	2	587.311	9.9553	True	E9Q1W3	E9Q1W3_MOUSE	Nebulin	Mus musculus OX=10090	Neb	1	1	CS_mouse_and_contaminants_and_iRT_20180705
QExHF07583	2		_[+57]LVTDTPVYVQAVK_	_[Carbamidomethyl (Any N-term)]LVTDTPVYVQAVK_	LVTDTPVYVQAVK	52.1284	52.1284	E9Q1W3	False	_[Carbamidomethyl (Any N-term)]LVTDTPVYVQAVK_	745.417	0	492516	noloss	10	y	1	1119.6	16.2549	True	E9Q1W3	E9Q1W3_MOUSE	Nebulin	Mus musculus OX=10090	Neb	1	1	CS_mouse_and_contaminants_and_iRT_20180705
QExHF07583	2		_[+57]LVTDTPVYVQAVK_	_[Carbamidomethyl (Any N-term)]LVTDTPVYVQAVK_	LVTDTPVYVQAVK	52.1284	52.1284	E9Q1W3	False	_[Carbamidomethyl (Any N-term)]LVTDTPVYVQAVK_	745.417	0	492516	noloss	11	y	1	1220.65	100	False	E9Q1W3	E9Q1W3_MOUSE	Nebulin	Mus musculus OX=10090	Neb	1	1	CS_mouse_and_contaminants_and_iRT_20180705
QExHF07583	2		_[+57]LVTDTPVYVQAVK_	_[Carbamidomethyl (Any N-term)]LVTDTPVYVQAVK_	LVTDTPVYVQAVK	52.1284	52.1284	E9Q1W3	False	_[Carbamidomethyl (Any N-term)]LVTDTPVYVQAVK_	745.417	0	492516	noloss	12	y	1	1319.72	5.77252	True	E9Q1W3	E9Q1W3_MOUSE	Nebulin	Mus musculus OX=10090	Neb	1	1	CS_mouse_and_contaminants_and_iRT_20180705
QExHF07583	2		_[+57]LVTDTPVYVQAVK_	_[Carbamidomethyl (Any N-term)]LVTDTPVYVQAVK_	LVTDTPVYVQAVK	52.1284	52.1284	E9Q1W3	False	_[Carbamidomethyl (Any N-term)]LVTDTPVYVQAVK_	745.417	0	492516	H2O	11	y	1	1202.64	16.0371	True	E9Q1W3	E9Q1W3_MOUSE	Nebulin	Mus musculus OX=10090	Neb	1	1	CS_mouse_and_contaminants_and_iRT_20180705
QExHF07583	2		_[+57]LVTDTPVYVQAVK_	_[Carbamidomethyl (Any N-term)]LVTDTPVYVQAVK_	LVTDTPVYVQAVK	52.1284	52.1284	E9Q1W3	False	_[Carbamidomethyl (Any N-term)]LVTDTPVYVQAVK_	745.417	0	492516	NH3	4	y	1	428.25	6.88526	True	E9Q1W3	E9Q1W3_MOUSE	Nebulin	Mus musculus OX=10090	Neb	1	1	CS_mouse_and_contaminants_and_iRT_20180705
QExHF07583	2		_[+57]AAYLQGLNSADLLK_	_[Carbamidomethyl (Any N-term)]AAYLQGLNSADLLK_	AAYLQGLNSADLLK	68.6014	68.6014	G3UW82	True	_[Carbamidomethyl (Any N-term)]AAYLQGLNSADLLK_	767.417	0	700821	noloss	3	b	1	363.166	52.906	False	G3UW82	G3UW82_MOUSE	MCG140437, isoform CRA_d	Mus musculus OX=10090	Myh2	1	1	CS_mouse_and_contaminants_and_iRT_20180705
QExHF07583	2		_[+57]AAYLQGLNSADLLK_	_[Carbamidomethyl (Any N-term)]AAYLQGLNSADLLK_	AAYLQGLNSADLLK	68.6014	68.6014	G3UW82	True	_[Carbamidomethyl (Any N-term)]AAYLQGLNSADLLK_	767.417	0	700821	noloss	3	y	1	373.281	7.43582	True	G3UW82	G3UW82_MOUSE	MCG140437, isoform CRA_d	Mus musculus OX=10090	Myh2	1	1	CS_mouse_and_contaminants_and_iRT_20180705
QExHF07583	2		_[+57]AAYLQGLNSADLLK_	_[Carbamidomethyl (Any N-term)]AAYLQGLNSADLLK_	AAYLQGLNSADLLK	68.6014	68.6014	G3UW82	True	_[Carbamidomethyl (Any N-term)]AAYLQGLNSADLLK_	767.417	0	700821	noloss	4	b	1	476.25	7.03923	True	G3UW82	G3UW82_MOUSE	MCG140437, isoform CRA_d	Mus musculus OX=10090	Myh2	1	1	CS_mouse_and_contaminants_and_iRT_20180705
QExHF07583	2		_[+57]AAYLQGLNSADLLK_	_[Carbamidomethyl (Any N-term)]AAYLQGLNSADLLK_	AAYLQGLNSADLLK	68.6014	68.6014	G3UW82	True	_[Carbamidomethyl (Any N-term)]AAYLQGLNSADLLK_	767.417	0	700821	noloss	4	y	1	488.308	8.08342	True	G3UW82	G3UW82_MOUSE	MCG140437, isoform CRA_d	Mus musculus OX=10090	Myh2	1	1	CS_mouse_and_contaminants_and_iRT_20180705
QExHF07583	2		_[+57]AAYLQGLNSADLLK_	_[Carbamidomethyl (Any N-term)]AAYLQGLNSADLLK_	AAYLQGLNSADLLK	68.6014	68.6014	G3UW82	True	_[Carbamidomethyl (Any N-term)]AAYLQGLNSADLLK_	767.417	0	700821	noloss	6	y	1	646.377	10.0938	True	G3UW82	G3UW82_MOUSE	MCG140437, isoform CRA_d	Mus musculus OX=10090	Myh2	1	1	CS_mouse_and_contaminants_and_iRT_20180705
QExHF07583	2		_[+57]AAYLQGLNSADLLK_	_[Carbamidomethyl (Any N-term)]AAYLQGLNSADLLK_	AAYLQGLNSADLLK	68.6014	68.6014	G3UW82	True	_[Carbamidomethyl (Any N-term)]AAYLQGLNSADLLK_	767.417	0	700821	noloss	7	y	1	760.42	12.9817	False	G3UW82	G3UW82_MOUSE	MCG140437, isoform CRA_d	Mus musculus OX=10090	Myh2	1	1	CS_mouse_and_contaminants_and_iRT_20180705
QExHF07583	2		_[+57]AAYLQGLNSADLLK_	_[Carbamidomethyl (Any N-term)]AAYLQGLNSADLLK_	AAYLQGLNSADLLK	68.6014	68.6014	G3UW82	True	_[Carbamidomethyl (Any N-term)]AAYLQGLNSADLLK_	767.417	0	700821	noloss	8	y	1	873.504	6.12386	True	G3UW82	G3UW82_MOUSE	MCG140437, isoform CRA_d	Mus musculus OX=10090	Myh2	1	1	CS_mouse_and_contaminants_and_iRT_20180705
QExHF07583	2		_[+57]AAYLQGLNSADLLK_	_[Carbamidomethyl (Any N-term)]AAYLQGLNSADLLK_	AAYLQGLNSADLLK	68.6014	68.6014	G3UW82	True	_[Carbamidomethyl (Any N-term)]AAYLQGLNSADLLK_	767.417	0	700821	noloss	9	y	1	930.525	36.9991	False	G3UW82	G3UW82_MOUSE	MCG140437, isoform CRA_d	Mus musculus OX=10090	Myh2	1	1	CS_mouse_and_contaminants_and_iRT_20180705
QExHF07583	2		_[+57]AAYLQGLNSADLLK_	_[Carbamidomethyl (Any N-term)]AAYLQGLNSADLLK_	AAYLQGLNSADLLK	68.6014	68.6014	G3UW82	True	_[Carbamidomethyl (Any N-term)]AAYLQGLNSADLLK_	767.417	0	700821	noloss	10	y	1	1058.58	14.3521	False	G3UW82	G3UW82_MOUSE	MCG140437, isoform CRA_d	Mus musculus OX=10090	Myh2	1	1	CS_mouse_and_contaminants_and_iRT_20180705
QExHF07583	2		_[+57]AAYLQGLNSADLLK_	_[Carbamidomethyl (Any N-term)]AAYLQGLNSADLLK_	AAYLQGLNSADLLK	68.6014	68.6014	G3UW82	True	_[Carbamidomethyl (Any N-term)]AAYLQGLNSADLLK_	767.417	0	700821	noloss	11	y	1	1171.67	15.3656	False	G3UW82	G3UW82_MOUSE	MCG140437, isoform CRA_d	Mus musculus OX=10090	Myh2	1	1	CS_mouse_and_contaminants_and_iRT_20180705
QExHF07583	2		_[+57]AAYLQGLNSADLLK_	_[Carbamidomethyl (Any N-term)]AAYLQGLNSADLLK_	AAYLQGLNSADLLK	68.6014	68.6014	G3UW82	True	_[Carbamidomethyl (Any N-term)]AAYLQGLNSADLLK_	767.417	0	700821	noloss	12	y	1	1334.73	9.73106	True	G3UW82	G3UW82_MOUSE	MCG140437, isoform CRA_d	Mus musculus OX=10090	Myh2	1	1	CS_mouse_and_contaminants_and_iRT_20180705
QExHF07583	2		_[+57]AAYLQGLNSADLLK_	_[Carbamidomethyl (Any N-term)]AAYLQGLNSADLLK_	AAYLQGLNSADLLK	68.6014	68.6014	G3UW82	True	_[Carbamidomethyl (Any N-term)]AAYLQGLNSADLLK_	767.417	0	700821	NH3	10	y	1	1041.56	19.2247	False	G3UW82	G3UW82_MOUSE	MCG140437, isoform CRA_d	Mus musculus OX=10090	Myh2	1	1	CS_mouse_and_contaminants_and_iRT_20180705
QExHF07583	2		_[+57]AAYLTSLNSADLLK_	_[Carbamidomethyl (Any N-term)]AAYLTSLNSADLLK_	AAYLTSLNSADLLK	70.092	70.092	Q5SX39	True	_[Carbamidomethyl (Any N-term)]AAYLTSLNSADLLK_	768.917	0	3661404	noloss	3	b	1	363.166	48.0279	False	Q5SX39	MYH4_MOUSE	Myosin-4	Mus musculus OX=10090	Myh4	2	1	CS_mouse_and_contaminants_and_iRT_20180705
QExHF07583	2		_[+57]AAYLTSLNSADLLK_	_[Carbamidomethyl (Any N-term)]AAYLTSLNSADLLK_	AAYLTSLNSADLLK	70.092	70.092	Q5SX39	True	_[Carbamidomethyl (Any N-term)]AAYLTSLNSADLLK_	768.917	0	3661404	noloss	4	y	1	488.308	6.8714	True	Q5SX39	MYH4_MOUSE	Myosin-4	Mus musculus OX=10090	Myh4	2	1	CS_mouse_and_contaminants_and_iRT_20180705
QExHF07583	2		_[+57]AAYLTSLNSADLLK_	_[Carbamidomethyl (Any N-term)]AAYLTSLNSADLLK_	AAYLTSLNSADLLK	70.092	70.092	Q5SX39	True	_[Carbamidomethyl (Any N-term)]AAYLTSLNSADLLK_	768.917	0	3661404	noloss	7	y	1	760.42	8.93921	False	Q5SX39	MYH4_MOUSE	Myosin-4	Mus musculus OX=10090	Myh4	2	1	CS_mouse_and_contaminants_and_iRT_20180705
QExHF07583	2		_[+57]AAYLTSLNSADLLK_	_[Carbamidomethyl (Any N-term)]AAYLTSLNSADLLK_	AAYLTSLNSADLLK	70.092	70.092	Q5SX39	True	_[Carbamidomethyl (Any N-term)]AAYLTSLNSADLLK_	768.917	0	3661404	noloss	9	y	1	960.536	19.3316	False	Q5SX39	MYH4_MOUSE	Myosin-4	Mus musculus OX=10090	Myh4	2	1	CS_mouse_and_contaminants_and_iRT_20180705
QExHF07583	2		_[+57]AAYLTSLNSADLLK_	_[Carbamidomethyl (Any N-term)]AAYLTSLNSADLLK_	AAYLTSLNSADLLK	70.092	70.092	Q5SX39	True	_[Carbamidomethyl (Any N-term)]AAYLTSLNSADLLK_	768.917	0	3661404	noloss	10	y	1	1061.58	34.5118	False	Q5SX39	MYH4_MOUSE	Myosin-4	Mus musculus OX=10090	Myh4	2	1	CS_mouse_and_contaminants_and_iRT_20180705
QExHF07583	2		_[+57]AAYLTSLNSADLLK_	_[Carbamidomethyl (Any N-term)]AAYLTSLNSADLLK_	AAYLTSLNSADLLK	70.092	70.092	Q5SX39	True	_[Carbamidomethyl (Any N-term)]AAYLTSLNSADLLK_	768.917	0	3661404	noloss	11	y	1	1174.67	15.652	False	Q5SX39	MYH4_MOUSE	Myosin-4	Mus musculus OX=10090	Myh4	2	1	CS_mouse_and_contaminants_and_iRT_20180705
QExHF07583	2		_[+57]AAYLTSLNSADLLK_	_[Carbamidomethyl (Any N-term)]AAYLTSLNSADLLK_	AAYLTSLNSADLLK	70.092	70.092	Q5SX39	True	_[Carbamidomethyl (Any N-term)]AAYLTSLNSADLLK_	768.917	0	3661404	noloss	12	y	1	1337.73	8.39562	False	Q5SX39	MYH4_MOUSE	Myosin-4	Mus musculus OX=10090	Myh4	2	1	CS_mouse_and_contaminants_and_iRT_20180705
QExHF07583	3		_QEYDEAGPSIVHR_	_QEYDEAGPSIVHR_	QEYDEAGPSIVHR	6.00908	6.00908	P68134	False	_QEYDEAGPSIVHR_	500.907	0	402496500	noloss	3	y	1	411.246	100	False	P68134	ACTS_MOUSE	Actin, alpha skeletal muscle	Mus musculus OX=10090	Acta1	1	1	CS_mouse_and_contaminants_and_iRT_20180705
QExHF07583	3		_QEYDEAGPSIVHR_	_QEYDEAGPSIVHR_	QEYDEAGPSIVHR	6.00908	6.00908	P68134	False	_QEYDEAGPSIVHR_	500.907	0	402496500	noloss	4	b	1	536.199	6.49568	True	P68134	ACTS_MOUSE	Actin, alpha skeletal muscle	Mus musculus OX=10090	Acta1	1	1	CS_mouse_and_contaminants_and_iRT_20180705
QExHF07583	3		_QEYDEAGPSIVHR_	_QEYDEAGPSIVHR_	QEYDEAGPSIVHR	6.00908	6.00908	P68134	False	_QEYDEAGPSIVHR_	500.907	0	402496500	noloss	4	y	1	524.33	57.6667	False	P68134	ACTS_MOUSE	Actin, alpha skeletal muscle	Mus musculus OX=10090	Acta1	1	1	CS_mouse_and_contaminants_and_iRT_20180705
QExHF07583	3		_QEYDEAGPSIVHR_	_QEYDEAGPSIVHR_	QEYDEAGPSIVHR	6.00908	6.00908	P68134	False	_QEYDEAGPSIVHR_	500.907	0	402496500	noloss	5	b	1	665.241	12.5288	True	P68134	ACTS_MOUSE	Actin, alpha skeletal muscle	Mus musculus OX=10090	Acta1	1	1	CS_mouse_and_contaminants_and_iRT_20180705
QExHF07583	3		_QEYDEAGPSIVHR_	_QEYDEAGPSIVHR_	QEYDEAGPSIVHR	6.00908	6.00908	P68134	False	_QEYDEAGPSIVHR_	500.907	0	402496500	noloss	5	y	1	611.362	97.7394	False	P68134	ACTS_MOUSE	Actin, alpha skeletal muscle	Mus musculus OX=10090	Acta1	1	1	CS_mouse_and_contaminants_and_iRT_20180705
QExHF07583	3		_QEYDEAGPSIVHR_	_QEYDEAGPSIVHR_	QEYDEAGPSIVHR	6.00908	6.00908	P68134	False	_QEYDEAGPSIVHR_	500.907	0	402496500	noloss	6	y	1	708.415	77.9455	False	P68134	ACTS_MOUSE	Actin, alpha skeletal muscle	Mus musculus OX=10090	Acta1	1	1	CS_mouse_and_contaminants_and_iRT_20180705
QExHF07583	3		_QEYDEAGPSIVHR_	_QEYDEAGPSIVHR_	QEYDEAGPSIVHR	6.00908	6.00908	P68134	False	_QEYDEAGPSIVHR_	500.907	0	402496500	noloss	7	y	1	765.437	57.3838	False	P68134	ACTS_MOUSE	Actin, alpha skeletal muscle	Mus musculus OX=10090	Acta1	1	1	CS_mouse_and_contaminants_and_iRT_20180705
QExHF07583	3		_QEYDEAGPSIVHR_	_QEYDEAGPSIVHR_	QEYDEAGPSIVHR	6.00908	6.00908	P68134	False	_QEYDEAGPSIVHR_	500.907	0	402496500	noloss	8	y	1	836.474	22.7122	False	P68134	ACTS_MOUSE	Actin, alpha skeletal muscle	Mus musculus OX=10090	Acta1	1	1	CS_mouse_and_contaminants_and_iRT_20180705
QExHF07583	3		_QEYDEAGPSIVHR_	_QEYDEAGPSIVHR_	QEYDEAGPSIVHR	6.00908	6.00908	P68134	False	_QEYDEAGPSIVHR_	500.907	0	402496500	noloss	10	y	2	540.775	7.7293	True	P68134	ACTS_MOUSE	Actin, alpha skeletal muscle	Mus musculus OX=10090	Acta1	1	1	CS_mouse_and_contaminants_and_iRT_20180705
QExHF07583	3		_QEYDEAGPSIVHR_	_QEYDEAGPSIVHR_	QEYDEAGPSIVHR	6.00908	6.00908	P68134	False	_QEYDEAGPSIVHR_	500.907	0	402496500	NH3	3	b	1	404.145	6.87838	True	P68134	ACTS_MOUSE	Actin, alpha skeletal muscle	Mus musculus OX=10090	Acta1	1	1	CS_mouse_and_contaminants_and_iRT_20180705
QExHF07583	3		_QEYDEAGPSIVHR_	_QEYDEAGPSIVHR_	QEYDEAGPSIVHR	6.00908	6.00908	P68134	False	_QEYDEAGPSIVHR_	500.907	0	402496500	NH3	4	b	1	519.172	11.8473	True	P68134	ACTS_MOUSE	Actin, alpha skeletal muscle	Mus musculus OX=10090	Acta1	1	1	CS_mouse_and_contaminants_and_iRT_20180705
QExHF07583	3		_QEYDEAGPSIVHR_	_QEYDEAGPSIVHR_	QEYDEAGPSIVHR	6.00908	6.00908	P68134	False	_QEYDEAGPSIVHR_	500.907	0	402496500	H2O	6	y	1	690.405	5.68434	True	P68134	ACTS_MOUSE	Actin, alpha skeletal muscle	Mus musculus OX=10090	Acta1	1	1	CS_mouse_and_contaminants_and_iRT_20180705
QExHF07583	3		_QEYDEAGPSIVHR_	_QEYDEAGPSIVHR_	QEYDEAGPSIVHR	6.00908	6.00908	P68134	False	_QEYDEAGPSIVHR_	500.907	0	402496500	H2O	7	y	2	374.217	6.75025	True	P68134	ACTS_MOUSE	Actin, alpha skeletal muscle	Mus musculus OX=10090	Acta1	1	1	CS_mouse_and_contaminants_and_iRT_20180705
QExHF07583	3		_QEYDEAGPSIVHR_	_QEYDEAGPSIVHR_	QEYDEAGPSIVHR	6.00908	6.00908	P68134	False	_QEYDEAGPSIVHR_	500.907	0	402496500	H2O	9	y	2	474.257	13.3235	True	P68134	ACTS_MOUSE	Actin, alpha skeletal muscle	Mus musculus OX=10090	Acta1	1	1	CS_mouse_and_contaminants_and_iRT_20180705
QExHF07583	3		_[+57]QEYDESGPSIVHR_	_[Carbamidomethyl (Any N-term)]QEYDESGPSIVHR_	QEYDESGPSIVHR	3.46436	3.46436	P63260	False	_[Carbamidomethyl (Any N-term)]QEYDESGPSIVHR_	525.246	0.00307119	85057.2	noloss	3	y	1	411.246	100	False	P63260	ACTG_MOUSE	Actin, cytoplasmic 2	Mus musculus OX=10090	Actg1	1	1	CS_mouse_and_contaminants_and_iRT_20180705
QExHF07583	3		_[+57]QEYDESGPSIVHR_	_[Carbamidomethyl (Any N-term)]QEYDESGPSIVHR_	QEYDESGPSIVHR	3.46436	3.46436	P63260	False	_[Carbamidomethyl (Any N-term)]QEYDESGPSIVHR_	525.246	0.00307119	85057.2	noloss	4	y	1	524.33	43.2693	False	P63260	ACTG_MOUSE	Actin, cytoplasmic 2	Mus musculus OX=10090	Actg1	1	1	CS_mouse_and_contaminants_and_iRT_20180705
QExHF07583	3		_[+57]QEYDESGPSIVHR_	_[Carbamidomethyl (Any N-term)]QEYDESGPSIVHR_	QEYDESGPSIVHR	3.46436	3.46436	P63260	False	_[Carbamidomethyl (Any N-term)]QEYDESGPSIVHR_	525.246	0.00307119	85057.2	noloss	5	y	1	611.362	98.9587	False	P63260	ACTG_MOUSE	Actin, cytoplasmic 2	Mus musculus OX=10090	Actg1	1	1	CS_mouse_and_contaminants_and_iRT_20180705
QExHF07583	3		_[+57]QEYDESGPSIVHR_	_[Carbamidomethyl (Any N-term)]QEYDESGPSIVHR_	QEYDESGPSIVHR	3.46436	3.46436	P63260	False	_[Carbamidomethyl (Any N-term)]QEYDESGPSIVHR_	525.246	0.00307119	85057.2	noloss	6	y	1	708.415	64.4838	False	P63260	ACTG_MOUSE	Actin, cytoplasmic 2	Mus musculus OX=10090	Actg1	1	1	CS_mouse_and_contaminants_and_iRT_20180705
QExHF07583	3		_[+57]QEYDESGPSIVHR_	_[Carbamidomethyl (Any N-term)]QEYDESGPSIVHR_	QEYDESGPSIVHR	3.46436	3.46436	P63260	False	_[Carbamidomethyl (Any N-term)]QEYDESGPSIVHR_	525.246	0.00307119	85057.2	noloss	7	y	1	765.437	40.6036	False	P63260	ACTG_MOUSE	Actin, cytoplasmic 2	Mus musculus OX=10090	Actg1	1	1	CS_mouse_and_contaminants_and_iRT_20180705
QExHF07583	3		_[+57]QEYDESGPSIVHR_	_[Carbamidomethyl (Any N-term)]QEYDESGPSIVHR_	QEYDESGPSIVHR	3.46436	3.46436	P63260	False	_[Carbamidomethyl (Any N-term)]QEYDESGPSIVHR_	525.246	0.00307119	85057.2	noloss	8	y	1	852.469	25.7308	False	P63260	ACTG_MOUSE	Actin, cytoplasmic 2	Mus musculus OX=10090	Actg1	1	1	CS_mouse_and_contaminants_and_iRT_20180705
QExHF07583	3		_[+57]QEYDESGPSIVHR_	_[Carbamidomethyl (Any N-term)]QEYDESGPSIVHR_	QEYDESGPSIVHR	3.46436	3.46436	P63260	False	_[Carbamidomethyl (Any N-term)]QEYDESGPSIVHR_	525.246	0.00307119	85057.2	noloss	6	y	2	354.711	16.6234	True	P63260	ACTG_MOUSE	Actin, cytoplasmic 2	Mus musculus OX=10090	Actg1	1	1	CS_mouse_and_contaminants_and_iRT_20180705
QExHF07583	3		_[+57]QEYDESGPSIVHR_	_[Carbamidomethyl (Any N-term)]QEYDESGPSIVHR_	QEYDESGPSIVHR	3.46436	3.46436	P63260	False	_[Carbamidomethyl (Any N-term)]QEYDESGPSIVHR_	525.246	0.00307119	85057.2	noloss	9	y	1	981.511	13.9483	True	P63260	ACTG_MOUSE	Actin, cytoplasmic 2	Mus musculus OX=10090	Actg1	1	1	CS_mouse_and_contaminants_and_iRT_20180705
QExHF07583	3		_KGGSFQLNELQGLK_	_KGGSFQLNELQGLK_	KGGSFQLNELQGLK	33.6527	33.6527	contaminant_TRFL_HUMAN	True	_KGGSFQLNELQGLK_	506.947	4.84332e-05	240138	noloss	3	y	1	317.218	60.0433	False	contaminant_TRFL_HUMAN	contaminant_TRFL_HUMAN						CS_mouse_and_contaminants_and_iRT_20180705
QExHF07583	3		_KGGSFQLNELQGLK_	_KGGSFQLNELQGLK_	KGGSFQLNELQGLK	33.6527	33.6527	contaminant_TRFL_HUMAN	True	_KGGSFQLNELQGLK_	506.947	4.84332e-05	240138	noloss	4	b	1	330.177	17.0689	True	contaminant_TRFL_HUMAN	contaminant_TRFL_HUMAN						CS_mouse_and_contaminants_and_iRT_20180705
QExHF07583	3		_KGGSFQLNELQGLK_	_KGGSFQLNELQGLK_	KGGSFQLNELQGLK	33.6527	33.6527	contaminant_TRFL_HUMAN	True	_KGGSFQLNELQGLK_	506.947	4.84332e-05	240138	noloss	4	y	1	445.277	37.084	True	contaminant_TRFL_HUMAN	contaminant_TRFL_HUMAN						CS_mouse_and_contaminants_and_iRT_20180705
QExHF07583	3		_KGGSFQLNELQGLK_	_KGGSFQLNELQGLK_	KGGSFQLNELQGLK	33.6527	33.6527	contaminant_TRFL_HUMAN	True	_KGGSFQLNELQGLK_	506.947	4.84332e-05	240138	noloss	5	b	1	477.246	78.2071	False	contaminant_TRFL_HUMAN	contaminant_TRFL_HUMAN						CS_mouse_and_contaminants_and_iRT_20180705
QExHF07583	3		_KGGSFQLNELQGLK_	_KGGSFQLNELQGLK_	KGGSFQLNELQGLK	33.6527	33.6527	contaminant_TRFL_HUMAN	True	_KGGSFQLNELQGLK_	506.947	4.84332e-05	240138	noloss	5	y	1	558.361	64.3158	False	contaminant_TRFL_HUMAN	contaminant_TRFL_HUMAN						CS_mouse_and_contaminants_and_iRT_20180705
QExHF07583	3		_KGGSFQLNELQGLK_	_KGGSFQLNELQGLK_	KGGSFQLNELQGLK	33.6527	33.6527	contaminant_TRFL_HUMAN	True	_KGGSFQLNELQGLK_	506.947	4.84332e-05	240138	noloss	6	b	1	605.304	100	False	contaminant_TRFL_HUMAN	contaminant_TRFL_HUMAN						CS_mouse_and_contaminants_and_iRT_20180705
QExHF07583	3		_KGGSFQLNELQGLK_	_KGGSFQLNELQGLK_	KGGSFQLNELQGLK	33.6527	33.6527	contaminant_TRFL_HUMAN	True	_KGGSFQLNELQGLK_	506.947	4.84332e-05	240138	noloss	6	y	1	687.404	57.0004	False	contaminant_TRFL_HUMAN	contaminant_TRFL_HUMAN						CS_mouse_and_contaminants_and_iRT_20180705
QExHF07583	3		_KGGSFQLNELQGLK_	_KGGSFQLNELQGLK_	KGGSFQLNELQGLK	33.6527	33.6527	contaminant_TRFL_HUMAN	True	_KGGSFQLNELQGLK_	506.947	4.84332e-05	240138	noloss	7	b	1	718.388	14.2223	True	contaminant_TRFL_HUMAN	contaminant_TRFL_HUMAN						CS_mouse_and_contaminants_and_iRT_20180705
QExHF07583	3		_KGGSFQLNELQGLK_	_KGGSFQLNELQGLK_	KGGSFQLNELQGLK	33.6527	33.6527	contaminant_TRFL_HUMAN	True	_KGGSFQLNELQGLK_	506.947	4.84332e-05	240138	noloss	7	y	1	801.446	88.8533	False	contaminant_TRFL_HUMAN	contaminant_TRFL_HUMAN						CS_mouse_and_contaminants_and_iRT_20180705
QExHF07583	3		_KGGSFQLNELQGLK_	_KGGSFQLNELQGLK_	KGGSFQLNELQGLK	33.6527	33.6527	contaminant_TRFL_HUMAN	True	_KGGSFQLNELQGLK_	506.947	4.84332e-05	240138	noloss	8	y	1	914.531	25.7433	True	contaminant_TRFL_HUMAN	contaminant_TRFL_HUMAN						CS_mouse_and_contaminants_and_iRT_20180705
QExHF07583	3		_KGGSFQLNELQGLK_	_KGGSFQLNELQGLK_	KGGSFQLNELQGLK	33.6527	33.6527	contaminant_TRFL_HUMAN	True	_KGGSFQLNELQGLK_	506.947	4.84332e-05	240138	H2O	4	b	1	312.167	15.8804	True	contaminant_TRFL_HUMAN	contaminant_TRFL_HUMAN						CS_mouse_and_contaminants_and_iRT_20180705
QExHF07583	3		_KGGSFQLNELQGLK_	_KGGSFQLNELQGLK_	KGGSFQLNELQGLK	33.6527	33.6527	contaminant_TRFL_HUMAN	True	_KGGSFQLNELQGLK_	506.947	4.84332e-05	240138	NH3	4	y	1	428.25	27.2631	True	contaminant_TRFL_HUMAN	contaminant_TRFL_HUMAN						CS_mouse_and_contaminants_and_iRT_20180705
QExHF07583	3		_KGGSFQLNELQGLK_	_KGGSFQLNELQGLK_	KGGSFQLNELQGLK	33.6527	33.6527	contaminant_TRFL_HUMAN	True	_KGGSFQLNELQGLK_	506.947	4.84332e-05	240138	H2O	5	b	1	459.235	17.1794	True	contaminant_TRFL_HUMAN	contaminant_TRFL_HUMAN						CS_mouse_and_contaminants_and_iRT_20180705
QExHF07583	3		_KGGSFQLNELQGLK_	_KGGSFQLNELQGLK_	KGGSFQLNELQGLK	33.6527	33.6527	contaminant_TRFL_HUMAN	True	_KGGSFQLNELQGLK_	506.947	4.84332e-05	240138	NH3	6	b	1	588.278	27.6597	True	contaminant_TRFL_HUMAN	contaminant_TRFL_HUMAN						CS_mouse_and_contaminants_and_iRT_20180705
QExHF07583	3		_KGGSFQLNELQGLK_	_KGGSFQLNELQGLK_	KGGSFQLNELQGLK	33.6527	33.6527	contaminant_TRFL_HUMAN	True	_KGGSFQLNELQGLK_	506.947	4.84332e-05	240138	NH3	7	y	1	784.42	30.7248	True	contaminant_TRFL_HUMAN	contaminant_TRFL_HUMAN						CS_mouse_and_contaminants_and_iRT_20180705
QExHF07583	3		_KGGSFQLNELQGLK_	_KGGSFQLNELQGLK_	KGGSFQLNELQGLK	33.6527	33.6527	contaminant_TRFL_HUMAN	True	_KGGSFQLNELQGLK_	506.947	4.84332e-05	240138	NH3	8	y	1	897.504	11.6256	True	contaminant_TRFL_HUMAN	contaminant_TRFL_HUMAN						CS_mouse_and_contaminants_and_iRT_20180705
QExHF07583	2		_YLGPQYVAGITNLK_	_YLGPQYVAGITNLK_	YLGPQYVAGITNLK	63.6117	63.6117	contaminant_TRFL_HUMAN	True	_YLGPQYVAGITNLK_	768.925	0	1366974	noloss	3	b	1	334.176	10.2746	True	contaminant_TRFL_HUMAN	contaminant_TRFL_HUMAN						CS_mouse_and_contaminants_and_iRT_20180705
QExHF07583	2		_YLGPQYVAGITNLK_	_YLGPQYVAGITNLK_	YLGPQYVAGITNLK	63.6117	63.6117	contaminant_TRFL_HUMAN	True	_YLGPQYVAGITNLK_	768.925	0	1366974	noloss	3	y	1	374.24	13.1772	True	contaminant_TRFL_HUMAN	contaminant_TRFL_HUMAN						CS_mouse_and_contaminants_and_iRT_20180705
QExHF07583	2		_YLGPQYVAGITNLK_	_YLGPQYVAGITNLK_	YLGPQYVAGITNLK	63.6117	63.6117	contaminant_TRFL_HUMAN	True	_YLGPQYVAGITNLK_	768.925	0	1366974	noloss	4	y	1	475.287	36.4126	False	contaminant_TRFL_HUMAN	contaminant_TRFL_HUMAN						CS_mouse_and_contaminants_and_iRT_20180705
QExHF07583	2		_YLGPQYVAGITNLK_	_YLGPQYVAGITNLK_	YLGPQYVAGITNLK	63.6117	63.6117	contaminant_TRFL_HUMAN	True	_YLGPQYVAGITNLK_	768.925	0	1366974	noloss	5	b	1	559.287	7.80025	True	contaminant_TRFL_HUMAN	contaminant_TRFL_HUMAN						CS_mouse_and_contaminants_and_iRT_20180705
QExHF07583	2		_YLGPQYVAGITNLK_	_YLGPQYVAGITNLK_	YLGPQYVAGITNLK	63.6117	63.6117	contaminant_TRFL_HUMAN	True	_YLGPQYVAGITNLK_	768.925	0	1366974	noloss	5	y	1	588.372	7.48047	True	contaminant_TRFL_HUMAN	contaminant_TRFL_HUMAN						CS_mouse_and_contaminants_and_iRT_20180705
QExHF07583	2		_YLGPQYVAGITNLK_	_YLGPQYVAGITNLK_	YLGPQYVAGITNLK	63.6117	63.6117	contaminant_TRFL_HUMAN	True	_YLGPQYVAGITNLK_	768.925	0	1366974	noloss	6	b	1	722.351	5.22794	True	contaminant_TRFL_HUMAN	contaminant_TRFL_HUMAN						CS_mouse_and_contaminants_and_iRT_20180705
QExHF07583	2		_YLGPQYVAGITNLK_	_YLGPQYVAGITNLK_	YLGPQYVAGITNLK	63.6117	63.6117	contaminant_TRFL_HUMAN	True	_YLGPQYVAGITNLK_	768.925	0	1366974	noloss	6	y	1	645.393	55.9524	False	contaminant_TRFL_HUMAN	contaminant_TRFL_HUMAN						CS_mouse_and_contaminants_and_iRT_20180705
QExHF07583	2		_YLGPQYVAGITNLK_	_YLGPQYVAGITNLK_	YLGPQYVAGITNLK	63.6117	63.6117	contaminant_TRFL_HUMAN	True	_YLGPQYVAGITNLK_	768.925	0	1366974	noloss	7	y	1	716.43	100	False	contaminant_TRFL_HUMAN	contaminant_TRFL_HUMAN						CS_mouse_and_contaminants_and_iRT_20180705
QExHF07583	2		_YLGPQYVAGITNLK_	_YLGPQYVAGITNLK_	YLGPQYVAGITNLK	63.6117	63.6117	contaminant_TRFL_HUMAN	True	_YLGPQYVAGITNLK_	768.925	0	1366974	noloss	8	y	1	815.499	65.7129	False	contaminant_TRFL_HUMAN	contaminant_TRFL_HUMAN						CS_mouse_and_contaminants_and_iRT_20180705
QExHF07583	2		_YLGPQYVAGITNLK_	_YLGPQYVAGITNLK_	YLGPQYVAGITNLK	63.6117	63.6117	contaminant_TRFL_HUMAN	True	_YLGPQYVAGITNLK_	768.925	0	1366974	noloss	9	y	1	978.562	63.0896	False	contaminant_TRFL_HUMAN	contaminant_TRFL_HUMAN						CS_mouse_and_contaminants_and_iRT_20180705
QExHF07583	2		_YLGPQYVAGITNLK_	_YLGPQYVAGITNLK_	YLGPQYVAGITNLK	63.6117	63.6117	contaminant_TRFL_HUMAN	True	_YLGPQYVAGITNLK_	768.925	0	1366974	noloss	10	y	1	1106.62	11.7971	True	contaminant_TRFL_HUMAN	contaminant_TRFL_HUMAN						CS_mouse_and_contaminants_and_iRT_20180705
QExHF07583	2		_YLGPQYVAGITNLK_	_YLGPQYVAGITNLK_	YLGPQYVAGITNLK	63.6117	63.6117	contaminant_TRFL_HUMAN	True	_YLGPQYVAGITNLK_	768.925	0	1366974	noloss	11	y	1	1203.67	8.53606	True	contaminant_TRFL_HUMAN	contaminant_TRFL_HUMAN						CS_mouse_and_contaminants_and_iRT_20180705
QExHF07583	2		_YLGPQYVAGITNLK_	_YLGPQYVAGITNLK_	YLGPQYVAGITNLK	63.6117	63.6117	contaminant_TRFL_HUMAN	True	_YLGPQYVAGITNLK_	768.925	0	1366974	noloss	12	y	1	1260.69	30.3451	False	contaminant_TRFL_HUMAN	contaminant_TRFL_HUMAN						CS_mouse_and_contaminants_and_iRT_20180705
QExHF07583	2		_YLGPQYVAGITNLK_	_YLGPQYVAGITNLK_	YLGPQYVAGITNLK	63.6117	63.6117	contaminant_TRFL_HUMAN	True	_YLGPQYVAGITNLK_	768.925	0	1366974	NH3	3	y	1	357.213	5.26601	True	contaminant_TRFL_HUMAN	contaminant_TRFL_HUMAN						CS_mouse_and_contaminants_and_iRT_20180705
QExHF07583	2		_YLGPQYVAGITNLK_	_YLGPQYVAGITNLK_	YLGPQYVAGITNLK	63.6117	63.6117	contaminant_TRFL_HUMAN	True	_YLGPQYVAGITNLK_	768.925	0	1366974	NH3	5	b	1	542.261	7.99022	True	contaminant_TRFL_HUMAN	contaminant_TRFL_HUMAN						CS_mouse_and_contaminants_and_iRT_20180705
QExHF07583	2		_YLGPQYVAGITNLK_	_YLGPQYVAGITNLK_	YLGPQYVAGITNLK	63.6117	63.6117	contaminant_TRFL_HUMAN	True	_YLGPQYVAGITNLK_	768.925	0	1366974	NH3	10	y	1	1089.59	7.27334	True	contaminant_TRFL_HUMAN	contaminant_TRFL_HUMAN						CS_mouse_and_contaminants_and_iRT_20180705
QExHF07583	2		_YLGPQYVAGITNLK_	_YLGPQYVAGITNLK_	YLGPQYVAGITNLK	63.6117	63.6117	contaminant_TRFL_HUMAN	True	_YLGPQYVAGITNLK_	768.925	0	1366974	noloss	11	y	2	602.34	24.3058	True	contaminant_TRFL_HUMAN	contaminant_TRFL_HUMAN						CS_mouse_and_contaminants_and_iRT_20180705
QExHF07583	2		_YLGPQ[+1]YVAGITNLK_	_YLGPQ[Deamidation (NQ)]YVAGITNLK_	YLGPQYVAGITNLK	67.8104	67.8104	contaminant_TRFL_HUMAN	True	_YLGPQ[Deamidation (NQ)]YVAGITNLK_	769.417	0.00066327	204248	noloss	4	y	1	475.287	23.9776	False	contaminant_TRFL_HUMAN	contaminant_TRFL_HUMAN						CS_mouse_and_contaminants_and_iRT_20180705
QExHF07583	2		_YLGPQ[+1]YVAGITNLK_	_YLGPQ[Deamidation (NQ)]YVAGITNLK_	YLGPQYVAGITNLK	67.8104	67.8104	contaminant_TRFL_HUMAN	True	_YLGPQ[Deamidation (NQ)]YVAGITNLK_	769.417	0.00066327	204248	noloss	6	y	1	645.393	47.6132	False	contaminant_TRFL_HUMAN	contaminant_TRFL_HUMAN						CS_mouse_and_contaminants_and_iRT_20180705
QExHF07583	2		_YLGPQ[+1]YVAGITNLK_	_YLGPQ[Deamidation (NQ)]YVAGITNLK_	YLGPQYVAGITNLK	67.8104	67.8104	contaminant_TRFL_HUMAN	True	_YLGPQ[Deamidation (NQ)]YVAGITNLK_	769.417	0.00066327	204248	noloss	7	y	1	716.43	100	False	contaminant_TRFL_HUMAN	contaminant_TRFL_HUMAN						CS_mouse_and_contaminants_and_iRT_20180705
QExHF07583	2		_YLGPQ[+1]YVAGITNLK_	_YLGPQ[Deamidation (NQ)]YVAGITNLK_	YLGPQYVAGITNLK	67.8104	67.8104	contaminant_TRFL_HUMAN	True	_YLGPQ[Deamidation (NQ)]YVAGITNLK_	769.417	0.00066327	204248	noloss	8	y	1	815.499	52.6993	False	contaminant_TRFL_HUMAN	contaminant_TRFL_HUMAN						CS_mouse_and_contaminants_and_iRT_20180705
QExHF07583	2		_YLGPQ[+1]YVAGITNLK_	_YLGPQ[Deamidation (NQ)]YVAGITNLK_	YLGPQYVAGITNLK	67.8104	67.8104	contaminant_TRFL_HUMAN	True	_YLGPQ[Deamidation (NQ)]YVAGITNLK_	769.417	0.00066327	204248	noloss	9	y	1	978.562	29.3164	False	contaminant_TRFL_HUMAN	contaminant_TRFL_HUMAN						CS_mouse_and_contaminants_and_iRT_20180705
QExHF07583	2		_YLGPQ[+1]YVAGITNLK_	_YLGPQ[Deamidation (NQ)]YVAGITNLK_	YLGPQYVAGITNLK	67.8104	67.8104	contaminant_TRFL_HUMAN	True	_YLGPQ[Deamidation (NQ)]YVAGITNLK_	769.417	0.00066327	204248	noloss	10	y	1	1107.6	18.042	True	contaminant_TRFL_HUMAN	contaminant_TRFL_HUMAN						CS_mouse_and_contaminants_and_iRT_20180705
QExHF07583	2		_YLGPQ[+1]YVAGITNLK_	_YLGPQ[Deamidation (NQ)]YVAGITNLK_	YLGPQYVAGITNLK	67.8104	67.8104	contaminant_TRFL_HUMAN	True	_YLGPQ[Deamidation (NQ)]YVAGITNLK_	769.417	0.00066327	204248	noloss	12	y	1	1261.68	45.4857	False	contaminant_TRFL_HUMAN	contaminant_TRFL_HUMAN						CS_mouse_and_contaminants_and_iRT_20180705
QExHF07583	2		_YLGPQ[+1]YVAGITNLK_	_YLGPQ[Deamidation (NQ)]YVAGITNLK_	YLGPQYVAGITNLK	67.8104	67.8104	contaminant_TRFL_HUMAN	True	_YLGPQ[Deamidation (NQ)]YVAGITNLK_	769.417	0.00066327	204248	H2O	10	y	1	1089.59	15.3946	True	contaminant_TRFL_HUMAN	contaminant_TRFL_HUMAN						CS_mouse_and_contaminants_and_iRT_20180705
QExHF07583	2		_YLGPQ[+1]YVAGITNLK_	_YLGPQ[Deamidation (NQ)]YVAGITNLK_	YLGPQYVAGITNLK	67.8104	67.8104	contaminant_TRFL_HUMAN	True	_YLGPQ[Deamidation (NQ)]YVAGITNLK_	769.417	0.00066327	204248	noloss	3	b	1	334.176	17.4626	True	contaminant_TRFL_HUMAN	contaminant_TRFL_HUMAN						CS_mouse_and_contaminants_and_iRT_20180705
QExHF07583	2		_AQAEAQQPVFNTLR_	_AQAEAQQPVFNTLR_	AQAEAQQPVFNTLR	31.3031	31.3031	Q9QXS1	False	_AQAEAQQPVFNTLR_	786.91	0	428298	noloss	3	y	1	389.251	7.409	True	Q9QXS1	PLEC_MOUSE	Plectin	Mus musculus OX=10090	Plec	1	3	CS_mouse_and_contaminants_and_iRT_20180705
QExHF07583	2		_AQAEAQQPVFNTLR_	_AQAEAQQPVFNTLR_	AQAEAQQPVFNTLR	31.3031	31.3031	Q9QXS1	False	_AQAEAQQPVFNTLR_	786.91	0	428298	noloss	4	b	1	400.183	15.3034	False	Q9QXS1	PLEC_MOUSE	Plectin	Mus musculus OX=10090	Plec	1	3	CS_mouse_and_contaminants_and_iRT_20180705
QExHF07583	2		_AQAEAQQPVFNTLR_	_AQAEAQQPVFNTLR_	AQAEAQQPVFNTLR	31.3031	31.3031	Q9QXS1	False	_AQAEAQQPVFNTLR_	786.91	0	428298	noloss	4	y	1	503.294	8.68495	True	Q9QXS1	PLEC_MOUSE	Plectin	Mus musculus OX=10090	Plec	1	3	CS_mouse_and_contaminants_and_iRT_20180705
QExHF07583	2		_AQAEAQQPVFNTLR_	_AQAEAQQPVFNTLR_	AQAEAQQPVFNTLR	31.3031	31.3031	Q9QXS1	False	_AQAEAQQPVFNTLR_	786.91	0	428298	noloss	5	b	1	471.22	5.71598	True	Q9QXS1	PLEC_MOUSE	Plectin	Mus musculus OX=10090	Plec	1	3	CS_mouse_and_contaminants_and_iRT_20180705
QExHF07583	2		_AQAEAQQPVFNTLR_	_AQAEAQQPVFNTLR_	AQAEAQQPVFNTLR	31.3031	31.3031	Q9QXS1	False	_AQAEAQQPVFNTLR_	786.91	0	428298	noloss	5	y	1	650.362	11.5957	True	Q9QXS1	PLEC_MOUSE	Plectin	Mus musculus OX=10090	Plec	1	3	CS_mouse_and_contaminants_and_iRT_20180705
QExHF07583	2		_AQAEAQQPVFNTLR_	_AQAEAQQPVFNTLR_	AQAEAQQPVFNTLR	31.3031	31.3031	Q9QXS1	False	_AQAEAQQPVFNTLR_	786.91	0	428298	noloss	7	y	1	846.483	100	False	Q9QXS1	PLEC_MOUSE	Plectin	Mus musculus OX=10090	Plec	1	3	CS_mouse_and_contaminants_and_iRT_20180705
QExHF07583	2		_AQAEAQQPVFNTLR_	_AQAEAQQPVFNTLR_	AQAEAQQPVFNTLR	31.3031	31.3031	Q9QXS1	False	_AQAEAQQPVFNTLR_	786.91	0	428298	noloss	8	y	1	974.542	27.6869	False	Q9QXS1	PLEC_MOUSE	Plectin	Mus musculus OX=10090	Plec	1	3	CS_mouse_and_contaminants_and_iRT_20180705
QExHF07583	2		_AQAEAQQPVFNTLR_	_AQAEAQQPVFNTLR_	AQAEAQQPVFNTLR	31.3031	31.3031	Q9QXS1	False	_AQAEAQQPVFNTLR_	786.91	0	428298	noloss	9	y	1	1102.6	20.1821	False	Q9QXS1	PLEC_MOUSE	Plectin	Mus musculus OX=10090	Plec	1	3	CS_mouse_and_contaminants_and_iRT_20180705
QExHF07583	2		_AQAEAQQPVFNTLR_	_AQAEAQQPVFNTLR_	AQAEAQQPVFNTLR	31.3031	31.3031	Q9QXS1	False	_AQAEAQQPVFNTLR_	786.91	0	428298	noloss	10	y	1	1173.64	21.9727	False	Q9QXS1	PLEC_MOUSE	Plectin	Mus musculus OX=10090	Plec	1	3	CS_mouse_and_contaminants_and_iRT_20180705
QExHF07583	2		_AQAEAQQPVFNTLR_	_AQAEAQQPVFNTLR_	AQAEAQQPVFNTLR	31.3031	31.3031	Q9QXS1	False	_AQAEAQQPVFNTLR_	786.91	0	428298	noloss	11	y	1	1302.68	12.4095	False	Q9QXS1	PLEC_MOUSE	Plectin	Mus musculus OX=10090	Plec	1	3	CS_mouse_and_contaminants_and_iRT_20180705
QExHF07583	2		_AQAEAQQPVFNTLR_	_AQAEAQQPVFNTLR_	AQAEAQQPVFNTLR	31.3031	31.3031	Q9QXS1	False	_AQAEAQQPVFNTLR_	786.91	0	428298	noloss	12	y	1	1373.72	11.3824	True	Q9QXS1	PLEC_MOUSE	Plectin	Mus musculus OX=10090	Plec	1	3	CS_mouse_and_contaminants_and_iRT_20180705
QExHF07583	2		_AQAEAQQPVFNTLR_	_AQAEAQQPVFNTLR_	AQAEAQQPVFNTLR	31.3031	31.3031	Q9QXS1	False	_AQAEAQQPVFNTLR_	786.91	0	428298	NH3	4	b	1	383.156	6.45081	True	Q9QXS1	PLEC_MOUSE	Plectin	Mus musculus OX=10090	Plec	1	3	CS_mouse_and_contaminants_and_iRT_20180705
QExHF07583	2		_AQAEAQQPVFNTLR_	_AQAEAQQPVFNTLR_	AQAEAQQPVFNTLR	31.3031	31.3031	Q9QXS1	False	_AQAEAQQPVFNTLR_	786.91	0	428298	NH3	8	y	1	957.515	11.3082	True	Q9QXS1	PLEC_MOUSE	Plectin	Mus musculus OX=10090	Plec	1	3	CS_mouse_and_contaminants_and_iRT_20180705
QExHF07583	2		_AQAEAQQPVFNTLR_	_AQAEAQQPVFNTLR_	AQAEAQQPVFNTLR	31.3031	31.3031	Q9QXS1	False	_AQAEAQQPVFNTLR_	786.91	0	428298	NH3	9	y	1	1085.57	6.30178	True	Q9QXS1	PLEC_MOUSE	Plectin	Mus musculus OX=10090	Plec	1	3	CS_mouse_and_contaminants_and_iRT_20180705
QExHF07583	2		_ILGADTSVDLEETGR_	_ILGADTSVDLEETGR_	ILGADTSVDLEETGR	46.5552	46.5552	Q03265	False	_ILGADTSVDLEETGR_	788.397	0	2713396	noloss	3	y	1	333.188	26.5677	True	Q03265	ATPA_MOUSE	ATP synthase subunit alpha, mitochondrial	Mus musculus OX=10090	Atp5f1a	1	1	CS_mouse_and_contaminants_and_iRT_20180705
QExHF07583	2		_ILGADTSVDLEETGR_	_ILGADTSVDLEETGR_	ILGADTSVDLEETGR	46.5552	46.5552	Q03265	False	_ILGADTSVDLEETGR_	788.397	0	2713396	noloss	4	b	1	355.234	5.79985	True	Q03265	ATPA_MOUSE	ATP synthase subunit alpha, mitochondrial	Mus musculus OX=10090	Atp5f1a	1	1	CS_mouse_and_contaminants_and_iRT_20180705
QExHF07583	2		_ILGADTSVDLEETGR_	_ILGADTSVDLEETGR_	ILGADTSVDLEETGR	46.5552	46.5552	Q03265	False	_ILGADTSVDLEETGR_	788.397	0	2713396	noloss	4	y	1	462.231	31.9355	True	Q03265	ATPA_MOUSE	ATP synthase subunit alpha, mitochondrial	Mus musculus OX=10090	Atp5f1a	1	1	CS_mouse_and_contaminants_and_iRT_20180705
QExHF07583	2		_ILGADTSVDLEETGR_	_ILGADTSVDLEETGR_	ILGADTSVDLEETGR	46.5552	46.5552	Q03265	False	_ILGADTSVDLEETGR_	788.397	0	2713396	noloss	5	b	1	470.261	8.27093	True	Q03265	ATPA_MOUSE	ATP synthase subunit alpha, mitochondrial	Mus musculus OX=10090	Atp5f1a	1	1	CS_mouse_and_contaminants_and_iRT_20180705
QExHF07583	2		_ILGADTSVDLEETGR_	_ILGADTSVDLEETGR_	ILGADTSVDLEETGR	46.5552	46.5552	Q03265	False	_ILGADTSVDLEETGR_	788.397	0	2713396	noloss	5	y	1	591.273	33.1893	True	Q03265	ATPA_MOUSE	ATP synthase subunit alpha, mitochondrial	Mus musculus OX=10090	Atp5f1a	1	1	CS_mouse_and_contaminants_and_iRT_20180705
QExHF07583	2		_ILGADTSVDLEETGR_	_ILGADTSVDLEETGR_	ILGADTSVDLEETGR	46.5552	46.5552	Q03265	False	_ILGADTSVDLEETGR_	788.397	0	2713396	noloss	6	y	1	704.357	58.7947	False	Q03265	ATPA_MOUSE	ATP synthase subunit alpha, mitochondrial	Mus musculus OX=10090	Atp5f1a	1	1	CS_mouse_and_contaminants_and_iRT_20180705
QExHF07583	2		_ILGADTSVDLEETGR_	_ILGADTSVDLEETGR_	ILGADTSVDLEETGR	46.5552	46.5552	Q03265	False	_ILGADTSVDLEETGR_	788.397	0	2713396	noloss	7	y	1	819.384	100	False	Q03265	ATPA_MOUSE	ATP synthase subunit alpha, mitochondrial	Mus musculus OX=10090	Atp5f1a	1	1	CS_mouse_and_contaminants_and_iRT_20180705
QExHF07583	2		_ILGADTSVDLEETGR_	_ILGADTSVDLEETGR_	ILGADTSVDLEETGR	46.5552	46.5552	Q03265	False	_ILGADTSVDLEETGR_	788.397	0	2713396	noloss	8	y	1	918.453	55.5523	True	Q03265	ATPA_MOUSE	ATP synthase subunit alpha, mitochondrial	Mus musculus OX=10090	Atp5f1a	1	1	CS_mouse_and_contaminants_and_iRT_20180705
QExHF07583	2		_ILGADTSVDLEETGR_	_ILGADTSVDLEETGR_	ILGADTSVDLEETGR	46.5552	46.5552	Q03265	False	_ILGADTSVDLEETGR_	788.397	0	2713396	noloss	9	y	1	1005.48	81.8818	False	Q03265	ATPA_MOUSE	ATP synthase subunit alpha, mitochondrial	Mus musculus OX=10090	Atp5f1a	1	1	CS_mouse_and_contaminants_and_iRT_20180705
QExHF07583	2		_ILGADTSVDLEETGR_	_ILGADTSVDLEETGR_	ILGADTSVDLEETGR	46.5552	46.5552	Q03265	False	_ILGADTSVDLEETGR_	788.397	0	2713396	noloss	10	y	1	1106.53	68.0532	False	Q03265	ATPA_MOUSE	ATP synthase subunit alpha, mitochondrial	Mus musculus OX=10090	Atp5f1a	1	1	CS_mouse_and_contaminants_and_iRT_20180705
QExHF07583	2		_ILGADTSVDLEETGR_	_ILGADTSVDLEETGR_	ILGADTSVDLEETGR	46.5552	46.5552	Q03265	False	_ILGADTSVDLEETGR_	788.397	0	2713396	noloss	11	y	1	1221.56	59.0826	False	Q03265	ATPA_MOUSE	ATP synthase subunit alpha, mitochondrial	Mus musculus OX=10090	Atp5f1a	1	1	CS_mouse_and_contaminants_and_iRT_20180705
QExHF07583	2		_ILGADTSVDLEETGR_	_ILGADTSVDLEETGR_	ILGADTSVDLEETGR	46.5552	46.5552	Q03265	False	_ILGADTSVDLEETGR_	788.397	0	2713396	noloss	12	y	1	1292.6	14.8242	True	Q03265	ATPA_MOUSE	ATP synthase subunit alpha, mitochondrial	Mus musculus OX=10090	Atp5f1a	1	1	CS_mouse_and_contaminants_and_iRT_20180705
QExHF07583	2		_ILGADTSVDLEETGR_	_ILGADTSVDLEETGR_	ILGADTSVDLEETGR	46.5552	46.5552	Q03265	False	_ILGADTSVDLEETGR_	788.397	0	2713396	noloss	13	y	1	1349.62	93.6263	False	Q03265	ATPA_MOUSE	ATP synthase subunit alpha, mitochondrial	Mus musculus OX=10090	Atp5f1a	1	1	CS_mouse_and_contaminants_and_iRT_20180705
QExHF07583	2		_ILGADTSVDLEETGR_	_ILGADTSVDLEETGR_	ILGADTSVDLEETGR	46.5552	46.5552	Q03265	False	_ILGADTSVDLEETGR_	788.397	0	2713396	H2O	13	y	1	1331.61	6.48822	True	Q03265	ATPA_MOUSE	ATP synthase subunit alpha, mitochondrial	Mus musculus OX=10090	Atp5f1a	1	1	CS_mouse_and_contaminants_and_iRT_20180705
QExHF07583	2		_[+57]AC[+57]DALYPPGPPSNPK_	_[Carbamidomethyl (Any N-term)]AC[Carbamidomethyl (C)]DALYPPGPPSNPK_	ACDALYPPGPPSNPK	29.5126	29.5126	A2ASS6	False	_[Carbamidomethyl (Any N-term)]AC[Carbamidomethyl (C)]DALYPPGPPSNPK_	820.89	0.000396893	212365	noloss	3	b	1	404.123	30.3408	False	A2ASS6	TITIN_MOUSE	Titin	Mus musculus OX=10090	Ttn	1	1	CS_mouse_and_contaminants_and_iRT_20180705
QExHF07583	2		_[+57]AC[+57]DALYPPGPPSNPK_	_[Carbamidomethyl (Any N-term)]AC[Carbamidomethyl (C)]DALYPPGPPSNPK_	ACDALYPPGPPSNPK	29.5126	29.5126	A2ASS6	False	_[Carbamidomethyl (Any N-term)]AC[Carbamidomethyl (C)]DALYPPGPPSNPK_	820.89	0.000396893	212365	noloss	4	b	1	475.161	83.5888	False	A2ASS6	TITIN_MOUSE	Titin	Mus musculus OX=10090	Ttn	1	1	CS_mouse_and_contaminants_and_iRT_20180705
QExHF07583	2		_[+57]AC[+57]DALYPPGPPSNPK_	_[Carbamidomethyl (Any N-term)]AC[Carbamidomethyl (C)]DALYPPGPPSNPK_	ACDALYPPGPPSNPK	29.5126	29.5126	A2ASS6	False	_[Carbamidomethyl (Any N-term)]AC[Carbamidomethyl (C)]DALYPPGPPSNPK_	820.89	0.000396893	212365	noloss	5	b	1	588.245	22.1987	False	A2ASS6	TITIN_MOUSE	Titin	Mus musculus OX=10090	Ttn	1	1	CS_mouse_and_contaminants_and_iRT_20180705
QExHF07583	2		_[+57]AC[+57]DALYPPGPPSNPK_	_[Carbamidomethyl (Any N-term)]AC[Carbamidomethyl (C)]DALYPPGPPSNPK_	ACDALYPPGPPSNPK	29.5126	29.5126	A2ASS6	False	_[Carbamidomethyl (Any N-term)]AC[Carbamidomethyl (C)]DALYPPGPPSNPK_	820.89	0.000396893	212365	noloss	6	y	1	639.346	9.8393	True	A2ASS6	TITIN_MOUSE	Titin	Mus musculus OX=10090	Ttn	1	1	CS_mouse_and_contaminants_and_iRT_20180705
QExHF07583	2		_[+57]AC[+57]DALYPPGPPSNPK_	_[Carbamidomethyl (Any N-term)]AC[Carbamidomethyl (C)]DALYPPGPPSNPK_	ACDALYPPGPPSNPK	29.5126	29.5126	A2ASS6	False	_[Carbamidomethyl (Any N-term)]AC[Carbamidomethyl (C)]DALYPPGPPSNPK_	820.89	0.000396893	212365	noloss	7	y	1	696.368	16.7029	False	A2ASS6	TITIN_MOUSE	Titin	Mus musculus OX=10090	Ttn	1	1	CS_mouse_and_contaminants_and_iRT_20180705
QExHF07583	2		_[+57]AC[+57]DALYPPGPPSNPK_	_[Carbamidomethyl (Any N-term)]AC[Carbamidomethyl (C)]DALYPPGPPSNPK_	ACDALYPPGPPSNPK	29.5126	29.5126	A2ASS6	False	_[Carbamidomethyl (Any N-term)]AC[Carbamidomethyl (C)]DALYPPGPPSNPK_	820.89	0.000396893	212365	noloss	8	y	1	793.42	13.2568	True	A2ASS6	TITIN_MOUSE	Titin	Mus musculus OX=10090	Ttn	1	1	CS_mouse_and_contaminants_and_iRT_20180705
QExHF07583	2		_[+57]AC[+57]DALYPPGPPSNPK_	_[Carbamidomethyl (Any N-term)]AC[Carbamidomethyl (C)]DALYPPGPPSNPK_	ACDALYPPGPPSNPK	29.5126	29.5126	A2ASS6	False	_[Carbamidomethyl (Any N-term)]AC[Carbamidomethyl (C)]DALYPPGPPSNPK_	820.89	0.000396893	212365	noloss	9	y	1	890.473	100	False	A2ASS6	TITIN_MOUSE	Titin	Mus musculus OX=10090	Ttn	1	1	CS_mouse_and_contaminants_and_iRT_20180705
QExHF07583	2		_[+57]AC[+57]DALYPPGPPSNPK_	_[Carbamidomethyl (Any N-term)]AC[Carbamidomethyl (C)]DALYPPGPPSNPK_	ACDALYPPGPPSNPK	29.5126	29.5126	A2ASS6	False	_[Carbamidomethyl (Any N-term)]AC[Carbamidomethyl (C)]DALYPPGPPSNPK_	820.89	0.000396893	212365	noloss	10	y	1	1053.54	14.3514	False	A2ASS6	TITIN_MOUSE	Titin	Mus musculus OX=10090	Ttn	1	1	CS_mouse_and_contaminants_and_iRT_20180705
QExHF07583	2		_[+57]AC[+57]DALYPPGPPSNPK_	_[Carbamidomethyl (Any N-term)]AC[Carbamidomethyl (C)]DALYPPGPPSNPK_	ACDALYPPGPPSNPK	29.5126	29.5126	A2ASS6	False	_[Carbamidomethyl (Any N-term)]AC[Carbamidomethyl (C)]DALYPPGPPSNPK_	820.89	0.000396893	212365	H2O	9	y	1	872.462	5.26192	True	A2ASS6	TITIN_MOUSE	Titin	Mus musculus OX=10090	Ttn	1	1	CS_mouse_and_contaminants_and_iRT_20180705
QExHF07583	2		_[+57]FASEIAGVDDLGTTGR_	_[Carbamidomethyl (Any N-term)]FASEIAGVDDLGTTGR_	FASEIAGVDDLGTTGR	67.5919	67.5919	Q91VD9	True	_[Carbamidomethyl (Any N-term)]FASEIAGVDDLGTTGR_	833.408	0.00066327	100005	noloss	3	b	1	363.166	22.5077	True	Q91VD9	NDUS1_MOUSE	NADH-ubiquinone oxidoreductase 75 kDa subunit, mitochondrial	Mus musculus OX=10090	Ndufs1	1	2	CS_mouse_and_contaminants_and_iRT_20180705
QExHF07583	2		_[+57]FASEIAGVDDLGTTGR_	_[Carbamidomethyl (Any N-term)]FASEIAGVDDLGTTGR_	FASEIAGVDDLGTTGR	67.5919	67.5919	Q91VD9	True	_[Carbamidomethyl (Any N-term)]FASEIAGVDDLGTTGR_	833.408	0.00066327	100005	noloss	4	b	1	492.209	55.7147	False	Q91VD9	NDUS1_MOUSE	NADH-ubiquinone oxidoreductase 75 kDa subunit, mitochondrial	Mus musculus OX=10090	Ndufs1	1	2	CS_mouse_and_contaminants_and_iRT_20180705
QExHF07583	2		_[+57]FASEIAGVDDLGTTGR_	_[Carbamidomethyl (Any N-term)]FASEIAGVDDLGTTGR_	FASEIAGVDDLGTTGR	67.5919	67.5919	Q91VD9	True	_[Carbamidomethyl (Any N-term)]FASEIAGVDDLGTTGR_	833.408	0.00066327	100005	noloss	5	b	1	605.293	19.3915	True	Q91VD9	NDUS1_MOUSE	NADH-ubiquinone oxidoreductase 75 kDa subunit, mitochondrial	Mus musculus OX=10090	Ndufs1	1	2	CS_mouse_and_contaminants_and_iRT_20180705
QExHF07583	2		_[+57]FASEIAGVDDLGTTGR_	_[Carbamidomethyl (Any N-term)]FASEIAGVDDLGTTGR_	FASEIAGVDDLGTTGR	67.5919	67.5919	Q91VD9	True	_[Carbamidomethyl (Any N-term)]FASEIAGVDDLGTTGR_	833.408	0.00066327	100005	noloss	5	y	1	491.257	14.5675	True	Q91VD9	NDUS1_MOUSE	NADH-ubiquinone oxidoreductase 75 kDa subunit, mitochondrial	Mus musculus OX=10090	Ndufs1	1	2	CS_mouse_and_contaminants_and_iRT_20180705
QExHF07583	2		_[+57]FASEIAGVDDLGTTGR_	_[Carbamidomethyl (Any N-term)]FASEIAGVDDLGTTGR_	FASEIAGVDDLGTTGR	67.5919	67.5919	Q91VD9	True	_[Carbamidomethyl (Any N-term)]FASEIAGVDDLGTTGR_	833.408	0.00066327	100005	noloss	6	y	1	604.341	39.0332	False	Q91VD9	NDUS1_MOUSE	NADH-ubiquinone oxidoreductase 75 kDa subunit, mitochondrial	Mus musculus OX=10090	Ndufs1	1	2	CS_mouse_and_contaminants_and_iRT_20180705
QExHF07583	2		_[+57]FASEIAGVDDLGTTGR_	_[Carbamidomethyl (Any N-term)]FASEIAGVDDLGTTGR_	FASEIAGVDDLGTTGR	67.5919	67.5919	Q91VD9	True	_[Carbamidomethyl (Any N-term)]FASEIAGVDDLGTTGR_	833.408	0.00066327	100005	noloss	8	y	1	834.395	32.6296	True	Q91VD9	NDUS1_MOUSE	NADH-ubiquinone oxidoreductase 75 kDa subunit, mitochondrial	Mus musculus OX=10090	Ndufs1	1	2	CS_mouse_and_contaminants_and_iRT_20180705
QExHF07583	2		_[+57]FASEIAGVDDLGTTGR_	_[Carbamidomethyl (Any N-term)]FASEIAGVDDLGTTGR_	FASEIAGVDDLGTTGR	67.5919	67.5919	Q91VD9	True	_[Carbamidomethyl (Any N-term)]FASEIAGVDDLGTTGR_	833.408	0.00066327	100005	noloss	10	y	1	990.485	90.9344	False	Q91VD9	NDUS1_MOUSE	NADH-ubiquinone oxidoreductase 75 kDa subunit, mitochondrial	Mus musculus OX=10090	Ndufs1	1	2	CS_mouse_and_contaminants_and_iRT_20180705
QExHF07583	2		_[+57]FASEIAGVDDLGTTGR_	_[Carbamidomethyl (Any N-term)]FASEIAGVDDLGTTGR_	FASEIAGVDDLGTTGR	67.5919	67.5919	Q91VD9	True	_[Carbamidomethyl (Any N-term)]FASEIAGVDDLGTTGR_	833.408	0.00066327	100005	noloss	11	y	1	1061.52	100	False	Q91VD9	NDUS1_MOUSE	NADH-ubiquinone oxidoreductase 75 kDa subunit, mitochondrial	Mus musculus OX=10090	Ndufs1	1	2	CS_mouse_and_contaminants_and_iRT_20180705
QExHF07583	2		_[+57]FASEIAGVDDLGTTGR_	_[Carbamidomethyl (Any N-term)]FASEIAGVDDLGTTGR_	FASEIAGVDDLGTTGR	67.5919	67.5919	Q91VD9	True	_[Carbamidomethyl (Any N-term)]FASEIAGVDDLGTTGR_	833.408	0.00066327	100005	noloss	12	y	1	1174.61	25.9553	True	Q91VD9	NDUS1_MOUSE	NADH-ubiquinone oxidoreductase 75 kDa subunit, mitochondrial	Mus musculus OX=10090	Ndufs1	1	2	CS_mouse_and_contaminants_and_iRT_20180705
QExHF07583	2		_[+57]FASEIAGVDDLGTTGR_	_[Carbamidomethyl (Any N-term)]FASEIAGVDDLGTTGR_	FASEIAGVDDLGTTGR	67.5919	67.5919	Q91VD9	True	_[Carbamidomethyl (Any N-term)]FASEIAGVDDLGTTGR_	833.408	0.00066327	100005	H2O	4	b	1	474.198	58.601	False	Q91VD9	NDUS1_MOUSE	NADH-ubiquinone oxidoreductase 75 kDa subunit, mitochondrial	Mus musculus OX=10090	Ndufs1	1	2	CS_mouse_and_contaminants_and_iRT_20180705
QExHF07583	2		_[+57]FASEIAGVDDLGTTGR_	_[Carbamidomethyl (Any N-term)]FASEIAGVDDLGTTGR_	FASEIAGVDDLGTTGR	67.5919	67.5919	Q91VD9	True	_[Carbamidomethyl (Any N-term)]FASEIAGVDDLGTTGR_	833.408	0.00066327	100005	noloss	3	y	1	333.188	8.86437	True	Q91VD9	NDUS1_MOUSE	NADH-ubiquinone oxidoreductase 75 kDa subunit, mitochondrial	Mus musculus OX=10090	Ndufs1	1	2	CS_mouse_and_contaminants_and_iRT_20180705
QExHF07583	2		_[+57]FASEIAGVDDLGTTGR_	_[Carbamidomethyl (Any N-term)]FASEIAGVDDLGTTGR_	FASEIAGVDDLGTTGR	67.5919	67.5919	Q91VD9	True	_[Carbamidomethyl (Any N-term)]FASEIAGVDDLGTTGR_	833.408	0.00066327	100005	noloss	7	y	1	719.368	21.0291	True	Q91VD9	NDUS1_MOUSE	NADH-ubiquinone oxidoreductase 75 kDa subunit, mitochondrial	Mus musculus OX=10090	Ndufs1	1	2	CS_mouse_and_contaminants_and_iRT_20180705
QExHF07583	2		_[+57]FASEIAGVDDLGTTGR_	_[Carbamidomethyl (Any N-term)]FASEIAGVDDLGTTGR_	FASEIAGVDDLGTTGR	67.5919	67.5919	Q91VD9	True	_[Carbamidomethyl (Any N-term)]FASEIAGVDDLGTTGR_	833.408	0.00066327	100005	noloss	14	y	1	1390.68	37.1069	False	Q91VD9	NDUS1_MOUSE	NADH-ubiquinone oxidoreductase 75 kDa subunit, mitochondrial	Mus musculus OX=10090	Ndufs1	1	2	CS_mouse_and_contaminants_and_iRT_20180705
QExHF07583	2		_[+57]FASEIAGVDDLGTTGR_	_[Carbamidomethyl (Any N-term)]FASEIAGVDDLGTTGR_	FASEIAGVDDLGTTGR	67.5919	67.5919	Q91VD9	True	_[Carbamidomethyl (Any N-term)]FASEIAGVDDLGTTGR_	833.408	0.00066327	100005	noloss	4	y	1	434.236	7.92138	True	Q91VD9	NDUS1_MOUSE	NADH-ubiquinone oxidoreductase 75 kDa subunit, mitochondrial	Mus musculus OX=10090	Ndufs1	1	2	CS_mouse_and_contaminants_and_iRT_20180705
QExHF07583	2		_[+57]FASEIAGVDDLGTTGR_	_[Carbamidomethyl (Any N-term)]FASEIAGVDDLGTTGR_	FASEIAGVDDLGTTGR	67.5919	67.5919	Q91VD9	True	_[Carbamidomethyl (Any N-term)]FASEIAGVDDLGTTGR_	833.408	0.00066327	100005	noloss	7	b	1	733.352	7.05983	True	Q91VD9	NDUS1_MOUSE	NADH-ubiquinone oxidoreductase 75 kDa subunit, mitochondrial	Mus musculus OX=10090	Ndufs1	1	2	CS_mouse_and_contaminants_and_iRT_20180705
QExHF07583	2		_[+57]FASEIAGVDDLGTTGR_	_[Carbamidomethyl (Any N-term)]FASEIAGVDDLGTTGR_	FASEIAGVDDLGTTGR	67.5919	67.5919	Q91VD9	True	_[Carbamidomethyl (Any N-term)]FASEIAGVDDLGTTGR_	833.408	0.00066327	100005	noloss	9	y	1	933.464	21.1339	True	Q91VD9	NDUS1_MOUSE	NADH-ubiquinone oxidoreductase 75 kDa subunit, mitochondrial	Mus musculus OX=10090	Ndufs1	1	2	CS_mouse_and_contaminants_and_iRT_20180705
QExHF07583	2		_[+57]FASEIAGVDDLGTTGR_	_[Carbamidomethyl (Any N-term)]FASEIAGVDDLGTTGR_	FASEIAGVDDLGTTGR	67.5919	67.5919	Q91VD9	True	_[Carbamidomethyl (Any N-term)]FASEIAGVDDLGTTGR_	833.408	0.00066327	100005	H2O	3	b	1	345.156	16.7735	True	Q91VD9	NDUS1_MOUSE	NADH-ubiquinone oxidoreductase 75 kDa subunit, mitochondrial	Mus musculus OX=10090	Ndufs1	1	2	CS_mouse_and_contaminants_and_iRT_20180705
QExHF07583	2		_[+57]FASEIAGVDDLGTTGR_	_[Carbamidomethyl (Any N-term)]FASEIAGVDDLGTTGR_	FASEIAGVDDLGTTGR	67.5919	67.5919	Q91VD9	True	_[Carbamidomethyl (Any N-term)]FASEIAGVDDLGTTGR_	833.408	0.00066327	100005	noloss	13	y	1	1303.65	13.3957	True	Q91VD9	NDUS1_MOUSE	NADH-ubiquinone oxidoreductase 75 kDa subunit, mitochondrial	Mus musculus OX=10090	Ndufs1	1	2	CS_mouse_and_contaminants_and_iRT_20180705
QExHF07583	2		_[+57]FASEIAGVDDLGTTGR_	_[Carbamidomethyl (Any N-term)]FASEIAGVDDLGTTGR_	FASEIAGVDDLGTTGR	67.5919	67.5919	Q91VD9	True	_[Carbamidomethyl (Any N-term)]FASEIAGVDDLGTTGR_	833.408	0.00066327	100005	noloss	6	b	1	676.33	8.3676	True	Q91VD9	NDUS1_MOUSE	NADH-ubiquinone oxidoreductase 75 kDa subunit, mitochondrial	Mus musculus OX=10090	Ndufs1	1	2	CS_mouse_and_contaminants_and_iRT_20180705
QExHF07583	2		_[+57]FASEIAGVDDLGTTGR_	_[Carbamidomethyl (Any N-term)]FASEIAGVDDLGTTGR_	FASEIAGVDDLGTTGR	67.5919	67.5919	Q91VD9	True	_[Carbamidomethyl (Any N-term)]FASEIAGVDDLGTTGR_	833.408	0.00066327	100005	H2O	5	b	1	587.282	9.2056	True	Q91VD9	NDUS1_MOUSE	NADH-ubiquinone oxidoreductase 75 kDa subunit, mitochondrial	Mus musculus OX=10090	Ndufs1	1	2	CS_mouse_and_contaminants_and_iRT_20180705
QExHF07583	2		_[+57]FASEIAGVDDLGTTGR_	_[Carbamidomethyl (Any N-term)]FASEIAGVDDLGTTGR_	FASEIAGVDDLGTTGR	67.5919	67.5919	Q91VD9	True	_[Carbamidomethyl (Any N-term)]FASEIAGVDDLGTTGR_	833.408	0.00066327	100005	noloss	15	y	1	1461.72	12.874	True	Q91VD9	NDUS1_MOUSE	NADH-ubiquinone oxidoreductase 75 kDa subunit, mitochondrial	Mus musculus OX=10090	Ndufs1	1	2	CS_mouse_and_contaminants_and_iRT_20180705
QExHF07583	3		_KVPQVSTPTLVEVSR_	_KVPQVSTPTLVEVSR_	KVPQVSTPTLVEVSR	33.5836	33.5836	contaminant_ALBU_BOVIN	False	_KVPQVSTPTLVEVSR_	547.317	0	869711	noloss	3	y	1	361.219	66.7034	False	contaminant_ALBU_BOVIN	contaminant_ALBU_BOVIN						CS_mouse_and_contaminants_and_iRT_20180705
QExHF07583	3		_KVPQVSTPTLVEVSR_	_KVPQVSTPTLVEVSR_	KVPQVSTPTLVEVSR	33.5836	33.5836	contaminant_ALBU_BOVIN	False	_KVPQVSTPTLVEVSR_	547.317	0	869711	noloss	4	b	1	453.282	10.8513	True	contaminant_ALBU_BOVIN	contaminant_ALBU_BOVIN						CS_mouse_and_contaminants_and_iRT_20180705
QExHF07583	3		_KVPQVSTPTLVEVSR_	_KVPQVSTPTLVEVSR_	KVPQVSTPTLVEVSR	33.5836	33.5836	contaminant_ALBU_BOVIN	False	_KVPQVSTPTLVEVSR_	547.317	0	869711	noloss	4	y	1	490.262	100	False	contaminant_ALBU_BOVIN	contaminant_ALBU_BOVIN						CS_mouse_and_contaminants_and_iRT_20180705
QExHF07583	3		_KVPQVSTPTLVEVSR_	_KVPQVSTPTLVEVSR_	KVPQVSTPTLVEVSR	33.5836	33.5836	contaminant_ALBU_BOVIN	False	_KVPQVSTPTLVEVSR_	547.317	0	869711	noloss	5	b	1	552.35	7.31228	True	contaminant_ALBU_BOVIN	contaminant_ALBU_BOVIN						CS_mouse_and_contaminants_and_iRT_20180705
QExHF07583	3		_KVPQVSTPTLVEVSR_	_KVPQVSTPTLVEVSR_	KVPQVSTPTLVEVSR	33.5836	33.5836	contaminant_ALBU_BOVIN	False	_KVPQVSTPTLVEVSR_	547.317	0	869711	noloss	5	y	1	589.33	96.1693	False	contaminant_ALBU_BOVIN	contaminant_ALBU_BOVIN						CS_mouse_and_contaminants_and_iRT_20180705
QExHF07583	3		_KVPQVSTPTLVEVSR_	_KVPQVSTPTLVEVSR_	KVPQVSTPTLVEVSR	33.5836	33.5836	contaminant_ALBU_BOVIN	False	_KVPQVSTPTLVEVSR_	547.317	0	869711	noloss	6	y	1	702.414	44.5947	False	contaminant_ALBU_BOVIN	contaminant_ALBU_BOVIN						CS_mouse_and_contaminants_and_iRT_20180705
QExHF07583	3		_KVPQVSTPTLVEVSR_	_KVPQVSTPTLVEVSR_	KVPQVSTPTLVEVSR	33.5836	33.5836	contaminant_ALBU_BOVIN	False	_KVPQVSTPTLVEVSR_	547.317	0	869711	noloss	7	b	1	740.43	20.732	True	contaminant_ALBU_BOVIN	contaminant_ALBU_BOVIN						CS_mouse_and_contaminants_and_iRT_20180705
QExHF07583	3		_KVPQVSTPTLVEVSR_	_KVPQVSTPTLVEVSR_	KVPQVSTPTLVEVSR	33.5836	33.5836	contaminant_ALBU_BOVIN	False	_KVPQVSTPTLVEVSR_	547.317	0	869711	noloss	7	y	1	803.462	25.5837	False	contaminant_ALBU_BOVIN	contaminant_ALBU_BOVIN						CS_mouse_and_contaminants_and_iRT_20180705
QExHF07583	3		_KVPQVSTPTLVEVSR_	_KVPQVSTPTLVEVSR_	KVPQVSTPTLVEVSR	33.5836	33.5836	contaminant_ALBU_BOVIN	False	_KVPQVSTPTLVEVSR_	547.317	0	869711	noloss	8	y	1	900.515	34.1875	False	contaminant_ALBU_BOVIN	contaminant_ALBU_BOVIN						CS_mouse_and_contaminants_and_iRT_20180705
QExHF07583	3		_KVPQVSTPTLVEVSR_	_KVPQVSTPTLVEVSR_	KVPQVSTPTLVEVSR	33.5836	33.5836	contaminant_ALBU_BOVIN	False	_KVPQVSTPTLVEVSR_	547.317	0	869711	noloss	9	b	1	938.531	14.982	True	contaminant_ALBU_BOVIN	contaminant_ALBU_BOVIN						CS_mouse_and_contaminants_and_iRT_20180705
QExHF07583	3		_KVPQVSTPTLVEVSR_	_KVPQVSTPTLVEVSR_	KVPQVSTPTLVEVSR	33.5836	33.5836	contaminant_ALBU_BOVIN	False	_KVPQVSTPTLVEVSR_	547.317	0	869711	noloss	10	b	1	1051.61	9.2924	True	contaminant_ALBU_BOVIN	contaminant_ALBU_BOVIN						CS_mouse_and_contaminants_and_iRT_20180705
QExHF07583	3		_KVPQVSTPTLVEVSR_	_KVPQVSTPTLVEVSR_	KVPQVSTPTLVEVSR	33.5836	33.5836	contaminant_ALBU_BOVIN	False	_KVPQVSTPTLVEVSR_	547.317	0	869711	H2O	4	y	1	472.251	7.80866	True	contaminant_ALBU_BOVIN	contaminant_ALBU_BOVIN						CS_mouse_and_contaminants_and_iRT_20180705
QExHF07583	3		_KVPQVSTPTLVEVSR_	_KVPQVSTPTLVEVSR_	KVPQVSTPTLVEVSR	33.5836	33.5836	contaminant_ALBU_BOVIN	False	_KVPQVSTPTLVEVSR_	547.317	0	869711	H2O	7	b	1	722.42	8.09246	True	contaminant_ALBU_BOVIN	contaminant_ALBU_BOVIN						CS_mouse_and_contaminants_and_iRT_20180705
QExHF07583	3		_KVPQVSTPTLVEVSR_	_KVPQVSTPTLVEVSR_	KVPQVSTPTLVEVSR	33.5836	33.5836	contaminant_ALBU_BOVIN	False	_KVPQVSTPTLVEVSR_	547.317	0	869711	H2O	8	y	1	882.504	11.0926	True	contaminant_ALBU_BOVIN	contaminant_ALBU_BOVIN						CS_mouse_and_contaminants_and_iRT_20180705
QExHF07583	3		_KVPQVSTPTLVEVSR_	_KVPQVSTPTLVEVSR_	KVPQVSTPTLVEVSR	33.5836	33.5836	contaminant_ALBU_BOVIN	False	_KVPQVSTPTLVEVSR_	547.317	0	869711	H2O	9	b	1	920.52	16.8351	True	contaminant_ALBU_BOVIN	contaminant_ALBU_BOVIN						CS_mouse_and_contaminants_and_iRT_20180705
QExHF07583	2		_[+57]APADDGGSPITGYLVEK_	_[Carbamidomethyl (Any N-term)]APADDGGSPITGYLVEK_	APADDGGSPITGYLVEK	52.7965	52.7965	A2ASS6	False	_[Carbamidomethyl (Any N-term)]APADDGGSPITGYLVEK_	873.931	0	737116	noloss	3	y	1	375.224	29.6181	False	A2ASS6	TITIN_MOUSE	Titin	Mus musculus OX=10090	Ttn	1	1	CS_mouse_and_contaminants_and_iRT_20180705
QExHF07583	2		_[+57]APADDGGSPITGYLVEK_	_[Carbamidomethyl (Any N-term)]APADDGGSPITGYLVEK_	APADDGGSPITGYLVEK	52.7965	52.7965	A2ASS6	False	_[Carbamidomethyl (Any N-term)]APADDGGSPITGYLVEK_	873.931	0	737116	noloss	4	b	1	412.183	17.2888	True	A2ASS6	TITIN_MOUSE	Titin	Mus musculus OX=10090	Ttn	1	1	CS_mouse_and_contaminants_and_iRT_20180705
QExHF07583	2		_[+57]APADDGGSPITGYLVEK_	_[Carbamidomethyl (Any N-term)]APADDGGSPITGYLVEK_	APADDGGSPITGYLVEK	52.7965	52.7965	A2ASS6	False	_[Carbamidomethyl (Any N-term)]APADDGGSPITGYLVEK_	873.931	0	737116	noloss	4	y	1	488.308	29.6878	False	A2ASS6	TITIN_MOUSE	Titin	Mus musculus OX=10090	Ttn	1	1	CS_mouse_and_contaminants_and_iRT_20180705
QExHF07583	2		_[+57]APADDGGSPITGYLVEK_	_[Carbamidomethyl (Any N-term)]APADDGGSPITGYLVEK_	APADDGGSPITGYLVEK	52.7965	52.7965	A2ASS6	False	_[Carbamidomethyl (Any N-term)]APADDGGSPITGYLVEK_	873.931	0	737116	noloss	5	b	1	527.21	20.6269	True	A2ASS6	TITIN_MOUSE	Titin	Mus musculus OX=10090	Ttn	1	1	CS_mouse_and_contaminants_and_iRT_20180705
QExHF07583	2		_[+57]APADDGGSPITGYLVEK_	_[Carbamidomethyl (Any N-term)]APADDGGSPITGYLVEK_	APADDGGSPITGYLVEK	52.7965	52.7965	A2ASS6	False	_[Carbamidomethyl (Any N-term)]APADDGGSPITGYLVEK_	873.931	0	737116	noloss	5	y	1	651.371	6.1316	True	A2ASS6	TITIN_MOUSE	Titin	Mus musculus OX=10090	Ttn	1	1	CS_mouse_and_contaminants_and_iRT_20180705
QExHF07583	2		_[+57]APADDGGSPITGYLVEK_	_[Carbamidomethyl (Any N-term)]APADDGGSPITGYLVEK_	APADDGGSPITGYLVEK	52.7965	52.7965	A2ASS6	False	_[Carbamidomethyl (Any N-term)]APADDGGSPITGYLVEK_	873.931	0	737116	noloss	6	y	1	708.393	25.7003	True	A2ASS6	TITIN_MOUSE	Titin	Mus musculus OX=10090	Ttn	1	1	CS_mouse_and_contaminants_and_iRT_20180705
QExHF07583	2		_[+57]APADDGGSPITGYLVEK_	_[Carbamidomethyl (Any N-term)]APADDGGSPITGYLVEK_	APADDGGSPITGYLVEK	52.7965	52.7965	A2ASS6	False	_[Carbamidomethyl (Any N-term)]APADDGGSPITGYLVEK_	873.931	0	737116	noloss	7	b	1	641.253	5.11524	True	A2ASS6	TITIN_MOUSE	Titin	Mus musculus OX=10090	Ttn	1	1	CS_mouse_and_contaminants_and_iRT_20180705
QExHF07583	2		_[+57]APADDGGSPITGYLVEK_	_[Carbamidomethyl (Any N-term)]APADDGGSPITGYLVEK_	APADDGGSPITGYLVEK	52.7965	52.7965	A2ASS6	False	_[Carbamidomethyl (Any N-term)]APADDGGSPITGYLVEK_	873.931	0	737116	noloss	7	y	1	809.44	39.5353	False	A2ASS6	TITIN_MOUSE	Titin	Mus musculus OX=10090	Ttn	1	1	CS_mouse_and_contaminants_and_iRT_20180705
QExHF07583	2		_[+57]APADDGGSPITGYLVEK_	_[Carbamidomethyl (Any N-term)]APADDGGSPITGYLVEK_	APADDGGSPITGYLVEK	52.7965	52.7965	A2ASS6	False	_[Carbamidomethyl (Any N-term)]APADDGGSPITGYLVEK_	873.931	0	737116	noloss	8	b	1	728.285	21.0707	True	A2ASS6	TITIN_MOUSE	Titin	Mus musculus OX=10090	Ttn	1	1	CS_mouse_and_contaminants_and_iRT_20180705
QExHF07583	2		_[+57]APADDGGSPITGYLVEK_	_[Carbamidomethyl (Any N-term)]APADDGGSPITGYLVEK_	APADDGGSPITGYLVEK	52.7965	52.7965	A2ASS6	False	_[Carbamidomethyl (Any N-term)]APADDGGSPITGYLVEK_	873.931	0	737116	noloss	9	y	1	1019.58	100	False	A2ASS6	TITIN_MOUSE	Titin	Mus musculus OX=10090	Ttn	1	1	CS_mouse_and_contaminants_and_iRT_20180705
QExHF07583	2		_[+57]APADDGGSPITGYLVEK_	_[Carbamidomethyl (Any N-term)]APADDGGSPITGYLVEK_	APADDGGSPITGYLVEK	52.7965	52.7965	A2ASS6	False	_[Carbamidomethyl (Any N-term)]APADDGGSPITGYLVEK_	873.931	0	737116	noloss	10	b	1	938.421	5.55784	True	A2ASS6	TITIN_MOUSE	Titin	Mus musculus OX=10090	Ttn	1	1	CS_mouse_and_contaminants_and_iRT_20180705
QExHF07583	2		_[+57]APADDGGSPITGYLVEK_	_[Carbamidomethyl (Any N-term)]APADDGGSPITGYLVEK_	APADDGGSPITGYLVEK	52.7965	52.7965	A2ASS6	False	_[Carbamidomethyl (Any N-term)]APADDGGSPITGYLVEK_	873.931	0	737116	noloss	10	y	1	1106.61	17.6888	True	A2ASS6	TITIN_MOUSE	Titin	Mus musculus OX=10090	Ttn	1	1	CS_mouse_and_contaminants_and_iRT_20180705
QExHF07583	2		_[+57]APADDGGSPITGYLVEK_	_[Carbamidomethyl (Any N-term)]APADDGGSPITGYLVEK_	APADDGGSPITGYLVEK	52.7965	52.7965	A2ASS6	False	_[Carbamidomethyl (Any N-term)]APADDGGSPITGYLVEK_	873.931	0	737116	noloss	11	y	1	1163.63	16.0708	True	A2ASS6	TITIN_MOUSE	Titin	Mus musculus OX=10090	Ttn	1	1	CS_mouse_and_contaminants_and_iRT_20180705
QExHF07583	2		_[+57]APADDGGSPITGYLVEK_	_[Carbamidomethyl (Any N-term)]APADDGGSPITGYLVEK_	APADDGGSPITGYLVEK	52.7965	52.7965	A2ASS6	False	_[Carbamidomethyl (Any N-term)]APADDGGSPITGYLVEK_	873.931	0	737116	noloss	12	b	1	1096.49	5.91377	True	A2ASS6	TITIN_MOUSE	Titin	Mus musculus OX=10090	Ttn	1	1	CS_mouse_and_contaminants_and_iRT_20180705
QExHF07583	2		_[+57]APADDGGSPITGYLVEK_	_[Carbamidomethyl (Any N-term)]APADDGGSPITGYLVEK_	APADDGGSPITGYLVEK	52.7965	52.7965	A2ASS6	False	_[Carbamidomethyl (Any N-term)]APADDGGSPITGYLVEK_	873.931	0	737116	noloss	12	y	1	1220.65	34.8617	False	A2ASS6	TITIN_MOUSE	Titin	Mus musculus OX=10090	Ttn	1	1	CS_mouse_and_contaminants_and_iRT_20180705
QExHF07583	2		_[+57]APADDGGSPITGYLVEK_	_[Carbamidomethyl (Any N-term)]APADDGGSPITGYLVEK_	APADDGGSPITGYLVEK	52.7965	52.7965	A2ASS6	False	_[Carbamidomethyl (Any N-term)]APADDGGSPITGYLVEK_	873.931	0	737116	noloss	13	y	1	1335.68	16.7124	True	A2ASS6	TITIN_MOUSE	Titin	Mus musculus OX=10090	Ttn	1	1	CS_mouse_and_contaminants_and_iRT_20180705
QExHF07583	2		_[+57]APADDGGSPITGYLVEK_	_[Carbamidomethyl (Any N-term)]APADDGGSPITGYLVEK_	APADDGGSPITGYLVEK	52.7965	52.7965	A2ASS6	False	_[Carbamidomethyl (Any N-term)]APADDGGSPITGYLVEK_	873.931	0	737116	noloss	14	y	1	1450.71	18.7681	True	A2ASS6	TITIN_MOUSE	Titin	Mus musculus OX=10090	Ttn	1	1	CS_mouse_and_contaminants_and_iRT_20180705
QExHF07583	2		_[+57]APADDGGSPITGYLVEK_	_[Carbamidomethyl (Any N-term)]APADDGGSPITGYLVEK_	APADDGGSPITGYLVEK	52.7965	52.7965	A2ASS6	False	_[Carbamidomethyl (Any N-term)]APADDGGSPITGYLVEK_	873.931	0	737116	noloss	15	y	1	1521.74	17.6116	True	A2ASS6	TITIN_MOUSE	Titin	Mus musculus OX=10090	Ttn	1	1	CS_mouse_and_contaminants_and_iRT_20180705
QExHF07583	2		_[+57]APADDGGSPITGYLVEK_	_[Carbamidomethyl (Any N-term)]APADDGGSPITGYLVEK_	APADDGGSPITGYLVEK	52.7965	52.7965	A2ASS6	False	_[Carbamidomethyl (Any N-term)]APADDGGSPITGYLVEK_	873.931	0	737116	noloss	16	y	2	809.902	43.0739	False	A2ASS6	TITIN_MOUSE	Titin	Mus musculus OX=10090	Ttn	1	1	CS_mouse_and_contaminants_and_iRT_20180705
QExHF07583	2		_[+57]APADDGGSPITGYLVEK_	_[Carbamidomethyl (Any N-term)]APADDGGSPITGYLVEK_	APADDGGSPITGYLVEK	52.7965	52.7965	A2ASS6	False	_[Carbamidomethyl (Any N-term)]APADDGGSPITGYLVEK_	873.931	0	737116	H2O	8	b	1	710.274	14.949	True	A2ASS6	TITIN_MOUSE	Titin	Mus musculus OX=10090	Ttn	1	1	CS_mouse_and_contaminants_and_iRT_20180705
QExHF07583	2		_[+57]APADDGGSPITGYLVEK_	_[Carbamidomethyl (Any N-term)]APADDGGSPITGYLVEK_	APADDGGSPITGYLVEK	52.7965	52.7965	A2ASS6	False	_[Carbamidomethyl (Any N-term)]APADDGGSPITGYLVEK_	873.931	0	737116	H2O	12	b	2	539.744	5.35203	True	A2ASS6	TITIN_MOUSE	Titin	Mus musculus OX=10090	Ttn	1	1	CS_mouse_and_contaminants_and_iRT_20180705
QExHF07583	2		_[+57]APADDGGSPITGYLVEK_	_[Carbamidomethyl (Any N-term)]APADDGGSPITGYLVEK_	APADDGGSPITGYLVEK	52.7965	52.7965	A2ASS6	False	_[Carbamidomethyl (Any N-term)]APADDGGSPITGYLVEK_	873.931	0	737116	H2O	16	y	2	800.896	11.3587	True	A2ASS6	TITIN_MOUSE	Titin	Mus musculus OX=10090	Ttn	1	1	CS_mouse_and_contaminants_and_iRT_20180705
QExHF07583	2		_[+57]GAPAYNPTGPQVTPLAR_	_[Carbamidomethyl (Any N-term)]GAPAYNPTGPQVTPLAR_	GAPAYNPTGPQVTPLAR	39.7411	39.7411	Q9JKS4	False	_[Carbamidomethyl (Any N-term)]GAPAYNPTGPQVTPLAR_	883.963	0.00043624	149900	noloss	4	b	1	354.177	9.51938	True	Q9JKS4	LDB3_MOUSE	LIM domain-binding protein 3	Mus musculus OX=10090	Ldb3	1	1	CS_mouse_and_contaminants_and_iRT_20180705
QExHF07583	2		_[+57]GAPAYNPTGPQVTPLAR_	_[Carbamidomethyl (Any N-term)]GAPAYNPTGPQVTPLAR_	GAPAYNPTGPQVTPLAR	39.7411	39.7411	Q9JKS4	False	_[Carbamidomethyl (Any N-term)]GAPAYNPTGPQVTPLAR_	883.963	0.00043624	149900	noloss	4	y	1	456.293	22.7569	False	Q9JKS4	LDB3_MOUSE	LIM domain-binding protein 3	Mus musculus OX=10090	Ldb3	1	1	CS_mouse_and_contaminants_and_iRT_20180705
QExHF07583	2		_[+57]GAPAYNPTGPQVTPLAR_	_[Carbamidomethyl (Any N-term)]GAPAYNPTGPQVTPLAR_	GAPAYNPTGPQVTPLAR	39.7411	39.7411	Q9JKS4	False	_[Carbamidomethyl (Any N-term)]GAPAYNPTGPQVTPLAR_	883.963	0.00043624	149900	noloss	5	y	1	557.341	16.3464	True	Q9JKS4	LDB3_MOUSE	LIM domain-binding protein 3	Mus musculus OX=10090	Ldb3	1	1	CS_mouse_and_contaminants_and_iRT_20180705
QExHF07583	2		_[+57]GAPAYNPTGPQVTPLAR_	_[Carbamidomethyl (Any N-term)]GAPAYNPTGPQVTPLAR_	GAPAYNPTGPQVTPLAR	39.7411	39.7411	Q9JKS4	False	_[Carbamidomethyl (Any N-term)]GAPAYNPTGPQVTPLAR_	883.963	0.00043624	149900	noloss	8	y	1	881.52	21.9132	False	Q9JKS4	LDB3_MOUSE	LIM domain-binding protein 3	Mus musculus OX=10090	Ldb3	1	1	CS_mouse_and_contaminants_and_iRT_20180705
QExHF07583	2		_[+57]GAPAYNPTGPQVTPLAR_	_[Carbamidomethyl (Any N-term)]GAPAYNPTGPQVTPLAR_	GAPAYNPTGPQVTPLAR	39.7411	39.7411	Q9JKS4	False	_[Carbamidomethyl (Any N-term)]GAPAYNPTGPQVTPLAR_	883.963	0.00043624	149900	noloss	9	y	1	938.542	21.2986	False	Q9JKS4	LDB3_MOUSE	LIM domain-binding protein 3	Mus musculus OX=10090	Ldb3	1	1	CS_mouse_and_contaminants_and_iRT_20180705
QExHF07583	2		_[+57]GAPAYNPTGPQVTPLAR_	_[Carbamidomethyl (Any N-term)]GAPAYNPTGPQVTPLAR_	GAPAYNPTGPQVTPLAR	39.7411	39.7411	Q9JKS4	False	_[Carbamidomethyl (Any N-term)]GAPAYNPTGPQVTPLAR_	883.963	0.00043624	149900	noloss	11	y	1	1136.64	100	False	Q9JKS4	LDB3_MOUSE	LIM domain-binding protein 3	Mus musculus OX=10090	Ldb3	1	1	CS_mouse_and_contaminants_and_iRT_20180705
QExHF07583	2		_[+57]GAPAYNPTGPQVTPLAR_	_[Carbamidomethyl (Any N-term)]GAPAYNPTGPQVTPLAR_	GAPAYNPTGPQVTPLAR	39.7411	39.7411	Q9JKS4	False	_[Carbamidomethyl (Any N-term)]GAPAYNPTGPQVTPLAR_	883.963	0.00043624	149900	noloss	12	y	1	1250.69	25.3324	False	Q9JKS4	LDB3_MOUSE	LIM domain-binding protein 3	Mus musculus OX=10090	Ldb3	1	1	CS_mouse_and_contaminants_and_iRT_20180705
QExHF07583	2		_[+57]GAPAYNPTGPQVTPLAR_	_[Carbamidomethyl (Any N-term)]GAPAYNPTGPQVTPLAR_	GAPAYNPTGPQVTPLAR	39.7411	39.7411	Q9JKS4	False	_[Carbamidomethyl (Any N-term)]GAPAYNPTGPQVTPLAR_	883.963	0.00043624	149900	noloss	15	y	2	791.423	18.5073	False	Q9JKS4	LDB3_MOUSE	LIM domain-binding protein 3	Mus musculus OX=10090	Ldb3	1	1	CS_mouse_and_contaminants_and_iRT_20180705
QExHF07583	2		_[+57]GAPAYNPTGPQVTPLAR_	_[Carbamidomethyl (Any N-term)]GAPAYNPTGPQVTPLAR_	GAPAYNPTGPQVTPLAR	39.7411	39.7411	Q9JKS4	False	_[Carbamidomethyl (Any N-term)]GAPAYNPTGPQVTPLAR_	883.963	0.00043624	149900	noloss	10	y	1	1039.59	7.54101	True	Q9JKS4	LDB3_MOUSE	LIM domain-binding protein 3	Mus musculus OX=10090	Ldb3	1	1	CS_mouse_and_contaminants_and_iRT_20180705
QExHF07583	2		_[+57]GAPAYNPTGPQVTPLAR_	_[Carbamidomethyl (Any N-term)]GAPAYNPTGPQVTPLAR_	GAPAYNPTGPQVTPLAR	39.7411	39.7411	Q9JKS4	False	_[Carbamidomethyl (Any N-term)]GAPAYNPTGPQVTPLAR_	883.963	0.00043624	149900	noloss	13	y	1	1413.75	6.24376	True	Q9JKS4	LDB3_MOUSE	LIM domain-binding protein 3	Mus musculus OX=10090	Ldb3	1	1	CS_mouse_and_contaminants_and_iRT_20180705
QExHF07583	2		_[+57]GAPAYNPTGPQVTPLAR_	_[Carbamidomethyl (Any N-term)]GAPAYNPTGPQVTPLAR_	GAPAYNPTGPQVTPLAR	39.7411	39.7411	Q9JKS4	False	_[Carbamidomethyl (Any N-term)]GAPAYNPTGPQVTPLAR_	883.963	0.00043624	149900	NH3	6	b	1	614.257	7.49792	True	Q9JKS4	LDB3_MOUSE	LIM domain-binding protein 3	Mus musculus OX=10090	Ldb3	1	1	CS_mouse_and_contaminants_and_iRT_20180705
QExHF07583	2		_[+57]AAFDM[+16]FDADGGGDISVK_	_[Carbamidomethyl (Any N-term)]AAFDM[Oxidation (M)]FDADGGGDISVK_	AAFDMFDADGGGDISVK	56.6333	56.6333	P20801	True	_[Carbamidomethyl (Any N-term)]AAFDM[Oxidation (M)]FDADGGGDISVK_	894.891	0	284326	noloss	3	y	1	333.213	30.5667	False	P20801	TNNC2_MOUSE	Troponin C, skeletal muscle	Mus musculus OX=10090	Tnnc2	1	2	CS_mouse_and_contaminants_and_iRT_20180705
QExHF07583	2		_[+57]AAFDM[+16]FDADGGGDISVK_	_[Carbamidomethyl (Any N-term)]AAFDM[Oxidation (M)]FDADGGGDISVK_	AAFDMFDADGGGDISVK	56.6333	56.6333	P20801	True	_[Carbamidomethyl (Any N-term)]AAFDM[Oxidation (M)]FDADGGGDISVK_	894.891	0	284326	noloss	4	b	1	462.198	26.528	False	P20801	TNNC2_MOUSE	Troponin C, skeletal muscle	Mus musculus OX=10090	Tnnc2	1	2	CS_mouse_and_contaminants_and_iRT_20180705
QExHF07583	2		_[+57]AAFDM[+16]FDADGGGDISVK_	_[Carbamidomethyl (Any N-term)]AAFDM[Oxidation (M)]FDADGGGDISVK_	AAFDMFDADGGGDISVK	56.6333	56.6333	P20801	True	_[Carbamidomethyl (Any N-term)]AAFDM[Oxidation (M)]FDADGGGDISVK_	894.891	0	284326	noloss	4	y	1	446.297	22.3592	True	P20801	TNNC2_MOUSE	Troponin C, skeletal muscle	Mus musculus OX=10090	Tnnc2	1	2	CS_mouse_and_contaminants_and_iRT_20180705
QExHF07583	2		_[+57]AAFDM[+16]FDADGGGDISVK_	_[Carbamidomethyl (Any N-term)]AAFDM[Oxidation (M)]FDADGGGDISVK_	AAFDMFDADGGGDISVK	56.6333	56.6333	P20801	True	_[Carbamidomethyl (Any N-term)]AAFDM[Oxidation (M)]FDADGGGDISVK_	894.891	0	284326	noloss	5	b	1	609.234	7.80582	True	P20801	TNNC2_MOUSE	Troponin C, skeletal muscle	Mus musculus OX=10090	Tnnc2	1	2	CS_mouse_and_contaminants_and_iRT_20180705
QExHF07583	2		_[+57]AAFDM[+16]FDADGGGDISVK_	_[Carbamidomethyl (Any N-term)]AAFDM[Oxidation (M)]FDADGGGDISVK_	AAFDMFDADGGGDISVK	56.6333	56.6333	P20801	True	_[Carbamidomethyl (Any N-term)]AAFDM[Oxidation (M)]FDADGGGDISVK_	894.891	0	284326	noloss	8	y	1	732.389	39.8777	False	P20801	TNNC2_MOUSE	Troponin C, skeletal muscle	Mus musculus OX=10090	Tnnc2	1	2	CS_mouse_and_contaminants_and_iRT_20180705
QExHF07583	2		_[+57]AAFDM[+16]FDADGGGDISVK_	_[Carbamidomethyl (Any N-term)]AAFDM[Oxidation (M)]FDADGGGDISVK_	AAFDMFDADGGGDISVK	56.6333	56.6333	P20801	True	_[Carbamidomethyl (Any N-term)]AAFDM[Oxidation (M)]FDADGGGDISVK_	894.891	0	284326	noloss	9	y	1	847.416	24.3769	True	P20801	TNNC2_MOUSE	Troponin C, skeletal muscle	Mus musculus OX=10090	Tnnc2	1	2	CS_mouse_and_contaminants_and_iRT_20180705
QExHF07583	2		_[+57]AAFDM[+16]FDADGGGDISVK_	_[Carbamidomethyl (Any N-term)]AAFDM[Oxidation (M)]FDADGGGDISVK_	AAFDMFDADGGGDISVK	56.6333	56.6333	P20801	True	_[Carbamidomethyl (Any N-term)]AAFDM[Oxidation (M)]FDADGGGDISVK_	894.891	0	284326	noloss	10	y	1	918.453	29.3666	False	P20801	TNNC2_MOUSE	Troponin C, skeletal muscle	Mus musculus OX=10090	Tnnc2	1	2	CS_mouse_and_contaminants_and_iRT_20180705
QExHF07583	2		_[+57]AAFDM[+16]FDADGGGDISVK_	_[Carbamidomethyl (Any N-term)]AAFDM[Oxidation (M)]FDADGGGDISVK_	AAFDMFDADGGGDISVK	56.6333	56.6333	P20801	True	_[Carbamidomethyl (Any N-term)]AAFDM[Oxidation (M)]FDADGGGDISVK_	894.891	0	284326	noloss	11	y	1	1033.48	33.2367	False	P20801	TNNC2_MOUSE	Troponin C, skeletal muscle	Mus musculus OX=10090	Tnnc2	1	2	CS_mouse_and_contaminants_and_iRT_20180705
QExHF07583	2		_[+57]AAFDM[+16]FDADGGGDISVK_	_[Carbamidomethyl (Any N-term)]AAFDM[Oxidation (M)]FDADGGGDISVK_	AAFDMFDADGGGDISVK	56.6333	56.6333	P20801	True	_[Carbamidomethyl (Any N-term)]AAFDM[Oxidation (M)]FDADGGGDISVK_	894.891	0	284326	noloss	12	y	1	1180.55	24.7109	False	P20801	TNNC2_MOUSE	Troponin C, skeletal muscle	Mus musculus OX=10090	Tnnc2	1	2	CS_mouse_and_contaminants_and_iRT_20180705
QExHF07583	3		_TEEGYYEAITAVELK_	_TEEGYYEAITAVELK_	TEEGYYEAITAVELK	69.3622	69.3622	A2ASS6	False	_TEEGYYEAITAVELK_	572.617	0.00436252	159727	noloss	3	y	1	389.239	15.699	True	A2ASS6	TITIN_MOUSE	Titin	Mus musculus OX=10090	Ttn	1	1	CS_mouse_and_contaminants_and_iRT_20180705
QExHF07583	3		_TEEGYYEAITAVELK_	_TEEGYYEAITAVELK_	TEEGYYEAITAVELK	69.3622	69.3622	A2ASS6	False	_TEEGYYEAITAVELK_	572.617	0.00436252	159727	noloss	5	y	1	559.345	36.937	False	A2ASS6	TITIN_MOUSE	Titin	Mus musculus OX=10090	Ttn	1	1	CS_mouse_and_contaminants_and_iRT_20180705
QExHF07583	3		_TEEGYYEAITAVELK_	_TEEGYYEAITAVELK_	TEEGYYEAITAVELK	69.3622	69.3622	A2ASS6	False	_TEEGYYEAITAVELK_	572.617	0.00436252	159727	noloss	6	y	1	660.393	100	False	A2ASS6	TITIN_MOUSE	Titin	Mus musculus OX=10090	Ttn	1	1	CS_mouse_and_contaminants_and_iRT_20180705
QExHF07583	3		_TEEGYYEAITAVELK_	_TEEGYYEAITAVELK_	TEEGYYEAITAVELK	69.3622	69.3622	A2ASS6	False	_TEEGYYEAITAVELK_	572.617	0.00436252	159727	noloss	7	y	1	773.477	22.1951	False	A2ASS6	TITIN_MOUSE	Titin	Mus musculus OX=10090	Ttn	1	1	CS_mouse_and_contaminants_and_iRT_20180705
QExHF07583	3		_TEEGYYEAITAVELK_	_TEEGYYEAITAVELK_	TEEGYYEAITAVELK	69.3622	69.3622	A2ASS6	False	_TEEGYYEAITAVELK_	572.617	0.00436252	159727	noloss	3	b	1	360.14	16.3322	True	A2ASS6	TITIN_MOUSE	Titin	Mus musculus OX=10090	Ttn	1	1	CS_mouse_and_contaminants_and_iRT_20180705
QExHF07583	3		_TEEGYYEAITAVELK_	_TEEGYYEAITAVELK_	TEEGYYEAITAVELK	69.3622	69.3622	A2ASS6	False	_TEEGYYEAITAVELK_	572.617	0.00436252	159727	noloss	4	y	1	488.308	27.0307	False	A2ASS6	TITIN_MOUSE	Titin	Mus musculus OX=10090	Ttn	1	1	CS_mouse_and_contaminants_and_iRT_20180705
QExHF07583	3		_TEEGYYEAITAVELK_	_TEEGYYEAITAVELK_	TEEGYYEAITAVELK	69.3622	69.3622	A2ASS6	False	_TEEGYYEAITAVELK_	572.617	0.00436252	159727	noloss	5	b	1	580.225	14.2009	True	A2ASS6	TITIN_MOUSE	Titin	Mus musculus OX=10090	Ttn	1	1	CS_mouse_and_contaminants_and_iRT_20180705
QExHF07583	3		_TEEGYYEAITAVELK_	_TEEGYYEAITAVELK_	TEEGYYEAITAVELK	69.3622	69.3622	A2ASS6	False	_TEEGYYEAITAVELK_	572.617	0.00436252	159727	noloss	6	b	1	743.288	12.2618	True	A2ASS6	TITIN_MOUSE	Titin	Mus musculus OX=10090	Ttn	1	1	CS_mouse_and_contaminants_and_iRT_20180705
QExHF07583	3		_TEEGYYEAITAVELK_	_TEEGYYEAITAVELK_	TEEGYYEAITAVELK	69.3622	69.3622	A2ASS6	False	_TEEGYYEAITAVELK_	572.617	0.00436252	159727	noloss	7	b	1	872.331	13.8866	True	A2ASS6	TITIN_MOUSE	Titin	Mus musculus OX=10090	Ttn	1	1	CS_mouse_and_contaminants_and_iRT_20180705
QExHF07583	3		_TEEGYYEAITAVELK_	_TEEGYYEAITAVELK_	TEEGYYEAITAVELK	69.3622	69.3622	A2ASS6	False	_TEEGYYEAITAVELK_	572.617	0.00436252	159727	noloss	8	b	1	943.368	16.3356	False	A2ASS6	TITIN_MOUSE	Titin	Mus musculus OX=10090	Ttn	1	1	CS_mouse_and_contaminants_and_iRT_20180705
QExHF07583	3		_TEEGYYEAITAVELK_	_TEEGYYEAITAVELK_	TEEGYYEAITAVELK	69.3622	69.3622	A2ASS6	False	_TEEGYYEAITAVELK_	572.617	0.00436252	159727	noloss	8	y	1	844.514	17.3801	False	A2ASS6	TITIN_MOUSE	Titin	Mus musculus OX=10090	Ttn	1	1	CS_mouse_and_contaminants_and_iRT_20180705
QExHF07583	3		_TEEGYYEAITAVELK_	_TEEGYYEAITAVELK_	TEEGYYEAITAVELK	69.3622	69.3622	A2ASS6	False	_TEEGYYEAITAVELK_	572.617	0.00436252	159727	H2O	5	b	1	562.214	10.7075	True	A2ASS6	TITIN_MOUSE	Titin	Mus musculus OX=10090	Ttn	1	1	CS_mouse_and_contaminants_and_iRT_20180705
QExHF07583	3		_TEEGYYEAITAVELK_	_TEEGYYEAITAVELK_	TEEGYYEAITAVELK	69.3622	69.3622	A2ASS6	False	_TEEGYYEAITAVELK_	572.617	0.00436252	159727	H2O	6	b	1	725.278	13.4841	True	A2ASS6	TITIN_MOUSE	Titin	Mus musculus OX=10090	Ttn	1	1	CS_mouse_and_contaminants_and_iRT_20180705
QExHF07583	3		_TEEGYYEAITAVELK_	_TEEGYYEAITAVELK_	TEEGYYEAITAVELK	69.3622	69.3622	A2ASS6	False	_TEEGYYEAITAVELK_	572.617	0.00436252	159727	H2O	7	b	1	854.32	9.35864	True	A2ASS6	TITIN_MOUSE	Titin	Mus musculus OX=10090	Ttn	1	1	CS_mouse_and_contaminants_and_iRT_20180705
QExHF07583	3		_TEEGYYEAITAVELK_	_TEEGYYEAITAVELK_	TEEGYYEAITAVELK	69.3622	69.3622	A2ASS6	False	_TEEGYYEAITAVELK_	572.617	0.00436252	159727	H2O	8	b	1	925.357	12.386	True	A2ASS6	TITIN_MOUSE	Titin	Mus musculus OX=10090	Ttn	1	1	CS_mouse_and_contaminants_and_iRT_20180705
QExHF07583	3		_TEEGYYEAITAVELK_	_TEEGYYEAITAVELK_	TEEGYYEAITAVELK	69.3622	69.3622	A2ASS6	False	_TEEGYYEAITAVELK_	572.617	0.00436252	159727	H2O	8	y	1	826.503	7.00852	True	A2ASS6	TITIN_MOUSE	Titin	Mus musculus OX=10090	Ttn	1	1	CS_mouse_and_contaminants_and_iRT_20180705
QExHF07583	3		_TEEGYYEAITAVELK_	_TEEGYYEAITAVELK_	TEEGYYEAITAVELK	69.3622	69.3622	A2ASS6	False	_TEEGYYEAITAVELK_	572.617	0.00436252	159727	noloss	9	y	1	973.556	6.18161	True	A2ASS6	TITIN_MOUSE	Titin	Mus musculus OX=10090	Ttn	1	1	CS_mouse_and_contaminants_and_iRT_20180705
QExHF07583	3		_TEEGYYEAITAVELK_	_TEEGYYEAITAVELK_	TEEGYYEAITAVELK	69.3622	69.3622	A2ASS6	False	_TEEGYYEAITAVELK_	572.617	0.00436252	159727	H2O	6	y	1	642.382	5.29386	True	A2ASS6	TITIN_MOUSE	Titin	Mus musculus OX=10090	Ttn	1	1	CS_mouse_and_contaminants_and_iRT_20180705
QExHF07583	3		_TEEGYYEAITAVELK_	_TEEGYYEAITAVELK_	TEEGYYEAITAVELK	69.3622	69.3622	A2ASS6	False	_TEEGYYEAITAVELK_	572.617	0.00436252	159727	noloss	4	b	1	417.162	5.81051	True	A2ASS6	TITIN_MOUSE	Titin	Mus musculus OX=10090	Ttn	1	1	CS_mouse_and_contaminants_and_iRT_20180705
QExHF07583	2		_[+57]AGLEQGSDAGYLAESQK_	_[Carbamidomethyl (Any N-term)]AGLEQGSDAGYLAESQK_	AGLEQGSDAGYLAESQK	23.1898	23.1898	Q8BMS1	True	_[Carbamidomethyl (Any N-term)]AGLEQGSDAGYLAESQK_	890.921	0	262747	noloss	3	y	1	362.203	68.6569	False	Q8BMS1	ECHA_MOUSE	Trifunctional enzyme subunit alpha, mitochondrial	Mus musculus OX=10090	Hadha	1	1	CS_mouse_and_contaminants_and_iRT_20180705
QExHF07583	2		_[+57]AGLEQGSDAGYLAESQK_	_[Carbamidomethyl (Any N-term)]AGLEQGSDAGYLAESQK_	AGLEQGSDAGYLAESQK	23.1898	23.1898	Q8BMS1	True	_[Carbamidomethyl (Any N-term)]AGLEQGSDAGYLAESQK_	890.921	0	262747	noloss	4	b	1	428.214	72.808	False	Q8BMS1	ECHA_MOUSE	Trifunctional enzyme subunit alpha, mitochondrial	Mus musculus OX=10090	Hadha	1	1	CS_mouse_and_contaminants_and_iRT_20180705
QExHF07583	2		_[+57]AGLEQGSDAGYLAESQK_	_[Carbamidomethyl (Any N-term)]AGLEQGSDAGYLAESQK_	AGLEQGSDAGYLAESQK	23.1898	23.1898	Q8BMS1	True	_[Carbamidomethyl (Any N-term)]AGLEQGSDAGYLAESQK_	890.921	0	262747	noloss	4	y	1	491.246	47.4546	True	Q8BMS1	ECHA_MOUSE	Trifunctional enzyme subunit alpha, mitochondrial	Mus musculus OX=10090	Hadha	1	1	CS_mouse_and_contaminants_and_iRT_20180705
QExHF07583	2		_[+57]AGLEQGSDAGYLAESQK_	_[Carbamidomethyl (Any N-term)]AGLEQGSDAGYLAESQK_	AGLEQGSDAGYLAESQK	23.1898	23.1898	Q8BMS1	True	_[Carbamidomethyl (Any N-term)]AGLEQGSDAGYLAESQK_	890.921	0	262747	noloss	5	b	1	556.273	18.1436	True	Q8BMS1	ECHA_MOUSE	Trifunctional enzyme subunit alpha, mitochondrial	Mus musculus OX=10090	Hadha	1	1	CS_mouse_and_contaminants_and_iRT_20180705
QExHF07583	2		_[+57]AGLEQGSDAGYLAESQK_	_[Carbamidomethyl (Any N-term)]AGLEQGSDAGYLAESQK_	AGLEQGSDAGYLAESQK	23.1898	23.1898	Q8BMS1	True	_[Carbamidomethyl (Any N-term)]AGLEQGSDAGYLAESQK_	890.921	0	262747	noloss	5	y	1	562.283	79.3577	False	Q8BMS1	ECHA_MOUSE	Trifunctional enzyme subunit alpha, mitochondrial	Mus musculus OX=10090	Hadha	1	1	CS_mouse_and_contaminants_and_iRT_20180705
QExHF07583	2		_[+57]AGLEQGSDAGYLAESQK_	_[Carbamidomethyl (Any N-term)]AGLEQGSDAGYLAESQK_	AGLEQGSDAGYLAESQK	23.1898	23.1898	Q8BMS1	True	_[Carbamidomethyl (Any N-term)]AGLEQGSDAGYLAESQK_	890.921	0	262747	noloss	6	y	1	675.367	55.0846	False	Q8BMS1	ECHA_MOUSE	Trifunctional enzyme subunit alpha, mitochondrial	Mus musculus OX=10090	Hadha	1	1	CS_mouse_and_contaminants_and_iRT_20180705
QExHF07583	2		_[+57]AGLEQGSDAGYLAESQK_	_[Carbamidomethyl (Any N-term)]AGLEQGSDAGYLAESQK_	AGLEQGSDAGYLAESQK	23.1898	23.1898	Q8BMS1	True	_[Carbamidomethyl (Any N-term)]AGLEQGSDAGYLAESQK_	890.921	0	262747	noloss	7	y	1	838.431	17.8191	True	Q8BMS1	ECHA_MOUSE	Trifunctional enzyme subunit alpha, mitochondrial	Mus musculus OX=10090	Hadha	1	1	CS_mouse_and_contaminants_and_iRT_20180705
QExHF07583	2		_[+57]AGLEQGSDAGYLAESQK_	_[Carbamidomethyl (Any N-term)]AGLEQGSDAGYLAESQK_	AGLEQGSDAGYLAESQK	23.1898	23.1898	Q8BMS1	True	_[Carbamidomethyl (Any N-term)]AGLEQGSDAGYLAESQK_	890.921	0	262747	noloss	8	b	1	815.353	8.59838	True	Q8BMS1	ECHA_MOUSE	Trifunctional enzyme subunit alpha, mitochondrial	Mus musculus OX=10090	Hadha	1	1	CS_mouse_and_contaminants_and_iRT_20180705
QExHF07583	2		_[+57]AGLEQGSDAGYLAESQK_	_[Carbamidomethyl (Any N-term)]AGLEQGSDAGYLAESQK_	AGLEQGSDAGYLAESQK	23.1898	23.1898	Q8BMS1	True	_[Carbamidomethyl (Any N-term)]AGLEQGSDAGYLAESQK_	890.921	0	262747	noloss	8	y	1	895.452	57.0426	False	Q8BMS1	ECHA_MOUSE	Trifunctional enzyme subunit alpha, mitochondrial	Mus musculus OX=10090	Hadha	1	1	CS_mouse_and_contaminants_and_iRT_20180705
QExHF07583	2		_[+57]AGLEQGSDAGYLAESQK_	_[Carbamidomethyl (Any N-term)]AGLEQGSDAGYLAESQK_	AGLEQGSDAGYLAESQK	23.1898	23.1898	Q8BMS1	True	_[Carbamidomethyl (Any N-term)]AGLEQGSDAGYLAESQK_	890.921	0	262747	noloss	9	y	1	966.489	45.3899	True	Q8BMS1	ECHA_MOUSE	Trifunctional enzyme subunit alpha, mitochondrial	Mus musculus OX=10090	Hadha	1	1	CS_mouse_and_contaminants_and_iRT_20180705
QExHF07583	2		_[+57]AGLEQGSDAGYLAESQK_	_[Carbamidomethyl (Any N-term)]AGLEQGSDAGYLAESQK_	AGLEQGSDAGYLAESQK	23.1898	23.1898	Q8BMS1	True	_[Carbamidomethyl (Any N-term)]AGLEQGSDAGYLAESQK_	890.921	0	262747	noloss	10	y	1	1081.52	26.9169	True	Q8BMS1	ECHA_MOUSE	Trifunctional enzyme subunit alpha, mitochondrial	Mus musculus OX=10090	Hadha	1	1	CS_mouse_and_contaminants_and_iRT_20180705
QExHF07583	2		_[+57]AGLEQGSDAGYLAESQK_	_[Carbamidomethyl (Any N-term)]AGLEQGSDAGYLAESQK_	AGLEQGSDAGYLAESQK	23.1898	23.1898	Q8BMS1	True	_[Carbamidomethyl (Any N-term)]AGLEQGSDAGYLAESQK_	890.921	0	262747	noloss	11	y	1	1168.55	30.1555	True	Q8BMS1	ECHA_MOUSE	Trifunctional enzyme subunit alpha, mitochondrial	Mus musculus OX=10090	Hadha	1	1	CS_mouse_and_contaminants_and_iRT_20180705
QExHF07583	2		_[+57]AGLEQGSDAGYLAESQK_	_[Carbamidomethyl (Any N-term)]AGLEQGSDAGYLAESQK_	AGLEQGSDAGYLAESQK	23.1898	23.1898	Q8BMS1	True	_[Carbamidomethyl (Any N-term)]AGLEQGSDAGYLAESQK_	890.921	0	262747	noloss	12	y	1	1225.57	90.5375	False	Q8BMS1	ECHA_MOUSE	Trifunctional enzyme subunit alpha, mitochondrial	Mus musculus OX=10090	Hadha	1	1	CS_mouse_and_contaminants_and_iRT_20180705
QExHF07583	2		_[+57]AGLEQGSDAGYLAESQK_	_[Carbamidomethyl (Any N-term)]AGLEQGSDAGYLAESQK_	AGLEQGSDAGYLAESQK	23.1898	23.1898	Q8BMS1	True	_[Carbamidomethyl (Any N-term)]AGLEQGSDAGYLAESQK_	890.921	0	262747	noloss	13	y	1	1353.63	23.8912	True	Q8BMS1	ECHA_MOUSE	Trifunctional enzyme subunit alpha, mitochondrial	Mus musculus OX=10090	Hadha	1	1	CS_mouse_and_contaminants_and_iRT_20180705
QExHF07583	2		_[+57]AGLEQGSDAGYLAESQK_	_[Carbamidomethyl (Any N-term)]AGLEQGSDAGYLAESQK_	AGLEQGSDAGYLAESQK	23.1898	23.1898	Q8BMS1	True	_[Carbamidomethyl (Any N-term)]AGLEQGSDAGYLAESQK_	890.921	0	262747	noloss	14	y	1	1482.67	21.7449	True	Q8BMS1	ECHA_MOUSE	Trifunctional enzyme subunit alpha, mitochondrial	Mus musculus OX=10090	Hadha	1	1	CS_mouse_and_contaminants_and_iRT_20180705
[truncated: 542,134+ more rows]
