# Supplementary material for: Fiber Type‐Specific Proteomic Alterations in R349P Desminopathy Mice
Source: Muscle Nerve. 2025 Mar 3;71(6):1113–21. doi: 10.1002/mus.28379 (PMC12060636; doi:10.1002/mus.28379)
Supplement: Supplementary file 5 — Table S5. Normalized protein intensities after LOESS normalization. [file MUS-71-1113-s012.xlsx]

## Sheet: Sheet 1
PG.ProteinAccessions
