# Supplementary material for: Fiber Type‐Specific Proteomic Alterations in R349P Desminopathy Mice
Source: Muscle Nerve. 2025 Mar 3;71(6):1113–21. doi: 10.1002/mus.28379 (PMC12060636; doi:10.1002/mus.28379)
Supplement: Supplementary file 6 — Table S6. Quantitative comparison of protein intensities of all proteins between wildtype (WT), heterozygous (HET) and homozygous (HOM) type I fibers, providing information on protein accession, protein name, q value (protein groups), p value (ANOVA), and adjusted p values (ANOVA FDR), p value (Student’s t‐tests), and fold changes (FC) of differential proteins for the respective comparison. [file MUS-71-1113-s013.xlsx]

## Sheet: all type I comparisons
Accessions	Protein Name	Qvalue	Type I_p.anova	Type I_p.anova.fdr	Type I_p_HET_vs_HOM	Type I_p_HET_vs_WT	Type I_p_HOM_vs_WT	Type I_FC_HET_HOM	Type I_FC_HOM_HET	Type I_FC_HET_WT	Type I_FC_WT_HET	Type I_FC_HOM_WT	Type I_FC_WT_HOM
P31001	Desmin	1.28414e-13	2.18709e-06	0.000842029	0	0.00554235	0	7.15692	0.139725	0.707098	1.41423	0.0987993	10.1215
A0A0R4J166;Q9D783	Kelch-like protein 40	4.07042e-08	2.66707e-05	0.0043417	0	5.75348e-09	2.44249e-15	0.273504	3.65625	0.575778	1.73678	2.10519	0.475017
Q9Z1T2	Thrombospondin-4	5.6312e-06	3.38314e-05	0.0043417	0	0.0061016	0	0.202539	4.93733	0.795326	1.25735	3.92679	0.254661
Q04857	Collagen alpha-1(VI) chain	2.16176e-10	6.57081e-05	0.00505953	0	0.0428841	0	0.240685	4.15481	0.741978	1.34775	3.08278	0.324383
Q99M87	DnaJ homolog subfamily A member 3, mitochondrial	0.00054445	5.78474e-05	0.00505953	0	0.054468	0	1.86811	0.535301	0.860315	1.16237	0.460527	2.17143
P16015	Carbonic anhydrase 3	2.0095e-05	0.000120815	0.00775232	0	1.19967e-09	1.23235e-14	0.389183	2.56948	0.642532	1.55634	1.65097	0.605703
A0A075B5P3;A0A0A6YVP0;P01867	Immunoglobulin heavy constant gamma 2B (Fragment);Immunoglobulin heavy constant gamma 2B (Fragment);Ig gamma-2B chain C region	6.90227e-12	0.000536709	0.0229592	9.52793e-13	0.976942	3.14393e-12	0.290608	3.44106	0.928668	1.07681	3.1956	0.31293
A0A0R4J083;P51174	Long-chain-specific acyl-CoA dehydrogenase, mitochondrial;Long-chain specific acyl-CoA dehydrogenase, mitochondrial	3.79721e-08	0.0005245	0.0229592	7.40865e-05	0.000143696	6.66134e-16	2.13612	0.468139	0.482108	2.07422	0.225694	4.43078
Q8BWType I	3-ketoacyl-CoA thiolase, mitochondrial	2.82755e-11	0.000485615	0.0229592	2.67231e-13	0.965698	1.65779e-12	3.6824	0.271562	1.01649	0.983778	0.27604	3.62266
Q8CI43	Myosin light chain 6B	2.68665e-13	0.000659225	0.0238172	6.61534e-09	0.254627	1.84963e-13	0.299321	3.3409	1.30269	0.767644	4.35215	0.229772
Q99LC3	NADH dehydrogenase [ubiquinone] 1 alpha subcomplex subunit 10, mitochondrial	7.22944e-10	0.000680492	0.0238172	6.86494e-10	0.708983	1.34814e-12	2.10575	0.47489	0.899459	1.11178	0.427144	2.34113
E9PZ16	Basement membrane-specific heparan sulfate proteoglycan core protein	8.73783e-09	0.000913724	0.0293153	1.45883e-13	0.00372747	6.52063e-05	0.368239	2.71563	0.647278	1.54493	1.75777	0.568903
A0A0B4J1H7;A0A0B4J1H8	Immunoglobulin kappa variable 1-135 (Fragment);Immunoglobulin kappa variable 1-133 (Fragment)	7.73045e-11	0.00117469	0.0316694	1.38602e-09	0.999996	1.35873e-09	0.284638	3.51324	0.984291	1.01596	3.45805	0.289181
P0DN34	NADH dehydrogenase [ubiquinone] 1 beta subcomplex subunit 1	0.000162866	0.00131613	0.0316694	5.50474e-07	0.0295122	2.9976e-15	3.49028	0.28651	0.610044	1.63923	0.174784	5.72136
Q61554	Fibrillin-1	6.64222e-12	0.0010878	0.0316694	4.68015e-12	0.172624	5.22512e-07	0.317896	3.14568	0.729417	1.37096	2.29451	0.435822
Q9CQC7	NADH dehydrogenase [ubiquinone] 1 beta subcomplex subunit 4	4.52924e-10	0.00125215	0.0316694	7.19949e-07	0.255419	5.15326e-11	2.10321	0.475463	0.807929	1.23773	0.38414	2.60321
A2AUC9	Kelch-like protein 41	5.38845e-11	0.00166171	0.0355422	2.27322e-10	0.16887	9.90606e-06	0.4362	2.29252	0.79872	1.252	1.83108	0.546125
P21981	Protein-glutamine gamma-glutamyltransferase 2	1.43886e-08	0.00165796	0.0355422	2.92044e-12	0.199338	6.39258e-09	0.519875	1.92354	0.848239	1.17891	1.63162	0.612887
Q99MQ4	Asporin	3.25311e-09	0.00180576	0.0365904	2.15941e-09	0.61271	5.5818e-07	0.232338	4.30408	0.809375	1.23552	3.48361	0.287058
A0A1B0GSX6	PDZ and LIM domain 3, isoform CRA_a	2.29824e-10	0.0021286	0.0409756	6.49005e-10	0.00013859	0.0666373	0.524989	1.9048	0.663769	1.50655	1.26435	0.790922
P10853;P10854;Q64475;Q64478;Q64525;Q6ZWY9;Q8CBB6;Q8CGP1;Q8CGP2	Histone H2B type 1-F/J/L;Histone H2B type 1-M;Histone H2B type 1-B;Histone H2B type 1-H;Histone H2B type 2-B;Histone H2B type 1-C/E/G;Histone H2B;Histone H2B type 1-K;Histone H2B type 1-P	5.32385e-12	0.00339217	0.0424918	5.1098e-05	0.403746	5.82399e-08	0.422739	2.36553	1.28039	0.781012	3.0288	0.330164
P11087	Collagen alpha-1(I) chain	2.35754e-12	0.00250149	0.0424918	6.21544e-07	0.954009	9.58448e-08	0.280273	3.56795	1.0362	0.965065	3.69711	0.270482
P28654	Decorin	1.6093e-07	0.00289942	0.0424918	1.56858e-08	0.180369	0.000125387	0.329968	3.03059	0.725094	1.37913	2.19747	0.45507
P97450	ATP synthase-coupling factor 6, mitochondrial	1.02971e-11	0.00286732	0.0424918	7.76e-08	0.69683	6.58601e-06	2.06067	0.485279	1.13136	0.883891	0.549026	1.82141
Q4U4S6	Xin actin-binding repeat-containing protein 2	1.10537e-05	0.0028321	0.0424918	6.88338e-15	0.180283	9.44885e-09	0.109619	9.1225	0.562382	1.77815	5.13033	0.194919
Q8BMF4	Dihydrolipoyllysine-residue acetyltransferase component of pyruvate dehydrogenase complex, mitochondrial	8.73228e-12	0.00319478	0.0424918	7.2329e-06	1.61539e-07	0.755712	0.866808	1.15366	0.848339	1.17877	0.978693	1.02177
Q9CQB4;Q9D855	Cytochrome b-c1 complex subunit 7	4.54015e-09	0.00342142	0.0424918	5.69099e-08	0.179724	1.42109e-14	1.6544	0.604448	0.86096	1.16149	0.520406	1.92158
Q9D023	Mitochondrial pyruvate carrier 2	7.05527e-09	0.00311672	0.0424918	1.21855e-05	0.475696	2.57025e-10	2.38451	0.419373	0.789566	1.26652	0.331123	3.02003
Q9D6K8	FUN14 domain-containing protein 2	1.00089e-05	0.00336219	0.0424918	3.475e-14	0.0844213	2.54778e-07	4.95455	0.201835	1.64628	0.60743	0.332277	3.00954
Q9JK53	Prolargin	1.01127e-09	0.00271753	0.0424918	5.29641e-08	0.712011	4.5456e-06	0.265917	3.76058	0.812383	1.23095	3.05503	0.327329
Q9Z2Z6	Mitochondrial carnitine/acylcarnitine carrier protein	4.52692e-08	0.00302361	0.0424918	7.73915e-05	0.251071	1.73723e-08	1.67307	0.597703	0.810889	1.23321	0.48467	2.06326
E9Q3X0;Q9EQK5	Major vault protein	4.98752e-07	0.00401617	0.0454599	1.55859e-05	0.841689	6.14231e-07	0.365993	2.73229	1.09078	0.916775	2.98033	0.335533
E9QN70;P02469	Laminin subunit beta-1	2.53982e-05	0.0042508	0.0454599	0.000148125	0.351322	2.49295e-09	3.70423	0.269962	0.660868	1.51316	0.178409	5.6051
P12787	Cytochrome c oxidase subunit 5A, mitochondrial	1.2066e-10	0.00396214	0.0454599	1.80725e-06	0.982492	4.80619e-06	2.08822	0.478876	1.05575	0.947193	0.505574	1.97795
P62806	Histone H4	7.00319e-14	0.00396077	0.0454599	0.000883617	0.1199	5.74511e-08	0.548129	1.82439	1.40984	0.7093	2.5721	0.388788
Q6P8J7	Creatine kinase S-type, mitochondrial	4.18302e-11	0.00414721	0.0454599	9.54218e-05	0.465872	3.28318e-07	2.52287	0.396373	0.79492	1.25799	0.315085	3.17375
Q791V5	Mitochondrial carrier homolog 2	1.91071e-07	0.00453178	0.0459141	0.181328	0.000842448	1.54414e-07	1.25713	0.795461	0.597834	1.67271	0.475554	2.10281
Q8VHX6	Filamin-C	3.9495e-12	0.00450519	0.0459141	5.50316e-06	0.917782	1.55591e-05	0.568066	1.76036	0.961593	1.03994	1.69275	0.590756
Q99LC5	Electron transfer flavoprotein subunit alpha, mitochondrial	1.21905e-08	0.00520461	0.0513789	0.669511	9.85473e-05	1.63806e-06	1.14682	0.871975	0.526326	1.89996	0.458943	2.17892
F7B1B6;Q60936	Atypical kinase COQ8A, mitochondrial (Fragment);Atypical kinase COQ8A, mitochondrial	1.21483e-08	0.00637732	0.0611636	9.93728e-06	0.922767	6.36798e-05	0.630999	1.58479	0.965959	1.03524	1.53084	0.653236
P28653	Biglycan	6.91389e-08	0.00692706	0.0611636	0.000493253	0.588154	6.00697e-06	0.366845	2.72595	1.18773	0.841942	3.23769	0.308862
P97807	Fumarate hydratase, mitochondrial	0.000102652	0.00671226	0.0611636	8.28805e-07	0.947502	2.81961e-06	4.85109	0.206139	1.07679	0.92869	0.221968	4.50516
Q8BKZ9	Pyruvate dehydrogenase protein X component, mitochondrial	9.43129e-07	0.00699013	0.0611636	4.08377e-05	0.977775	9.52145e-07	2.54934	0.392258	0.993192	1.00686	0.389587	2.56682
Q9CQ75	NADH dehydrogenase [ubiquinone] 1 alpha subcomplex subunit 2	6.7278e-09	0.00651995	0.0611636	0.000805876	0.430632	2.47256e-06	1.48196	0.674781	0.883607	1.13172	0.596241	1.67717
A2AKH7;Q8JZX5;Q9D1G5	Leucine-rich repeat-containing protein 57 (Fragment);Leucine rich repeat containing 57, isoform CRA_a;Leucine-rich repeat-containing protein 57	8.17496e-11	0.00870081	0.0675602	0.000944763	0.586609	1.74129e-05	4.54155	0.220189	0.741373	1.34885	0.163242	6.12586
A2AL76;A2AL77;A2AL78;Q9CR06	Aspartyl/asparaginyl beta-hydroxylase;Aspartyl/asparaginyl beta-hydroxylase (Fragment);Aspartyl/asparaginyl beta-hydroxylase;Aspartate-beta-hydroxylase, isoform CRA_a	1.38025e-09	0.00867015	0.0675602	5.2103e-05	0.928406	0.000225333	0.285959	3.49701	0.838676	1.19236	2.93286	0.340964
F2Z456;Q9DCN2	NADH-cytochrome b5 reductase;NADH-cytochrome b5 reductase 3	3.56774e-08	0.00877406	0.0675602	1.32071e-09	0.0143484	0.00504175	0.166341	6.01173	0.429966	2.32576	2.58484	0.386871
P03888	NADH-ubiquinone oxidoreductase chain 1	2.54758e-07	0.00828139	0.0675602	0.00762132	0.167411	6.71821e-06	2.40706	0.415445	0.627137	1.59455	0.260541	3.83817
P03911	NADH-ubiquinone oxidoreductase chain 4	2.25163e-09	0.00840865	0.0675602	2.05559e-06	0.761982	2.27833e-05	12.109	0.0825835	1.42721	0.700668	0.117864	8.48436
Q91Z83	Myosin-7	1.74823e-14	0.00835155	0.0675602	0.000552442	0.680366	1.31415e-05	0.466708	2.14267	1.25967	0.793862	2.69905	0.370501
G3UW82	MCG140437, isoform CRA_d	7.56848e-14	0.00958782	0.0709868	3.2505e-05	0.763361	0.00073695	1.80811	0.553062	1.1129	0.898549	0.615506	1.62468
Q3UH59;Q5SV64;Q61879	Myosin-10	0.000708881	0.00941988	0.0709868	0.0356007	0.0708724	5.13425e-07	0.696166	1.43644	1.39004	0.719401	1.99672	0.500822
Q9ET78	Junctophilin-2	1.12681e-07	0.0100915	0.0733058	9.57012e-06	0.125937	0.0188571	1.62546	0.61521	1.2264	0.815392	0.754496	1.32539
P14142	Solute carrier family 2, facilitated glucose transporter member 4	0.00835173	0.0111675	0.0767768	2.95989e-06	0.000273245	0.526705	0.361632	2.76524	0.442381	2.26049	1.22329	0.817466
Q5U458	DnaJ homolog subfamily C member 11	0.000903042	0.0108252	0.0767768	0.000400968	0.231382	1.84078e-08	1.50323	0.665235	0.849143	1.17766	0.56488	1.77029
Q9CQZ5	NADH dehydrogenase [ubiquinone] 1 alpha subcomplex subunit 6	3.97318e-10	0.011051	0.0767768	0.0220548	1.46872e-05	0.137933	0.866602	1.15393	0.780846	1.28066	0.901044	1.10982
A0A1Y7VLP0;P56379	RIKEN cDNA 2010107E04 gene (Fragment);6.8 kDa mitochondrial proteolipid	5.85691e-06	0.0121062	0.078998	0.00109387	0.822447	0.000151935	5.97147	0.167463	0.898351	1.11315	0.15044	6.64715
G5E902;Q8VEM8	MCG10343, isoform CRA_b;Phosphate carrier protein, mitochondrial	2.79408e-12	0.0117558	0.078998	0.000162311	0.966677	0.00051514	3.20652	0.311865	1.1542	0.866403	0.359953	2.77814
P60867	40S ribosomal protein S20	1.23959e-09	0.0119934	0.078998	1.09722e-05	9.19972e-05	0.87789	2.63869	0.378976	2.44795	0.408505	0.927715	1.07792
E9QQ93;O70373	Xin actin-binding repeat-containing protein 1	2.60273e-05	0.0124172	0.0796771	0.00024031	0.977732	0.000474927	0.317912	3.14553	1.06915	0.93532	3.36305	0.297349
Q9D517	1-acyl-sn-glycerol-3-phosphate acyltransferase gamma	0.000492432	0.0137843	0.0869996	0.0122768	0.08087	4.27161e-06	2.83929	0.352201	0.459572	2.17594	0.161862	6.1781
P08122	Collagen alpha-2(IV) chain	7.05527e-09	0.0141512	0.0878744	0.000390184	0.992347	0.000655506	0.337504	2.96293	1.05628	0.946715	3.1297	0.31952
D3Z7V3;F6UV57;F6YCM8;F8WIH0;H7BX64;Q3URD3	Sarcolemmal membrane-associated protein;Sarcolemmal membrane-associated protein (Fragment);Sarcolemmal membrane-associated protein (Fragment);Sarcolemmal membrane-associated protein (Fragment);Sarcolemmal membrane-associated protein;Sarcolemmal membrane-associated protein	1.47299e-05	0.0147222	0.0899467	0.00504197	0.580633	0.0001028	0.655567	1.5254	1.16778	0.856328	1.78132	0.56138
Q8CGY6	Protein unc-45 homolog B	0.000916045	0.0149522	0.0899467	6.00325e-05	0.270169	0.0197369	0.717223	1.39427	0.88688	1.12755	1.23655	0.808703
A0A0G2JDI9;P55096	ATP-binding cassette sub-family D member 3	0.000373867	0.0159821	0.094663	3.10959e-06	3.82922e-05	0.992621	0.37903	2.63832	0.393945	2.53843	1.03935	0.962139
F7B227;O35459	Delta(3,5)-Delta(2,4)-dienoyl-CoA isomerase, mitochondrial (Fragment);Delta(3,5)-Delta(2,4)-dienoyl-CoA isomerase, mitochondrial	1.2081e-06	0.0164771	0.0961163	0.000487536	0.00131287	0.967376	0.592955	1.68647	0.609744	1.64003	1.02831	0.972466
P14094	Sodium/potassium-transporting ATPase subunit beta-1	7.34217e-12	0.0177328	0.10029	0.120322	0.079091	0.000122879	0.702925	1.42263	1.39958	0.7145	1.99108	0.50224
P62301;Q921R2	40S ribosomal protein S13	3.72674e-08	0.0179741	0.10029	0.00349276	3.39486e-05	0.392572	2.25627	0.443209	3.00241	0.333065	1.3307	0.751486
Q7TQ48	Sarcalumenin	6.31343e-11	0.0175264	0.10029	0.00107696	0.998584	0.000885561	1.73139	0.577571	0.990533	1.00956	0.572103	1.74794
A0A075B5T4;A0A075B5W2;A0A075B5W3;A0A075B5X3;A0A075B5X7;A0A0A6YXC3;A0A0G2JFS5;P01749	Immunoglobulin heavy variable 1-4 (Fragment);Immunoglobulin heavy variable 1-52;Immunoglobulin heavy variable 1-53 (Fragment);Immunoglobulin heavy variable 1-64 (Fragment);Immunoglobulin heavy variable 1-69;Immunoglobulin heavy variable 1-52 (Fragment);Immunoglobulin heavy variable 1-69 (Fragment);Ig heavy chain V region 3	3.90453e-06	0.0187971	0.100512	0.000172715	0.309805	0.0283267	0.233532	4.28207	0.623436	1.60401	2.6696	0.374589
Q5SVJ0	Calcium/calmodulin-dependent protein kinase II, beta, isoform CRA_b	9.33911e-08	0.0185891	0.100512	0.00608198	0.707131	0.000363874	0.592343	1.68821	1.21427	0.82354	2.04994	0.487819
Q9CPP6	NADH dehydrogenase [ubiquinone] 1 alpha subcomplex subunit 5	1.5771e-07	0.0185771	0.100512	0.00437114	0.374897	3.57589e-05	3.62334	0.275988	0.537916	1.85903	0.148458	6.7359
P03899	NADH-ubiquinone oxidoreductase chain 3	7.43452e-07	0.0196274	0.103515	0.00993193	0.604033	0.000299767	1.67689	0.596342	0.813583	1.22913	0.485174	2.06112
G3UX26;Q60930	Voltage-dependent anion-selective channel protein 2	6.85541e-11	0.0205942	0.106404	0.0184879	0.466289	0.000299733	0.718481	1.39182	1.15331	0.867072	1.6052	0.622975
P09055	Integrin beta-1	0.000277636	0.020728	0.106404	2.79448e-06	0.0228536	0.113991	0.336292	2.9736	0.517712	1.93158	1.53947	0.649574
Q02788	Collagen alpha-2(VI) chain	9.21193e-10	0.0221018	0.110509	0.000420865	0.449325	0.023357	0.340488	2.93696	0.706897	1.41463	2.07613	0.481666
Q6ZQ73	Cullin-associated NEDD8-dissociated protein 2	6.49966e-07	0.0220025	0.110509	0.000248078	0.0686433	0.205315	0.601373	1.66286	0.749465	1.33428	1.24626	0.802403
P50544	Very long-chain specific acyl-CoA dehydrogenase, mitochondrial	6.48503e-12	0.0227635	0.112358	0.000654996	0.739557	0.009064	3.0315	0.32987	1.26875	0.788175	0.418524	2.38935
P35486	Pyruvate dehydrogenase E1 component subunit alpha, somatic form, mitochondrial	2.30978e-12	0.0237453	0.112368	0.00159824	0.968009	0.00379305	3.15635	0.316822	1.048	0.954197	0.33203	3.01178
P42125	Enoyl-CoA delta isomerase 1, mitochondrial	1.29123e-05	0.0237307	0.112368	0.0581427	0.0910958	0.000104881	2.44114	0.409645	0.522166	1.9151	0.213903	4.67502
Q8BK30	NADH dehydrogenase [ubiquinone] flavoprotein 3, mitochondrial	8.99211e-10	0.023933	0.112368	0.00293045	0.996545	0.00215645	2.46983	0.404887	1.03148	0.969482	0.417632	2.39445
Q8CGK3	Lon protease homolog, mitochondrial	2.48721e-06	0.023623	0.112368	0.000566639	0.000570147	0.99999	0.52525	1.90386	0.518063	1.93027	0.986317	1.01387
Q8R2Y2	Cell surface glycoprotein MUC18	0.0001999	0.0242311	0.112397	0.00067206	0.626171	0.0157366	0.247283	4.04396	0.734017	1.36237	2.96834	0.336889
P70362	Ubiquitin recognition factor in ER-associated degradation protein 1	0.000640647	0.0247237	0.113317	0.00147743	0.926435	0.00539386	2.34182	0.427018	1.03707	0.964251	0.44285	2.2581
P51885	Lumican	6.61377e-07	0.0253809	0.11496	0.000445756	0.153538	0.125746	0.280634	3.56336	0.542802	1.84229	1.9342	0.517011
A2AKD7;Q61234	Alpha-1-syntrophin	4.21125e-05	0.0271317	0.120066	0.00454191	0.00274406	0.988944	0.653277	1.53074	0.638064	1.56724	0.976713	1.02384
Q4VAE3	Transmembrane protein 65	1.99517e-09	0.0270275	0.120066	0.0320309	0.487262	0.000714769	1.85371	0.539458	0.763549	1.30967	0.411903	2.42776
Q6PF96;Q921G7	Electron transfer flavoprotein-ubiquinone oxidoreductase, mitochondrial;Electron transfer flavoprotein-ubiquinone oxidoreductase, mitochondrial	8.47239e-09	0.0299019	0.130821	0.0178961	0.388758	0.000288713	1.88079	0.531691	0.788337	1.26849	0.419152	2.38577
Q91YQ5	Dolichyl-diphosphooligosaccharide--protein glycosyltransferase subunit 1	1.72818e-05	0.0311368	0.134693	0.280243	0.00108979	8.23883e-07	0.835392	1.19704	1.5175	0.65898	1.81651	0.550506
P52503	NADH dehydrogenase [ubiquinone] iron-sulfur protein 6, mitochondrial	6.2041e-07	0.0321045	0.135827	0.0126152	0.541224	0.000438249	2.12333	0.470959	0.792418	1.26196	0.373196	2.67955
P53994	Ras-related protein Rab-2A	1.96809e-07	0.0319285	0.135827	0.000100026	0.00924508	0.210229	4.886	0.204666	2.78745	0.35875	0.570498	1.75285
P48771	Cytochrome c oxidase subunit 7A2, mitochondrial	3.64548e-10	0.0337669	0.139788	0.966338	0.00415962	0.0093879	0.957166	1.04475	0.553108	1.80796	0.57786	1.73052
Q8BMS4	Ubiquinone biosynthesis O-methyltransferase, mitochondrial	0.00083027	0.0334327	0.139788	0.0342415	0.308747	0.000449402	2.52107	0.396657	0.651122	1.53581	0.258272	3.87188
P56695;Q3UN10	Wolframin	2.39759e-05	0.0341704	0.139953	0.00122476	0.231647	0.139301	0.633177	1.57934	0.819706	1.21995	1.29459	0.772444
Q60714	Long-chain fatty acid transport protein 1	3.36045e-06	0.0346788	0.14054	0.00328687	0.967053	0.00140756	3.96862	0.251977	1.0109	0.989218	0.254723	3.92583
P10493	Nidogen-1	3.76576e-11	0.0354166	0.141533	0.00246634	0.732979	0.0261799	0.559332	1.78785	0.890369	1.12313	1.59184	0.628203
Q64727	Vinculin	7.04914e-05	0.035659	0.141533	0.918322	0.00394189	0.0135086	1.08381	0.922669	1.64331	0.608527	1.51623	0.659529
Q3U1J4	DNA damage-binding protein 1	0.00775433	0.0365183	0.142836	0.00295011	0.834186	0.00688529	0.0579839	17.2462	0.287725	3.47554	4.96215	0.201526
Q9CQ91	NADH dehydrogenase [ubiquinone] 1 alpha subcomplex subunit 3	6.93534e-11	0.0367292	0.142836	0.0586192	0.496866	0.00195088	1.7482	0.572017	0.835278	1.19721	0.477794	2.09295
Q9DB15	39S ribosomal protein L12, mitochondrial	0.00172962	0.037852	0.14573	3.82872e-06	0.0145001	0.100825	2.48971	0.401654	1.66926	0.599068	0.670464	1.49151
O09165	Calsequestrin-1	7.58401e-12	0.0382334	0.145741	0.187917	0.209056	0.001669	1.48039	0.675496	0.719561	1.38974	0.48606	2.05736
P70404	Isocitrate dehydrogenase [NAD] subunit gamma 1, mitochondrial	4.51055e-06	0.0394965	0.14908	0.0529614	0.576494	0.00247617	1.93471	0.516873	0.801012	1.24842	0.414022	2.41533
A2AEX6;A2AEX8;P97447	Four and a half LIM domains protein 1;Four and a half LIM domains 1, isoform CRA_b;Four and a half LIM domains protein 1	1.4408e-10	0.0408463	0.15121	0.00690175	0.920309	0.00554849	0.413274	2.4197	1.06677	0.937409	2.58127	0.387407
O70548	Telethonin	7.45999e-11	0.0407023	0.15121	0.151905	0.28047	0.00219456	0.789064	1.26732	1.20457	0.830174	1.52658	0.655061
Q9DAV9	Trimeric intracellular cation channel type B	6.26377e-05	0.0419541	0.153832	0.0284961	0.817808	0.00454293	1.37175	0.728998	0.92983	1.07546	0.677845	1.47526
P01837	Immunoglobulin kappa constant	1.96974e-09	0.0429845	0.156123	0.0422727	0.70688	0.00376838	0.423604	2.3607	1.3513	0.740029	3.19001	0.313479
P82348	Gamma-sarcoglycan	1.47781e-06	0.0440573	0.158524	0.00258093	0.258292	0.189417	0.2179	4.58925	0.474729	2.10647	2.17865	0.459
Q3U125;Q9CYH2	Redox-regulatory protein FAM213A	2.1124e-08	0.0452632	0.161355	0.0744606	0.548145	0.00362913	2.25718	0.443031	0.808242	1.23725	0.358076	2.7927
P47754	F-actin-capping protein subunit alpha-2	2.78125e-11	0.0489575	0.172923	0.00608945	0.784169	0.0431982	0.623698	1.60334	0.896353	1.11563	1.43716	0.695818
P05202	Aspartate aminotransferase, mitochondrial	2.82755e-11	0.0495048	0.173108	0.00401153	0.12349	0.433267	0.656148	1.52405	0.778356	1.28476	1.18625	0.842993
P54071	Isocitrate dehydrogenase [NADP], mitochondrial	2.74914e-10	0.050103	0.173108	0.00387256	0.237631	0.251352	4.73945	0.210995	2.37311	0.421389	0.500713	1.99715
Q80XN0	D-beta-hydroxybutyrate dehydrogenase, mitochondrial	1.99533e-11	0.0503588	0.173108	0.0509431	0.747875	0.00621301	2.56941	0.389195	0.650979	1.53615	0.253358	3.94699
Q9CPQ3	Mitochondrial import receptor subunit TOM22 homolog	4.08777e-06	0.0510831	0.174044	0.0772295	0.612001	0.00527616	1.50527	0.664332	0.834888	1.19777	0.554642	1.80296
Q8BH80;Q9QY76	Vesicle-associated membrane protein, associated protein B and C;Vesicle-associated membrane protein-associated protein B	0.000454592	0.0526741	0.177891	0.0654729	0.689297	0.00644569	1.93853	0.515855	0.874994	1.14287	0.45137	2.21548
Q9CR61	NADH dehydrogenase [ubiquinone] 1 beta subcomplex subunit 7	2.87009e-11	0.0535113	0.178292	0.11674	0.601937	0.00287689	1.31027	0.763201	0.891515	1.12169	0.680405	1.46971
Q9DCZ4	MICOS complex subunit Mic26	2.36539e-08	0.0537191	0.178292	0.16102	0.391625	0.00480567	1.31099	0.762781	0.827909	1.20786	0.631513	1.5835
P99027	60S acidic ribosomal protein P2	3.82063e-11	0.054715	0.180045	0.142181	0.00537316	0.441437	1.73002	0.578027	2.32333	0.430417	1.34295	0.744631
B2RQK7;Q8BWB1	Synaptopodin 2-like protein	2.82287e-09	0.0557279	0.181824	0.00583963	0.462235	0.137783	0.55522	1.80109	0.824801	1.21241	1.48554	0.673157
F6SFF5;Q8K1Z0	Ubiquinone biosynthesis protein COQ9, mitochondrial (Fragment);Ubiquinone biosynthesis protein COQ9, mitochondrial	1.61272e-05	0.0571056	0.184753	0.049891	0.578336	0.00355803	3.55035	0.281663	0.78596	1.27233	0.221376	4.51721
E0CYV9	Uncharacterized protein C4orf54 homolog	0.000514629	0.0599892	0.192465	0.239866	0.194571	0.00129678	0.583232	1.71458	2.03939	0.490343	3.4967	0.285984
Q9Z2I0	Mitochondrial proton/calcium exchanger protein	4.17006e-06	0.0631044	0.200787	0.211463	0.00756206	0.383572	0.807579	1.23827	0.670228	1.49203	0.829922	1.20493
Q9WV35	C->U-editing enzyme APOBEC-2	1.45478e-07	0.0643798	0.203166	0.00845011	0.490818	0.159676	0.467595	2.1386	0.71099	1.40649	1.52052	0.657669
Q8BMS1	Trifunctional enzyme subunit alpha, mitochondrial	6.48503e-12	0.0649666	0.203351	0.12194	0.595114	0.00942667	1.24534	0.802994	0.900416	1.1106	0.723028	1.38307
P62631	Elongation factor 1-alpha 2	0.0019702	0.0662573	0.205718	0.043603	0.00644374	0.743909	0.525091	1.90443	0.422927	2.36447	0.805436	1.24156
A0A0R4J016;Q32M08	tRNA-dihydrouridine synthase;tRNA-dihydrouridine(20a/20b) synthase [NAD(P)+]-like	0.00311291	0.0686425	0.205786	0.00806766	0.829863	0.0366115	1.80336	0.55452	1.07544	0.929848	0.596356	1.67685
A0A1W2P756;P62075	Mitochondrial import inner membrane translocase subunit Tim13	1.61683e-12	0.0689515	0.205786	0.0139049	0.789352	0.0795198	11.8221	0.0845872	2.5847	0.386892	0.218632	4.57389
E9PX70;Q60847	Collagen alpha-1(XII) chain	1.20219e-06	0.0686413	0.205786	0.00933384	0.369942	0.24871	0.496631	2.01357	0.705105	1.41823	1.41978	0.704336
P43274	Histone H1.4	4.07377e-09	0.068786	0.205786	0.0413341	0.968382	0.0215716	0.34554	2.89402	1.61524	0.619101	4.67455	0.213924
P62274	40S ribosomal protein S29	1.31737e-08	0.0685403	0.205786	0.178741	0.484532	0.00976095	0.545698	1.83251	1.30741	0.764869	2.39585	0.417388
A0A0G2JFH2	Microtubule-associated protein (Fragment)	0.000141011	0.0699869	0.207269	0.0097306	0.254089	0.371851	0.530007	1.88677	0.717491	1.39375	1.35374	0.738694
P68372	Tubulin beta-4B chain	2.11416e-10	0.0706395	0.207605	0.155299	0.553957	0.0110269	0.605283	1.65212	1.44732	0.690932	2.39115	0.418209
E9QK82	Myelin protein P0	2.29608e-10	0.0720471	0.20802	0.521135	0.0112974	0.174623	0.462494	2.16219	0.199372	5.01574	0.431081	2.31975
Q61292	Laminin subunit beta-2	2.58388e-10	0.0722736	0.20802	0.0291163	0.996771	0.035955	0.554258	1.80422	1.00668	0.993369	1.81626	0.550582
Q9D051	Pyruvate dehydrogenase E1 component subunit beta, mitochondrial	1.30403e-10	0.0724016	0.20802	0.0798687	0.817468	0.016116	2.50951	0.398485	0.732219	1.36571	0.291778	3.42726
Q9WV06	Ankyrin repeat domain-containing protein 2	0.000532727	0.0760732	0.21695	0.329892	0.00837679	0.193223	0.628284	1.59164	0.324209	3.08443	0.516023	1.9379
Q924X2	Carnitine O-palmitoyltransferase 1, muscle isoform	1.83302e-10	0.0768201	0.217469	0.402907	0.26405	0.0123543	1.29665	0.77122	0.750365	1.33268	0.578697	1.72802
F6SVV1;P62082	40S ribosomal protein S7	1.44015e-08	0.0779905	0.217582	0.528694	0.013622	0.19252	2.51098	0.398251	7.11618	0.140525	2.83403	0.352855
Q9D2G2	Dihydrolipoyllysine-residue succinyltransferase component of 2-oxoglutarate dehydrogenase complex, mitochondrial	8.20471e-11	0.0776741	0.217582	0.103415	0.766867	0.0173425	1.28098	0.780649	0.921121	1.08563	0.719072	1.39068
Q922Q1	Mitochondrial amidoxime reducing component 2	0.00751456	0.0795613	0.220368	0.0202878	0.997646	0.02386	3.68215	0.271581	1.07844	0.927264	0.292884	3.41432
A2AP32;Q3UIU2	NADH dehydrogenase [ubiquinone] 1 beta subcomplex subunit 6	5.34261e-06	0.082632	0.224341	0.0123111	0.470975	0.145435	2.87308	0.348059	1.46415	0.682991	0.509609	1.96229
E9QPX3;Q9CXZ1	NADH dehydrogenase [ubiquinone] iron-sulfur protein 4, mitochondrial;NADH dehydrogenase [ubiquinone] iron-sulfur protein 4, mitochondrial	2.39662e-10	0.0827441	0.224341	0.00662127	0.579207	0.0504737	2.77303	0.360617	1.43675	0.696017	0.518115	1.93007
P82350	Alpha-sarcoglycan	7.28648e-08	0.0823967	0.224341	0.0231702	0.867712	0.0851857	0.397623	2.51495	0.789535	1.26657	1.98564	0.503616
A0A0R4J1B1;A2A6H6;A2A6I8;A2A6J0;A2A6J1;J3QP61;Q9QZ47;Z4YJU0;Z4YKE7;Z4YKF8;Z4YKG3;Z4YKG8;Z4YKH8;Z4YNB2	Troponin T, fast skeletal muscle;Troponin T, fast skeletal muscle;Troponin T, fast skeletal muscle;Troponin T, fast skeletal muscle;Troponin T, fast skeletal muscle;Troponin T, fast skeletal muscle;Troponin T, fast skeletal muscle;Troponin T, fast skeletal muscle;Troponin T, fast skeletal muscle;Troponin T, fast skeletal muscle;Troponin T, fast skeletal muscle;Troponin T, fast skeletal muscle;Tro…	6.32943e-13	0.0848305	0.226804	0.0686193	0.942404	0.0297416	1.69425	0.590233	0.968206	1.03284	0.571467	1.74988
F6W2Q5;H3BK65;P42567;Q5JC28	Epidermal growth factor receptor substrate 15;Epidermal growth factor receptor substrate 15;Epidermal growth factor receptor substrate 15;Epidermal growth factor receptor pathway substrate 15 isoform B	1.68749e-05	0.0846478	0.226804	0.0173575	0.675488	0.0881104	2.75857	0.362507	1.28109	0.780587	0.464403	2.1533
P03930	ATP synthase protein 8	1.95826e-10	0.0891191	0.235006	0.107345	0.833442	0.0255687	1.30266	0.767659	0.916937	1.09059	0.703894	1.42067
Q9JKB3	Y-box-binding protein 3	1.271e-09	0.0886638	0.235006	0.0181843	0.518504	0.236846	3.85773	0.25922	1.99633	0.50092	0.517487	1.93242
Q9CZU6	Citrate synthase, mitochondrial	2.69056e-10	0.0906471	0.237409	0.0287953	0.999996	0.0145043	3.39884	0.294218	1.11273	0.898689	0.327385	3.05451
Q9CPU4	Microsomal glutathione S-transferase 3	2.82839e-07	0.0913969	0.237756	0.320527	0.415628	0.0188181	1.3969	0.715873	0.738421	1.35424	0.528616	1.89173
P19536;Q9D881	Cytochrome c oxidase subunit 5B, mitochondrial;Cytochrome c oxidase subunit 5B, mitochondrial	7.34217e-12	0.0921306	0.238056	0.0201728	0.549557	0.231294	1.48859	0.671775	1.14412	0.874036	0.768589	1.30109
P67778	Prohibitin	9.82911e-12	0.0933163	0.239512	0.0250916	0.744383	0.146181	2.2847	0.437694	1.28165	0.780245	0.56097	1.78263
D3YUN3;F6QC77;Q9WUZ5	Troponin I, slow skeletal muscle;Troponin I, slow skeletal muscle (Fragment);Troponin I, slow skeletal muscle	3.30156e-12	0.0945636	0.240054	0.141381	0.76539	0.0260651	0.645317	1.54963	1.13048	0.884582	1.75182	0.570836
Q9WTX5	S-phase kinase-associated protein 1	0.000560376	0.0947745	0.240054	0.0101232	0.0693532	0.877413	1.90399	0.525214	1.70212	0.587501	0.893979	1.11859
Q9WV55	Vesicle-associated membrane protein-associated protein A	5.6742e-06	0.0982915	0.247335	0.0255894	0.670838	0.189039	0.535804	1.86635	0.829764	1.20516	1.54863	0.645731
P62855	40S ribosomal protein S26	1.00577e-10	0.0993461	0.248076	0.141569	0.0299772	0.793516	4.6225	0.216333	6.54574	0.152771	1.41606	0.706184
Q8CC35	Synaptopodin	2.89174e-09	0.0998747	0.248076	0.0525205	0.995387	0.0656797	1.86582	0.535958	0.971804	1.02901	0.520846	1.91995
Q8K3J1	NADH dehydrogenase [ubiquinone] iron-sulfur protein 8, mitochondrial	9.98213e-10	0.101636	0.249235	0.265381	0.547183	0.0250778	2.04911	0.488018	0.70864	1.41115	0.345829	2.8916
Q9ESJ4	NCK-interacting protein with SH3 domain	0.00669685	0.101191	0.249235	0.862411	0.0191809	0.0394643	1.13889	0.878051	1.78836	0.559171	1.57027	0.636833
P38647	Stress-70 protein, mitochondrial	2.2692e-09	0.10353	0.250159	0.0281245	0.659469	0.208868	1.89131	0.528734	1.28421	0.77869	0.679005	1.47274
Q5XKE0	Myosin-binding protein C, fast-type	1.51497e-12	0.103962	0.250159	0.426174	0.365642	0.0252482	3.36235	0.297411	0.537799	1.85943	0.159948	6.25205
Q60675	Laminin subunit alpha-2	3.0091e-08	0.103673	0.250159	0.0277227	0.220243	0.637809	0.725878	1.37764	0.819574	1.22015	1.12908	0.885678
Q9DCJ5	NADH dehydrogenase [ubiquinone] 1 alpha subcomplex subunit 8	4.80462e-10	0.109782	0.262522	0.656023	0.228175	0.0317922	1.47097	0.679824	0.66487	1.50405	0.451994	2.21242
P51881	ADP/ATP translocase 2	2.17009e-11	0.110817	0.26336	0.309582	0.528586	0.0299362	0.700116	1.42833	1.89347	0.52813	2.70451	0.369753
Q9D6J5	NADH dehydrogenase [ubiquinone] 1 beta subcomplex subunit 8, mitochondrial	3.84281e-09	0.112848	0.266543	0.913873	0.0470174	0.121304	0.96131	1.04025	0.695718	1.43736	0.723719	1.38175
D3YX08;D3Z0I8;D3Z3Z2;D3Z7P2;Q3UBX0	Transmembrane protein 109;Transmembrane protein 109 (Fragment);Transmembrane protein 109 (Fragment);Transmembrane protein 109 (Fragment);Transmembrane protein 109	1.57803e-05	0.114544	0.268899	0.814287	0.165359	0.0407159	0.850287	1.17607	1.61096	0.620749	1.8946	0.527815
Q9QZZ6	Dermatopontin	6.82572e-09	0.116382	0.271559	0.0915744	0.987204	0.0640267	0.553304	1.80732	1.14791	0.871146	2.07465	0.482009
P62196;Q8K1K2	26S proteasome regulatory subunit 8	6.50743e-09	0.117948	0.273555	0.0366803	0.251521	0.655011	0.445274	2.24581	0.625358	1.59908	1.40443	0.71203
P55002;Q99PM0	Microfibrillar-associated protein 2;Microfibril-associated glycoprotein 1	0.000661724	0.120213	0.276904	0.0459997	0.987607	0.0690013	0.511427	1.95531	1.02001	0.980378	1.99445	0.501392
Q9CPQ8	ATP synthase subunit g, mitochondrial	3.43219e-12	0.120831	0.276904	0.0607555	0.962062	0.112046	1.57316	0.635664	1.0747	0.930492	0.683149	1.46381
O35593	26S proteasome non-ATPase regulatory subunit 14	7.80985e-05	0.123108	0.279404	0.0425649	0.0804139	0.95483	2.72775	0.366603	2.47378	0.404239	0.906895	1.10266
Q8VDN2	Sodium/potassium-transporting ATPase subunit alpha-1	4.7812e-07	0.123373	0.279404	0.0647291	0.111716	0.96944	0.740492	1.35045	0.766192	1.30516	1.03471	0.966458
Q06185	ATP synthase subunit e, mitochondrial	2.53399e-12	0.126469	0.284739	0.104152	0.987584	0.0739066	1.46597	0.682142	1.00771	0.992346	0.687403	1.45475
Q9CPU2	NADH dehydrogenase [ubiquinone] 1 beta subcomplex subunit 2, mitochondrial	2.64645e-05	0.135596	0.303514	0.108513	0.995162	0.0879232	2.11083	0.473748	1.06286	0.940855	0.503529	1.98598
A2ACH6;P82347	Delta-sarcoglycan	2.36899e-05	0.136707	0.304233	0.0549961	0.789274	0.224568	0.614079	1.62846	0.904767	1.10526	1.47337	0.678715
P00158	Cytochrome b	2.70272e-09	0.140787	0.311511	0.099121	0.99919	0.107978	2.76881	0.361166	0.795292	1.2574	0.287233	3.4815
A0A0R4J275;Q7TMF3	NADH dehydrogenase [ubiquinone] 1 alpha subcomplex subunit 12	2.69056e-10	0.142643	0.313815	0.239912	0.784847	0.0591859	0.660238	1.51461	1.35593	0.737502	2.0537	0.486927
A2AQB2	Nebulin	1.46154e-11	0.143931	0.31485	0.271991	0.734473	0.0573413	0.792913	1.26117	1.13563	0.880566	1.43223	0.698212
O35129	Prohibitin-2	1.41336e-09	0.145623	0.316015	0.273417	0.738795	0.0588049	1.33834	0.747192	0.872741	1.14582	0.652105	1.5335
P35979	60S ribosomal protein L12	2.87009e-11	0.146106	0.316015	0.0593898	0.272192	0.742687	4.54103	0.220214	3.18677	0.313798	0.701771	1.42497
Q9D6J6	NADH dehydrogenase [ubiquinone] flavoprotein 2, mitochondrial	3.82063e-11	0.14873	0.319893	0.713376	0.296634	0.0600527	1.12128	0.891835	0.808276	1.2372	0.720849	1.38725
A2A930;A2A931;A2A933;A2A934;A2A935	PR domain zinc finger protein 16	4.12678e-12	0.151831	0.322498	0.0570443	0.477708	0.494707	11.7768	0.0849125	5.043	0.198295	0.428214	2.33528
D3Z3X4;Q9CQB5	CDGSH iron-sulfur domain-containing protein 2	1.29831e-06	0.151775	0.322498	0.148073	0.0934574	0.974952	0.827194	1.20891	0.80286	1.24555	0.970584	1.03031
P14131	40S ribosomal protein S16	7.00591e-10	0.153125	0.322498	0.264091	0.0668786	0.782582	2.43681	0.410372	3.14645	0.317819	1.29122	0.774464
Q9JK37	Myozenin-1	2.99656e-12	0.153291	0.322498	0.0648323	0.744611	0.2877	0.611421	1.63553	0.856925	1.16696	1.40153	0.713506
F6RDH3	Nebulin (Fragment)	0.000348038	0.155774	0.324441	0.0369621	0.428337	0.504952	1.69695	0.589291	1.31606	0.759841	0.775545	1.28942
Q91ZJ5	UTP--glucose-1-phosphate uridylyltransferase	4.57892e-06	0.1559	0.324441	0.657492	0.0630206	0.352804	0.879361	1.13719	0.671222	1.48982	0.763306	1.31009
A0A0R4J1N8;D3YVJ8;Q8CEE7	Retinol dehydrogenase 13;Retinol dehydrogenase 13 (Fragment);Retinol dehydrogenase 13	6.80196e-12	0.160102	0.329046	0.188675	0.933177	0.0901572	1.37696	0.726237	0.920709	1.08612	0.668653	1.49554
A0A2I3BQF4;P62889	60S ribosomal protein L30	1.19101e-11	0.160677	0.329046	0.16829	0.0987952	0.96499	2.29536	0.435661	2.51578	0.397491	1.09603	0.912385
Q91VD9	NADH-ubiquinone oxidoreductase 75 kDa subunit, mitochondrial	1.37117e-11	0.160433	0.329046	0.287855	0.770009	0.0719615	1.30164	0.76826	0.863282	1.15837	0.663225	1.50778
M0QW57;Q3MI48	Junctional sarcoplasmic reticulum protein 1, isoform CRA_b;Junctional sarcoplasmic reticulum protein 1	2.51222e-07	0.165954	0.337179	0.785311	0.290075	0.077453	0.889959	1.12365	1.51071	0.66194	1.69751	0.589099
P48678	Prelamin-A/C	2.56811e-10	0.1664	0.337179	0.828716	0.263713	0.0813739	0.995538	1.00448	2.63076	0.380118	2.64255	0.378422
P01942;Q91VB8	Hemoglobin subunit alpha;Alpha globin 1	0.00125148	0.175486	0.353728	0.251774	0.0839694	0.945289	0.629014	1.58979	0.547205	1.82747	0.869941	1.1495
P20029	Endoplasmic reticulum chaperone BiP	1.75462e-11	0.180536	0.362013	0.993992	0.135562	0.167492	1.88307	0.531048	5.77192	0.173253	3.06517	0.326247
P00405	Cytochrome c oxidase subunit 2	6.71491e-10	0.183867	0.365203	0.0834285	0.570231	0.500443	2.81034	0.355829	1.58643	0.630345	0.564498	1.77148
P42669	Transcriptional activator protein Pur-alpha	5.46425e-05	0.184025	0.365203	0.593771	0.479169	0.0837939	1.34507	0.743456	0.760976	1.3141	0.565752	1.76756
P50462	Cysteine and glycine-rich protein 3	6.77692e-09	0.185423	0.366091	0.216278	0.107277	0.858758	0.622079	1.60751	0.530171	1.88618	0.852256	1.17336
Q9JHU4	Cytoplasmic dynein 1 heavy chain 1	1.60057e-08	0.187535	0.368372	0.812087	0.316769	0.0979729	0.928229	1.07732	1.50618	0.66393	1.62264	0.61628
Q9JI91	Alpha-actinin-2	9.3244e-14	0.188993	0.369352	0.752946	0.362034	0.0944141	0.931459	1.07358	1.15957	0.862389	1.2449	0.80328
Q3UN88	Mast cell protease 4, isoform CRA_a	4.91592e-08	0.199182	0.387299	0.662392	0.284609	0.0458114	1.28235	0.779817	0.633534	1.57845	0.494041	2.02412
Q9D1G1	Ras-related protein Rab-1B	8.33769e-05	0.201423	0.389688	0.0898058	0.450385	0.778483	0.64598	1.54803	0.773455	1.2929	1.19734	0.835188
E9QLJ0	Cardiomyopathy-associated protein 5	8.02587e-08	0.204764	0.394171	0.700331	0.409641	0.0712505	0.608231	1.64411	1.71617	0.582691	2.82158	0.354411
P97927	Laminin subunit alpha-4	0.00942586	0.207828	0.398079	0.222695	0.107953	0.913248	0.676557	1.47807	0.590032	1.69482	0.87211	1.14664
Q1XH17	Tripartite motif-containing protein 72	2.49984e-08	0.21257	0.405146	0.312655	0.129521	0.882076	0.751048	1.33147	0.689448	1.45044	0.917981	1.08935
G5E814;Q9D8B4	MCG5603;NADH dehydrogenase [ubiquinone] 1 alpha subcomplex subunit 11	1.21477e-09	0.2181	0.412253	0.14814	0.940318	0.275169	3.02097	0.331019	1.1003	0.908844	0.36422	2.74559
O55142	60S ribosomal protein L35a	1.12972e-10	0.218441	0.412253	0.119216	0.439621	0.734291	3.22692	0.309894	2.11207	0.47347	0.654516	1.52785
P50608	Fibromodulin	7.2702e-06	0.221217	0.415457	0.170014	0.981855	0.238613	0.64559	1.54897	0.900974	1.10991	1.39558	0.716546
B1AU25;Q9Z0X1	Apoptosis-inducing factor 1, mitochondrial;Apoptosis-inducing factor 1, mitochondrial	7.80494e-05	0.22369	0.418061	0.91424	0.123029	0.368968	0.924339	1.08185	0.540464	1.85026	0.584703	1.71027
Q7M729	Sodium channel subunit beta-4	0.000247525	0.232501	0.428702	0.399111	0.900103	0.129221	1.65415	0.604541	0.935695	1.06872	0.565666	1.76783
Q8R1I1	Cytochrome b-c1 complex subunit 9	6.00696e-09	0.232223	0.428702	0.452715	0.133216	0.752465	0.81415	1.22827	0.730385	1.36914	0.897113	1.11469
Q9CR62	Mitochondrial 2-oxoglutarate/malate carrier protein	1.13665e-11	0.232724	0.428702	0.874886	0.353145	0.147727	1.12699	0.88732	0.662357	1.50976	0.587723	1.70148
A2AGN7;B7ZCF1;O88685	26S proteasome regulatory subunit 6A	2.2825e-05	0.237073	0.434633	0.450886	0.13875	0.765907	1.49574	0.668566	1.78894	0.558991	1.19602	0.836104
P49813	Tropomodulin-1	2.28919e-08	0.238696	0.435535	0.217778	0.224132	0.999862	0.670451	1.49153	0.642322	1.55685	0.958044	1.04379
O88492	Perilipin-4	7.45299e-07	0.240976	0.435566	0.945739	0.250985	0.191049	1.39301	0.717871	0.497982	2.0081	0.357487	2.79731
P15864;P43277	Histone H1.2;Histone H1.3	1.31971e-10	0.240927	0.435566	0.770208	0.376405	0.125116	0.888993	1.12487	1.65997	0.602419	1.86725	0.535546
D3YU22;Q3UH68	LIM and calponin homology domains-containing protein 1	0.000565947	0.242671	0.436582	0.413415	0.823108	0.149784	0.806512	1.23991	1.15815	0.863444	1.436	0.696378
E9PWK1;Q9D379	Epoxide hydrolase;Epoxide hydrolase 1	2.14084e-11	0.245206	0.437057	0.182094	0.956847	0.300497	4.1909	0.238612	1.23688	0.808483	0.295136	3.38827
Q8VDD5	Myosin-9	8.29858e-10	0.244595	0.437057	0.64456	0.14019	0.575907	2.40703	0.41545	4.03218	0.248005	1.67517	0.596954
P61290	Proteasome activator complex subunit 3	5.87884e-09	0.247825	0.43969	0.775375	0.463572	0.149782	0.97204	1.02876	2.09566	0.477177	2.15594	0.463835
Q8R5J9	PRA1 family protein 3	0.000190423	0.249267	0.440219	0.174387	0.922026	0.339967	0.51779	1.93128	0.940458	1.06331	1.81629	0.550572
O55143	Sarcoplasmic/endoplasmic reticulum calcium ATPase 2	1.75978e-13	0.251667	0.440417	0.216565	0.941372	0.1608	0.866108	1.15459	1.03623	0.965032	1.19643	0.835822
Q78IK2	Up-regulated during skeletal muscle growth protein 5	2.5611e-11	0.251242	0.440417	0.794022	0.453878	0.154793	0.930806	1.07434	1.13777	0.878916	1.22234	0.8181
O88990	Alpha-actinin-3	1.0418e-13	0.25506	0.442333	0.16582	0.410382	0.852457	0.581469	1.71978	0.639152	1.56457	1.0992	0.909751
Q9D1G3	Protein-cysteine N-palmitoyltransferase HHAT-like protein	2.23409e-09	0.254235	0.442333	0.998133	0.25271	0.228118	0.968784	1.03222	1.25643	0.795906	1.29691	0.771061
A2AG06	Meiosis-specific coiled-coil domain-containing protein MEIOC	1.81187e-05	0.258175	0.445728	0.166662	0.837952	0.428364	0.327419	3.05419	0.857005	1.16685	2.61746	0.38205
P23927	Alpha-crystallin B chain	5.56438e-09	0.268964	0.458907	0.699813	0.165784	0.572845	2.88156	0.347034	4.58685	0.218015	1.59179	0.628223
Q6P6L5	Myosin-binding protein C, slow-type	4.26649e-11	0.269384	0.458907	0.221448	0.979787	0.30747	2.06184	0.485004	1.11537	0.896562	0.540959	1.84857
Q9CQQ7	ATP synthase F(0) complex subunit B1, mitochondrial	2.78125e-11	0.267337	0.458907	0.13076	0.464031	0.620494	3.21864	0.31069	1.53979	0.649438	0.478399	2.09031
P48962	ADP/ATP translocase 1	3.13837e-13	0.270618	0.458977	0.198673	0.365323	0.929866	1.30192	0.768099	1.23411	0.810298	0.947922	1.05494
Q5EBG6	Heat shock protein beta-6	3.71054e-06	0.285828	0.481188	0.972758	0.215351	0.326067	1.03757	0.96379	1.26049	0.793343	1.21485	0.823149
Q9DC70	NADH dehydrogenase [ubiquinone] iron-sulfur protein 7, mitochondrial	4.44789e-10	0.286213	0.481188	0.320647	0.245702	0.985948	1.73702	0.5757	2.09545	0.477223	1.20635	0.828945
A2AM65;Q3TEA8;Z4YKA3;Z4YKB8	Heterochromatin protein 1-binding protein 3 (Fragment);Heterochromatin protein 1-binding protein 3;Heterochromatin protein 1-binding protein 3;Heterochromatin protein 1-binding protein 3	0.00284645	0.292846	0.483886	0.234265	0.959498	0.365832	0.707366	1.4137	1.01169	0.988447	1.43022	0.699194
F8WHL2;Q8CIE6	Coatomer subunit alpha	3.42793e-08	0.290083	0.483886	0.462979	0.859079	0.201951	0.41698	2.3982	1.67648	0.596487	4.02054	0.248723
P20801	Troponin C, skeletal muscle	4.00529e-12	0.292666	0.483886	0.476284	0.20296	0.849352	2.19137	0.456337	2.76585	0.361553	1.26216	0.792294
P62754	40S ribosomal protein S6	3.60459e-10	0.291566	0.483886	0.952771	0.229545	0.371856	1.28253	0.779707	2.23074	0.448282	1.73932	0.574937
A0A140LIU4;P56392	Cytochrome c oxidase subunit 7A1, mitochondrial;Cytochrome c oxidase subunit 7A1, mitochondrial	5.71242e-11	0.298954	0.486618	0.203133	0.802207	0.530902	0.671292	1.48966	0.873265	1.14513	1.30087	0.768715
A0A1B0GT92;Q9Z1E4	Glycogen [starch] synthase;Glycogen [starch] synthase, muscle	4.33665e-08	0.302082	0.486618	0.37151	0.247413	0.96529	1.26346	0.791476	1.30656	0.765368	1.03411	0.967014
E9QJU4;Q8R4E4	Myozenin-3	7.70194e-08	0.299618	0.486618	0.397969	0.876478	0.193093	1.95314	0.511997	0.835073	1.1975	0.427555	2.33888
G3X8R0	Receptor expression-enhancing protein	0.00600546	0.300681	0.486618	0.562644	0.20203	0.771777	0.690393	1.44845	0.385747	2.59237	0.558736	1.78975
O54734	Dolichyl-diphosphooligosaccharide--protein glycosyltransferase 48 kDa subunit	3.14118e-05	0.296686	0.486618	0.959773	0.2385	0.370917	1.20684	0.828608	1.80318	0.554577	1.49413	0.669287
Q9QZQ8	Core histone macro-H2A.1	1.50269e-10	0.301661	0.486618	0.759941	0.575607	0.202151	0.889659	1.12403	1.27426	0.78477	1.4323	0.698178
Q9WTR5	Cadherin-13	1.16898e-06	0.306382	0.491488	0.33447	0.992367	0.276674	0.812536	1.23071	1.06217	0.941473	1.30722	0.764981
Q8VCF0	Mitochondrial antiviral-signaling protein	0.000167616	0.30786	0.491809	0.997263	0.369788	0.252836	1.16693	0.85695	0.498289	2.00687	0.427009	2.34187
Q766D5	N-acetyl-beta-glucosaminyl-glycoprotein 4-beta-N-acetylgalactosaminyltransferase 1	0.0040062	0.309313	0.492089	0.238084	0.426131	0.926586	0.721882	1.38527	0.774157	1.29173	1.07241	0.932475
P08882;P08883;P08884;P13366	Granzyme C;Granzyme F;Granzyme E;Granzyme G	0.00951042	0.313947	0.493023	0.416047	0.242646	0.983429	0.600231	1.66602	0.504706	1.98135	0.840852	1.18927
Q3TMP8	Trimeric intracellular cation channel type A	3.26075e-09	0.314347	0.493023	0.515808	0.215957	0.916126	3.69877	0.27036	2.8472	0.351223	0.769769	1.29909
Q99JY0	Trifunctional enzyme subunit beta, mitochondrial	1.0584e-12	0.311548	0.493023	0.256034	0.962416	0.388165	1.29765	0.770622	1.02408	0.976482	0.789182	1.26713
Q9ERS2	NADH dehydrogenase [ubiquinone] 1 alpha subcomplex subunit 13	7.74904e-12	0.315022	0.493023	0.215013	0.614551	0.743369	0.780778	1.28077	0.8805	1.13572	1.12772	0.886744
Q9JIF9	Myotilin	1.83891e-12	0.316536	0.493386	0.335026	0.996908	0.297555	0.746808	1.33903	1.02303	0.977486	1.36987	0.729994
A0A0A0MQA5;P68368	Tubulin alpha chain (Fragment);Tubulin alpha-4A chain	2.99656e-12	0.321825	0.499607	0.576002	0.794699	0.225892	0.802763	1.2457	1.34827	0.741694	1.67953	0.595405
E9Q1W3	Nebulin	6.32943e-13	0.326152	0.504291	0.83947	0.536413	0.19439	1.10237	0.907137	0.808141	1.23741	0.733095	1.36408
P19123	Troponin C, slow skeletal and cardiac muscles	3.8355e-12	0.327631	0.504552	0.63757	0.741424	0.22832	0.769575	1.29942	1.49674	0.66812	1.94489	0.514169
D3Z041;P41216	Long-chain-fatty-acid--CoA ligase 1	2.27778e-11	0.334325	0.51281	0.551662	0.839758	0.244375	1.13523	0.880879	0.914303	1.09373	0.80539	1.24163
P62264	40S ribosomal protein S14	7.09214e-06	0.345432	0.527743	0.981699	0.404957	0.307511	1.41117	0.708634	3.07309	0.325405	2.1777	0.459201
A2ABU4	Myomesin-3	8.99562e-11	0.35426	0.534975	0.258559	0.648575	0.773197	0.791531	1.26337	0.860003	1.16279	1.08651	0.920381
A2ACG7;Q9DBG6	Dolichyl-diphosphooligosaccharide--protein glycosyltransferase subunit 2	0.000504328	0.355724	0.534975	0.245191	0.620013	0.734646	0.453474	2.2052	0.704004	1.42045	1.55247	0.644135
P51150	Ras-related protein Rab-7a	1.25324e-09	0.352595	0.534975	0.261776	0.592549	0.826718	2.8378	0.352385	2.21411	0.451649	0.78022	1.28169
P62334	26S proteasome regulatory subunit 10B	3.13685e-07	0.355501	0.534975	0.282654	0.506093	0.913729	1.84898	0.540838	1.41407	0.707178	0.764784	1.30756
Q5SX39	Myosin-4	9.3244e-14	0.360423	0.539933	0.580875	0.84967	0.273371	2.32116	0.430819	0.397668	2.51466	0.171323	5.83693
Q5SX40	Myosin-1	1.74823e-14	0.362888	0.541519	0.274009	0.598445	0.836015	1.57808	0.633683	1.31864	0.758357	0.835599	1.19675
Q9DB77	Cytochrome b-c1 complex subunit 2, mitochondrial	9.8982e-12	0.366372	0.544607	0.317242	0.965161	0.457628	1.31036	0.763148	1.03366	0.967433	0.788838	1.26769
E9QQ25;Q62407	Striated muscle-specific serine/threonine-protein kinase	4.69274e-05	0.369529	0.547187	0.937724	0.421051	0.247235	1.10118	0.908114	0.656316	1.52366	0.59601	1.67782
Q9DB20	ATP synthase subunit O, mitochondrial	6.71738e-13	0.371014	0.547282	0.545807	0.294473	0.897324	1.27731	0.782897	1.42106	0.703699	1.11255	0.89884
Q9CQA3	Succinate dehydrogenase [ubiquinone] iron-sulfur subunit, mitochondrial	9.98071e-10	0.374358	0.550106	0.312933	0.499735	0.941209	0.843673	1.18529	0.881718	1.13415	1.04509	0.956851
D3YYZ9;D3Z233;E9PYV4;Q3UW53	Protein Niban (Fragment);Protein Niban;Protein Niban;Protein Niban	3.91851e-11	0.37916	0.555045	0.393974	0.999849	0.384678	1.67694	0.596326	0.91086	1.09786	0.543169	1.84105
P62242	40S ribosomal protein S8	1.26547e-10	0.381572	0.555214	0.308437	0.549512	0.90711	2.69956	0.370431	2.23731	0.446966	0.828768	1.20661
P62751	60S ribosomal protein L23a	5.80875e-06	0.382161	0.555214	0.986524	0.442054	0.353788	1.09006	0.917384	1.64061	0.609528	1.50507	0.66442
A0A0A6YW67;contaminant_RS27A_HUMAN;E9Q4P0;E9Q5F6;E9Q9J0;E9QNP0;P0CG49;P0CG50;P62983;P62984;Q5SX22	MCG23377, isoform CRA_b;;KxDL motif-containing protein 1 (Fragment);Polyubiquitin-C (Fragment);Ubiquitin-60S ribosomal protein L40 (Fragment);KxDL motif-containing protein 1;Polyubiquitin-B;Polyubiquitin-C;Ubiquitin-40S ribosomal protein S27a;Ubiquitin-60S ribosomal protein L40;Polyubiquitin-B (Fragment)	1.02971e-11	0.384464	0.555651	0.999274	0.405966	0.385496	1.13251	0.882996	1.96696	0.508398	1.73682	0.575765
P63017	Heat shock cognate 71 kDa protein	4.12678e-12	0.385348	0.555651	0.995477	0.423757	0.372633	1.15669	0.864536	1.82121	0.549086	1.5745	0.635122
Q8BH59	Calcium-binding mitochondrial carrier protein Aralar1	2.0499e-11	0.387272	0.556343	0.299582	0.831465	0.638237	1.53179	0.652829	1.1795	0.847815	0.770014	1.29868
D3Z3L7;D3Z4D7;F8WJ99;Q9QZJ6	Microfibrillar-associated protein 5 (Fragment);Microfibrillar-associated protein 5;Microfibrillar-associated protein 5;Microfibrillar-associated protein 5	0.000631068	0.391019	0.559637	0.323196	0.880697	0.534622	0.69345	1.44207	2.01327	0.496705	2.90326	0.34444
A0A1W2P812;G3X971;G5E8K2;G5E8K3;G5E8K5;S4R165;S4R187;S4R1S2;S4R1X7;S4R236;S4R2C1;S4R2F5;S4R2J6;S4R2K9;S4R2S8	Ankyrin-3;Ankyrin 3, epithelial, isoform CRA_i;Ankyrin 3, epithelial, isoform CRA_l;Ankyrin 3, epithelial, isoform CRA_b;Ankyrin-3;Ankyrin-3;Ankyrin-3;Ankyrin-3;Ankyrin-3;Ankyrin-3 (Fragment);Ankyrin-3;Ankyrin-3;Ankyrin-3;Ankyrin-3 (Fragment);Ankyrin-3	0.000201897	0.397559	0.566889	0.430911	0.39301	0.978863	0.601066	1.66371	0.477663	2.09352	0.794693	1.25835
P61358	60S ribosomal protein L27	5.08225e-09	0.401346	0.570178	0.370199	0.45799	0.989278	2.32345	0.430395	2.04169	0.489789	0.878735	1.138
A0A0A6YX26;P62900	60S ribosomal protein L31	8.05924e-08	0.409948	0.577836	0.991638	0.392228	0.464071	1.48258	0.674501	2.66772	0.374852	1.79938	0.555748
A2AMQ5;Q6PBC0;Q99L43	Phosphatidate cytidylyltransferase;Cds2 protein;Phosphatidate cytidylyltransferase 2	0.00694562	0.415612	0.577836	0.946276	0.546597	0.35971	1.39167	0.718563	0.763492	1.30977	0.548617	1.82276
P14152	Malate dehydrogenase, cytoplasmic	1.4939e-10	0.417838	0.577836	0.761306	0.32883	0.751898	1.29733	0.770811	1.63613	0.611197	1.26115	0.792927
Q08857	Platelet glycoprotein 4	7.22169e-08	0.412165	0.577836	0.953027	0.383377	0.485233	0.934147	1.0705	0.715242	1.39813	0.765663	1.30606
Q60932	Voltage-dependent anion-selective channel protein 1	2.60927e-12	0.408784	0.577836	0.392654	0.992576	0.460225	1.10186	0.907552	1.00798	0.992081	0.914797	1.09314
Q91WS0	CDGSH iron-sulfur domain-containing protein 1	1.30403e-10	0.418744	0.577836	0.690475	0.332911	0.822747	0.825652	1.21116	0.664098	1.5058	0.804332	1.24327
Q9CQ69	Cytochrome b-c1 complex subunit 8	1.70415e-08	0.415443	0.577836	0.750588	0.326108	0.759436	0.911075	1.0976	0.820827	1.21828	0.900944	1.10995
Q9DB73	NADH-cytochrome b5 reductase 1	4.88636e-07	0.416577	0.577836	0.499492	0.946147	0.382991	0.777023	1.28696	1.10007	0.909029	1.41576	0.706337
Q99KI3	ER membrane protein complex subunit 3	0.000992301	0.427674	0.588052	0.801419	0.328653	0.667524	0.913551	1.09463	0.722323	1.38442	0.790676	1.26474
P61982	14-3-3 protein gamma	1.12972e-10	0.453519	0.62137	0.668194	0.380283	0.885001	1.39107	0.718873	1.80014	0.555513	1.29407	0.772756
B8JJE0;D3YYF1;Q8VHN7	Adhesion G protein-coupled receptor V1;Adhesion G protein-coupled receptor V1;G-protein coupled receptor 98	1.20805e-07	0.470763	0.642708	0.96445	0.422211	0.594562	1.59947	0.625206	2.57646	0.388129	1.61082	0.620802
Q8CHS7	Dehydrogenase/reductase SDR family member 7C	1.03838e-07	0.473237	0.642715	0.867803	0.779521	0.384683	1.19423	0.837357	0.623608	1.60357	0.522183	1.91504
Q8K2B3	Succinate dehydrogenase [ubiquinone] flavoprotein subunit, mitochondrial	8.36e-11	0.474107	0.642715	0.578137	0.439578	0.972484	0.883897	1.13135	0.860302	1.16238	0.973305	1.02743
O08532	Voltage-dependent calcium channel subunit alpha-2/delta-1	2.77169e-06	0.476208	0.643299	0.719916	0.372574	0.873866	0.734653	1.36119	0.586812	1.70412	0.798762	1.25194
P20108	Thioredoxin-dependent peroxide reductase, mitochondrial	0.00102904	0.482553	0.64959	0.419291	0.561482	0.963145	1.32347	0.755591	1.22228	0.818142	0.923546	1.08278
P14733	Lamin-B1	0.000205419	0.492423	0.658152	0.42991	0.681143	0.913857	1.53305	0.652294	1.30051	0.768927	0.848317	1.1788
P17665	Cytochrome c oxidase subunit 7C, mitochondrial	3.2495e-12	0.494041	0.658152	0.558073	0.992688	0.486327	1.42994	0.699331	0.980681	1.0197	0.685821	1.45811
P35564	Calnexin	3.38001e-05	0.492282	0.658152	0.547743	0.995329	0.490497	1.77132	0.56455	1.12594	0.888151	0.635647	1.5732
P16125	L-lactate dehydrogenase B chain	3.74601e-09	0.502681	0.667353	0.955133	0.597347	0.480845	0.937792	1.06633	0.660766	1.5134	0.704598	1.41925
E9Q4Z2	Acetyl-CoA carboxylase 2	6.11172e-05	0.507438	0.669053	0.485199	0.597415	0.982428	23.8735	0.0418874	19.2017	0.0520786	0.804311	1.2433
Q9CXS4	Centromere protein V	0.00250396	0.506768	0.669053	0.604421	0.953589	0.441865	0.47621	2.09991	1.30787	0.764604	2.74641	0.364112
Q05816	Fatty acid-binding protein 5	5.22921e-12	0.512208	0.673038	0.671565	0.426271	0.947061	59.7779	0.0167286	78.4876	0.0127409	1.31299	0.761622
P61164	Alpha-centractin	2.15798e-10	0.520915	0.682151	0.594428	0.467761	0.971893	2.55889	0.390794	3.23262	0.309346	1.26329	0.791584
D3YVB4;D3Z712;F8WJ41;P62245	40S ribosomal protein S15a (Fragment);40S ribosomal protein S15a (Fragment);40S ribosomal protein S15a (Fragment);40S ribosomal protein S15a	9.61142e-07	0.526009	0.686487	0.744558	0.435352	0.811463	2.21364	0.451745	3.24254	0.3084	1.4648	0.682686
A2AMM0	Caveolae-associated protein 4	1.30647e-05	0.527829	0.686535	0.54925	0.999765	0.562262	0.822659	1.21557	1.1701	0.854628	1.42234	0.703068
Q8R429	Sarcoplasmic/endoplasmic reticulum calcium ATPase 1	1.04952e-13	0.536399	0.695332	0.967691	0.656234	0.502355	1.05069	0.951754	0.906078	1.10366	0.862363	1.1596
P59999	Actin-related protein 2/3 complex subunit 4	2.92389e-09	0.53967	0.697225	0.990445	0.506947	0.58099	1.86628	0.535826	3.77918	0.264607	2.02499	0.493831
Q3UMR5	Calcium uniporter protein, mitochondrial	0.00419831	0.541857	0.697709	0.951084	0.480341	0.64964	1.13869	0.878204	1.46387	0.683121	1.28558	0.777861
Q9D8E6	60S ribosomal protein L4	1.22932e-09	0.54539	0.699918	0.712401	0.494774	0.935977	1.85014	0.540499	2.14343	0.466541	1.15852	0.863168
P47857	ATP-dependent 6-phosphofructokinase, muscle type	9.62837e-09	0.550041	0.702503	0.597411	0.562722	0.998348	0.762914	1.31076	0.723647	1.38189	0.948531	1.05426
Q9D0I9	Arginine--tRNA ligase, cytoplasmic	1.82024e-05	0.552879	0.702503	0.520966	0.671579	0.969144	0.775987	1.28868	0.796077	1.25616	1.02589	0.974764
Q9D0M3	Cytochrome c1, heme protein, mitochondrial	3.83143e-12	0.552136	0.702503	0.999581	0.572979	0.590473	0.973103	1.02764	0.692804	1.44341	0.711953	1.40459
P68134	Actin, alpha skeletal muscle	1.74823e-14	0.558295	0.703654	0.999235	0.600196	0.576556	2.10887	0.474188	4.41382	0.226561	2.09298	0.477788
Q8CGC7	Bifunctional glutamate/proline--tRNA ligase	9.25635e-06	0.555953	0.703654	0.496957	0.90486	0.762479	0.764751	1.30761	1.0228	0.97771	1.33743	0.747705
Q9D6U8	Protein FAM162A	0.0016619	0.559268	0.703654	0.999884	0.552213	0.561361	0.976702	1.02385	1.38988	0.719488	1.42303	0.702725
F6QYE1;O09161	Calsequestrin;Calsequestrin-2	5.87995e-07	0.565601	0.709269	0.999998	0.600431	0.543621	1.07863	0.927102	0.788999	1.26743	0.731483	1.36709
Q9D1I2	Caspase recruitment domain-containing protein 19	0.00158166	0.567415	0.709269	0.496283	0.765941	0.878801	0.768749	1.30082	0.92877	1.07669	1.20816	0.827706
P0DP26;P0DP27;P0DP28;Q3UKW2	Calmodulin-1;Calmodulin-2;Calmodulin-3;Calmodulin-1	3.38931e-09	0.57273	0.711294	0.505642	0.828973	0.824003	4.33571	0.230642	2.94042	0.340087	0.678186	1.47452
Q3UGX2	Spectrin beta chain	2.08578e-07	0.572398	0.711294	0.539432	0.697378	0.966066	0.795439	1.25717	0.883273	1.13215	1.11042	0.900558
P13541	Myosin-3	5.68463e-10	0.575369	0.712273	0.529483	0.736165	0.941934	1.37607	0.726706	1.36416	0.733049	0.991347	1.00873
Q9JLH8	Tropomodulin-4	2.80512e-10	0.578343	0.713661	0.661436	0.987988	0.567616	1.94366	0.514494	1.26214	0.792307	0.649362	1.53997
Q69ZW3	EH domain-binding protein 1	1.22043e-06	0.581818	0.715655	0.921173	0.51729	0.73384	0.961644	1.03989	0.858491	1.16483	0.892732	1.12016
Q3UHZ5	Leiomodin-2	1.80545e-08	0.590434	0.72394	0.936877	0.758446	0.543729	0.933347	1.07141	1.28705	0.77697	1.37896	0.725183
A0A087WR45;Q3UKG2	Proline-rich basic protein 1;Proline-rich basic protein 1 (Fragment)	3.16168e-06	0.597751	0.730584	0.615516	0.987182	0.653645	0.758401	1.31856	0.990771	1.00931	1.30639	0.765466
Q9JLV1	BAG family molecular chaperone regulator 3	0.0005837	0.601756	0.733153	0.553388	0.929017	0.780003	1.23333	0.810815	1.09664	0.911877	0.889171	1.12464
Q8R5L1	Complement component 1 Q subcomponent-binding protein, mitochondrial	6.51142e-05	0.608364	0.738865	0.594169	0.700243	0.98452	0.770804	1.29735	0.776574	1.28771	1.00749	0.99257
P58774	Tropomyosin beta chain	4.26967e-12	0.619441	0.747601	0.996825	0.628818	0.676776	1.13776	0.878919	1.47984	0.675749	1.30066	0.768841
Q01853	Transitional endoplasmic reticulum ATPase	4.40545e-11	0.618121	0.747601	0.563503	0.852445	0.879468	3.93581	0.254077	2.83798	0.352363	0.721067	1.38683
E9Q616	AHNAK nucleoprotein (desmoyokin)	1.4408e-10	0.623865	0.749305	0.797905	0.932004	0.578364	1.12671	0.887537	2.61528	0.382368	2.32116	0.43082
P56382	ATP synthase subunit epsilon, mitochondrial	0.000737539	0.626227	0.749305	0.636344	0.996994	0.682902	2.61619	0.382235	1.55818	0.641775	0.595591	1.679
Q9JJZ2	Tubulin alpha-8 chain	9.99846e-07	0.626691	0.749305	0.661589	0.999954	0.655822	0.894403	1.11806	1.01786	0.982457	1.13803	0.878713
P14685	26S proteasome non-ATPase regulatory subunit 3	0.00259681	0.637618	0.760009	0.610115	0.968859	0.758765	0.836145	1.19596	0.936911	1.06734	1.12051	0.892449
P14148	60S ribosomal protein L7	6.04525e-08	0.644165	0.765443	0.999952	0.679255	0.673375	0.958351	1.04346	1.20579	0.829335	1.25819	0.794794
B0QZL1	Alpha-enolase (Fragment)	3.57361e-06	0.646433	0.765775	0.786816	0.934693	0.594111	1.33231	0.750576	0.919829	1.08716	0.690402	1.44843
F8VQJ3	Laminin subunit gamma-1	2.98381e-10	0.659265	0.770371	0.691345	1	0.691374	0.930131	1.07512	1.45933	0.685247	1.56895	0.637369
P10922	Histone H1.0	5.74049e-06	0.660318	0.770371	0.886184	0.855982	0.608592	0.908767	1.10039	1.17066	0.854219	1.28819	0.776286
P56480	ATP synthase subunit beta, mitochondrial	5.80878e-12	0.654981	0.770371	0.861964	0.901901	0.607269	1.21042	0.826158	0.926211	1.07967	0.765196	1.30685
P67984	60S ribosomal protein L22	8.59361e-10	0.654453	0.770371	0.774508	0.632305	0.950504	3.34672	0.2988	4.29561	0.232796	1.28353	0.779103
Q9DCT2	NADH dehydrogenase [ubiquinone] iron-sulfur protein 3, mitochondrial	2.8499e-12	0.658293	0.770371	0.967285	0.630736	0.78125	0.894914	1.11743	0.824235	1.21325	0.921021	1.08575
Q01149	Collagen alpha-2(I) chain	2.02312e-11	0.665474	0.774041	0.994755	0.636223	0.740675	0.57532	1.73816	2.43287	0.411037	4.22872	0.236478
Q99MR9	Protein phosphatase 1 regulatory subunit 3A	0.00013989	0.674547	0.782231	0.717176	0.996185	0.665407	1.17828	0.848697	0.97715	1.02338	0.829304	1.20583
B2RPU8;D3Z5B1;Q9D1L0	MCG130675;Zinc finger, BED type-containing 5 (Fragment);Coiled-coil-helix-coiled-coil-helix domain-containing protein 2	0.00477186	0.682765	0.782335	0.999999	0.714182	0.714926	0.994772	1.00526	0.844207	1.18454	0.848644	1.17835
E9Q9K5	Triadin	4.97972e-06	0.682736	0.782335	0.909279	0.639481	0.878018	1.04221	0.959501	0.686116	1.45748	0.658329	1.519
Q02013	Aquaporin-1	5.27573e-08	0.679123	0.782335	0.978104	0.66056	0.782374	1.06267	0.941024	0.782774	1.27751	0.73661	1.35757
Q9JMC3	DnaJ homolog subfamily A member 4	0.0051904	0.67746	0.782335	0.747793	0.995978	0.690545	1.20618	0.829061	0.944267	1.05902	0.782855	1.27738
Z4YJF5	Myomesin-1	3.83143e-12	0.69358	0.792369	0.741908	0.998466	0.7098	0.655736	1.525	1.00426	0.995755	1.53151	0.652952
J3QMG3;Q60931	Voltage-dependent anion-selective channel protein 3	8.73228e-12	0.699904	0.797228	0.741573	0.999397	0.721534	1.12916	0.885615	0.999102	1.0009	0.88482	1.13017
Q14BI5	Myomesin 2	1.94742e-13	0.708273	0.804189	0.815513	0.974598	0.687818	1.35245	0.7394	0.894478	1.11797	0.661377	1.512
Q9Z0U1	Tight junction protein ZO-2	2.37882e-10	0.710193	0.804189	0.92073	0.671653	0.888471	2.73843	0.365172	3.83389	0.260832	1.40003	0.714271
Q9CR68	Cytochrome b-c1 complex subunit Rieske, mitochondrial	2.23062e-11	0.713323	0.805365	0.950444	0.855759	0.68102	1.03633	0.964941	0.961626	1.03991	0.927912	1.07769
B7FAU9;B7FAV1;Q8BTM8	Filamin, alpha;Filamin, alpha (Fragment);Filamin-A	1.12972e-10	0.722396	0.813224	0.682243	0.885874	0.91253	1.66081	0.602117	1.37447	0.727552	0.827593	1.20832
Q9D880	Mitochondrial import inner membrane translocase subunit TIM50	8.89188e-09	0.735385	0.825432	0.896072	0.701215	0.932281	0.790356	1.26525	0.776146	1.28842	0.982021	1.01831
P51667	Myosin regulatory light chain 2, ventricular/cardiac muscle isoform	8.64757e-14	0.742768	0.831296	0.850469	0.721755	0.971908	1.3033	0.767281	1.46951	0.6805	1.12753	0.886898
Q9EP69	Phosphatidylinositide phosphatase SAC1	0.00422692	0.745826	0.832299	0.713583	0.937723	0.89824	1.35412	0.738485	1.20545	0.829563	0.89021	1.12333
D9J303;E9Q8P5;F8WJI6;Q9CRA2	ENH isoform 3a;PDZ and LIM domain protein 5;PDZ and LIM domain protein 5;PDZ and LIM domain protein 5	3.41213e-07	0.753203	0.834153	0.79797	0.999681	0.748518	1.53056	0.653356	1.12222	0.891093	0.733207	1.36387
P28481	Collagen alpha-1(II) chain	4.96441e-10	0.754792	0.834153	0.747151	0.987569	0.832478	0.570611	1.75251	0.633626	1.57822	1.11043	0.900548
P62267	40S ribosomal protein S23	7.47389e-09	0.750465	0.834153	0.946978	0.922246	0.715396	1.09379	0.914252	1.47827	0.676469	1.35151	0.739915
Q8BGH2	Sorting and assembly machinery component 50 homolog	1.78383e-09	0.756154	0.834153	0.893202	0.972085	0.727873	0.69366	1.44163	1.07679	0.928684	1.55233	0.644191
Q8K0E8	Fibrinogen beta chain	7.62532e-07	0.762314	0.838546	0.883154	0.737042	0.960757	2.86902	0.348551	3.32538	0.300717	1.15907	0.862763
Q8BXZ1	Protein disulfide-isomerase TMX3	0.00596308	0.764552	0.838611	0.993994	0.766441	0.825246	1.01567	0.984571	1.19797	0.834747	1.17948	0.847829
P99024	Tubulin beta-5 chain	2.64424e-10	0.772661	0.840323	0.900525	0.746089	0.953701	1.16307	0.859796	1.22439	0.816732	1.05273	0.949914
Q8CC88	von Willebrand factor A domain-containing protein 8	0.00643013	0.769621	0.840323	0.997683	0.801491	0.802634	1.98865	0.502853	0.72405	1.38112	0.364091	2.74657
Q9D5T0	ATPase family AAA domain-containing protein 1	9.18988e-05	0.772395	0.840323	0.969095	0.87973	0.75114	1.2983	0.77024	0.966178	1.03501	0.744189	1.34374
D3YU50	Myosin-binding protein C, slow-type	2.6393e-13	0.778475	0.844262	0.750108	0.926268	0.934772	1.2506	0.799617	1.02494	0.975666	0.81956	1.22017
P99028	Cytochrome b-c1 complex subunit 6, mitochondrial	2.94334e-11	0.786896	0.850997	0.850221	0.768222	0.984761	1.15806	0.863511	1.19989	0.833407	1.03612	0.965138
P11531	Dystrophin	6.2628e-09	0.794964	0.857314	0.777481	0.889773	0.974694	0.929515	1.07583	0.956185	1.04582	1.02869	0.972109
Q9CR57	60S ribosomal protein L14	2.88749e-07	0.799556	0.859857	0.826344	0.999993	0.824389	0.915995	1.09171	1.09635	0.912119	1.19689	0.835497
Q02566	Myosin-6	0.00992698	0.815352	0.874403	0.880222	0.819271	0.993364	2.80735	0.356208	3.22891	0.309702	1.15016	0.869442
P35385	Heat shock protein beta-7	6.98977e-05	0.82411	0.88134	0.88559	0.819379	0.990472	1.07002	0.934562	1.14899	0.870331	1.0738	0.931272
Q80UU9	Membrane-associated progesterone receptor component 2	1.53626e-07	0.829604	0.884758	0.917131	0.807558	0.965192	1.04093	0.960681	0.948221	1.05461	0.910938	1.09777
P27546	Microtubule-associated protein 4	0.00372846	0.831991	0.884852	0.972135	0.815663	0.898889	0.915968	1.09174	0.559535	1.7872	0.610868	1.63702
P58252	Elongation factor 2	4.92106e-11	0.848254	0.899663	0.959725	0.830124	0.948977	4.13435	0.241876	5.31358	0.188197	1.28523	0.778073
O89104	Synaptophysin-like protein 2	1.66493e-08	0.864149	0.914004	0.877196	0.8906	0.999533	1.07917	0.926634	1.09416	0.913943	1.01389	0.986304
Q99JB8	Protein kinase C and casein kinase II substrate protein 3	2.31091e-07	0.872977	0.920253	0.892937	0.88109	0.997166	1.08409	0.922429	1.07556	0.92975	0.992126	1.00794
Q9CQ54	NADH dehydrogenase [ubiquinone] 1 subunit C2	3.97298e-10	0.874838	0.920253	0.993601	0.93612	0.867658	0.96621	1.03497	0.82643	1.21002	0.855331	1.16914
P07310	Creatine kinase M-type	1.2972e-12	0.886387	0.922321	0.874595	0.953593	0.978296	0.949223	1.05349	0.994854	1.00517	1.04807	0.954133
P14602	Heat shock protein beta-1	5.7271e-08	0.881744	0.922321	0.889891	0.909642	0.998857	1.04247	0.959262	1.05621	0.946781	1.01318	0.986989
P70670	Nascent polypeptide-associated complex subunit alpha, muscle-specific form	3.55741e-08	0.88331	0.922321	0.985988	0.940601	0.87451	1.19714	0.835322	1.52647	0.655104	1.2751	0.784253
Q9DCS9	NADH dehydrogenase [ubiquinone] 1 beta subcomplex subunit 10	1.99533e-11	0.885629	0.922321	0.897979	0.907513	0.999727	0.990686	1.0094	1.00344	0.99657	1.01288	0.987288
Q5DTJ9	Myopalladin	1.43659e-06	0.88935	0.92291	0.895359	0.917971	0.998407	0.961845	1.03967	0.972879	1.02788	1.01147	0.988658
P14869	60S acidic ribosomal protein P0	3.38264e-11	0.89715	0.928502	0.957548	0.981011	0.88676	0.943716	1.05964	1.05066	0.95178	1.11332	0.89821
F6RT34;F6RWW8;F6TYB7;F6VME3;F6ZIA4;F7A0B0;P04370	Myelin basic protein (Fragment);Myelin basic protein (Fragment);Myelin basic protein (Fragment);Myelin basic protein (Fragment);Myelin basic protein (Fragment);Myelin basic protein (Fragment);Myelin basic protein	0.00234923	0.907078	0.931267	0.980393	0.897479	0.969908	0.970661	1.03023	0.846909	1.18076	0.872507	1.14612
O70622	Reticulon-2	5.59149e-11	0.90336	0.931267	0.93892	0.99512	0.902121	0.963005	1.03842	0.994896	1.00513	1.03312	0.967945
P19783	Cytochrome c oxidase subunit 4 isoform 1, mitochondrial	2.35754e-12	0.906668	0.931267	0.944619	0.993666	0.903615	0.97112	1.02974	1.03149	0.969471	1.06217	0.941473
O54724	Caveolae-associated protein 1	3.40312e-06	0.918254	0.940233	0.999287	0.937957	0.924712	1.07384	0.931237	1.17928	0.847978	1.09818	0.910593
A0A0N4SVQ1;Q62425	Cytochrome c oxidase subunit NDUFA4	8.89413e-11	0.931124	0.950883	0.95443	0.997573	0.932066	0.950757	1.05179	0.995199	1.00482	1.04674	0.955344
Q9CZ13	Cytochrome b-c1 complex subunit 1, mitochondrial	1.26629e-12	0.937905	0.952753	0.933423	0.992344	0.969895	0.966895	1.03424	0.992333	1.00773	1.02631	0.974366
Q9JJW5	Myozenin-2	8.22802e-13	0.937225	0.952753	0.952418	0.9995	0.942588	0.935398	1.06906	0.97494	1.0257	1.04227	0.959442
Q9CQZ6	NADH dehydrogenase [ubiquinone] 1 beta subcomplex subunit 3	7.34217e-12	0.947217	0.95968	0.941583	0.987349	0.982589	1.0265	0.974185	1.02605	0.974615	0.99956	1.00044
E9PYJ9	LIM domain-binding protein 3	4.35663e-10	0.955986	0.966022	0.952378	0.980448	0.993559	1.41386	0.707286	1.16532	0.858134	0.824213	1.21328
P35293	Ras-related protein Rab-18	0.000106831	0.962559	0.970118	0.999839	0.966639	0.971007	1.0392	0.962283	0.911091	1.09759	0.876727	1.14061
P47757	F-actin-capping protein subunit beta	3.1269e-08	0.96666	0.971708	0.973199	0.971231	0.999963	1.17521	0.850913	1.20692	0.828557	1.02698	0.973727
A0A1B0GR78;A0A1B0GRA5;P70302	Stromal interaction molecule 1	2.6664e-08	0.978521	0.98107	0.984297	0.980226	0.999759	0.934329	1.07029	0.927611	1.07804	0.99281	1.00724
P52480	Pyruvate kinase PKM	7.58401e-12	0.992928	0.992928	0.992327	0.99885	0.997105	1.32978	0.752006	1.35914	0.735759	1.02208	0.978394
A0A075B5K8;A0A075B5N0;A0A0B4J1I0;A0A0G2JDE5;A0A140T8M0;A0A140T8M9;A0A140T8N1;F6XWB2;P01631	Immunoglobulin kappa variable 1-99;Immunoglobulin kappa variable 1-35;Immunoglobulin kappa variable 1-110 (Fragment);Immunoglobulin kappa variable 1-35 (Fragment);Immunoglobulin kappa variable 1-117 (Fragment);Immunoglobulin kappa chain variable 1-122 (Fragment);Immunoglobulin kappa chain variable 1-88 (Fragment);Immunoglobulin kappa variable 1-99 (Fragment);Ig kappa chain V-II region 26-10	0.000128709	#N/A	#N/A	#N/A	#N/A	#N/A	#N/A	#N/A	#N/A	#N/A	#N/A	#N/A
A0A075B5N9;A0A0G2JE31;P01674	Immunoglobulin kappa variable 3-7;Immunoglobulin kappa variable 3-7 (Fragment);Ig kappa chain V-III region PC 2154	1.37232e-11	#N/A	#N/A	#N/A	#N/A	#N/A	#N/A	#N/A	#N/A	#N/A	#N/A	#N/A
A0A075B5P6;A0A075B6A0;P01872	Immunoglobulin heavy constant mu (Fragment);Immunoglobulin heavy constant mu (Fragment);Immunoglobulin heavy constant mu	1.55321e-08	#N/A	#N/A	#N/A	#N/A	#N/A	#N/A	#N/A	#N/A	#N/A	#N/A	#N/A
A0A087WPL5;E9QNN1	ATP-dependent RNA helicase A	1.84422e-09	#N/A	#N/A	#N/A	#N/A	#N/A	#N/A	#N/A	#N/A	#N/A	#N/A	#N/A
A0A087WR50;A0A087WS56;A0A087WSN6;B7ZNJ1;B9EHT6;Q3UHL6	Fibronectin 1, isoform CRA_d;Fibronectin;Fibronectin 1, isoform CRA_c;Fibronectin;Fibronectin;Fibronectin	0.000323243	#N/A	#N/A	#N/A	#N/A	#N/A	#N/A	#N/A	#N/A	#N/A	#N/A	#N/A
A0A0A0MQM0;P63242	Eukaryotic translation initiation factor 5A (Fragment);Eukaryotic translation initiation factor 5A-1	1.85231e-08	#N/A	#N/A	#N/A	#N/A	#N/A	#N/A	#N/A	#N/A	#N/A	#N/A	#N/A
A0A0A6YY29;Q9CXW3	Calcyclin-binding protein (Fragment);Calcyclin-binding protein	0.00396212	#N/A	#N/A	#N/A	#N/A	#N/A	#N/A	#N/A	#N/A	#N/A	#N/A	#N/A
A0A0G2JDL9;P62835	MCG10748, isoform CRA_b;Ras-related protein Rap-1A	3.74623e-05	#N/A	#N/A	#N/A	#N/A	#N/A	#N/A	#N/A	#N/A	#N/A	#N/A	#N/A
A0A0G2JEP0;Q61584	Fragile X mental retardation syndrome-related protein 1	0.00373627	#N/A	#N/A	#N/A	#N/A	#N/A	#N/A	#N/A	#N/A	#N/A	#N/A	#N/A
A0A0G2JFK7;D3Z2F7;D3Z2F8;H7BWZ3;Q9JM76	Actin-related protein 2/3 complex subunit 3 (Fragment);Actin-related protein 2/3 complex subunit 3;Actin-related protein 2/3 complex subunit 3;Actin-related protein 2/3 complex subunit 3;Actin-related protein 2/3 complex subunit 3	2.69056e-10	#N/A	#N/A	#N/A	#N/A	#N/A	#N/A	#N/A	#N/A	#N/A	#N/A	#N/A
A0A0J9YUI1;D3Z4U3;P61087	Ubiquitin-conjugating enzyme E2 K	0.00050316	#N/A	#N/A	#N/A	#N/A	#N/A	#N/A	#N/A	#N/A	#N/A	#N/A	#N/A
A0A0J9YUS5;E9PVC5;E9PVC6;E9Q9E1;Q6NZJ6	Eukaryotic translation initiation factor 4 gamma 1	7.62264e-08	#N/A	#N/A	#N/A	#N/A	#N/A	#N/A	#N/A	#N/A	#N/A	#N/A	#N/A
A0A0N4SUN3;A0A0N4SVX9;A0A0N4SWG7;A0A0N4SWH3;E9PXU9;E9QL12;Q9ESD7	Dysferlin	2.06314e-05	#N/A	#N/A	#N/A	#N/A	#N/A	#N/A	#N/A	#N/A	#N/A	#N/A	#N/A
A0A0N4SV32;Q3UMP4;Q9CY58	Plasminogen activator inhibitor 1 RNA-binding protein	3.14704e-06	#N/A	#N/A	#N/A	#N/A	#N/A	#N/A	#N/A	#N/A	#N/A	#N/A	#N/A
A0A0N4SV57;A0A0N4SW89;P97429	Annexin (Fragment);Annexin (Fragment);Annexin A4	1.08904e-07	#N/A	#N/A	#N/A	#N/A	#N/A	#N/A	#N/A	#N/A	#N/A	#N/A	#N/A
A0A0N4SV66;C0HKE1;C0HKE2;C0HKE3;C0HKE4;C0HKE5;C0HKE6;C0HKE7;C0HKE8;C0HKE9;Q8BFU2;Q8CGP4;Q8CGP5;Q8CGP6;Q8CGP7;Q8R1M2	Histone H2A;Histone H2A type 1-B;Histone H2A type 1-C;Histone H2A type 1-D;Histone H2A type 1-E;Histone H2A type 1-G;Histone H2A type 1-I;Histone H2A type 1-N;Histone H2A type 1-O;Histone H2A type 1-P;Histone H2A type 3;Histone H2A;Histone H2A type 1-F;Histone H2A type 1-H;Histone H2A type 1-K;Histone H2A.J	1.15122e-13	#N/A	#N/A	#N/A	#N/A	#N/A	#N/A	#N/A	#N/A	#N/A	#N/A	#N/A
A0A0N4SVE0;A0A0N4SWE9;A0A0U1RNP5;A0A0U1RNR3;Q9DCW4	Uncharacterized protein;Uncharacterized protein;Electron transfer flavoprotein subunit beta (Fragment);Electron transfer flavoprotein subunit beta (Fragment);Electron transfer flavoprotein subunit beta	0.0002231	#N/A	#N/A	#N/A	#N/A	#N/A	#N/A	#N/A	#N/A	#N/A	#N/A	#N/A
A0A0N4SWG2;Q3U133	Zinc finger protein 746	1.55068e-05	#N/A	#N/A	#N/A	#N/A	#N/A	#N/A	#N/A	#N/A	#N/A	#N/A	#N/A
A0A0R3P9C8;Q9DC69	NADH dehydrogenase [ubiquinone] 1 alpha subcomplex subunit 9, mitochondrial;NADH dehydrogenase [ubiquinone] 1 alpha subcomplex subunit 9, mitochondrial	7.65963e-09	#N/A	#N/A	#N/A	#N/A	#N/A	#N/A	#N/A	#N/A	#N/A	#N/A	#N/A
A0A0R4J093;Q9DBP5	UMP-CMP kinase	4.17006e-06	#N/A	#N/A	#N/A	#N/A	#N/A	#N/A	#N/A	#N/A	#N/A	#N/A	#N/A
A0A0R4J0J1;A0A0R4J1D0;P59108;Q0VE82;Q1RLL3;Q3UYN2;Q8BLR2;Q8BT60;Q8JZW4;Q9D6C8;Q9DC53;Q9Z140	Copine-9;Copine-2;Copine-2;Copine-7;Copine-9;Copine-6;Copine-4;Copine-3;Copine-5;Copine-4;Copine-8;Copine-6	2.60078e-08	#N/A	#N/A	#N/A	#N/A	#N/A	#N/A	#N/A	#N/A	#N/A	#N/A	#N/A
A0A0R4J0K2;A2AGT5;K3W4R5;Z4YL78	Cytoskeleton-associated protein 5	0.000359659	#N/A	#N/A	#N/A	#N/A	#N/A	#N/A	#N/A	#N/A	#N/A	#N/A	#N/A
A0A0R4J194;A2A542;A2A545	Voltage-dependent L-type calcium channel subunit beta-1;Voltage-dependent L-type calcium channel subunit beta-1;Calcium channel, voltage-dependent, beta 1 subunit, isoform CRA_b	0.000846402	#N/A	#N/A	#N/A	#N/A	#N/A	#N/A	#N/A	#N/A	#N/A	#N/A	#N/A
A0A0R4J1A8;A0A0R4J1B0;A2A6I0;A2A6I3;A2A6I5;Z4YKD9	Troponin T, fast skeletal muscle;Troponin T, fast skeletal muscle;Troponin T, fast skeletal muscle;Troponin T, fast skeletal muscle;Troponin T, fast skeletal muscle;Troponin T, fast skeletal muscle	0.000625371	#N/A	#N/A	#N/A	#N/A	#N/A	#N/A	#N/A	#N/A	#N/A	#N/A	#N/A
A0A0R4J1E2;A0A0R4J1L2;E9QN08;F6ZFU0;P57776;Q80T06;Q91VK2	Elongation factor 1-delta;Elongation factor 1-delta;Elongation factor 1-delta (Fragment);Elongation factor 1-delta (Fragment);Elongation factor 1-delta;Elongation factor 1-delta;Eef1d protein	0.00196471	#N/A	#N/A	#N/A	#N/A	#N/A	#N/A	#N/A	#N/A	#N/A	#N/A	#N/A
A0A0R4J1M9;A0A0R4J1N4;A0A0R4J1Q4;E9Q7Q8;E9QNU1;F6RER8;Q8R2G4	NAD(P)(+)--arginine ADP-ribosyltransferase;NAD(P)(+)--arginine ADP-ribosyltransferase;NAD(P)(+)--arginine ADP-ribosyltransferase;NAD(P)(+)--arginine ADP-ribosyltransferase;NAD(P)(+)--arginine ADP-ribosyltransferase;NAD(P)(+)--arginine ADP-ribosyltransferase (Fragment);Ecto-ADP-ribosyltransferase 3	4.94453e-11	#N/A	#N/A	#N/A	#N/A	#N/A	#N/A	#N/A	#N/A	#N/A	#N/A	#N/A
A0A0R4J1N7;B7ZW98;D3YTV8;E9QNT8;G5E8J2;Q02357	Ankyrin-1;Ank1 protein;Ankyrin-1;Ankyrin-1;Ankyrin 1, erythroid;Ankyrin-1	0.000149841	#N/A	#N/A	#N/A	#N/A	#N/A	#N/A	#N/A	#N/A	#N/A	#N/A	#N/A
A0A0R4J1P2;P21107	Tropomyosin alpha-3 chain	2.99656e-12	#N/A	#N/A	#N/A	#N/A	#N/A	#N/A	#N/A	#N/A	#N/A	#N/A	#N/A
A0A0R4J1Y7;E9PXX7;Q91W90	Thioredoxin domain-containing protein 5	0.00102904	#N/A	#N/A	#N/A	#N/A	#N/A	#N/A	#N/A	#N/A	#N/A	#N/A	#N/A
A0A140LIG7;P17426	AP-2 complex subunit alpha-1 (Fragment);AP-2 complex subunit alpha-1	0.000141011	#N/A	#N/A	#N/A	#N/A	#N/A	#N/A	#N/A	#N/A	#N/A	#N/A	#N/A
A0A140T8T4;P51410	Uncharacterized protein;60S ribosomal protein L9	3.85756e-06	#N/A	#N/A	#N/A	#N/A	#N/A	#N/A	#N/A	#N/A	#N/A	#N/A	#N/A
A0A140T8V5;P17918	Proliferating cell nuclear antigen	0.00990965	#N/A	#N/A	#N/A	#N/A	#N/A	#N/A	#N/A	#N/A	#N/A	#N/A	#N/A
A0A1B0GQU8;P35980	60S ribosomal protein L18	7.45299e-07	#N/A	#N/A	#N/A	#N/A	#N/A	#N/A	#N/A	#N/A	#N/A	#N/A	#N/A
A0A1B0GQW6;A0A1B0GS68;A0A1B0GSF0;A0A1B0GSQ6;A0A1B0GTA1;P19253	60S ribosomal protein L13a (Fragment);Uncharacterized protein;60S ribosomal protein L13a;60S ribosomal protein L13a (Fragment);60S ribosomal protein L13a (Fragment);60S ribosomal protein L13a	3.85802e-06	#N/A	#N/A	#N/A	#N/A	#N/A	#N/A	#N/A	#N/A	#N/A	#N/A	#N/A
A0A1B0GR11;Q93092	Transaldolase	1.12767e-07	#N/A	#N/A	#N/A	#N/A	#N/A	#N/A	#N/A	#N/A	#N/A	#N/A	#N/A
A0A1B0GRR3;P62281	40S ribosomal protein S11	0.00229785	#N/A	#N/A	#N/A	#N/A	#N/A	#N/A	#N/A	#N/A	#N/A	#N/A	#N/A
A0A1B0GS91;Q8K4L2;Q8K4L3	Supervillin;Archvillin;Supervillin	0.0085919	#N/A	#N/A	#N/A	#N/A	#N/A	#N/A	#N/A	#N/A	#N/A	#N/A	#N/A
A0A1B0GSX0;P06151;Q564E2	L-lactate dehydrogenase;L-lactate dehydrogenase A chain;L-lactate dehydrogenase	3.38339e-09	#N/A	#N/A	#N/A	#N/A	#N/A	#N/A	#N/A	#N/A	#N/A	#N/A	#N/A
A0A1B0GT63;G3X9F4;Q8VD26	Transmembrane protein 143;Transmembrane protein 143, isoform CRA_a;Transmembrane protein 143	0.00305228	#N/A	#N/A	#N/A	#N/A	#N/A	#N/A	#N/A	#N/A	#N/A	#N/A	#N/A
A0A1B0GT66;F6Y6L6;F8WIR1;P18242	Uncharacterized protein (Fragment);Uncharacterized protein (Fragment);Cathepsin D;Cathepsin D	3.79158e-05	#N/A	#N/A	#N/A	#N/A	#N/A	#N/A	#N/A	#N/A	#N/A	#N/A	#N/A
A0A1C7CYV0;B1AX58;Q99K51	Plastin-3 (Fragment);Plastin-3;Plastin-3	4.73623e-05	#N/A	#N/A	#N/A	#N/A	#N/A	#N/A	#N/A	#N/A	#N/A	#N/A	#N/A
A0A1C7ZMY0;A0A1D5RLB6;O55040	Neuromedin-U receptor 1	1.40002e-05	#N/A	#N/A	#N/A	#N/A	#N/A	#N/A	#N/A	#N/A	#N/A	#N/A	#N/A
A0A1C7ZN10;B2RRE2;E9Q405;E9QAX2;K3W4L0;Q9JMH9	Unconventional myosin-XVIIIa;Myo18a protein;Unconventional myosin-XVIIIa;Unconventional myosin-XVIIIa;Unconventional myosin-XVIIIa;Unconventional myosin-XVIIIa	0.00203434	#N/A	#N/A	#N/A	#N/A	#N/A	#N/A	#N/A	#N/A	#N/A	#N/A	#N/A
A0A1D5RM85;P62717	60S ribosomal protein L18a (Fragment);60S ribosomal protein L18a	3.98224e-09	#N/A	#N/A	#N/A	#N/A	#N/A	#N/A	#N/A	#N/A	#N/A	#N/A	#N/A
A0A1L1SQ51;E9PUM4;Q71LX4	Talin-2	0.000371118	#N/A	#N/A	#N/A	#N/A	#N/A	#N/A	#N/A	#N/A	#N/A	#N/A	#N/A
A0A1L1SQA8;P62852	40S ribosomal protein S25	2.30456e-09	#N/A	#N/A	#N/A	#N/A	#N/A	#N/A	#N/A	#N/A	#N/A	#N/A	#N/A
A0A1L1SSA8;Q91XE8	Transmembrane protein 205 (Fragment);Transmembrane protein 205	0.00364595	#N/A	#N/A	#N/A	#N/A	#N/A	#N/A	#N/A	#N/A	#N/A	#N/A	#N/A
A0A1L1STE6;Q9D6R2	Isocitrate dehydrogenase [NAD] subunit, mitochondrial;Isocitrate dehydrogenase [NAD] subunit alpha, mitochondrial	8.0653e-09	#N/A	#N/A	#N/A	#N/A	#N/A	#N/A	#N/A	#N/A	#N/A	#N/A	#N/A
A0A1L1SV25;P57780	Alpha-actinin-4	2.68665e-13	#N/A	#N/A	#N/A	#N/A	#N/A	#N/A	#N/A	#N/A	#N/A	#N/A	#N/A
A0A1W2P6F6;A0A1W2P7Q9;Q60605	Myosin light polypeptide 6	2.35754e-12	#N/A	#N/A	#N/A	#N/A	#N/A	#N/A	#N/A	#N/A	#N/A	#N/A	#N/A
A0A1W2P6N3;A0A1W2P720;A0A1W2P869;P36536;Q99JZ4;Q9CQC9	GTP-binding protein SAR1a (Fragment);GTP-binding protein SAR1a (Fragment);GTP-binding protein SAR1a (Fragment);GTP-binding protein SAR1a;GTP-binding protein SAR1a;GTP-binding protein SAR1b	0.000112239	#N/A	#N/A	#N/A	#N/A	#N/A	#N/A	#N/A	#N/A	#N/A	#N/A	#N/A
A0A1W2P768;F8WI35;P02301;P68433;P84228;P84244	Histone H3.2;Histone H3;Histone H3.3C;Histone H3.1;Histone H3.2;Histone H3.3	4.5422e-11	#N/A	#N/A	#N/A	#N/A	#N/A	#N/A	#N/A	#N/A	#N/A	#N/A	#N/A
A0A1W2P7A1;F7AEH4;P63323;Q6ZWZ6	40S ribosomal protein S12	1.57957e-08	#N/A	#N/A	#N/A	#N/A	#N/A	#N/A	#N/A	#N/A	#N/A	#N/A	#N/A
A0A1W2P7G5;A0A1W2P7J1;E9Q3H6	Coenzyme Q10A	0.000183667	#N/A	#N/A	#N/A	#N/A	#N/A	#N/A	#N/A	#N/A	#N/A	#N/A	#N/A
A0A1Y7VJW9;Q9WVH9	Fibulin-5	8.79322e-05	#N/A	#N/A	#N/A	#N/A	#N/A	#N/A	#N/A	#N/A	#N/A	#N/A	#N/A
A0A1Y7VKY1;F6YVP7;P62270	MCG116671;Uncharacterized protein;40S ribosomal protein S18	1.38223e-08	#N/A	#N/A	#N/A	#N/A	#N/A	#N/A	#N/A	#N/A	#N/A	#N/A	#N/A
A0A286YCG8;A0A286YCT4;A0A286YDB7;Q9CY50	Translocon-associated protein subunit alpha;Translocon-associated protein subunit alpha;Translocon-associated protein subunit alpha (Fragment);Translocon-associated protein subunit alpha	0.00865203	#N/A	#N/A	#N/A	#N/A	#N/A	#N/A	#N/A	#N/A	#N/A	#N/A	#N/A
A0A286YCI8;E9QNA7	Sorbin and SH3 domain-containing protein 1	4.00464e-05	#N/A	#N/A	#N/A	#N/A	#N/A	#N/A	#N/A	#N/A	#N/A	#N/A	#N/A
A0A286YE28;P40142	Transketolase (Fragment);Transketolase	2.81189e-08	#N/A	#N/A	#N/A	#N/A	#N/A	#N/A	#N/A	#N/A	#N/A	#N/A	#N/A
A0A286YEB7;P62849	40S ribosomal protein S24	0.00329737	#N/A	#N/A	#N/A	#N/A	#N/A	#N/A	#N/A	#N/A	#N/A	#N/A	#N/A
A0A2I3BPW0;Q9QYG0	Protein NDRG2 (Fragment);Protein NDRG2	2.82684e-05	#N/A	#N/A	#N/A	#N/A	#N/A	#N/A	#N/A	#N/A	#N/A	#N/A	#N/A
A0A2I3BQP6;Q923T9	Calcium/calmodulin-dependent protein kinase type II subunit gamma	1.52268e-05	#N/A	#N/A	#N/A	#N/A	#N/A	#N/A	#N/A	#N/A	#N/A	#N/A	#N/A
A0A2I3BRT4;Q8R0W0	Epiplakin	8.67419e-06	#N/A	#N/A	#N/A	#N/A	#N/A	#N/A	#N/A	#N/A	#N/A	#N/A	#N/A
A0A2R8VHF9;E9QPE7	Myosin-11	1.08174e-09	#N/A	#N/A	#N/A	#N/A	#N/A	#N/A	#N/A	#N/A	#N/A	#N/A	#N/A
A0A2R8VHP9;A0A2R8VI25;B2M1R7;Q61990	Poly(rC)-binding protein 2;Poly(RC) binding protein 2, isoform CRA_d;Poly(rC)-binding protein 2;Poly(rC)-binding protein 2	1.91449e-09	#N/A	#N/A	#N/A	#N/A	#N/A	#N/A	#N/A	#N/A	#N/A	#N/A	#N/A
A0A2R8VI07;H3BJI7;Q5I0W6;Q76I24;Q76I26;Q8C6B0;Q9D7S5	Methyltransferase-like 7A1 (Fragment);Methyltransferase hypoxia-inducible domain-containing 1;Methyltransferase-like 7A2;Methyltransferase-like 7A2;Methyltransferase hypoxia-inducible domain-containing 1;MCG20149, isoform CRA_a;MCG20149, isoform CRA_d	0.0038153	#N/A	#N/A	#N/A	#N/A	#N/A	#N/A	#N/A	#N/A	#N/A	#N/A	#N/A
A0JNY3;Q8BUV3	Gephyrin	0.000277914	#N/A	#N/A	#N/A	#N/A	#N/A	#N/A	#N/A	#N/A	#N/A	#N/A	#N/A
A2A513;P02535	Keratin, type I cytoskeletal 10;Keratin, type I cytoskeletal 10	1.19873e-09	#N/A	#N/A	#N/A	#N/A	#N/A	#N/A	#N/A	#N/A	#N/A	#N/A	#N/A
A2A547;P84099	Ribosomal protein L19;60S ribosomal protein L19	8.7615e-08	#N/A	#N/A	#N/A	#N/A	#N/A	#N/A	#N/A	#N/A	#N/A	#N/A	#N/A
A2A6F8;P62830	60S ribosomal protein L23 (Fragment);60S ribosomal protein L23	4.45241e-09	#N/A	#N/A	#N/A	#N/A	#N/A	#N/A	#N/A	#N/A	#N/A	#N/A	#N/A
A2A6Q8;P09541;Q9CZ19	Myosin light chain 4 (Fragment);Myosin light chain 4;Myosin light chain 4	9.11178e-06	#N/A	#N/A	#N/A	#N/A	#N/A	#N/A	#N/A	#N/A	#N/A	#N/A	#N/A
A2AAJ9	Obscurin	1.6915e-10	#N/A	#N/A	#N/A	#N/A	#N/A	#N/A	#N/A	#N/A	#N/A	#N/A	#N/A
A2AAN2;Q8BMA6	Signal recognition particle subunit SRP68	0.000422603	#N/A	#N/A	#N/A	#N/A	#N/A	#N/A	#N/A	#N/A	#N/A	#N/A	#N/A
A2AI87;A2AI88;A2AI89;A2AI91;P18826	Phosphorylase b kinase regulatory subunit;Phosphorylase b kinase regulatory subunit;Phosphorylase b kinase regulatory subunit;Phosphorylase b kinase regulatory subunit;Phosphorylase b kinase regulatory subunit alpha, skeletal muscle isoform	1.52469e-06	#N/A	#N/A	#N/A	#N/A	#N/A	#N/A	#N/A	#N/A	#N/A	#N/A	#N/A
A2AJ76	Hemicentin-2	0.000103861	#N/A	#N/A	#N/A	#N/A	#N/A	#N/A	#N/A	#N/A	#N/A	#N/A	#N/A
A2AJY2;O35206	Collagen alpha-1(XV) chain	4.59265e-07	#N/A	#N/A	#N/A	#N/A	#N/A	#N/A	#N/A	#N/A	#N/A	#N/A	#N/A
A2AKU9	ATP synthase subunit gamma	3.83143e-12	#N/A	#N/A	#N/A	#N/A	#N/A	#N/A	#N/A	#N/A	#N/A	#N/A	#N/A
A2AL12;B2RXM2;J3QNY1;Q8BG05	Heterogeneous nuclear ribonucleoprotein A3;EG627828 protein;Uncharacterized protein;Heterogeneous nuclear ribonucleoprotein A3	1.60087e-05	#N/A	#N/A	#N/A	#N/A	#N/A	#N/A	#N/A	#N/A	#N/A	#N/A	#N/A
A2AL71;A2AL79;Q6P8S1	Aspartyl/asparaginyl beta-hydroxylase (Fragment);Aspartyl/asparaginyl beta-hydroxylase;Aspartyl/asparaginyl beta-hydroxylase	0.00366747	#N/A	#N/A	#N/A	#N/A	#N/A	#N/A	#N/A	#N/A	#N/A	#N/A	#N/A
A2AQR0;Q64521	Glycerol-3-phosphate dehydrogenase;Glycerol-3-phosphate dehydrogenase, mitochondrial	1.85393e-07	#N/A	#N/A	#N/A	#N/A	#N/A	#N/A	#N/A	#N/A	#N/A	#N/A	#N/A
A2ASS6	Titin	2.12581e-13	#N/A	#N/A	#N/A	#N/A	#N/A	#N/A	#N/A	#N/A	#N/A	#N/A	#N/A
A2AT02;Q9CZ44	NSFL1 cofactor p47	0.00012558	#N/A	#N/A	#N/A	#N/A	#N/A	#N/A	#N/A	#N/A	#N/A	#N/A	#N/A
A2BE92;A2BE93;Q9EQU5	Protein SET (Fragment);Protein SET (Fragment);Protein SET	0.00157166	#N/A	#N/A	#N/A	#N/A	#N/A	#N/A	#N/A	#N/A	#N/A	#N/A	#N/A
A3KG36;G3UWD6;P97324;Q00612	Glucose-6-phosphate 1-dehydrogenase (Fragment);Glucose-6-phosphate 1-dehydrogenase;Glucose-6-phosphate 1-dehydrogenase 2;Glucose-6-phosphate 1-dehydrogenase X	3.88533e-08	#N/A	#N/A	#N/A	#N/A	#N/A	#N/A	#N/A	#N/A	#N/A	#N/A	#N/A
A6H644;Q8BG95	MCG130490;Protein phosphatase 1 regulatory subunit 12B	0.00934624	#N/A	#N/A	#N/A	#N/A	#N/A	#N/A	#N/A	#N/A	#N/A	#N/A	#N/A
A8DUK4	Beta-globin	1.20539e-10	#N/A	#N/A	#N/A	#N/A	#N/A	#N/A	#N/A	#N/A	#N/A	#N/A	#N/A
B0QZN5;P63024;P63044	Vesicle-associated membrane protein 2;Vesicle-associated membrane protein 3;Vesicle-associated membrane protein 2	0.000441955	#N/A	#N/A	#N/A	#N/A	#N/A	#N/A	#N/A	#N/A	#N/A	#N/A	#N/A
B1AR69	Myosin, heavy polypeptide 13, skeletal muscle	2.62729e-07	#N/A	#N/A	#N/A	#N/A	#N/A	#N/A	#N/A	#N/A	#N/A	#N/A	#N/A
B1ATI0;B1AV77;P47740	Aldehyde dehydrogenase;Aldehyde dehydrogenase;Fatty aldehyde dehydrogenase	0.00148315	#N/A	#N/A	#N/A	#N/A	#N/A	#N/A	#N/A	#N/A	#N/A	#N/A	#N/A
B2M1R6;P61979	Heterogeneous nuclear ribonucleoprotein K	5.8223e-11	#N/A	#N/A	#N/A	#N/A	#N/A	#N/A	#N/A	#N/A	#N/A	#N/A	#N/A
B8JK32;B8JK33;Q9D0E1	Heterogeneous nuclear ribonucleoprotein M	2.98381e-10	#N/A	#N/A	#N/A	#N/A	#N/A	#N/A	#N/A	#N/A	#N/A	#N/A	#N/A
D3YTS1;D3YWT0;D3Z569;Q9R0P6	Signal peptidase complex catalytic subunit SEC11;Signal peptidase complex catalytic subunit SEC11;Signal peptidase complex catalytic subunit SEC11;Signal peptidase complex catalytic subunit SEC11A	0.00238986	#N/A	#N/A	#N/A	#N/A	#N/A	#N/A	#N/A	#N/A	#N/A	#N/A	#N/A
D3YUG3;D3YUT3;D3Z5R8;D3Z722;Q9CZX8	40S ribosomal protein S19 (Fragment);40S ribosomal protein S19 (Fragment);40S ribosomal protein S19 (Fragment);40S ribosomal protein S19;40S ribosomal protein S19	0.00279656	#N/A	#N/A	#N/A	#N/A	#N/A	#N/A	#N/A	#N/A	#N/A	#N/A	#N/A
D3YUM1;Q91YT0	NADH dehydrogenase [ubiquinone] flavoprotein 1, mitochondrial;NADH dehydrogenase [ubiquinone] flavoprotein 1, mitochondrial	5.60561e-10	#N/A	#N/A	#N/A	#N/A	#N/A	#N/A	#N/A	#N/A	#N/A	#N/A	#N/A
D3YV69	Ras-related protein Rab-6A	1.65389e-05	#N/A	#N/A	#N/A	#N/A	#N/A	#N/A	#N/A	#N/A	#N/A	#N/A	#N/A
D3YVC1;D3YWJ3;P25444	40S ribosomal protein S2 (Fragment);40S ribosomal protein S2;40S ribosomal protein S2	4.28525e-10	#N/A	#N/A	#N/A	#N/A	#N/A	#N/A	#N/A	#N/A	#N/A	#N/A	#N/A
D3YVW0;F7C846;G3XA66;P47802	Metaxin-1;Metaxin-1;Metaxin-1 (Fragment);Metaxin-1	0.00865203	#N/A	#N/A	#N/A	#N/A	#N/A	#N/A	#N/A	#N/A	#N/A	#N/A	#N/A
D3YW97;H7BWZ1;P61961	Ubiquitin-fold modifier 1	9.18988e-05	#N/A	#N/A	#N/A	#N/A	#N/A	#N/A	#N/A	#N/A	#N/A	#N/A	#N/A
D3YWF6;Q7TQI3	Ubiquitin thioesterase OTUB1	0.00137303	#N/A	#N/A	#N/A	#N/A	#N/A	#N/A	#N/A	#N/A	#N/A	#N/A	#N/A
D3YXG2;Q9D997;Q9QZ08	N-acetyl-D-glucosamine kinase	0.00137539	#N/A	#N/A	#N/A	#N/A	#N/A	#N/A	#N/A	#N/A	#N/A	#N/A	#N/A
D3YYM6;D3Z1S8;Q91V55	40S ribosomal protein S5 (Fragment);40S ribosomal protein S5 (Fragment);40S ribosomal protein S5	5.63667e-07	#N/A	#N/A	#N/A	#N/A	#N/A	#N/A	#N/A	#N/A	#N/A	#N/A	#N/A
D3YYV8;P47962	60S ribosomal protein L5 (Fragment);60S ribosomal protein L5	1.8569e-09	#N/A	#N/A	#N/A	#N/A	#N/A	#N/A	#N/A	#N/A	#N/A	#N/A	#N/A
D3Z0Y2;O08709;Q6GT24	Peroxiredoxin-6	0.00242077	#N/A	#N/A	#N/A	#N/A	#N/A	#N/A	#N/A	#N/A	#N/A	#N/A	#N/A
D3Z158;Q8BML9	Glutamine--tRNA ligase	7.8034e-05	#N/A	#N/A	#N/A	#N/A	#N/A	#N/A	#N/A	#N/A	#N/A	#N/A	#N/A
D3Z1M1;E9QKR0;P62880	Guanine nucleotide-binding protein G(I)/G(S)/G(T) subunit beta-2 (Fragment);Guanine nucleotide-binding protein G(I)/G(S)/G(T) subunit beta-2;Guanine nucleotide-binding protein G(I)/G(S)/G(T) subunit beta-2	0.000232258	#N/A	#N/A	#N/A	#N/A	#N/A	#N/A	#N/A	#N/A	#N/A	#N/A	#N/A
D3Z2H2;D3Z2H7;D3Z7H6;E9Q8Z4;E9Q8Z5;E9Q8Z6;E9Q8Z8;E9Q8Z9;E9Q901;E9Q903;E9Q904;E9Q905;E9Q906;E9Q907;E9Q986;G3X9V2;P30999	Catenin delta-1;Catenin delta-1;Catenin delta-1;Catenin delta-1;Catenin delta-1;Catenin delta-1;Catenin delta-1;Catenin delta-1;Catenin delta-1;Catenin delta-1;Catenin delta-1;Catenin delta-1;Catenin delta-1;Catenin delta-1;Catenin delta-1;Catenin (Cadherin associated protein), delta 1, isoform CRA_a;Catenin delta-1	0.000704827	#N/A	#N/A	#N/A	#N/A	#N/A	#N/A	#N/A	#N/A	#N/A	#N/A	#N/A
D3Z2Z1;F8WIA1;Q922J3	CAP-Gly domain-containing linker protein 1	0.00655504	#N/A	#N/A	#N/A	#N/A	#N/A	#N/A	#N/A	#N/A	#N/A	#N/A	#N/A
D3Z3S1;Q9WUQ2	Prolactin regulatory element binding, isoform CRA_b;Prolactin regulatory element-binding protein	0.00503491	#N/A	#N/A	#N/A	#N/A	#N/A	#N/A	#N/A	#N/A	#N/A	#N/A	#N/A
D3Z7C6;Q9R0Q7	Prostaglandin E synthase 3	0.000196275	#N/A	#N/A	#N/A	#N/A	#N/A	#N/A	#N/A	#N/A	#N/A	#N/A	#N/A
D3Z7H8	Cartilage intermediate layer protein 2	0.000434173	#N/A	#N/A	#N/A	#N/A	#N/A	#N/A	#N/A	#N/A	#N/A	#N/A	#N/A
D6RFB1;Q9D8C4	Interferon-induced 35 kDa protein homolog	2.25627e-07	#N/A	#N/A	#N/A	#N/A	#N/A	#N/A	#N/A	#N/A	#N/A	#N/A	#N/A
D6RG87;F8WIM7;F8WJI4;P57759	Endoplasmic reticulum resident protein 29	6.4846e-05	#N/A	#N/A	#N/A	#N/A	#N/A	#N/A	#N/A	#N/A	#N/A	#N/A	#N/A
D9J2Z9;D9J300;D9J301;D9J302;Q8CI51	ENH isoform 1b;ENH isoform 1c;ENH isoform 1d;ENH isoform 1e;PDZ and LIM domain protein 5	1.31971e-10	#N/A	#N/A	#N/A	#N/A	#N/A	#N/A	#N/A	#N/A	#N/A	#N/A	#N/A
E0CXD9;F7CH13;Q64310	Surfeit locus protein 4;Surfeit locus protein 4 (Fragment);Surfeit locus protein 4	0.00664439	#N/A	#N/A	#N/A	#N/A	#N/A	#N/A	#N/A	#N/A	#N/A	#N/A	#N/A
E9PWQ3	Collagen, type VI, alpha 3	1.06557e-10	#N/A	#N/A	#N/A	#N/A	#N/A	#N/A	#N/A	#N/A	#N/A	#N/A	#N/A
E9PYB0;F7CVJ5;F7DBB3	AHNAK nucleoprotein 2 (Fragment)	0.000205894	#N/A	#N/A	#N/A	#N/A	#N/A	#N/A	#N/A	#N/A	#N/A	#N/A	#N/A
E9PYL9;E9PZB3;Q9CXW4	Uncharacterized protein;Uncharacterized protein;60S ribosomal protein L11	5.83864e-06	#N/A	#N/A	#N/A	#N/A	#N/A	#N/A	#N/A	#N/A	#N/A	#N/A	#N/A
E9PZD8;G3X8Q5;G3X9T8;Q61147	Ceruloplasmin;Ceruloplasmin, isoform CRA_a;Ceruloplasmin, isoform CRA_f;Ceruloplasmin	6.34453e-06	#N/A	#N/A	#N/A	#N/A	#N/A	#N/A	#N/A	#N/A	#N/A	#N/A	#N/A
E9PZF0;Q01768	Nucleoside diphosphate kinase;Nucleoside diphosphate kinase B	0.000145823	#N/A	#N/A	#N/A	#N/A	#N/A	#N/A	#N/A	#N/A	#N/A	#N/A	#N/A
E9PZF4;Q80XB4	Nebulin-related-anchoring protein	1.56929e-07	#N/A	#N/A	#N/A	#N/A	#N/A	#N/A	#N/A	#N/A	#N/A	#N/A	#N/A
E9PZQ0;K3W4M2	Ryanodine receptor 1	2.2904e-10	#N/A	#N/A	#N/A	#N/A	#N/A	#N/A	#N/A	#N/A	#N/A	#N/A	#N/A
E9Q035	Uncharacterized protein	0.00175977	#N/A	#N/A	#N/A	#N/A	#N/A	#N/A	#N/A	#N/A	#N/A	#N/A	#N/A
E9Q0U7;Q61699	Heat shock protein 105 kDa	5.63408e-05	#N/A	#N/A	#N/A	#N/A	#N/A	#N/A	#N/A	#N/A	#N/A	#N/A	#N/A
E9Q133;P80318;Q3U0I3	T-complex protein 1 subunit gamma	0.00018253	#N/A	#N/A	#N/A	#N/A	#N/A	#N/A	#N/A	#N/A	#N/A	#N/A	#N/A
E9Q1T9;Q9ERK4	Exportin-2	9.13201e-07	#N/A	#N/A	#N/A	#N/A	#N/A	#N/A	#N/A	#N/A	#N/A	#N/A	#N/A
E9Q284;Q5SU73	Coilin	1.35771e-09	#N/A	#N/A	#N/A	#N/A	#N/A	#N/A	#N/A	#N/A	#N/A	#N/A	#N/A
E9Q3T0	Uncharacterized protein	0.000673632	#N/A	#N/A	#N/A	#N/A	#N/A	#N/A	#N/A	#N/A	#N/A	#N/A	#N/A
E9Q456	Tropomyosin alpha-1 chain	9.3244e-14	#N/A	#N/A	#N/A	#N/A	#N/A	#N/A	#N/A	#N/A	#N/A	#N/A	#N/A
E9Q557	Desmoplakin	3.30156e-12	#N/A	#N/A	#N/A	#N/A	#N/A	#N/A	#N/A	#N/A	#N/A	#N/A	#N/A
E9Q5B5;O08528	Hexokinase-2	3.21711e-05	#N/A	#N/A	#N/A	#N/A	#N/A	#N/A	#N/A	#N/A	#N/A	#N/A	#N/A
E9Q5B6;F6ZV59;G3X9W0;G5E8G0;Q60668	Heterogeneous nuclear ribonucleoprotein D0 (Fragment);Heterogeneous nuclear ribonucleoprotein D0 (Fragment);Heterogeneous nuclear ribonucleoprotein D, isoform CRA_a;Heterogeneous nuclear ribonucleoprotein D, isoform CRA_b;Heterogeneous nuclear ribonucleoprotein D0	0.000562605	#N/A	#N/A	#N/A	#N/A	#N/A	#N/A	#N/A	#N/A	#N/A	#N/A	#N/A
E9Q6M6;Q9D6M3	Mitochondrial glutamate carrier 1	0.00272988	#N/A	#N/A	#N/A	#N/A	#N/A	#N/A	#N/A	#N/A	#N/A	#N/A	#N/A
E9Q6U4;Q3UWL8	Prefoldin subunit 4	0.00310207	#N/A	#N/A	#N/A	#N/A	#N/A	#N/A	#N/A	#N/A	#N/A	#N/A	#N/A
E9Q7B5;E9QPX8;F8VQE0;Q02789	Voltage-dependent L-type calcium channel subunit alpha;Voltage-dependent L-type calcium channel subunit alpha;Voltage-dependent L-type calcium channel subunit alpha;Voltage-dependent L-type calcium channel subunit alpha-1S	1.47942e-07	#N/A	#N/A	#N/A	#N/A	#N/A	#N/A	#N/A	#N/A	#N/A	#N/A	#N/A
E9Q7Q3	Tropomyosin alpha-3 chain	2.78125e-11	#N/A	#N/A	#N/A	#N/A	#N/A	#N/A	#N/A	#N/A	#N/A	#N/A	#N/A
E9Q800;Q8CAQ8	MICOS complex subunit MIC60;MICOS complex subunit Mic60	5.29259e-11	#N/A	#N/A	#N/A	#N/A	#N/A	#N/A	#N/A	#N/A	#N/A	#N/A	#N/A
E9Q8N1	Titin	1.45736e-09	#N/A	#N/A	#N/A	#N/A	#N/A	#N/A	#N/A	#N/A	#N/A	#N/A	#N/A
E9Q8Type I	Transforming acidic coiled-coil-containing protein 2	0.00837062	#N/A	#N/A	#N/A	#N/A	#N/A	#N/A	#N/A	#N/A	#N/A	#N/A	#N/A
E9Q9C0;E9Q9C1;E9Q9C2;E9Q9C7;E9QK41;Q8K4G5	Actin-binding LIM protein 1	9.41503e-05	#N/A	#N/A	#N/A	#N/A	#N/A	#N/A	#N/A	#N/A	#N/A	#N/A	#N/A
E9Q9M0;Q6A078	Centrosomal protein of 290 kDa	2.42179e-06	#N/A	#N/A	#N/A	#N/A	#N/A	#N/A	#N/A	#N/A	#N/A	#N/A	#N/A
E9QJW0;Q91VS7	Microsomal glutathione S-transferase 1	1.88041e-07	#N/A	#N/A	#N/A	#N/A	#N/A	#N/A	#N/A	#N/A	#N/A	#N/A	#N/A
E9QP46;Q6ZWQ0	Nesprin-2	0.000368595	#N/A	#N/A	#N/A	#N/A	#N/A	#N/A	#N/A	#N/A	#N/A	#N/A	#N/A
E9QQ96	Obscurin	7.7147e-08	#N/A	#N/A	#N/A	#N/A	#N/A	#N/A	#N/A	#N/A	#N/A	#N/A	#N/A
F6RPJ9;Q9JHR7	Insulin-degrading enzyme (Fragment);Insulin-degrading enzyme	3.76576e-11	#N/A	#N/A	#N/A	#N/A	#N/A	#N/A	#N/A	#N/A	#N/A	#N/A	#N/A
F6RQN3	Sarcoplasmic/endoplasmic reticulum calcium ATPase 1 (Fragment)	1.842e-09	#N/A	#N/A	#N/A	#N/A	#N/A	#N/A	#N/A	#N/A	#N/A	#N/A	#N/A
F6RR81;G3UWY3;G3UZ73;G5E8P4;Q5NBX1	Protein cordon-bleu (Fragment);Protein cordon-bleu;Protein cordon-bleu;Protein cordon-bleu;Protein cordon-bleu	0.000396435	#N/A	#N/A	#N/A	#N/A	#N/A	#N/A	#N/A	#N/A	#N/A	#N/A	#N/A
F6RSK3;Q8BP67	Uncharacterized protein;60S ribosomal protein L24	0.00422692	#N/A	#N/A	#N/A	#N/A	#N/A	#N/A	#N/A	#N/A	#N/A	#N/A	#N/A
F6ULR7	Myosin regulatory light chain 2, skeletal muscle isoform (Fragment)	7.10115e-08	#N/A	#N/A	#N/A	#N/A	#N/A	#N/A	#N/A	#N/A	#N/A	#N/A	#N/A
F6VG99	LIM domain only 7 (Fragment)	0.00150912	#N/A	#N/A	#N/A	#N/A	#N/A	#N/A	#N/A	#N/A	#N/A	#N/A	#N/A
F6VW30;F6YY69;P68254	14-3-3 protein theta (Fragment);14-3-3 protein theta (Fragment);14-3-3 protein theta	0.000149841	#N/A	#N/A	#N/A	#N/A	#N/A	#N/A	#N/A	#N/A	#N/A	#N/A	#N/A
F6WMC0;F7CDT0;P61082	NEDD8-conjugating enzyme Ubc12 (Fragment);NEDD8-conjugating enzyme Ubc12 (Fragment);NEDD8-conjugating enzyme Ubc12	7.89854e-05	#N/A	#N/A	#N/A	#N/A	#N/A	#N/A	#N/A	#N/A	#N/A	#N/A	#N/A
F6XWD4;Q3UMType I	Protein phosphatase 1 regulatory subunit 12C (Fragment);Protein phosphatase 1 regulatory subunit 12C	0.00769534	#N/A	#N/A	#N/A	#N/A	#N/A	#N/A	#N/A	#N/A	#N/A	#N/A	#N/A
F6ZDS4;Q7M739	Nucleoprotein TPR;Nuclear pore complex-associated intranuclear coiled-coil protein TPR	1.76948e-07	#N/A	#N/A	#N/A	#N/A	#N/A	#N/A	#N/A	#N/A	#N/A	#N/A	#N/A
F6ZFType I;F8WJ64;Q9CR21	Acyl carrier protein (Fragment);Acyl carrier protein (Fragment);Acyl carrier protein, mitochondrial	9.34121e-08	#N/A	#N/A	#N/A	#N/A	#N/A	#N/A	#N/A	#N/A	#N/A	#N/A	#N/A
F6ZGN3	Unconventional myosin-XVIIIa (Fragment)	0.0018898	#N/A	#N/A	#N/A	#N/A	#N/A	#N/A	#N/A	#N/A	#N/A	#N/A	#N/A
F7B5B5;Q8VHM5	Heterogeneous nuclear ribonucleoprotein R	1.41205e-08	#N/A	#N/A	#N/A	#N/A	#N/A	#N/A	#N/A	#N/A	#N/A	#N/A	#N/A
F8VPN4	Amylo-1,6-glucosidase, 4-alpha-glucanotransferase	1.87574e-07	#N/A	#N/A	#N/A	#N/A	#N/A	#N/A	#N/A	#N/A	#N/A	#N/A	#N/A
F8WGL3;P18760	Cofilin-1	2.65542e-07	#N/A	#N/A	#N/A	#N/A	#N/A	#N/A	#N/A	#N/A	#N/A	#N/A	#N/A
F8WIS9	Calcium/calmodulin-dependent protein kinase type II subunit alpha	9.3945e-09	#N/A	#N/A	#N/A	#N/A	#N/A	#N/A	#N/A	#N/A	#N/A	#N/A	#N/A
F8WJK8;Q99L47	Hsc70-interacting protein	0.000433201	#N/A	#N/A	#N/A	#N/A	#N/A	#N/A	#N/A	#N/A	#N/A	#N/A	#N/A
G3UWS1	Nebulin (Fragment)	0.000179895	#N/A	#N/A	#N/A	#N/A	#N/A	#N/A	#N/A	#N/A	#N/A	#N/A	#N/A
G3UXL2;Q9D7G0	Phosphoribosyl pyrophosphate synthetase 1-like 3;Ribose-phosphate pyrophosphokinase 1	0.000122912	#N/A	#N/A	#N/A	#N/A	#N/A	#N/A	#N/A	#N/A	#N/A	#N/A	#N/A
G3UXY0;G3UXZ5;P97371	Proteasome activator complex subunit 1;Proteasome activator complex subunit 1 (Fragment);Proteasome activator complex subunit 1	2.07746e-06	#N/A	#N/A	#N/A	#N/A	#N/A	#N/A	#N/A	#N/A	#N/A	#N/A	#N/A
G3UY72;G3UYR8;Q9DBF1	Alpha-aminoadipic semialdehyde dehydrogenase (Fragment);Alpha-aminoadipic semialdehyde dehydrogenase;Alpha-aminoadipic semialdehyde dehydrogenase	0.000256472	#N/A	#N/A	#N/A	#N/A	#N/A	#N/A	#N/A	#N/A	#N/A	#N/A	#N/A
G3UYV7;P62858	40S ribosomal protein S28 (Fragment);40S ribosomal protein S28	6.64222e-12	#N/A	#N/A	#N/A	#N/A	#N/A	#N/A	#N/A	#N/A	#N/A	#N/A	#N/A
G3UZJ4;P99029	Peroxiredoxin-5, mitochondrial;Peroxiredoxin-5, mitochondrial	3.14319e-05	#N/A	#N/A	#N/A	#N/A	#N/A	#N/A	#N/A	#N/A	#N/A	#N/A	#N/A
G3X9Q1	Integrin alpha-7	0.000165136	#N/A	#N/A	#N/A	#N/A	#N/A	#N/A	#N/A	#N/A	#N/A	#N/A	#N/A
G3X9V8;Q6UKZ0	MCG129038;MCG8992	3.86613e-13	#N/A	#N/A	#N/A	#N/A	#N/A	#N/A	#N/A	#N/A	#N/A	#N/A	#N/A
G5E839;P80315	T-complex protein 1 subunit delta	0.00865203	#N/A	#N/A	#N/A	#N/A	#N/A	#N/A	#N/A	#N/A	#N/A	#N/A	#N/A
G5E924;Q8R081	Heterogeneous nuclear ribonucleoprotein L (Fragment);Heterogeneous nuclear ribonucleoprotein L	0.0085145	#N/A	#N/A	#N/A	#N/A	#N/A	#N/A	#N/A	#N/A	#N/A	#N/A	#N/A
H3BIY9;Q9DBG3	AP complex subunit beta;AP-2 complex subunit beta	0.00011429	#N/A	#N/A	#N/A	#N/A	#N/A	#N/A	#N/A	#N/A	#N/A	#N/A	#N/A
I7HLV2;P86048;Q6ZWV3	60S ribosomal protein L10 (Fragment);60S ribosomal protein L10-like;60S ribosomal protein L10	5.92414e-07	#N/A	#N/A	#N/A	#N/A	#N/A	#N/A	#N/A	#N/A	#N/A	#N/A	#N/A
J7NUP1;Q60766	Immunity-related GTPase family M protein 1	0.00703099	#N/A	#N/A	#N/A	#N/A	#N/A	#N/A	#N/A	#N/A	#N/A	#N/A	#N/A
J9JIB2	Obscurin (Fragment)	0.00992698	#N/A	#N/A	#N/A	#N/A	#N/A	#N/A	#N/A	#N/A	#N/A	#N/A	#N/A
K3W4Q8;P18572	Basigin, isoform CRA_d;Basigin	2.49984e-08	#N/A	#N/A	#N/A	#N/A	#N/A	#N/A	#N/A	#N/A	#N/A	#N/A	#N/A
K3W4R2;Q6URW6	Myosin-14	0.000132864	#N/A	#N/A	#N/A	#N/A	#N/A	#N/A	#N/A	#N/A	#N/A	#N/A	#N/A
K3W4S6;Q9R062;V9GX26	Glycogenin;Glycogenin-1;Glycogenin (Fragment)	0.0015048	#N/A	#N/A	#N/A	#N/A	#N/A	#N/A	#N/A	#N/A	#N/A	#N/A	#N/A
O08539;Q6P1B9	Myc box-dependent-interacting protein 1;Bin1 protein	1.73774e-06	#N/A	#N/A	#N/A	#N/A	#N/A	#N/A	#N/A	#N/A	#N/A	#N/A	#N/A
O08749	Dihydrolipoyl dehydrogenase, mitochondrial	0.000765424	#N/A	#N/A	#N/A	#N/A	#N/A	#N/A	#N/A	#N/A	#N/A	#N/A	#N/A
O09061	Proteasome subunit beta type-1	5.30374e-05	#N/A	#N/A	#N/A	#N/A	#N/A	#N/A	#N/A	#N/A	#N/A	#N/A	#N/A
O09111	NADH dehydrogenase [ubiquinone] 1 beta subcomplex subunit 11, mitochondrial	3.39135e-11	#N/A	#N/A	#N/A	#N/A	#N/A	#N/A	#N/A	#N/A	#N/A	#N/A	#N/A
O09117	Synaptophysin-like protein 1	0.000341363	#N/A	#N/A	#N/A	#N/A	#N/A	#N/A	#N/A	#N/A	#N/A	#N/A	#N/A
O35226	26S proteasome non-ATPase regulatory subunit 4	0.000159276	#N/A	#N/A	#N/A	#N/A	#N/A	#N/A	#N/A	#N/A	#N/A	#N/A	#N/A
O35350	Calpain-1 catalytic subunit	0.00123611	#N/A	#N/A	#N/A	#N/A	#N/A	#N/A	#N/A	#N/A	#N/A	#N/A	#N/A
O35452	Tenascin XB	6.80781e-05	#N/A	#N/A	#N/A	#N/A	#N/A	#N/A	#N/A	#N/A	#N/A	#N/A	#N/A
O35737;Q8C2Q7	Heterogeneous nuclear ribonucleoprotein H	2.27198e-10	#N/A	#N/A	#N/A	#N/A	#N/A	#N/A	#N/A	#N/A	#N/A	#N/A	#N/A
O54962	Barrier-to-autointegration factor	5.50339e-06	#N/A	#N/A	#N/A	#N/A	#N/A	#N/A	#N/A	#N/A	#N/A	#N/A	#N/A
O55029	Coatomer subunit beta'	0.00103721	#N/A	#N/A	#N/A	#N/A	#N/A	#N/A	#N/A	#N/A	#N/A	#N/A	#N/A
O55234	Proteasome subunit beta type-5	0.00083027	#N/A	#N/A	#N/A	#N/A	#N/A	#N/A	#N/A	#N/A	#N/A	#N/A	#N/A
O70250	Phosphoglycerate mutase 2	8.07187e-08	#N/A	#N/A	#N/A	#N/A	#N/A	#N/A	#N/A	#N/A	#N/A	#N/A	#N/A
O70572	Sphingomyelin phosphodiesterase 2	0.000492432	#N/A	#N/A	#N/A	#N/A	#N/A	#N/A	#N/A	#N/A	#N/A	#N/A	#N/A
O88322	Nidogen-2	0.000904912	#N/A	#N/A	#N/A	#N/A	#N/A	#N/A	#N/A	#N/A	#N/A	#N/A	#N/A
O88342	WD repeat-containing protein 1	0.000359065	#N/A	#N/A	#N/A	#N/A	#N/A	#N/A	#N/A	#N/A	#N/A	#N/A	#N/A
O88346	Troponin T, slow skeletal muscle	1.2028e-13	#N/A	#N/A	#N/A	#N/A	#N/A	#N/A	#N/A	#N/A	#N/A	#N/A	#N/A
O88398	Advillin	6.34255e-05	#N/A	#N/A	#N/A	#N/A	#N/A	#N/A	#N/A	#N/A	#N/A	#N/A	#N/A
O88441	Metaxin-2	0.00152717	#N/A	#N/A	#N/A	#N/A	#N/A	#N/A	#N/A	#N/A	#N/A	#N/A	#N/A
O88477	Insulin-like growth factor 2 mRNA-binding protein 1	7.22767e-11	#N/A	#N/A	#N/A	#N/A	#N/A	#N/A	#N/A	#N/A	#N/A	#N/A	#N/A
O88569	Heterogeneous nuclear ribonucleoproteins A2/B1	1.26913e-10	#N/A	#N/A	#N/A	#N/A	#N/A	#N/A	#N/A	#N/A	#N/A	#N/A	#N/A
P00397	Cytochrome c oxidase subunit 1	0.000598365	#N/A	#N/A	#N/A	#N/A	#N/A	#N/A	#N/A	#N/A	#N/A	#N/A	#N/A
P00416	Cytochrome c oxidase subunit 3	1.24754e-07	#N/A	#N/A	#N/A	#N/A	#N/A	#N/A	#N/A	#N/A	#N/A	#N/A	#N/A
P01027	Complement C3	1.18579e-05	#N/A	#N/A	#N/A	#N/A	#N/A	#N/A	#N/A	#N/A	#N/A	#N/A	#N/A
P01868;P01869	Ig gamma-1 chain C region secreted form;Ig gamma-1 chain C region, membrane-bound form	1.92388e-12	#N/A	#N/A	#N/A	#N/A	#N/A	#N/A	#N/A	#N/A	#N/A	#N/A	#N/A
P02463	Collagen alpha-1(IV) chain	2.58283e-09	#N/A	#N/A	#N/A	#N/A	#N/A	#N/A	#N/A	#N/A	#N/A	#N/A	#N/A
P03893	NADH-ubiquinone oxidoreductase chain 2	2.02308e-06	#N/A	#N/A	#N/A	#N/A	#N/A	#N/A	#N/A	#N/A	#N/A	#N/A	#N/A
P03903	NADH-ubiquinone oxidoreductase chain 4L	5.25855e-07	#N/A	#N/A	#N/A	#N/A	#N/A	#N/A	#N/A	#N/A	#N/A	#N/A	#N/A
P03921	NADH-ubiquinone oxidoreductase chain 5	4.33654e-07	#N/A	#N/A	#N/A	#N/A	#N/A	#N/A	#N/A	#N/A	#N/A	#N/A	#N/A
P04247	Myoglobin	1.32124e-09	#N/A	#N/A	#N/A	#N/A	#N/A	#N/A	#N/A	#N/A	#N/A	#N/A	#N/A
P05064	Fructose-bisphosphate aldolase A	7.21251e-11	#N/A	#N/A	#N/A	#N/A	#N/A	#N/A	#N/A	#N/A	#N/A	#N/A	#N/A
P05201	Aspartate aminotransferase, cytoplasmic	0.000123003	#N/A	#N/A	#N/A	#N/A	#N/A	#N/A	#N/A	#N/A	#N/A	#N/A	#N/A
P05977	Myosin light chain 1/3, skeletal muscle isoform	1.74823e-14	#N/A	#N/A	#N/A	#N/A	#N/A	#N/A	#N/A	#N/A	#N/A	#N/A	#N/A
P06745	Glucose-6-phosphate isomerase	1.02784e-08	#N/A	#N/A	#N/A	#N/A	#N/A	#N/A	#N/A	#N/A	#N/A	#N/A	#N/A
P06801;Q3TQP6	NADP-dependent malic enzyme;Malic enzyme	3.71622e-05	#N/A	#N/A	#N/A	#N/A	#N/A	#N/A	#N/A	#N/A	#N/A	#N/A	#N/A
P07356	Annexin A2	4.02365e-12	#N/A	#N/A	#N/A	#N/A	#N/A	#N/A	#N/A	#N/A	#N/A	#N/A	#N/A
P07724	Serum albumin	4.33654e-07	#N/A	#N/A	#N/A	#N/A	#N/A	#N/A	#N/A	#N/A	#N/A	#N/A	#N/A
P07901	Heat shock protein HSP 90-alpha	5.05495e-10	#N/A	#N/A	#N/A	#N/A	#N/A	#N/A	#N/A	#N/A	#N/A	#N/A	#N/A
P08030	Adenine phosphoribosyltransferase	1.06789e-05	#N/A	#N/A	#N/A	#N/A	#N/A	#N/A	#N/A	#N/A	#N/A	#N/A	#N/A
P08113	Endoplasmin	2.69056e-10	#N/A	#N/A	#N/A	#N/A	#N/A	#N/A	#N/A	#N/A	#N/A	#N/A	#N/A
P08207	Protein S100-A10	2.60078e-08	#N/A	#N/A	#N/A	#N/A	#N/A	#N/A	#N/A	#N/A	#N/A	#N/A	#N/A
P08249	Malate dehydrogenase, mitochondrial	1.90153e-10	#N/A	#N/A	#N/A	#N/A	#N/A	#N/A	#N/A	#N/A	#N/A	#N/A	#N/A
P08752	Guanine nucleotide-binding protein G(i) subunit alpha-2	4.3499e-06	#N/A	#N/A	#N/A	#N/A	#N/A	#N/A	#N/A	#N/A	#N/A	#N/A	#N/A
P09103	Protein disulfide-isomerase	3.50521e-11	#N/A	#N/A	#N/A	#N/A	#N/A	#N/A	#N/A	#N/A	#N/A	#N/A	#N/A
P09405	Nucleolin	7.45884e-07	#N/A	#N/A	#N/A	#N/A	#N/A	#N/A	#N/A	#N/A	#N/A	#N/A	#N/A
P09411	Phosphoglycerate kinase 1	6.83025e-10	#N/A	#N/A	#N/A	#N/A	#N/A	#N/A	#N/A	#N/A	#N/A	#N/A	#N/A
P09542	Myosin light chain 3	4.45826e-14	#N/A	#N/A	#N/A	#N/A	#N/A	#N/A	#N/A	#N/A	#N/A	#N/A	#N/A
P0C0S6;Q3THW5	Histone H2A.Z;Histone H2A.V	3.39996e-08	#N/A	#N/A	#N/A	#N/A	#N/A	#N/A	#N/A	#N/A	#N/A	#N/A	#N/A
P10107	Annexin A1	8.22802e-13	#N/A	#N/A	#N/A	#N/A	#N/A	#N/A	#N/A	#N/A	#N/A	#N/A	#N/A
P10126	Elongation factor 1-alpha 1	9.9247e-11	#N/A	#N/A	#N/A	#N/A	#N/A	#N/A	#N/A	#N/A	#N/A	#N/A	#N/A
P11031	Activated RNA polymerase II transcriptional coactivator p15	0.000577657	#N/A	#N/A	#N/A	#N/A	#N/A	#N/A	#N/A	#N/A	#N/A	#N/A	#N/A
P11438	Lysosome-associated membrane glycoprotein 1	0.0048633	#N/A	#N/A	#N/A	#N/A	#N/A	#N/A	#N/A	#N/A	#N/A	#N/A	#N/A
P11499	Heat shock protein HSP 90-beta	1.92324e-12	#N/A	#N/A	#N/A	#N/A	#N/A	#N/A	#N/A	#N/A	#N/A	#N/A	#N/A
P11679	Keratin, type II cytoskeletal 8	0.00183944	#N/A	#N/A	#N/A	#N/A	#N/A	#N/A	#N/A	#N/A	#N/A	#N/A	#N/A
P11983	T-complex protein 1 subunit alpha	3.05292e-07	#N/A	#N/A	#N/A	#N/A	#N/A	#N/A	#N/A	#N/A	#N/A	#N/A	#N/A
P12970	60S ribosomal protein L7a	4.52601e-08	#N/A	#N/A	#N/A	#N/A	#N/A	#N/A	#N/A	#N/A	#N/A	#N/A	#N/A
P13020	Gelsolin	8.62068e-10	#N/A	#N/A	#N/A	#N/A	#N/A	#N/A	#N/A	#N/A	#N/A	#N/A	#N/A
P13412	Troponin I, fast skeletal muscle	9.53001e-10	#N/A	#N/A	#N/A	#N/A	#N/A	#N/A	#N/A	#N/A	#N/A	#N/A	#N/A
P13542	Myosin-8	1.10808e-07	#N/A	#N/A	#N/A	#N/A	#N/A	#N/A	#N/A	#N/A	#N/A	#N/A	#N/A
P14115	60S ribosomal protein L27a	0.00283741	#N/A	#N/A	#N/A	#N/A	#N/A	#N/A	#N/A	#N/A	#N/A	#N/A	#N/A
P14206	40S ribosomal protein SA	1.7169e-12	#N/A	#N/A	#N/A	#N/A	#N/A	#N/A	#N/A	#N/A	#N/A	#N/A	#N/A
P14231	Sodium/potassium-transporting ATPase subunit beta-2	2.03821e-06	#N/A	#N/A	#N/A	#N/A	#N/A	#N/A	#N/A	#N/A	#N/A	#N/A	#N/A
P14824	Annexin A6	5.74071e-09	#N/A	#N/A	#N/A	#N/A	#N/A	#N/A	#N/A	#N/A	#N/A	#N/A	#N/A
P15089	Mast cell carboxypeptidase A	4.57892e-06	#N/A	#N/A	#N/A	#N/A	#N/A	#N/A	#N/A	#N/A	#N/A	#N/A	#N/A
P15105	Glutamine synthetase	1.34609e-09	#N/A	#N/A	#N/A	#N/A	#N/A	#N/A	#N/A	#N/A	#N/A	#N/A	#N/A
P16045	Galectin-1	7.23305e-06	#N/A	#N/A	#N/A	#N/A	#N/A	#N/A	#N/A	#N/A	#N/A	#N/A	#N/A
P16381;Q62167	Putative ATP-dependent RNA helicase Pl10;ATP-dependent RNA helicase DDX3X	3.98585e-08	#N/A	#N/A	#N/A	#N/A	#N/A	#N/A	#N/A	#N/A	#N/A	#N/A	#N/A
P16546	Spectrin alpha chain, non-erythrocytic 1	2.21634e-07	#N/A	#N/A	#N/A	#N/A	#N/A	#N/A	#N/A	#N/A	#N/A	#N/A	#N/A
P16858	Glyceraldehyde-3-phosphate dehydrogenase	1.56921e-12	#N/A	#N/A	#N/A	#N/A	#N/A	#N/A	#N/A	#N/A	#N/A	#N/A	#N/A
P17156	Heat shock-related 70 kDa protein 2	0.00324122	#N/A	#N/A	#N/A	#N/A	#N/A	#N/A	#N/A	#N/A	#N/A	#N/A	#N/A
P17182	Alpha-enolase	7.74904e-12	#N/A	#N/A	#N/A	#N/A	#N/A	#N/A	#N/A	#N/A	#N/A	#N/A	#N/A
P17225;Q8BGJ5;Q8CB58;Q922I7	Polypyrimidine tract-binding protein 1;MCG13402, isoform CRA_a;MCG13402, isoform CRA_d;MCG13402, isoform CRA_c	0.000825108	#N/A	#N/A	#N/A	#N/A	#N/A	#N/A	#N/A	#N/A	#N/A	#N/A	#N/A
P17751	Triosephosphate isomerase	6.82103e-10	#N/A	#N/A	#N/A	#N/A	#N/A	#N/A	#N/A	#N/A	#N/A	#N/A	#N/A
P20152	Vimentin	6.17406e-13	#N/A	#N/A	#N/A	#N/A	#N/A	#N/A	#N/A	#N/A	#N/A	#N/A	#N/A
P21550	Beta-enolase	1.18798e-10	#N/A	#N/A	#N/A	#N/A	#N/A	#N/A	#N/A	#N/A	#N/A	#N/A	#N/A
P23116	Eukaryotic translation initiation factor 3 subunit A	9.52023e-07	#N/A	#N/A	#N/A	#N/A	#N/A	#N/A	#N/A	#N/A	#N/A	#N/A	#N/A
P23492;Q543K9	Purine nucleoside phosphorylase	1.01073e-09	#N/A	#N/A	#N/A	#N/A	#N/A	#N/A	#N/A	#N/A	#N/A	#N/A	#N/A
P24369	Peptidyl-prolyl cis-trans isomerase B	1.16724e-07	#N/A	#N/A	#N/A	#N/A	#N/A	#N/A	#N/A	#N/A	#N/A	#N/A	#N/A
P26041	Moesin	4.96441e-10	#N/A	#N/A	#N/A	#N/A	#N/A	#N/A	#N/A	#N/A	#N/A	#N/A	#N/A
P26231	Catenin alpha-1	1.84544e-05	#N/A	#N/A	#N/A	#N/A	#N/A	#N/A	#N/A	#N/A	#N/A	#N/A	#N/A
P26638;Q8C483	Serine--tRNA ligase, cytoplasmic;Serine--tRNA ligase, cytoplasmic	0.000124685	#N/A	#N/A	#N/A	#N/A	#N/A	#N/A	#N/A	#N/A	#N/A	#N/A	#N/A
P27773	Protein disulfide-isomerase A3	5.84347e-07	#N/A	#N/A	#N/A	#N/A	#N/A	#N/A	#N/A	#N/A	#N/A	#N/A	#N/A
P29341	Polyadenylate-binding protein 1	2.63913e-08	#N/A	#N/A	#N/A	#N/A	#N/A	#N/A	#N/A	#N/A	#N/A	#N/A	#N/A
P29788	Vitronectin	0.00844161	#N/A	#N/A	#N/A	#N/A	#N/A	#N/A	#N/A	#N/A	#N/A	#N/A	#N/A
P32848	Parvalbumin alpha	2.47335e-08	#N/A	#N/A	#N/A	#N/A	#N/A	#N/A	#N/A	#N/A	#N/A	#N/A	#N/A
P37040;Q05DV1	NADPH--cytochrome P450 reductase	3.19833e-05	#N/A	#N/A	#N/A	#N/A	#N/A	#N/A	#N/A	#N/A	#N/A	#N/A	#N/A
P40336	Vacuolar protein sorting-associated protein 26A	6.00729e-06	#N/A	#N/A	#N/A	#N/A	#N/A	#N/A	#N/A	#N/A	#N/A	#N/A	#N/A
P42227	Signal transducer and activator of transcription 3	8.99211e-10	#N/A	#N/A	#N/A	#N/A	#N/A	#N/A	#N/A	#N/A	#N/A	#N/A	#N/A
P42932	T-complex protein 1 subunit theta	4.90141e-07	#N/A	#N/A	#N/A	#N/A	#N/A	#N/A	#N/A	#N/A	#N/A	#N/A	#N/A
P45591	Cofilin-2	4.65873e-05	#N/A	#N/A	#N/A	#N/A	#N/A	#N/A	#N/A	#N/A	#N/A	#N/A	#N/A
P45952	Medium-chain specific acyl-CoA dehydrogenase, mitochondrial	0.00328011	#N/A	#N/A	#N/A	#N/A	#N/A	#N/A	#N/A	#N/A	#N/A	#N/A	#N/A
P46460	Vesicle-fusing ATPase	2.37659e-05	#N/A	#N/A	#N/A	#N/A	#N/A	#N/A	#N/A	#N/A	#N/A	#N/A	#N/A
P46638	Ras-related protein Rab-11B	1.5964e-07	#N/A	#N/A	#N/A	#N/A	#N/A	#N/A	#N/A	#N/A	#N/A	#N/A	#N/A
P47738	Aldehyde dehydrogenase, mitochondrial	7.65963e-09	#N/A	#N/A	#N/A	#N/A	#N/A	#N/A	#N/A	#N/A	#N/A	#N/A	#N/A
P47911	60S ribosomal protein L6	2.26349e-06	#N/A	#N/A	#N/A	#N/A	#N/A	#N/A	#N/A	#N/A	#N/A	#N/A	#N/A
P47955	60S acidic ribosomal protein P1	7.67938e-07	#N/A	#N/A	#N/A	#N/A	#N/A	#N/A	#N/A	#N/A	#N/A	#N/A	#N/A
P47963	60S ribosomal protein L13	6.25787e-05	#N/A	#N/A	#N/A	#N/A	#N/A	#N/A	#N/A	#N/A	#N/A	#N/A	#N/A
P48036	Annexin A5	1.37334e-08	#N/A	#N/A	#N/A	#N/A	#N/A	#N/A	#N/A	#N/A	#N/A	#N/A	#N/A
P49312;Q5EBP8	Heterogeneous nuclear ribonucleoprotein A1	2.46929e-06	#N/A	#N/A	#N/A	#N/A	#N/A	#N/A	#N/A	#N/A	#N/A	#N/A	#N/A
P49722	Proteasome subunit alpha type-2	6.12541e-08	#N/A	#N/A	#N/A	#N/A	#N/A	#N/A	#N/A	#N/A	#N/A	#N/A	#N/A
P49817	Caveolin-1	0.000639008	#N/A	#N/A	#N/A	#N/A	#N/A	#N/A	#N/A	#N/A	#N/A	#N/A	#N/A
P50446	Keratin, type II cytoskeletal 6A	6.17406e-13	#N/A	#N/A	#N/A	#N/A	#N/A	#N/A	#N/A	#N/A	#N/A	#N/A	#N/A
P50516	V-type proton ATPase catalytic subunit A	4.97726e-08	#N/A	#N/A	#N/A	#N/A	#N/A	#N/A	#N/A	#N/A	#N/A	#N/A	#N/A
P50580;Q3TGU7	Proliferation-associated protein 2G4;Proliferation-associated 2G4	0.00311006	#N/A	#N/A	#N/A	#N/A	#N/A	#N/A	#N/A	#N/A	#N/A	#N/A	#N/A
P52825	Carnitine O-palmitoyltransferase 2, mitochondrial	4.78451e-06	#N/A	#N/A	#N/A	#N/A	#N/A	#N/A	#N/A	#N/A	#N/A	#N/A	#N/A
P53395	Lipoamide acyltransferase component of branched-chain alpha-keto acid dehydrogenase complex, mitochondrial	0.00238986	#N/A	#N/A	#N/A	#N/A	#N/A	#N/A	#N/A	#N/A	#N/A	#N/A	#N/A
P54320	Elastin	0.00461976	#N/A	#N/A	#N/A	#N/A	#N/A	#N/A	#N/A	#N/A	#N/A	#N/A	#N/A
P56135	ATP synthase subunit f, mitochondrial	2.00689e-13	#N/A	#N/A	#N/A	#N/A	#N/A	#N/A	#N/A	#N/A	#N/A	#N/A	#N/A
P56391	Cytochrome c oxidase subunit 6B1	9.80427e-12	#N/A	#N/A	#N/A	#N/A	#N/A	#N/A	#N/A	#N/A	#N/A	#N/A	#N/A
P56399;Q3U4W8	Ubiquitin carboxyl-terminal hydrolase 5;Ubiquitin carboxyl-terminal hydrolase	5.0939e-08	#N/A	#N/A	#N/A	#N/A	#N/A	#N/A	#N/A	#N/A	#N/A	#N/A	#N/A
P58771	Tropomyosin alpha-1 chain	8.64757e-14	#N/A	#N/A	#N/A	#N/A	#N/A	#N/A	#N/A	#N/A	#N/A	#N/A	#N/A
P59017	Bcl-2-like protein 13	0.00398574	#N/A	#N/A	#N/A	#N/A	#N/A	#N/A	#N/A	#N/A	#N/A	#N/A	#N/A
P60335	Poly(rC)-binding protein 1	1.31737e-08	#N/A	#N/A	#N/A	#N/A	#N/A	#N/A	#N/A	#N/A	#N/A	#N/A	#N/A
P60603	Reactive oxygen species modulator 1	0.00183367	#N/A	#N/A	#N/A	#N/A	#N/A	#N/A	#N/A	#N/A	#N/A	#N/A	#N/A
P60710;P63260	Actin, cytoplasmic 1;Actin, cytoplasmic 2	4.12678e-12	#N/A	#N/A	#N/A	#N/A	#N/A	#N/A	#N/A	#N/A	#N/A	#N/A	#N/A
P60764;P63001;Q3TLP8	Ras-related C3 botulinum toxin substrate 3;Ras-related C3 botulinum toxin substrate 1;RAS-related C3 botulinum substrate 1, isoform CRA_a	0.00352179	#N/A	#N/A	#N/A	#N/A	#N/A	#N/A	#N/A	#N/A	#N/A	#N/A	#N/A
P60766	Cell division control protein 42 homolog	1.45967e-06	#N/A	#N/A	#N/A	#N/A	#N/A	#N/A	#N/A	#N/A	#N/A	#N/A	#N/A
P60843	Eukaryotic initiation factor 4A-I	1.16192e-08	#N/A	#N/A	#N/A	#N/A	#N/A	#N/A	#N/A	#N/A	#N/A	#N/A	#N/A
P61027	Ras-related protein Rab-10	1.57945e-09	#N/A	#N/A	#N/A	#N/A	#N/A	#N/A	#N/A	#N/A	#N/A	#N/A	#N/A
P61089	Ubiquitin-conjugating enzyme E2 N	0.00521121	#N/A	#N/A	#N/A	#N/A	#N/A	#N/A	#N/A	#N/A	#N/A	#N/A	#N/A
P61205;P84078	ADP-ribosylation factor 3;ADP-ribosylation factor 1	4.93825e-10	#N/A	#N/A	#N/A	#N/A	#N/A	#N/A	#N/A	#N/A	#N/A	#N/A	#N/A
P61514	60S ribosomal protein L37a	1.61936e-05	#N/A	#N/A	#N/A	#N/A	#N/A	#N/A	#N/A	#N/A	#N/A	#N/A	#N/A
P62141;P63087	Serine/threonine-protein phosphatase PP1-beta catalytic subunit;Serine/threonine-protein phosphatase PP1-gamma catalytic subunit	8.2387e-06	#N/A	#N/A	#N/A	#N/A	#N/A	#N/A	#N/A	#N/A	#N/A	#N/A	#N/A
P62192	26S proteasome regulatory subunit 4	1.97014e-05	#N/A	#N/A	#N/A	#N/A	#N/A	#N/A	#N/A	#N/A	#N/A	#N/A	#N/A
P62259	14-3-3 protein epsilon	8.73228e-12	#N/A	#N/A	#N/A	#N/A	#N/A	#N/A	#N/A	#N/A	#N/A	#N/A	#N/A
P62702	40S ribosomal protein S4, X isoform	1.32417e-08	#N/A	#N/A	#N/A	#N/A	#N/A	#N/A	#N/A	#N/A	#N/A	#N/A	#N/A
P62814	V-type proton ATPase subunit B, brain isoform	0.00405046	#N/A	#N/A	#N/A	#N/A	#N/A	#N/A	#N/A	#N/A	#N/A	#N/A	#N/A
P62821;Q5SW88	Ras-related protein Rab-1A;RAB1A, member RAS oncogene family	1.75943e-11	#N/A	#N/A	#N/A	#N/A	#N/A	#N/A	#N/A	#N/A	#N/A	#N/A	#N/A
P62827;Q14AA6	GTP-binding nuclear protein Ran	2.73193e-05	#N/A	#N/A	#N/A	#N/A	#N/A	#N/A	#N/A	#N/A	#N/A	#N/A	#N/A
P62862;Q642K5	40S ribosomal protein S30	4.22642e-05	#N/A	#N/A	#N/A	#N/A	#N/A	#N/A	#N/A	#N/A	#N/A	#N/A	#N/A
P62897	Cytochrome c, somatic	0.000253872	#N/A	#N/A	#N/A	#N/A	#N/A	#N/A	#N/A	#N/A	#N/A	#N/A	#N/A
P62908	40S ribosomal protein S3	1.24912e-09	#N/A	#N/A	#N/A	#N/A	#N/A	#N/A	#N/A	#N/A	#N/A	#N/A	#N/A
P62911	60S ribosomal protein L32	8.50378e-08	#N/A	#N/A	#N/A	#N/A	#N/A	#N/A	#N/A	#N/A	#N/A	#N/A	#N/A
P62918	60S ribosomal protein L8	4.19268e-06	#N/A	#N/A	#N/A	#N/A	#N/A	#N/A	#N/A	#N/A	#N/A	#N/A	#N/A
P62960	Nuclease-sensitive element-binding protein 1	0.00199912	#N/A	#N/A	#N/A	#N/A	#N/A	#N/A	#N/A	#N/A	#N/A	#N/A	#N/A
P62962;Q5SX49	Profilin-1;Profilin	3.06506e-05	#N/A	#N/A	#N/A	#N/A	#N/A	#N/A	#N/A	#N/A	#N/A	#N/A	#N/A
P63038	60 kDa heat shock protein, mitochondrial	1.56608e-08	#N/A	#N/A	#N/A	#N/A	#N/A	#N/A	#N/A	#N/A	#N/A	#N/A	#N/A
P63101	14-3-3 protein zeta/delta	7.09269e-12	#N/A	#N/A	#N/A	#N/A	#N/A	#N/A	#N/A	#N/A	#N/A	#N/A	#N/A
P63268	Actin, gamma-enteric smooth muscle	1.025e-06	#N/A	#N/A	#N/A	#N/A	#N/A	#N/A	#N/A	#N/A	#N/A	#N/A	#N/A
P63276	40S ribosomal protein S17	7.35059e-10	#N/A	#N/A	#N/A	#N/A	#N/A	#N/A	#N/A	#N/A	#N/A	#N/A	#N/A
P63325	40S ribosomal protein S10	6.91275e-10	#N/A	#N/A	#N/A	#N/A	#N/A	#N/A	#N/A	#N/A	#N/A	#N/A	#N/A
P63330	Serine/threonine-protein phosphatase 2A catalytic subunit alpha isoform	2.4092e-06	#N/A	#N/A	#N/A	#N/A	#N/A	#N/A	#N/A	#N/A	#N/A	#N/A	#N/A
P68040	Receptor of activated protein C kinase 1	2.23735e-09	#N/A	#N/A	#N/A	#N/A	#N/A	#N/A	#N/A	#N/A	#N/A	#N/A	#N/A
P68369	Tubulin alpha-1A chain	2.67345e-12	#N/A	#N/A	#N/A	#N/A	#N/A	#N/A	#N/A	#N/A	#N/A	#N/A	#N/A
P70124	Serpin B5	8.12745e-10	#N/A	#N/A	#N/A	#N/A	#N/A	#N/A	#N/A	#N/A	#N/A	#N/A	#N/A
P70296	Phosphatidylethanolamine-binding protein 1	4.17012e-09	#N/A	#N/A	#N/A	#N/A	#N/A	#N/A	#N/A	#N/A	#N/A	#N/A	#N/A
P70402	Myosin-binding protein H	6.63957e-10	#N/A	#N/A	#N/A	#N/A	#N/A	#N/A	#N/A	#N/A	#N/A	#N/A	#N/A
P80313	T-complex protein 1 subunit eta	0.00146501	#N/A	#N/A	#N/A	#N/A	#N/A	#N/A	#N/A	#N/A	#N/A	#N/A	#N/A
P80314	T-complex protein 1 subunit beta	3.97419e-09	#N/A	#N/A	#N/A	#N/A	#N/A	#N/A	#N/A	#N/A	#N/A	#N/A	#N/A
P80317	T-complex protein 1 subunit zeta	0.00338429	#N/A	#N/A	#N/A	#N/A	#N/A	#N/A	#N/A	#N/A	#N/A	#N/A	#N/A
P82198	Transforming growth factor-beta-induced protein ig-h3	1.96861e-06	#N/A	#N/A	#N/A	#N/A	#N/A	#N/A	#N/A	#N/A	#N/A	#N/A	#N/A
P82349	Beta-sarcoglycan	0.000148283	#N/A	#N/A	#N/A	#N/A	#N/A	#N/A	#N/A	#N/A	#N/A	#N/A	#N/A
P84091;Q3TWV4	AP-2 complex subunit mu	0.0061711	#N/A	#N/A	#N/A	#N/A	#N/A	#N/A	#N/A	#N/A	#N/A	#N/A	#N/A
P84104	Serine/arginine-rich splicing factor 3	0.000512354	#N/A	#N/A	#N/A	#N/A	#N/A	#N/A	#N/A	#N/A	#N/A	#N/A	#N/A
P97350	Plakophilin-1	7.47389e-09	#N/A	#N/A	#N/A	#N/A	#N/A	#N/A	#N/A	#N/A	#N/A	#N/A	#N/A
P97351	40S ribosomal protein S3a	2.13119e-06	#N/A	#N/A	#N/A	#N/A	#N/A	#N/A	#N/A	#N/A	#N/A	#N/A	#N/A
P97384	Annexin A11	0.00447188	#N/A	#N/A	#N/A	#N/A	#N/A	#N/A	#N/A	#N/A	#N/A	#N/A	#N/A
P97443	Histone-lysine N-methyltransferase Smyd1	3.57613e-08	#N/A	#N/A	#N/A	#N/A	#N/A	#N/A	#N/A	#N/A	#N/A	#N/A	#N/A
P97457	Myosin regulatory light chain 2, skeletal muscle isoform	1.89516e-14	#N/A	#N/A	#N/A	#N/A	#N/A	#N/A	#N/A	#N/A	#N/A	#N/A	#N/A
Q00623	Apolipoprotein A-I	1.47921e-06	#N/A	#N/A	#N/A	#N/A	#N/A	#N/A	#N/A	#N/A	#N/A	#N/A	#N/A
Q02053	Ubiquitin-like modifier-activating enzyme 1	8.24113e-11	#N/A	#N/A	#N/A	#N/A	#N/A	#N/A	#N/A	#N/A	#N/A	#N/A	#N/A
Q02257	Junction plakoglobin	4.89262e-12	#N/A	#N/A	#N/A	#N/A	#N/A	#N/A	#N/A	#N/A	#N/A	#N/A	#N/A
Q03265	ATP synthase subunit alpha, mitochondrial	1.56921e-12	#N/A	#N/A	#N/A	#N/A	#N/A	#N/A	#N/A	#N/A	#N/A	#N/A	#N/A
Q04447	Creatine kinase B-type	3.49548e-06	#N/A	#N/A	#N/A	#N/A	#N/A	#N/A	#N/A	#N/A	#N/A	#N/A	#N/A
Q06890	Clusterin	0.000289335	#N/A	#N/A	#N/A	#N/A	#N/A	#N/A	#N/A	#N/A	#N/A	#N/A	#N/A
Q08642	Protein-arginine deiminase type-2	0.000163929	#N/A	#N/A	#N/A	#N/A	#N/A	#N/A	#N/A	#N/A	#N/A	#N/A	#N/A
Q11011	Puromycin-sensitive aminopeptidase	7.43452e-07	#N/A	#N/A	#N/A	#N/A	#N/A	#N/A	#N/A	#N/A	#N/A	#N/A	#N/A
Q3TML0;Q922R8	Protein disulfide-isomerase A6	1.44015e-08	#N/A	#N/A	#N/A	#N/A	#N/A	#N/A	#N/A	#N/A	#N/A	#N/A	#N/A
Q3TVI8	Pre-B-cell leukemia transcription factor-interacting protein 1	4.21125e-05	#N/A	#N/A	#N/A	#N/A	#N/A	#N/A	#N/A	#N/A	#N/A	#N/A	#N/A
Q3TXS7	26S proteasome non-ATPase regulatory subunit 1	0.00910374	#N/A	#N/A	#N/A	#N/A	#N/A	#N/A	#N/A	#N/A	#N/A	#N/A	#N/A
Q3TZZ7	Extended synaptotagmin-2	0.00731498	#N/A	#N/A	#N/A	#N/A	#N/A	#N/A	#N/A	#N/A	#N/A	#N/A	#N/A
Q3U2G2;Q61316	Heat shock 70 kDa protein 4	6.71313e-10	#N/A	#N/A	#N/A	#N/A	#N/A	#N/A	#N/A	#N/A	#N/A	#N/A	#N/A
Q3U7R1	Extended synaptotagmin-1	7.86561e-05	#N/A	#N/A	#N/A	#N/A	#N/A	#N/A	#N/A	#N/A	#N/A	#N/A	#N/A
Q3UER8;Q8VCM7	Fibrinogen gamma chain	0.00029938	#N/A	#N/A	#N/A	#N/A	#N/A	#N/A	#N/A	#N/A	#N/A	#N/A	#N/A
Q3UJQ9;Q9D0K2	Succinyl-CoA:3-ketoacid-coenzyme A transferase;Succinyl-CoA:3-ketoacid coenzyme A transferase 1, mitochondrial	0.00534378	#N/A	#N/A	#N/A	#N/A	#N/A	#N/A	#N/A	#N/A	#N/A	#N/A	#N/A
Q3ULD5	Methylcrotonoyl-CoA carboxylase beta chain, mitochondrial	0.00229785	#N/A	#N/A	#N/A	#N/A	#N/A	#N/A	#N/A	#N/A	#N/A	#N/A	#N/A
Q3V1D3	AMP deaminase 1	1.38025e-09	#N/A	#N/A	#N/A	#N/A	#N/A	#N/A	#N/A	#N/A	#N/A	#N/A	#N/A
Q4LDD4	Arf-GAP with Rho-GAP domain, ANK repeat and PH domain-containing protein 1	8.12745e-10	#N/A	#N/A	#N/A	#N/A	#N/A	#N/A	#N/A	#N/A	#N/A	#N/A	#N/A
Q5SQB0;Q5SQB5;Q61937;Q9DAY9	Nucleophosmin	3.12042e-08	#N/A	#N/A	#N/A	#N/A	#N/A	#N/A	#N/A	#N/A	#N/A	#N/A	#N/A
Q5SUS9;Q5SUT0;Q61545	RNA-binding protein EWS	2.38947e-05	#N/A	#N/A	#N/A	#N/A	#N/A	#N/A	#N/A	#N/A	#N/A	#N/A	#N/A
Q5SXR6;Q68FD5	Clathrin heavy chain;Clathrin heavy chain 1	1.25072e-08	#N/A	#N/A	#N/A	#N/A	#N/A	#N/A	#N/A	#N/A	#N/A	#N/A	#N/A
Q5XJF6	Ribosomal protein	3.16243e-07	#N/A	#N/A	#N/A	#N/A	#N/A	#N/A	#N/A	#N/A	#N/A	#N/A	#N/A
Q5XJY5	Coatomer subunit delta	0.00978808	#N/A	#N/A	#N/A	#N/A	#N/A	#N/A	#N/A	#N/A	#N/A	#N/A	#N/A
Q60597	2-oxoglutarate dehydrogenase, mitochondrial	8.36981e-09	#N/A	#N/A	#N/A	#N/A	#N/A	#N/A	#N/A	#N/A	#N/A	#N/A	#N/A
Q60864	Stress-induced-phosphoprotein 1	0.00311006	#N/A	#N/A	#N/A	#N/A	#N/A	#N/A	#N/A	#N/A	#N/A	#N/A	#N/A
Q61081	Hsp90 co-chaperone Cdc37	6.94274e-09	#N/A	#N/A	#N/A	#N/A	#N/A	#N/A	#N/A	#N/A	#N/A	#N/A	#N/A
Q61102	ATP-binding cassette sub-family B member 7, mitochondrial	0.00145566	#N/A	#N/A	#N/A	#N/A	#N/A	#N/A	#N/A	#N/A	#N/A	#N/A	#N/A
Q61425	Hydroxyacyl-coenzyme A dehydrogenase, mitochondrial	0.00898891	#N/A	#N/A	#N/A	#N/A	#N/A	#N/A	#N/A	#N/A	#N/A	#N/A	#N/A
Q61598	Rab GDP dissociation inhibitor beta	8.02587e-08	#N/A	#N/A	#N/A	#N/A	#N/A	#N/A	#N/A	#N/A	#N/A	#N/A	#N/A
Q61656;Q8BTS0	Probable ATP-dependent RNA helicase DDX5;DEAD (Asp-Glu-Ala-Asp) box polypeptide 5	1.60746e-09	#N/A	#N/A	#N/A	#N/A	#N/A	#N/A	#N/A	#N/A	#N/A	#N/A	#N/A
Q61696	Heat shock 70 kDa protein 1A	1.21862e-11	#N/A	#N/A	#N/A	#N/A	#N/A	#N/A	#N/A	#N/A	#N/A	#N/A	#N/A
Q61753	D-3-phosphoglycerate dehydrogenase	0.00613677	#N/A	#N/A	#N/A	#N/A	#N/A	#N/A	#N/A	#N/A	#N/A	#N/A	#N/A
Q61781	Keratin, type I cytoskeletal 14	0.00560016	#N/A	#N/A	#N/A	#N/A	#N/A	#N/A	#N/A	#N/A	#N/A	#N/A	#N/A
Q62000	Mimecan	0.00120893	#N/A	#N/A	#N/A	#N/A	#N/A	#N/A	#N/A	#N/A	#N/A	#N/A	#N/A
Q62009	Periostin	2.05251e-08	#N/A	#N/A	#N/A	#N/A	#N/A	#N/A	#N/A	#N/A	#N/A	#N/A	#N/A
Q62087	Serum paraoxonase/lactonase 3	4.18504e-06	#N/A	#N/A	#N/A	#N/A	#N/A	#N/A	#N/A	#N/A	#N/A	#N/A	#N/A
Q62234	Myomesin-1	2.91223e-09	#N/A	#N/A	#N/A	#N/A	#N/A	#N/A	#N/A	#N/A	#N/A	#N/A	#N/A
Q62261	Spectrin beta chain, non-erythrocytic 1	0.00147724	#N/A	#N/A	#N/A	#N/A	#N/A	#N/A	#N/A	#N/A	#N/A	#N/A	#N/A
Q64282	Interferon-induced protein with tetratricopeptide repeats 1	0.00152953	#N/A	#N/A	#N/A	#N/A	#N/A	#N/A	#N/A	#N/A	#N/A	#N/A	#N/A
Q64337	Sequestosome-1	3.34833e-07	#N/A	#N/A	#N/A	#N/A	#N/A	#N/A	#N/A	#N/A	#N/A	#N/A	#N/A
Q64523;Q6GSS7	Histone H2A type 2-C;Histone H2A type 2-A	3.09125e-05	#N/A	#N/A	#N/A	#N/A	#N/A	#N/A	#N/A	#N/A	#N/A	#N/A	#N/A
Q64737	Trifunctional purine biosynthetic protein adenosine-3	0.00142053	#N/A	#N/A	#N/A	#N/A	#N/A	#N/A	#N/A	#N/A	#N/A	#N/A	#N/A
Q6IFX2	Keratin, type I cytoskeletal 42	9.3244e-14	#N/A	#N/A	#N/A	#N/A	#N/A	#N/A	#N/A	#N/A	#N/A	#N/A	#N/A
Q6IFZ6	Keratin, type II cytoskeletal 1b	2.07528e-05	#N/A	#N/A	#N/A	#N/A	#N/A	#N/A	#N/A	#N/A	#N/A	#N/A	#N/A
Q6IFZ8	MCG1050941	9.98213e-10	#N/A	#N/A	#N/A	#N/A	#N/A	#N/A	#N/A	#N/A	#N/A	#N/A	#N/A
Q6NZM9	Histone deacetylase 4	9.13792e-07	#N/A	#N/A	#N/A	#N/A	#N/A	#N/A	#N/A	#N/A	#N/A	#N/A	#N/A
Q6P5E4	UDP-glucose:glycoprotein glucosyltransferase 1	0.0061711	#N/A	#N/A	#N/A	#N/A	#N/A	#N/A	#N/A	#N/A	#N/A	#N/A	#N/A
Q6P5H2	Nestin	0.00311891	#N/A	#N/A	#N/A	#N/A	#N/A	#N/A	#N/A	#N/A	#N/A	#N/A	#N/A
Q6PA06	Atlastin-2	1.72282e-07	#N/A	#N/A	#N/A	#N/A	#N/A	#N/A	#N/A	#N/A	#N/A	#N/A	#N/A
Q6PB66	Leucine-rich PPR motif-containing protein, mitochondrial	2.30012e-05	#N/A	#N/A	#N/A	#N/A	#N/A	#N/A	#N/A	#N/A	#N/A	#N/A	#N/A
Q6PIE5	Sodium/potassium-transporting ATPase subunit alpha-2	1.95592e-11	#N/A	#N/A	#N/A	#N/A	#N/A	#N/A	#N/A	#N/A	#N/A	#N/A	#N/A
Q6ZQ38	Cullin-associated NEDD8-dissociated protein 1	3.17433e-05	#N/A	#N/A	#N/A	#N/A	#N/A	#N/A	#N/A	#N/A	#N/A	#N/A	#N/A
Q6ZWN5	40S ribosomal protein S9	6.48487e-08	#N/A	#N/A	#N/A	#N/A	#N/A	#N/A	#N/A	#N/A	#N/A	#N/A	#N/A
Q6ZWQ9	MCG5400	8.02587e-08	#N/A	#N/A	#N/A	#N/A	#N/A	#N/A	#N/A	#N/A	#N/A	#N/A	#N/A
Q6ZWX6	Eukaryotic translation initiation factor 2 subunit 1	0.000441706	#N/A	#N/A	#N/A	#N/A	#N/A	#N/A	#N/A	#N/A	#N/A	#N/A	#N/A
Q6ZWZ7;Q9CPR4	60S ribosomal protein L17	2.9834e-08	#N/A	#N/A	#N/A	#N/A	#N/A	#N/A	#N/A	#N/A	#N/A	#N/A	#N/A
Q70IV5	Synemin	2.82684e-05	#N/A	#N/A	#N/A	#N/A	#N/A	#N/A	#N/A	#N/A	#N/A	#N/A	#N/A
Q76MZ3	Serine/threonine-protein phosphatase 2A 65 kDa regulatory subunit A alpha isoform	0.00338429	#N/A	#N/A	#N/A	#N/A	#N/A	#N/A	#N/A	#N/A	#N/A	#N/A	#N/A
Q78IK4	MICOS complex subunit Mic27	1.14378e-06	#N/A	#N/A	#N/A	#N/A	#N/A	#N/A	#N/A	#N/A	#N/A	#N/A	#N/A
Q7TMM9	Tubulin beta-2A chain	0.000167359	#N/A	#N/A	#N/A	#N/A	#N/A	#N/A	#N/A	#N/A	#N/A	#N/A	#N/A
Q7TSH2	Phosphorylase b kinase regulatory subunit beta	2.86871e-07	#N/A	#N/A	#N/A	#N/A	#N/A	#N/A	#N/A	#N/A	#N/A	#N/A	#N/A
Q80U63	Mitofusin-2	0.00219667	#N/A	#N/A	#N/A	#N/A	#N/A	#N/A	#N/A	#N/A	#N/A	#N/A	#N/A
Q80X68	Citrate synthase	4.55117e-06	#N/A	#N/A	#N/A	#N/A	#N/A	#N/A	#N/A	#N/A	#N/A	#N/A	#N/A
Q80X90	Filamin-B	5.53648e-09	#N/A	#N/A	#N/A	#N/A	#N/A	#N/A	#N/A	#N/A	#N/A	#N/A	#N/A
Q8BFR5	Elongation factor Tu, mitochondrial	1.59547e-07	#N/A	#N/A	#N/A	#N/A	#N/A	#N/A	#N/A	#N/A	#N/A	#N/A	#N/A
Q8BG32	26S proteasome non-ATPase regulatory subunit 11	5.4973e-08	#N/A	#N/A	#N/A	#N/A	#N/A	#N/A	#N/A	#N/A	#N/A	#N/A	#N/A
Q8BLF1	Neutral cholesterol ester hydrolase 1	2.01513e-06	#N/A	#N/A	#N/A	#N/A	#N/A	#N/A	#N/A	#N/A	#N/A	#N/A	#N/A
Q8BMK4	Cytoskeleton-associated protein 4	3.88342e-07	#N/A	#N/A	#N/A	#N/A	#N/A	#N/A	#N/A	#N/A	#N/A	#N/A	#N/A
Q8BU30	Isoleucine--tRNA ligase, cytoplasmic	0.00968686	#N/A	#N/A	#N/A	#N/A	#N/A	#N/A	#N/A	#N/A	#N/A	#N/A	#N/A
Q8BVJ7	PDZ and LIM domain 7, isoform CRA_f	4.58616e-11	#N/A	#N/A	#N/A	#N/A	#N/A	#N/A	#N/A	#N/A	#N/A	#N/A	#N/A
Q8BWM0	Prostaglandin E synthase 2	0.00160019	#N/A	#N/A	#N/A	#N/A	#N/A	#N/A	#N/A	#N/A	#N/A	#N/A	#N/A
Q8BWY3	Eukaryotic peptide chain release factor subunit 1	0.000189916	#N/A	#N/A	#N/A	#N/A	#N/A	#N/A	#N/A	#N/A	#N/A	#N/A	#N/A
Q8C494	Proline-rich protein 33	0.000425674	#N/A	#N/A	#N/A	#N/A	#N/A	#N/A	#N/A	#N/A	#N/A	#N/A	#N/A
Q8C5G6;Q9QZ06	Toll-interacting protein	0.000206572	#N/A	#N/A	#N/A	#N/A	#N/A	#N/A	#N/A	#N/A	#N/A	#N/A	#N/A
Q8C8R3;S4R2F3;S4R2T7	Ankyrin-2;Ankyrin-2;Ankyrin-2 (Fragment)	7.06101e-05	#N/A	#N/A	#N/A	#N/A	#N/A	#N/A	#N/A	#N/A	#N/A	#N/A	#N/A
Q8CDN6	Thioredoxin-like protein 1	5.84347e-07	#N/A	#N/A	#N/A	#N/A	#N/A	#N/A	#N/A	#N/A	#N/A	#N/A	#N/A
Q8CI94	Glycogen phosphorylase, brain form	0.00447284	#N/A	#N/A	#N/A	#N/A	#N/A	#N/A	#N/A	#N/A	#N/A	#N/A	#N/A
Q8JZN5	Acyl-CoA dehydrogenase family member 9, mitochondrial	0.000553296	#N/A	#N/A	#N/A	#N/A	#N/A	#N/A	#N/A	#N/A	#N/A	#N/A	#N/A
Q8QZY1	Eukaryotic translation initiation factor 3 subunit L	0.000139803	#N/A	#N/A	#N/A	#N/A	#N/A	#N/A	#N/A	#N/A	#N/A	#N/A	#N/A
Q8R010;Q8R3V2	Aminoacyl tRNA synthase complex-interacting multifunctional protein 2	0.00581968	#N/A	#N/A	#N/A	#N/A	#N/A	#N/A	#N/A	#N/A	#N/A	#N/A	#N/A
Q8R1B4	Eukaryotic translation initiation factor 3 subunit C	4.51804e-06	#N/A	#N/A	#N/A	#N/A	#N/A	#N/A	#N/A	#N/A	#N/A	#N/A	#N/A
Q8R1Q8	Cytoplasmic dynein 1 light intermediate chain 1	0.00671163	#N/A	#N/A	#N/A	#N/A	#N/A	#N/A	#N/A	#N/A	#N/A	#N/A	#N/A
Q8R404	MICOS complex subunit MIC13	2.92061e-07	#N/A	#N/A	#N/A	#N/A	#N/A	#N/A	#N/A	#N/A	#N/A	#N/A	#N/A
Q8R5C5	Beta-centractin	0.000194984	#N/A	#N/A	#N/A	#N/A	#N/A	#N/A	#N/A	#N/A	#N/A	#N/A	#N/A
Q8VCR8	Myosin light chain kinase 2, skeletal/cardiac muscle	8.01377e-05	#N/A	#N/A	#N/A	#N/A	#N/A	#N/A	#N/A	#N/A	#N/A	#N/A	#N/A
Q8VDM4	26S proteasome non-ATPase regulatory subunit 2	6.1819e-05	#N/A	#N/A	#N/A	#N/A	#N/A	#N/A	#N/A	#N/A	#N/A	#N/A	#N/A
Q8VED9	Galectin-related protein	0.000569017	#N/A	#N/A	#N/A	#N/A	#N/A	#N/A	#N/A	#N/A	#N/A	#N/A	#N/A
Q8VEE1	LIM and cysteine-rich domains protein 1	0.00573185	#N/A	#N/A	#N/A	#N/A	#N/A	#N/A	#N/A	#N/A	#N/A	#N/A	#N/A
Q8VEK3	Heterogeneous nuclear ribonucleoprotein U	3.37084e-07	#N/A	#N/A	#N/A	#N/A	#N/A	#N/A	#N/A	#N/A	#N/A	#N/A	#N/A
Q91V79	Fat storage-inducing transmembrane protein 1	8.92308e-07	#N/A	#N/A	#N/A	#N/A	#N/A	#N/A	#N/A	#N/A	#N/A	#N/A	#N/A
Q91VA7	Isocitrate dehydrogenase [NAD] subunit, mitochondrial	4.89589e-05	#N/A	#N/A	#N/A	#N/A	#N/A	#N/A	#N/A	#N/A	#N/A	#N/A	#N/A
Q91VK1	Basic leucine zipper and W2 domain-containing protein 2	0.000336092	#N/A	#N/A	#N/A	#N/A	#N/A	#N/A	#N/A	#N/A	#N/A	#N/A	#N/A
Q91WD5	NADH dehydrogenase [ubiquinone] iron-sulfur protein 2, mitochondrial	1.78383e-09	#N/A	#N/A	#N/A	#N/A	#N/A	#N/A	#N/A	#N/A	#N/A	#N/A	#N/A
Q91YE8	Synaptopodin-2	3.35153e-10	#N/A	#N/A	#N/A	#N/A	#N/A	#N/A	#N/A	#N/A	#N/A	#N/A	#N/A
Q91ZA3	Propionyl-CoA carboxylase alpha chain, mitochondrial	6.95153e-05	#N/A	#N/A	#N/A	#N/A	#N/A	#N/A	#N/A	#N/A	#N/A	#N/A	#N/A
Q922B2	Aspartate--tRNA ligase, cytoplasmic	0.000625371	#N/A	#N/A	#N/A	#N/A	#N/A	#N/A	#N/A	#N/A	#N/A	#N/A	#N/A
Q922U2	Keratin, type II cytoskeletal 5	3.37525e-08	#N/A	#N/A	#N/A	#N/A	#N/A	#N/A	#N/A	#N/A	#N/A	#N/A	#N/A
Q925I1	ATPase family AAA domain-containing protein 3	0.00119919	#N/A	#N/A	#N/A	#N/A	#N/A	#N/A	#N/A	#N/A	#N/A	#N/A	#N/A
Q99JY9	Actin-related protein 3	1.91071e-07	#N/A	#N/A	#N/A	#N/A	#N/A	#N/A	#N/A	#N/A	#N/A	#N/A	#N/A
Q99KI0	Aconitate hydratase, mitochondrial	6.4259e-07	#N/A	#N/A	#N/A	#N/A	#N/A	#N/A	#N/A	#N/A	#N/A	#N/A	#N/A
Q99KQ4	Nicotinamide phosphoribosyltransferase	1.25779e-09	#N/A	#N/A	#N/A	#N/A	#N/A	#N/A	#N/A	#N/A	#N/A	#N/A	#N/A
Q99LY9	NADH dehydrogenase [ubiquinone] iron-sulfur protein 5	9.90833e-10	#N/A	#N/A	#N/A	#N/A	#N/A	#N/A	#N/A	#N/A	#N/A	#N/A	#N/A
Q99MN9	Propionyl-CoA carboxylase beta chain, mitochondrial	1.74236e-05	#N/A	#N/A	#N/A	#N/A	#N/A	#N/A	#N/A	#N/A	#N/A	#N/A	#N/A
Q99MR8	Methylcrotonoyl-CoA carboxylase subunit alpha, mitochondrial	0.000918958	#N/A	#N/A	#N/A	#N/A	#N/A	#N/A	#N/A	#N/A	#N/A	#N/A	#N/A
Q99MS7	EH domain-binding protein 1-like protein 1	0.00607956	#N/A	#N/A	#N/A	#N/A	#N/A	#N/A	#N/A	#N/A	#N/A	#N/A	#N/A
Q99P72	Reticulon-4	7.05527e-09	#N/A	#N/A	#N/A	#N/A	#N/A	#N/A	#N/A	#N/A	#N/A	#N/A	#N/A
Q9CPQ1	Cytochrome c oxidase subunit 6C	7.45999e-11	#N/A	#N/A	#N/A	#N/A	#N/A	#N/A	#N/A	#N/A	#N/A	#N/A	#N/A
Q9CPX8	Cytochrome b-c1 complex subunit 10	2.6946e-07	#N/A	#N/A	#N/A	#N/A	#N/A	#N/A	#N/A	#N/A	#N/A	#N/A	#N/A
Q9CQ40	39S ribosomal protein L49, mitochondrial	0.00239552	#N/A	#N/A	#N/A	#N/A	#N/A	#N/A	#N/A	#N/A	#N/A	#N/A	#N/A
Q9CQD1	Ras-related protein Rab-5A	0.000487485	#N/A	#N/A	#N/A	#N/A	#N/A	#N/A	#N/A	#N/A	#N/A	#N/A	#N/A
Q9CQH3	NADH dehydrogenase [ubiquinone] 1 beta subcomplex subunit 5, mitochondrial	7.88419e-08	#N/A	#N/A	#N/A	#N/A	#N/A	#N/A	#N/A	#N/A	#N/A	#N/A	#N/A
Q9CQJ8	NADH dehydrogenase [ubiquinone] 1 beta subcomplex subunit 9	3.27596e-06	#N/A	#N/A	#N/A	#N/A	#N/A	#N/A	#N/A	#N/A	#N/A	#N/A	#N/A
Q9CQR2	40S ribosomal protein S21	1.16966e-05	#N/A	#N/A	#N/A	#N/A	#N/A	#N/A	#N/A	#N/A	#N/A	#N/A	#N/A
Q9CQV1	Mitochondrial import inner membrane translocase subunit TIM16	0.00944115	#N/A	#N/A	#N/A	#N/A	#N/A	#N/A	#N/A	#N/A	#N/A	#N/A	#N/A
Q9CQV8	14-3-3 protein beta/alpha	8.26074e-09	#N/A	#N/A	#N/A	#N/A	#N/A	#N/A	#N/A	#N/A	#N/A	#N/A	#N/A
Q9CRB9	MICOS complex subunit Mic19	2.63548e-06	#N/A	#N/A	#N/A	#N/A	#N/A	#N/A	#N/A	#N/A	#N/A	#N/A	#N/A
Q9CXJ4	ATP-binding cassette sub-family B member 8, mitochondrial	6.44835e-06	#N/A	#N/A	#N/A	#N/A	#N/A	#N/A	#N/A	#N/A	#N/A	#N/A	#N/A
Q9CXY6	Interleukin enhancer-binding factor 2	0.00821254	#N/A	#N/A	#N/A	#N/A	#N/A	#N/A	#N/A	#N/A	#N/A	#N/A	#N/A
Q9CY27	Very-long-chain enoyl-CoA reductase	0.000573782	#N/A	#N/A	#N/A	#N/A	#N/A	#N/A	#N/A	#N/A	#N/A	#N/A	#N/A
Q9CZB0	Succinate dehydrogenase cytochrome b560 subunit, mitochondrial	0.000488802	#N/A	#N/A	#N/A	#N/A	#N/A	#N/A	#N/A	#N/A	#N/A	#N/A	#N/A
Q9CZD3	Glycine--tRNA ligase	0.000244612	#N/A	#N/A	#N/A	#N/A	#N/A	#N/A	#N/A	#N/A	#N/A	#N/A	#N/A
Q9CZM2	60S ribosomal protein L15	8.11202e-05	#N/A	#N/A	#N/A	#N/A	#N/A	#N/A	#N/A	#N/A	#N/A	#N/A	#N/A
Q9D020	Cytosolic 5'-nucleotidase 3A	1.46192e-05	#N/A	#N/A	#N/A	#N/A	#N/A	#N/A	#N/A	#N/A	#N/A	#N/A	#N/A
Q9D0F9	Phosphoglucomutase-1	8.88913e-08	#N/A	#N/A	#N/A	#N/A	#N/A	#N/A	#N/A	#N/A	#N/A	#N/A	#N/A
Q9D0L4	Uncharacterized aarF domain-containing protein kinase 1	3.30108e-05	#N/A	#N/A	#N/A	#N/A	#N/A	#N/A	#N/A	#N/A	#N/A	#N/A	#N/A
Q9D0M5	Dynein light chain 2, cytoplasmic	1.44001e-05	#N/A	#N/A	#N/A	#N/A	#N/A	#N/A	#N/A	#N/A	#N/A	#N/A	#N/A
Q9D172	ES1 protein homolog, mitochondrial	0.00842883	#N/A	#N/A	#N/A	#N/A	#N/A	#N/A	#N/A	#N/A	#N/A	#N/A	#N/A
Q9D1A2	Cytosolic non-specific dipeptidase	0.00943057	#N/A	#N/A	#N/A	#N/A	#N/A	#N/A	#N/A	#N/A	#N/A	#N/A	#N/A
Q9D1H9	Microfibril-associated glycoprotein 4	1.24175e-05	#N/A	#N/A	#N/A	#N/A	#N/A	#N/A	#N/A	#N/A	#N/A	#N/A	#N/A
Q9D1Q6	Endoplasmic reticulum resident protein 44	5.43833e-05	#N/A	#N/A	#N/A	#N/A	#N/A	#N/A	#N/A	#N/A	#N/A	#N/A	#N/A
Q9D1R9	60S ribosomal protein L34	0.00754183	#N/A	#N/A	#N/A	#N/A	#N/A	#N/A	#N/A	#N/A	#N/A	#N/A	#N/A
Q9D2Q8	Protein S100-A14	2.84524e-10	#N/A	#N/A	#N/A	#N/A	#N/A	#N/A	#N/A	#N/A	#N/A	#N/A	#N/A
Q9D3D9	ATP synthase subunit delta, mitochondrial	5.10261e-08	#N/A	#N/A	#N/A	#N/A	#N/A	#N/A	#N/A	#N/A	#N/A	#N/A	#N/A
Q9D786	HAUS augmin-like complex subunit 5	0.00887125	#N/A	#N/A	#N/A	#N/A	#N/A	#N/A	#N/A	#N/A	#N/A	#N/A	#N/A
Q9D892	Inosine triphosphate pyrophosphatase	0.00931211	#N/A	#N/A	#N/A	#N/A	#N/A	#N/A	#N/A	#N/A	#N/A	#N/A	#N/A
Q9D898	Actin-related protein 2/3 complex subunit 5-like protein	0.000857287	#N/A	#N/A	#N/A	#N/A	#N/A	#N/A	#N/A	#N/A	#N/A	#N/A	#N/A
Q9D8N0	Elongation factor 1-gamma	2.08962e-06	#N/A	#N/A	#N/A	#N/A	#N/A	#N/A	#N/A	#N/A	#N/A	#N/A	#N/A
Q9DB05	Alpha-soluble NSF attachment protein	0.000192301	#N/A	#N/A	#N/A	#N/A	#N/A	#N/A	#N/A	#N/A	#N/A	#N/A	#N/A
Q9DBJ1	Phosphoglycerate mutase 1	1.99533e-11	#N/A	#N/A	#N/A	#N/A	#N/A	#N/A	#N/A	#N/A	#N/A	#N/A	#N/A
Q9DBS1	Transmembrane protein 43	3.88878e-05	#N/A	#N/A	#N/A	#N/A	#N/A	#N/A	#N/A	#N/A	#N/A	#N/A	#N/A
Q9DCD0	6-phosphogluconate dehydrogenase, decarboxylating	2.95236e-08	#N/A	#N/A	#N/A	#N/A	#N/A	#N/A	#N/A	#N/A	#N/A	#N/A	#N/A
Q9DCF9	Translocon-associated protein subunit gamma	0.00212903	#N/A	#N/A	#N/A	#N/A	#N/A	#N/A	#N/A	#N/A	#N/A	#N/A	#N/A
Q9DCH4	Eukaryotic translation initiation factor 3 subunit F	0.000164635	#N/A	#N/A	#N/A	#N/A	#N/A	#N/A	#N/A	#N/A	#N/A	#N/A	#N/A
Q9DCX2	ATP synthase subunit d, mitochondrial	2.53399e-12	#N/A	#N/A	#N/A	#N/A	#N/A	#N/A	#N/A	#N/A	#N/A	#N/A	#N/A
Q9EPU0	Regulator of nonsense transcripts 1	5.79188e-05	#N/A	#N/A	#N/A	#N/A	#N/A	#N/A	#N/A	#N/A	#N/A	#N/A	#N/A
Q9EQH3	Vacuolar protein sorting-associated protein 35	0.000557431	#N/A	#N/A	#N/A	#N/A	#N/A	#N/A	#N/A	#N/A	#N/A	#N/A	#N/A
Q9JK42	[Pyruvate dehydrogenase (acetyl-transferring)] kinase isozyme 2, mitochondrial	0.0098637	#N/A	#N/A	#N/A	#N/A	#N/A	#N/A	#N/A	#N/A	#N/A	#N/A	#N/A
Q9JK91	DNA mismatch repair protein Mlh1	0.0013272	#N/A	#N/A	#N/A	#N/A	#N/A	#N/A	#N/A	#N/A	#N/A	#N/A	#N/A
Q9JKB1	Ubiquitin carboxyl-terminal hydrolase isozyme L3	8.27692e-05	#N/A	#N/A	#N/A	#N/A	#N/A	#N/A	#N/A	#N/A	#N/A	#N/A	#N/A
Q9JKF1	Ras GTPase-activating-like protein IQGAP1	0.000185875	#N/A	#N/A	#N/A	#N/A	#N/A	#N/A	#N/A	#N/A	#N/A	#N/A	#N/A
Q9JKF7	39S ribosomal protein L39, mitochondrial	0.00494904	#N/A	#N/A	#N/A	#N/A	#N/A	#N/A	#N/A	#N/A	#N/A	#N/A	#N/A
Q9JKS4	LIM domain-binding protein 3	2.43027e-11	#N/A	#N/A	#N/A	#N/A	#N/A	#N/A	#N/A	#N/A	#N/A	#N/A	#N/A
Q9QUM9	Proteasome subunit alpha type-6	0.00134285	#N/A	#N/A	#N/A	#N/A	#N/A	#N/A	#N/A	#N/A	#N/A	#N/A	#N/A
Q9QUR6	Prolyl endopeptidase	0.00238986	#N/A	#N/A	#N/A	#N/A	#N/A	#N/A	#N/A	#N/A	#N/A	#N/A	#N/A
Q9QWL7	Keratin, type I cytoskeletal 17	9.2046e-12	#N/A	#N/A	#N/A	#N/A	#N/A	#N/A	#N/A	#N/A	#N/A	#N/A	#N/A
Q9QXS1	Plectin	5.55576e-12	#N/A	#N/A	#N/A	#N/A	#N/A	#N/A	#N/A	#N/A	#N/A	#N/A	#N/A
Q9QZD9	Eukaryotic translation initiation factor 3 subunit I	0.00259074	#N/A	#N/A	#N/A	#N/A	#N/A	#N/A	#N/A	#N/A	#N/A	#N/A	#N/A
Q9R059	Four and a half LIM domains protein 3	2.66196e-07	#N/A	#N/A	#N/A	#N/A	#N/A	#N/A	#N/A	#N/A	#N/A	#N/A	#N/A
Q9R0L6	Pericentriolar material 1 protein	0.00598639	#N/A	#N/A	#N/A	#N/A	#N/A	#N/A	#N/A	#N/A	#N/A	#N/A	#N/A
Q9R0P5	Destrin	0.0048633	#N/A	#N/A	#N/A	#N/A	#N/A	#N/A	#N/A	#N/A	#N/A	#N/A	#N/A
Q9R0Y5	Adenylate kinase isoenzyme 1	1.56608e-08	#N/A	#N/A	#N/A	#N/A	#N/A	#N/A	#N/A	#N/A	#N/A	#N/A	#N/A
Q9R112	Sulfide:quinone oxidoreductase, mitochondrial	1.29358e-05	#N/A	#N/A	#N/A	#N/A	#N/A	#N/A	#N/A	#N/A	#N/A	#N/A	#N/A
Q9R1P0	Proteasome subunit alpha type-4	9.20359e-07	#N/A	#N/A	#N/A	#N/A	#N/A	#N/A	#N/A	#N/A	#N/A	#N/A	#N/A
Q9R1P1	Proteasome subunit beta type-3	0.00936291	#N/A	#N/A	#N/A	#N/A	#N/A	#N/A	#N/A	#N/A	#N/A	#N/A	#N/A
Q9R1P3	Proteasome subunit beta type-2	3.00142e-07	#N/A	#N/A	#N/A	#N/A	#N/A	#N/A	#N/A	#N/A	#N/A	#N/A	#N/A
Q9R1P4	Proteasome subunit alpha type-1	0.00366422	#N/A	#N/A	#N/A	#N/A	#N/A	#N/A	#N/A	#N/A	#N/A	#N/A	#N/A
Q9WTI7	Unconventional myosin-Ic	0.000139558	#N/A	#N/A	#N/A	#N/A	#N/A	#N/A	#N/A	#N/A	#N/A	#N/A	#N/A
Q9WTP6	Adenylate kinase 2, mitochondrial	0.000168959	#N/A	#N/A	#N/A	#N/A	#N/A	#N/A	#N/A	#N/A	#N/A	#N/A	#N/A
Q9WU78	Programmed cell death 6-interacting protein	8.70671e-06	#N/A	#N/A	#N/A	#N/A	#N/A	#N/A	#N/A	#N/A	#N/A	#N/A	#N/A
Q9WUA2	Phenylalanine--tRNA ligase beta subunit	4.63744e-06	#N/A	#N/A	#N/A	#N/A	#N/A	#N/A	#N/A	#N/A	#N/A	#N/A	#N/A
Q9WUB3	Glycogen phosphorylase, muscle form	1.87872e-08	#N/A	#N/A	#N/A	#N/A	#N/A	#N/A	#N/A	#N/A	#N/A	#N/A	#N/A
Q9WUM5	Succinate--CoA ligase [ADP/GDP-forming] subunit alpha, mitochondrial	1.67969e-06	#N/A	#N/A	#N/A	#N/A	#N/A	#N/A	#N/A	#N/A	#N/A	#N/A	#N/A
Q9WVA4	Transgelin-2	1.81652e-08	#N/A	#N/A	#N/A	#N/A	#N/A	#N/A	#N/A	#N/A	#N/A	#N/A	#N/A
Q9Z0N1	Eukaryotic translation initiation factor 2 subunit 3, X-linked	0.00362251	#N/A	#N/A	#N/A	#N/A	#N/A	#N/A	#N/A	#N/A	#N/A	#N/A	#N/A
Q9Z1N5	Spliceosome RNA helicase Ddx39b	8.84852e-08	#N/A	#N/A	#N/A	#N/A	#N/A	#N/A	#N/A	#N/A	#N/A	#N/A	#N/A
Q9Z1P6	NADH dehydrogenase [ubiquinone] 1 alpha subcomplex subunit 7	3.59737e-07	#N/A	#N/A	#N/A	#N/A	#N/A	#N/A	#N/A	#N/A	#N/A	#N/A	#N/A
Q9Z1Q5	Chloride intracellular channel protein 1	3.78887e-09	#N/A	#N/A	#N/A	#N/A	#N/A	#N/A	#N/A	#N/A	#N/A	#N/A	#N/A
Q9Z1Q9	Valine--tRNA ligase	0.000181443	#N/A	#N/A	#N/A	#N/A	#N/A	#N/A	#N/A	#N/A	#N/A	#N/A	#N/A
Q9Z204	Heterogeneous nuclear ribonucleoproteins C1/C2	1.28785e-06	#N/A	#N/A	#N/A	#N/A	#N/A	#N/A	#N/A	#N/A	#N/A	#N/A	#N/A
Q9Z2I9	Succinate--CoA ligase [ADP-forming] subunit beta, mitochondrial	6.53835e-06	#N/A	#N/A	#N/A	#N/A	#N/A	#N/A	#N/A	#N/A	#N/A	#N/A	#N/A
Q9Z2K1	Keratin, type I cytoskeletal 16	6.64222e-12	#N/A	#N/A	#N/A	#N/A	#N/A	#N/A	#N/A	#N/A	#N/A	#N/A	#N/A
Q9Z2U0	Proteasome subunit alpha type-7	0.00203781	#N/A	#N/A	#N/A	#N/A	#N/A	#N/A	#N/A	#N/A	#N/A	#N/A	#N/A
S4R1W1	Glyceraldehyde-3-phosphate dehydrogenase	0.00560016	#N/A	#N/A	#N/A	#N/A	#N/A	#N/A	#N/A	#N/A	#N/A	#N/A	#N/A
V9GWW6;V9GXX2	Muscular LMNA-interacting protein	1.52469e-06	#N/A	#N/A	#N/A	#N/A	#N/A	#N/A	#N/A	#N/A	#N/A	#N/A	#N/A
V9GXQ2	Uncharacterized protein	4.53547e-06	#N/A	#N/A	#N/A	#N/A	#N/A	#N/A	#N/A	#N/A	#N/A	#N/A	#N/A

## Sheet: type I WT_HET
Higher abudant in HET
Accessions	Protein Name	Qvalue	Type I_p.anova	Type I_p.anova.fdr	Type I_p_HET_vs_WT	Type I_FC_HET_WT	Type I_FC_WT_HET
Q64727	Vinculin	7.04914e-05	0.035659	0.141533	0.00394189	1.64331	0.608527
F6SVV1;P62082	40S ribosomal protein S7	1.44015e-08	0.0779905	0.217582	0.013622	7.11618	0.140525
P62855	40S ribosomal protein S26	1.00577e-10	0.0993461	0.248076	0.0299772	6.54574	0.152771
P62301;Q921R2	40S ribosomal protein S13	3.72674e-08	0.0179741	0.10029	3.39486e-05	3.00241	0.333065
P60867	40S ribosomal protein S20	1.23959e-09	0.0119934	0.078998	9.19972e-05	2.44795	0.408505
P99027	60S acidic ribosomal protein P2	3.82063e-11	0.054715	0.180045	0.00537316	2.32333	0.430417
Q9DB15	39S ribosomal protein L12, mitochondrial	0.00172962	0.037852	0.14573	0.0145001	1.66926	0.599068
P53994	Ras-related protein Rab-2A	1.96809e-07	0.0319285	0.135827	0.00924508	2.78745	0.35875
Q9ESJ4	NCK-interacting protein with SH3 domain	0.00669685	0.101191	0.249235	0.0191809	1.78836	0.559171
Q91YQ5	Dolichyl-diphosphooligosaccharide--protein glycosyltransferase subunit 1	1.72818e-05	0.0311368	0.134693	0.00108979	1.5175	0.65898
Higher abundant in WT
Accessions	Protein Name	Qvalue	Type I_p.anova	Type I_p.anova.fdr	Type I_p_HET_vs_WT	Type I_FC_HET_WT	Type I_FC_WT_HET
A0A0R4J166;Q9D783	Kelch-like protein 40	4.07042e-08	2.66707e-05	0.0043417	5.75348e-09	0.575778	1.73678
A2AKD7;Q61234	Alpha-1-syntrophin	4.21125e-05	0.0271317	0.120066	0.00274406	0.638064	1.56724
P31001	Desmin	1.28414e-13	2.18709e-06	0.000842029	0.00554235	0.707098	1.41423
Q04857	Collagen alpha-1(VI) chain	2.16176e-10	6.57081e-05	0.00505953	0.0428841	0.741978	1.34775
Q9Z1T2	Thrombospondin-4	5.6312e-06	3.38314e-05	0.0043417	0.0061016	0.795326	1.25735
Q99LC5	Electron transfer flavoprotein subunit alpha, mitochondrial	1.21905e-08	0.00520461	0.0513789	9.85473e-05	0.526326	1.89996
P48771	Cytochrome c oxidase subunit 7A2, mitochondrial	3.64548e-10	0.0337669	0.139788	0.00415962	0.553108	1.80796
P0DN34	NADH dehydrogenase [ubiquinone] 1 beta subcomplex subunit 1	0.000162866	0.00131613	0.0316694	0.0295122	0.610044	1.63923
Q9D6J5	NADH dehydrogenase [ubiquinone] 1 beta subcomplex subunit 8, mitochondrial	3.84281e-09	0.112848	0.266543	0.0470174	0.695718	1.43736
Q9CQZ5	NADH dehydrogenase [ubiquinone] 1 alpha subcomplex subunit 6	3.97318e-10	0.011051	0.0767768	1.46872e-05	0.780846	1.28066
Q791V5	Mitochondrial carrier homolog 2	1.91071e-07	0.00453178	0.0459141	0.000842448	0.597834	1.67271
Q9Z2I0	Mitochondrial proton/calcium exchanger protein	4.17006e-06	0.0631044	0.200787	0.00756206	0.670228	1.49203
A0A0R4J083;P51174	Long-chain-specific acyl-CoA dehydrogenase, mitochondrial;Long-chain specific acyl-CoA dehydrogenase, mitochondrial	3.79721e-08	0.0005245	0.0229592	0.000143696	0.482108	2.07422
F7B227;O35459	Delta(3,5)-Delta(2,4)-dienoyl-CoA isomerase, mitochondrial (Fragment);Delta(3,5)-Delta(2,4)-dienoyl-CoA isomerase, mitochondrial	1.2081e-06	0.0164771	0.0961163	0.00131287	0.609744	1.64003
Q8BMF4	Dihydrolipoyllysine-residue acetyltransferase component of pyruvate dehydrogenase complex, mitochondrial	8.73228e-12	0.00319478	0.0424918	1.61539e-07	0.848339	1.17877
P14142	Solute carrier family 2, facilitated glucose transporter member 4	0.00835173	0.0111675	0.0767768	0.000273245	0.442381	2.26049
E9QK82	Myelin protein P0	2.29608e-10	0.0720471	0.20802	0.0112974	0.199372	5.01574
Q9WV06	Ankyrin repeat domain-containing protein 2	0.000532727	0.0760732	0.21695	0.00837679	0.324209	3.08443
A0A0G2JDI9;P55096	ATP-binding cassette sub-family D member 3	0.000373867	0.0159821	0.094663	3.82922e-05	0.393945	2.53843
P62631	Elongation factor 1-alpha 2	0.0019702	0.0662573	0.205718	0.00644374	0.422927	2.36447
F2Z456;Q9DCN2	NADH-cytochrome b5 reductase;NADH-cytochrome b5 reductase 3	3.56774e-08	0.00877406	0.0675602	0.0143484	0.429966	2.32576
P09055	Integrin beta-1	0.000277636	0.020728	0.106404	0.0228536	0.517712	1.93158
Q8CGK3	Lon protease homolog, mitochondrial	2.48721e-06	0.023623	0.112368	0.000570147	0.518063	1.93027
P16015	Carbonic anhydrase 3	2.0095e-05	0.000120815	0.00775232	1.19967e-09	0.642532	1.55634
E9PZ16	Basement membrane-specific heparan sulfate proteoglycan core protein	8.73783e-09	0.000913724	0.0293153	0.00372747	0.647278	1.54493
A0A1B0GSX6	PDZ and LIM domain 3, isoform CRA_a	2.29824e-10	0.0021286	0.0409756	0.00013859	0.663769	1.50655

## Sheet: type I WT_HOM
Higher abundant in HOM
Accessions	Protein Name	Qvalue	Type I_p.anova	Type I_p.anova.fdr	Type I_p_HOM_vs_WT	Type I_FC_HOM_WT	Type I_FC_WT_HOM
Q4U4S6	Xin actin-binding repeat-containing protein 2	1.10537e-05	0.0028321	0.0424918	9.44885e-09	5.13033	0.194919
Q8CI43	Myosin light chain 6B	2.68665e-13	0.000659225	0.0238172	1.84963e-13	4.35215	0.229772
Q9Z1T2	Thrombospondin-4	5.6312e-06	3.38314e-05	0.0043417	0	3.92679	0.254661
P11087	Collagen alpha-1(I) chain	2.35754e-12	0.00250149	0.0424918	9.58448e-08	3.69711	0.270482
Q99MQ4	Asporin	3.25311e-09	0.00180576	0.0365904	5.5818e-07	3.48361	0.287058
E9QQ93;O70373	Xin actin-binding repeat-containing protein 1	2.60273e-05	0.0124172	0.0796771	0.000474927	3.36305	0.297349
P28653	Biglycan	6.91389e-08	0.00692706	0.0611636	6.00697e-06	3.23769	0.308862
P08122	Collagen alpha-2(IV) chain	7.05527e-09	0.0141512	0.0878744	0.000655506	3.1297	0.31952
Q04857	Collagen alpha-1(VI) chain	2.16176e-10	6.57081e-05	0.00505953	0	3.08278	0.324383
Q9JK53	Prolargin	1.01127e-09	0.00271753	0.0424918	4.5456e-06	3.05503	0.327329
Q91Z83	Myosin-7	1.74823e-14	0.00835155	0.0675602	1.31415e-05	2.69905	0.370501
Q61554	Fibrillin-1	6.64222e-12	0.0010878	0.0316694	5.22512e-07	2.29451	0.435822
A0A0R4J166;Q9D783	Kelch-like protein 40	4.07042e-08	2.66707e-05	0.0043417	2.44249e-15	2.10519	0.475017
Q02788	Collagen alpha-2(VI) chain	9.21193e-10	0.0221018	0.110509	0.023357	2.07613	0.481666
Q3UH59;Q5SV64;Q61879	Myosin-10	0.000708881	0.00941988	0.0709868	5.13425e-07	1.99672	0.500822
A2AUC9	Kelch-like protein 41	5.38845e-11	0.00166171	0.0355422	9.90606e-06	1.83108	0.546125
Q61292	Laminin subunit beta-2	2.58388e-10	0.0722736	0.20802	0.035955	1.81626	0.550582
D3YUN3;F6QC77;Q9WUZ5	Troponin I, slow skeletal muscle;Troponin I, slow skeletal muscle (Fragment);Troponin I, slow skeletal muscle	3.30156e-12	0.0945636	0.240054	0.0260651	1.75182	0.570836
Q8VHX6	Filamin-C	3.9495e-12	0.00450519	0.0459141	1.55591e-05	1.69275	0.590756
O70548	Telethonin	7.45999e-11	0.0407023	0.15121	0.00219456	1.52658	0.655061
Q64727	Vinculin	7.04914e-05	0.035659	0.141533	0.0135086	1.51623	0.659529
P47754	F-actin-capping protein subunit alpha-2	2.78125e-11	0.0489575	0.172923	0.0431982	1.43716	0.695818
F2Z456;Q9DCN2	NADH-cytochrome b5 reductase;NADH-cytochrome b5 reductase 3	3.56774e-08	0.00877406	0.0675602	0.00504175	2.58484	0.386871
F7B1B6;Q60936	Atypical kinase COQ8A, mitochondrial (Fragment);Atypical kinase COQ8A, mitochondrial	1.21483e-08	0.00637732	0.0611636	6.36798e-05	1.53084	0.653236
Q8CGY6	Protein unc-45 homolog B	0.000916045	0.0149522	0.0899467	0.0197369	1.23655	0.808703
P43274	Histone H1.4	4.07377e-09	0.068786	0.205786	0.0215716	4.67455	0.213924
P10853;P10854;Q64475;Q64478;Q64525;Q6ZWY9;Q8CBB6;Q8CGP1;Q8CGP2	Histone H2B type 1-F/J/L;Histone H2B type 1-M;Histone H2B type 1-B;Histone H2B type 1-H;Histone H2B type 2-B;Histone H2B type 1-C/E/G;Histone H2B;Histone H2B type 1-K;Histone H2B type 1-P	5.32385e-12	0.00339217	0.0424918	5.82399e-08	3.0288	0.330164
P62806	Histone H4	7.00319e-14	0.00396077	0.0454599	5.74511e-08	2.5721	0.388788
P10493	Nidogen-1	3.76576e-11	0.0354166	0.141533	0.0261799	1.59184	0.628203
Q5SVJ0	Calcium/calmodulin-dependent protein kinase II, beta, isoform CRA_b	9.33911e-08	0.0185891	0.100512	0.000363874	2.04994	0.487819
P51881	ADP/ATP translocase 2	2.17009e-11	0.110817	0.26336	0.0299362	2.70451	0.369753
P14094	Sodium/potassium-transporting ATPase subunit beta-1	7.34217e-12	0.0177328	0.10029	0.000122879	1.99108	0.50224
D3YX08;D3Z0I8;D3Z3Z2;D3Z7P2;Q3UBX0	Transmembrane protein 109;Transmembrane protein 109 (Fragment);Transmembrane protein 109 (Fragment);Transmembrane protein 109 (Fragment);Transmembrane protein 109	1.57803e-05	0.114544	0.268899	0.0407159	1.8946	0.527815
G3UX26;Q60930	Voltage-dependent anion-selective channel protein 2	6.85541e-11	0.0205942	0.106404	0.000299733	1.6052	0.622975
P62274	40S ribosomal protein S29	1.31737e-08	0.0685403	0.205786	0.00976095	2.39585	0.417388
Q3U1J4	DNA damage-binding protein 1	0.00775433	0.0365183	0.142836	0.00688529	4.96215	0.201526
E0CYV9	Uncharacterized protein C4orf54 homolog	0.000514629	0.0599892	0.192465	0.00129678	3.4967	0.285984
E9Q3X0;Q9EQK5	Major vault protein	4.98752e-07	0.00401617	0.0454599	6.14231e-07	2.98033	0.335533
Q8R2Y2	Cell surface glycoprotein MUC18	0.0001999	0.0242311	0.112397	0.0157366	2.96834	0.336889
A2AL76;A2AL77;A2AL78;Q9CR06	Aspartyl/asparaginyl beta-hydroxylase;Aspartyl/asparaginyl beta-hydroxylase (Fragment);Aspartyl/asparaginyl beta-hydroxylase;Aspartate-beta-hydroxylase, isoform CRA_a	1.38025e-09	0.00867015	0.0675602	0.000225333	2.93286	0.340964
A2AEX6;A2AEX8;P97447	Four and a half LIM domains protein 1;Four and a half LIM domains 1, isoform CRA_b;Four and a half LIM domains protein 1	1.4408e-10	0.0408463	0.15121	0.00554849	2.58127	0.387407
P68372	Tubulin beta-4B chain	2.11416e-10	0.0706395	0.207605	0.0110269	2.39115	0.418209
Q91YQ5	Dolichyl-diphosphooligosaccharide--protein glycosyltransferase subunit 1	1.72818e-05	0.0311368	0.134693	8.23883e-07	1.81651	0.550506
D3Z7V3;F6UV57;F6YCM8;F8WIH0;H7BX64;Q3URD3	Sarcolemmal membrane-associated protein;Sarcolemmal membrane-associated protein (Fragment);Sarcolemmal membrane-associated protein (Fragment);Sarcolemmal membrane-associated protein (Fragment);Sarcolemmal membrane-associated protein;Sarcolemmal membrane-associated protein	1.47299e-05	0.0147222	0.0899467	0.0001028	1.78132	0.56138
E9PZ16	Basement membrane-specific heparan sulfate proteoglycan core protein	8.73783e-09	0.000913724	0.0293153	6.52063e-05	1.75777	0.568903
P16015	Carbonic anhydrase 3	2.0095e-05	0.000120815	0.00775232	1.23235e-14	1.65097	0.605703
P21981	Protein-glutamine gamma-glutamyltransferase 2	1.43886e-08	0.00165796	0.0355422	6.39258e-09	1.63162	0.612887
Q9ESJ4	NCK-interacting protein with SH3 domain	0.00669685	0.101191	0.249235	0.0394643	1.57027	0.636833
Higher abundant in WT
Accessions	Protein Name	PG.Qvalue	Type I_p.anova	Type I_p.anova.fdr	Type I_p_HOM_vs_WT	Type I_FC_HOM_WT	Type I_FC_WT_HOM
P31001	Desmin	1.28414e-13	2.18709e-06	0.000842029	0	0.0987993	10.1215
Q5XKE0	Myosin-binding protein C, fast-type	1.51497e-12	0.103962	0.250159	0.0252482	0.159948	6.25205
E9QN70;P02469	Laminin subunit beta-1	2.53982e-05	0.0042508	0.0454599	2.49295e-09	0.178409	5.6051
A0A0R4J1B1;A2A6H6;A2A6I8;A2A6J0;A2A6J1;J3QP61;Q9QZ47;Z4YJU0;Z4YKE7;Z4YKF8;Z4YKG3;Z4YKG8;Z4YKH8;Z4YNB2	Troponin T, fast skeletal muscle;Troponin T, fast skeletal muscle;Troponin T, fast skeletal muscle;Troponin T, fast skeletal muscle;Troponin T, fast skeletal muscle;Troponin T, fast skeletal muscle;Troponin T, fast skeletal muscle;Troponin T, fast skeletal muscle;Troponin T, fast skeletal muscle;Troponin T, fast skeletal muscle;Troponin T, fast skeletal muscle;Troponin T, fast skeletal muscle;Tro…	6.32943e-13	0.0848305	0.226804	0.0297416	0.571467	1.74988
G3UW82	MCG140437, isoform CRA_d	7.56848e-14	0.00958782	0.0709868	0.00073695	0.615506	1.62468
Q8BMS1	Trifunctional enzyme subunit alpha, mitochondrial	6.48503e-12	0.0649666	0.203351	0.00942667	0.723028	1.38307
P03911	NADH-ubiquinone oxidoreductase chain 4	2.25163e-09	0.00840865	0.0675602	2.27833e-05	0.117864	8.48436
Q9CPP6	NADH dehydrogenase [ubiquinone] 1 alpha subcomplex subunit 5	1.5771e-07	0.0185771	0.100512	3.57589e-05	0.148458	6.7359
A0A1Y7VLP0;P56379	RIKEN cDNA 2010107E04 gene (Fragment);6.8 kDa mitochondrial proteolipid	5.85691e-06	0.0121062	0.078998	0.000151935	0.15044	6.64715
P0DN34	NADH dehydrogenase [ubiquinone] 1 beta subcomplex subunit 1	0.000162866	0.00131613	0.0316694	2.9976e-15	0.174784	5.72136
P03888	NADH-ubiquinone oxidoreductase chain 1	2.54758e-07	0.00828139	0.0675602	6.71821e-06	0.260541	3.83817
Q8K3J1	NADH dehydrogenase [ubiquinone] iron-sulfur protein 8, mitochondrial	9.98213e-10	0.101636	0.249235	0.0250778	0.345829	2.8916
P52503	NADH dehydrogenase [ubiquinone] iron-sulfur protein 6, mitochondrial	6.2041e-07	0.0321045	0.135827	0.000438249	0.373196	2.67955
Q9CQC7	NADH dehydrogenase [ubiquinone] 1 beta subcomplex subunit 4	4.52924e-10	0.00125215	0.0316694	5.15326e-11	0.38414	2.60321
Q8BK30	NADH dehydrogenase [ubiquinone] flavoprotein 3, mitochondrial	8.99211e-10	0.023933	0.112368	0.00215645	0.417632	2.39445
Q6PF96;Q921G7	Electron transfer flavoprotein-ubiquinone oxidoreductase, mitochondrial;Electron transfer flavoprotein-ubiquinone oxidoreductase, mitochondrial	8.47239e-09	0.0299019	0.130821	0.000288713	0.419152	2.38577
Q99LC3	NADH dehydrogenase [ubiquinone] 1 alpha subcomplex subunit 10, mitochondrial	7.22944e-10	0.000680492	0.0238172	1.34814e-12	0.427144	2.34113
Q9DCJ5	NADH dehydrogenase [ubiquinone] 1 alpha subcomplex subunit 8	4.80462e-10	0.109782	0.262522	0.0317922	0.451994	2.21242
Q99LC5	Electron transfer flavoprotein subunit alpha, mitochondrial	1.21905e-08	0.00520461	0.0513789	1.63806e-06	0.458943	2.17892
Q9CQ91	NADH dehydrogenase [ubiquinone] 1 alpha subcomplex subunit 3	6.93534e-11	0.0367292	0.142836	0.00195088	0.477794	2.09295
P03899	NADH-ubiquinone oxidoreductase chain 3	7.43452e-07	0.0196274	0.103515	0.000299767	0.485174	2.06112
P12787	Cytochrome c oxidase subunit 5A, mitochondrial	1.2066e-10	0.00396214	0.0454599	4.80619e-06	0.505574	1.97795
E9QPX3;Q9CXZ1	NADH dehydrogenase [ubiquinone] iron-sulfur protein 4, mitochondrial;NADH dehydrogenase [ubiquinone] iron-sulfur protein 4, mitochondrial	2.39662e-10	0.0827441	0.224341	0.0504737	0.518115	1.93007
Q9CQB4;Q9D855	Cytochrome b-c1 complex subunit 7	4.54015e-09	0.00342142	0.0424918	1.42109e-14	0.520406	1.92158
P97450	ATP synthase-coupling factor 6, mitochondrial	1.02971e-11	0.00286732	0.0424918	6.58601e-06	0.549026	1.82141
P48771	Cytochrome c oxidase subunit 7A2, mitochondrial	3.64548e-10	0.0337669	0.139788	0.0093879	0.57786	1.73052
Q9CQ75	NADH dehydrogenase [ubiquinone] 1 alpha subcomplex subunit 2	6.7278e-09	0.00651995	0.0611636	2.47256e-06	0.596241	1.67717
Q9CR61	NADH dehydrogenase [ubiquinone] 1 beta subcomplex subunit 7	2.87009e-11	0.0535113	0.178292	0.00287689	0.680405	1.46971
P03930	ATP synthase protein 8	1.95826e-10	0.0891191	0.235006	0.0255687	0.703894	1.42067
P97807	Fumarate hydratase, mitochondrial	0.000102652	0.00671226	0.0611636	2.81961e-06	0.221968	4.50516
Q9D051	Pyruvate dehydrogenase E1 component subunit beta, mitochondrial	1.30403e-10	0.0724016	0.20802	0.016116	0.291778	3.42726
Q9CZU6	Citrate synthase, mitochondrial	2.69056e-10	0.0906471	0.237409	0.0145043	0.327385	3.05451
P70404	Isocitrate dehydrogenase [NAD] subunit gamma 1, mitochondrial	4.51055e-06	0.0394965	0.14908	0.00247617	0.414022	2.41533
P35486	Pyruvate dehydrogenase E1 component subunit alpha, somatic form, mitochondrial	2.30978e-12	0.0237453	0.112368	0.00379305	0.33203	3.01178
Q8BKZ9	Pyruvate dehydrogenase protein X component, mitochondrial	9.43129e-07	0.00699013	0.0611636	9.52145e-07	0.389587	2.56682
Q9D2G2	Dihydrolipoyllysine-residue succinyltransferase component of 2-oxoglutarate dehydrogenase complex, mitochondrial	8.20471e-11	0.0776741	0.217582	0.0173425	0.719072	1.39068
F6SFF5;Q8K1Z0	Ubiquinone biosynthesis protein COQ9, mitochondrial (Fragment);Ubiquinone biosynthesis protein COQ9, mitochondrial	1.61272e-05	0.0571056	0.184753	0.00355803	0.221376	4.51721
Q80XN0	D-beta-hydroxybutyrate dehydrogenase, mitochondrial	1.99533e-11	0.0503588	0.173108	0.00621301	0.253358	3.94699
Q8BMS4	Ubiquinone biosynthesis O-methyltransferase, mitochondrial	0.00083027	0.0334327	0.139788	0.000449402	0.258272	3.87188
Q922Q1	Mitochondrial amidoxime reducing component 2	0.00751456	0.0795613	0.220368	0.02386	0.292884	3.41432
Q6P8J7	Creatine kinase S-type, mitochondrial	4.18302e-11	0.00414721	0.0454599	3.28318e-07	0.315085	3.17375
Q9D023	Mitochondrial pyruvate carrier 2	7.05527e-09	0.00311672	0.0424918	2.57025e-10	0.331123	3.02003
Q791V5	Mitochondrial carrier homolog 2	1.91071e-07	0.00453178	0.0459141	1.54414e-07	0.475554	2.10281
Q9Z2Z6	Mitochondrial carnitine/acylcarnitine carrier protein	4.52692e-08	0.00302361	0.0424918	1.73723e-08	0.48467	2.06326
Q9DCZ4	MICOS complex subunit Mic26	2.36539e-08	0.0537191	0.178292	0.00480567	0.631513	1.5835
Q99M87	DnaJ homolog subfamily A member 3, mitochondrial	0.00054445	5.78474e-05	0.00505953	0	0.460527	2.17143
Q5U458	DnaJ homolog subfamily C member 11	0.000903042	0.0108252	0.0767768	1.84078e-08	0.56488	1.77029
Q9D517	1-acyl-sn-glycerol-3-phosphate acyltransferase gamma	0.000492432	0.0137843	0.0869996	4.27161e-06	0.161862	6.1781
P42125	Enoyl-CoA delta isomerase 1, mitochondrial	1.29123e-05	0.0237307	0.112368	0.000104881	0.213903	4.67502
A0A0R4J083;P51174	Long-chain-specific acyl-CoA dehydrogenase, mitochondrial;Long-chain specific acyl-CoA dehydrogenase, mitochondrial	3.79721e-08	0.0005245	0.0229592	6.66134e-16	0.225694	4.43078
Q60714	Long-chain fatty acid transport protein 1	3.36045e-06	0.0346788	0.14054	0.00140756	0.254723	3.92583
Q8BWType I	3-ketoacyl-CoA thiolase, mitochondrial	2.82755e-11	0.000485615	0.0229592	1.65779e-12	0.27604	3.62266
P50544	Very long-chain specific acyl-CoA dehydrogenase, mitochondrial	6.48503e-12	0.0227635	0.112358	0.009064	0.418524	2.38935
Q924X2	Carnitine O-palmitoyltransferase 1, muscle isoform	1.83302e-10	0.0768201	0.217469	0.0123543	0.578697	1.72802
O09165	Calsequestrin-1	7.58401e-12	0.0382334	0.145741	0.001669	0.48606	2.05736
Q9CPQ3	Mitochondrial import receptor subunit TOM22 homolog	4.08777e-06	0.0510831	0.174044	0.00527616	0.554642	1.80296
Q7TQ48	Sarcalumenin	6.31343e-11	0.0175264	0.10029	0.000885561	0.572103	1.74794
Q9ET78	Junctophilin-2	1.12681e-07	0.0100915	0.0733058	0.0188571	0.754496	1.32539
Q4VAE3	Transmembrane protein 65	1.99517e-09	0.0270275	0.120066	0.000714769	0.411903	2.42776
Q9DAV9	Trimeric intracellular cation channel type B	6.26377e-05	0.0419541	0.153832	0.00454293	0.677845	1.47526
A2AKH7;Q8JZX5;Q9D1G5	Leucine-rich repeat-containing protein 57 (Fragment);Leucine rich repeat containing 57, isoform CRA_a;Leucine-rich repeat-containing protein 57	8.17496e-11	0.00870081	0.0675602	1.74129e-05	0.163242	6.12586
Q9D6K8	FUN14 domain-containing protein 2	1.00089e-05	0.00336219	0.0424918	2.54778e-07	0.332277	3.00954
Q3U125;Q9CYH2	Redox-regulatory protein FAM213A	2.1124e-08	0.0452632	0.161355	0.00362913	0.358076	2.7927
G5E902;Q8VEM8	MCG10343, isoform CRA_b;Phosphate carrier protein, mitochondrial	2.79408e-12	0.0117558	0.078998	0.00051514	0.359953	2.77814
P70362	Ubiquitin recognition factor in ER-associated degradation protein 1	0.000640647	0.0247237	0.113317	0.00539386	0.44285	2.2581
Q8BH80;Q9QY76	Vesicle-associated membrane protein, associated protein B and C;Vesicle-associated membrane protein-associated protein B	0.000454592	0.0526741	0.177891	0.00644569	0.45137	2.21548
Q3UN88	Mast cell protease 4, isoform CRA_a	4.91592e-08	0.199182	0.387299	0.0458114	0.494041	2.02412
Q9CPU4	Microsomal glutathione S-transferase 3	2.82839e-07	0.0913969	0.237756	0.0188181	0.528616	1.89173
A0A0R4J016;Q32M08	tRNA-dihydrouridine synthase;tRNA-dihydrouridine(20a/20b) synthase [NAD(P)+]-like	0.00311291	0.0686425	0.205786	0.0366115	0.596356	1.67685

## Sheet: type I HET_HOM
Higher abundant in HET
Accessions	Protein Name	Qvalue	Type I_p.anova	Type I_p.anova.fdr	Type I_p_HET_vs_HOM	Type I_FC_HET_HOM	Type I_FC_HOM_HET
P31001	Desmin	1.28414e-13	2.18709e-06	0.000842029	0	7.15692	0.139725
G3UW82	MCG140437, isoform CRA_d	7.56848e-14	0.00958782	0.0709868	3.2505e-05	1.80811	0.553062
F6RDH3	Nebulin (Fragment)	0.000348038	0.155774	0.324441	0.0369621	1.69695	0.589291
E9QN70;P02469	Laminin subunit beta-1	2.53982e-05	0.0042508	0.0454599	0.000148125	3.70423	0.269962
P03911	NADH-ubiquinone oxidoreductase chain 4	2.25163e-09	0.00840865	0.0675602	2.05559e-06	12.109	0.0825835
Q9CPP6	NADH dehydrogenase [ubiquinone] 1 alpha subcomplex subunit 5	1.5771e-07	0.0185771	0.100512	0.00437114	3.62334	0.275988
P0DN34	NADH dehydrogenase [ubiquinone] 1 beta subcomplex subunit 1	0.000162866	0.00131613	0.0316694	5.50474e-07	3.49028	0.28651
A2AP32;Q3UIU2	NADH dehydrogenase [ubiquinone] 1 beta subcomplex subunit 6	5.34261e-06	0.082632	0.224341	0.0123111	2.87308	0.348059
E9QPX3;Q9CXZ1	NADH dehydrogenase [ubiquinone] iron-sulfur protein 4, mitochondrial;NADH dehydrogenase [ubiquinone] iron-sulfur protein 4, mitochondrial	2.39662e-10	0.0827441	0.224341	0.00662127	2.77303	0.360617
Q8BK30	NADH dehydrogenase [ubiquinone] flavoprotein 3, mitochondrial	8.99211e-10	0.023933	0.112368	0.00293045	2.46983	0.404887
P03888	NADH-ubiquinone oxidoreductase chain 1	2.54758e-07	0.00828139	0.0675602	0.00762132	2.40706	0.415445
P52503	NADH dehydrogenase [ubiquinone] iron-sulfur protein 6, mitochondrial	6.2041e-07	0.0321045	0.135827	0.0126152	2.12333	0.470959
Q99LC3	NADH dehydrogenase [ubiquinone] 1 alpha subcomplex subunit 10, mitochondrial	7.22944e-10	0.000680492	0.0238172	6.86494e-10	2.10575	0.47489
Q9CQC7	NADH dehydrogenase [ubiquinone] 1 beta subcomplex subunit 4	4.52924e-10	0.00125215	0.0316694	7.19949e-07	2.10321	0.475463
P12787	Cytochrome c oxidase subunit 5A, mitochondrial	1.2066e-10	0.00396214	0.0454599	1.80725e-06	2.08822	0.478876
P97450	ATP synthase-coupling factor 6, mitochondrial	1.02971e-11	0.00286732	0.0424918	7.76e-08	2.06067	0.485279
Q6PF96;Q921G7	Electron transfer flavoprotein-ubiquinone oxidoreductase, mitochondrial;Electron transfer flavoprotein-ubiquinone oxidoreductase, mitochondrial	8.47239e-09	0.0299019	0.130821	0.0178961	1.88079	0.531691
P03899	NADH-ubiquinone oxidoreductase chain 3	7.43452e-07	0.0196274	0.103515	0.00993193	1.67689	0.596342
Q9CQB4;Q9D855	Cytochrome b-c1 complex subunit 7	4.54015e-09	0.00342142	0.0424918	5.69099e-08	1.6544	0.604448
P19536;Q9D881	Cytochrome c oxidase subunit 5B, mitochondrial;Cytochrome c oxidase subunit 5B, mitochondrial	7.34217e-12	0.0921306	0.238056	0.0201728	1.48859	0.671775
Q9CQ75	NADH dehydrogenase [ubiquinone] 1 alpha subcomplex subunit 2	6.7278e-09	0.00651995	0.0611636	0.000805876	1.48196	0.674781
P97807	Fumarate hydratase, mitochondrial	0.000102652	0.00671226	0.0611636	8.28805e-07	4.85109	0.206139
P54071	Isocitrate dehydrogenase [NADP], mitochondrial	2.74914e-10	0.050103	0.173108	0.00387256	4.73945	0.210995
Q9CZU6	Citrate synthase, mitochondrial	2.69056e-10	0.0906471	0.237409	0.0287953	3.39884	0.294218
P35486	Pyruvate dehydrogenase E1 component subunit alpha, somatic form, mitochondrial	2.30978e-12	0.0237453	0.112368	0.00159824	3.15635	0.316822
Q8BKZ9	Pyruvate dehydrogenase protein X component, mitochondrial	9.43129e-07	0.00699013	0.0611636	4.08377e-05	2.54934	0.392258
A0A1W2P756;P62075	Mitochondrial import inner membrane translocase subunit Tim13	1.61683e-12	0.0689515	0.205786	0.0139049	11.8221	0.0845872
Q922Q1	Mitochondrial amidoxime reducing component 2	0.00751456	0.0795613	0.220368	0.0202878	3.68215	0.271581
F6SFF5;Q8K1Z0	Ubiquinone biosynthesis protein COQ9, mitochondrial (Fragment);Ubiquinone biosynthesis protein COQ9, mitochondrial	1.61272e-05	0.0571056	0.184753	0.049891	3.55035	0.281663
G5E902;Q8VEM8	MCG10343, isoform CRA_b;Phosphate carrier protein, mitochondrial	2.79408e-12	0.0117558	0.078998	0.000162311	3.20652	0.311865
Q6P8J7	Creatine kinase S-type, mitochondrial	4.18302e-11	0.00414721	0.0454599	9.54218e-05	2.52287	0.396373
Q8BMS4	Ubiquinone biosynthesis O-methyltransferase, mitochondrial	0.00083027	0.0334327	0.139788	0.0342415	2.52107	0.396657
Q9D023	Mitochondrial pyruvate carrier 2	7.05527e-09	0.00311672	0.0424918	1.21855e-05	2.38451	0.419373
P38647	Stress-70 protein, mitochondrial	2.2692e-09	0.10353	0.250159	0.0281245	1.89131	0.528734
Q9Z2Z6	Mitochondrial carnitine/acylcarnitine carrier protein	4.52692e-08	0.00302361	0.0424918	7.73915e-05	1.67307	0.597703
Q99M87	DnaJ homolog subfamily A member 3, mitochondrial	0.00054445	5.78474e-05	0.00505953	0	1.86811	0.535301
Q5U458	DnaJ homolog subfamily C member 11	0.000903042	0.0108252	0.0767768	0.000400968	1.50323	0.665235
O35593	26S proteasome non-ATPase regulatory subunit 14	7.80985e-05	0.123108	0.279404	0.0425649	2.72775	0.366603
Q60714	Long-chain fatty acid transport protein 1	3.36045e-06	0.0346788	0.14054	0.00328687	3.96862	0.251977
Q8BWType I	3-ketoacyl-CoA thiolase, mitochondrial	2.82755e-11	0.000485615	0.0229592	2.67231e-13	3.6824	0.271562
P50544	Very long-chain specific acyl-CoA dehydrogenase, mitochondrial	6.48503e-12	0.0227635	0.112358	0.000654996	3.0315	0.32987
Q9D517	1-acyl-sn-glycerol-3-phosphate acyltransferase gamma	0.000492432	0.0137843	0.0869996	0.0122768	2.83929	0.352201
A0A0R4J083;P51174	Long-chain-specific acyl-CoA dehydrogenase, mitochondrial;Long-chain specific acyl-CoA dehydrogenase, mitochondrial	3.79721e-08	0.0005245	0.0229592	7.40865e-05	2.13612	0.468139
Q7TQ48	Sarcalumenin	6.31343e-11	0.0175264	0.10029	0.00107696	1.73139	0.577571
Q9ET78	Junctophilin-2	1.12681e-07	0.0100915	0.0733058	9.57012e-06	1.62546	0.61521
Q4VAE3	Transmembrane protein 65	1.99517e-09	0.0270275	0.120066	0.0320309	1.85371	0.539458
Q9DAV9	Trimeric intracellular cation channel type B	6.26377e-05	0.0419541	0.153832	0.0284961	1.37175	0.728998
P60867	40S ribosomal protein S20	1.23959e-09	0.0119934	0.078998	1.09722e-05	2.63869	0.378976
Q9DB15	39S ribosomal protein L12, mitochondrial	0.00172962	0.037852	0.14573	3.82872e-06	2.48971	0.401654
P62301;Q921R2	40S ribosomal protein S13	3.72674e-08	0.0179741	0.10029	0.00349276	2.25627	0.443209
A0A1Y7VLP0;P56379	RIKEN cDNA 2010107E04 gene (Fragment);6.8 kDa mitochondrial proteolipid	5.85691e-06	0.0121062	0.078998	0.00109387	5.97147	0.167463
Q9D6K8	FUN14 domain-containing protein 2	1.00089e-05	0.00336219	0.0424918	3.475e-14	4.95455	0.201835
P53994	Ras-related protein Rab-2A	1.96809e-07	0.0319285	0.135827	0.000100026	4.886	0.204666
A2AKH7;Q8JZX5;Q9D1G5	Leucine-rich repeat-containing protein 57 (Fragment);Leucine rich repeat containing 57, isoform CRA_a;Leucine-rich repeat-containing protein 57	8.17496e-11	0.00870081	0.0675602	0.000944763	4.54155	0.220189
Q9JKB3	Y-box-binding protein 3	1.271e-09	0.0886638	0.235006	0.0181843	3.85773	0.25922
F6W2Q5;H3BK65;P42567;Q5JC28	Epidermal growth factor receptor substrate 15;Epidermal growth factor receptor substrate 15;Epidermal growth factor receptor substrate 15;Epidermal growth factor receptor pathway substrate 15 isoform B	1.68749e-05	0.0846478	0.226804	0.0173575	2.75857	0.362507
P70362	Ubiquitin recognition factor in ER-associated degradation protein 1	0.000640647	0.0247237	0.113317	0.00147743	2.34182	0.427018
P67778	Prohibitin	9.82911e-12	0.0933163	0.239512	0.0250916	2.2847	0.437694
Q9WTX5	S-phase kinase-associated protein 1	0.000560376	0.0947745	0.240054	0.0101232	1.90399	0.525214
A0A0R4J016;Q32M08	tRNA-dihydrouridine synthase;tRNA-dihydrouridine(20a/20b) synthase [NAD(P)+]-like	0.00311291	0.0686425	0.205786	0.00806766	1.80336	0.55452
Higher abundant in HOM
Accessions	Protein Name	Qvalue	Type I_p.anova	Type I_p.anova.fdr	Type I_p_HET_vs_HOM	Type I_FC_HET_HOM	Type I_FC_HOM_HET
Q4U4S6	Xin actin-binding repeat-containing protein 2	1.10537e-05	0.0028321	0.0424918	6.88338e-15	0.109619	9.1225
P82348	Gamma-sarcoglycan	1.47781e-06	0.0440573	0.158524	0.00258093	0.2179	4.58925
Q04857	Collagen alpha-1(VI) chain	2.16176e-10	6.57081e-05	0.00505953	0	0.240685	4.15481
Q9Z1T2	Thrombospondin-4	5.6312e-06	3.38314e-05	0.0043417	0	0.202539	4.93733
Q99MQ4	Asporin	3.25311e-09	0.00180576	0.0365904	2.15941e-09	0.232338	4.30408
Q9JK53	Prolargin	1.01127e-09	0.00271753	0.0424918	5.29641e-08	0.265917	3.76058
A0A0R4J166;Q9D783	Kelch-like protein 40	4.07042e-08	2.66707e-05	0.0043417	0	0.273504	3.65625
P11087	Collagen alpha-1(I) chain	2.35754e-12	0.00250149	0.0424918	6.21544e-07	0.280273	3.56795
Q8CI43	Myosin light chain 6B	2.68665e-13	0.000659225	0.0238172	6.61534e-09	0.299321	3.3409
Q61554	Fibrillin-1	6.64222e-12	0.0010878	0.0316694	4.68015e-12	0.317896	3.14568
E9QQ93;O70373	Xin actin-binding repeat-containing protein 1	2.60273e-05	0.0124172	0.0796771	0.00024031	0.317912	3.14553
P28654	Decorin	1.6093e-07	0.00289942	0.0424918	1.56858e-08	0.329968	3.03059
P08122	Collagen alpha-2(IV) chain	7.05527e-09	0.0141512	0.0878744	0.000390184	0.337504	2.96293
Q02788	Collagen alpha-2(VI) chain	9.21193e-10	0.0221018	0.110509	0.000420865	0.340488	2.93696
P28653	Biglycan	6.91389e-08	0.00692706	0.0611636	0.000493253	0.366845	2.72595
P82350	Alpha-sarcoglycan	7.28648e-08	0.0823967	0.224341	0.0231702	0.397623	2.51495
A2AUC9	Kelch-like protein 41	5.38845e-11	0.00166171	0.0355422	2.27322e-10	0.4362	2.29252
Q91Z83	Myosin-7	1.74823e-14	0.00835155	0.0675602	0.000552442	0.466708	2.14267
E9PX70;Q60847	Collagen alpha-1(XII) chain	1.20219e-06	0.0686413	0.205786	0.00933384	0.496631	2.01357
P55002;Q99PM0	Microfibrillar-associated protein 2;Microfibril-associated glycoprotein 1	0.000661724	0.120213	0.276904	0.0459997	0.511427	1.95531
Q8VHX6	Filamin-C	3.9495e-12	0.00450519	0.0459141	5.50316e-06	0.568066	1.76036
P47754	F-actin-capping protein subunit alpha-2	2.78125e-11	0.0489575	0.172923	0.00608945	0.623698	1.60334
A2AKD7;Q61234	Alpha-1-syntrophin	4.21125e-05	0.0271317	0.120066	0.00454191	0.653277	1.53074
Q3UH59;Q5SV64;Q61879	Myosin-10	0.000708881	0.00941988	0.0709868	0.0356007	0.696166	1.43644
F2Z456;Q9DCN2	NADH-cytochrome b5 reductase;NADH-cytochrome b5 reductase 3	3.56774e-08	0.00877406	0.0675602	1.32071e-09	0.166341	6.01173
Q8CGK3	Lon protease homolog, mitochondrial	2.48721e-06	0.023623	0.112368	0.000566639	0.52525	1.90386
F7B1B6;Q60936	Atypical kinase COQ8A, mitochondrial (Fragment);Atypical kinase COQ8A, mitochondrial	1.21483e-08	0.00637732	0.0611636	9.93728e-06	0.630999	1.58479
P05202	Aspartate aminotransferase, mitochondrial	2.82755e-11	0.0495048	0.173108	0.00401153	0.656148	1.52405
Q9CQZ5	NADH dehydrogenase [ubiquinone] 1 alpha subcomplex subunit 6	3.97318e-10	0.011051	0.0767768	0.0220548	0.866602	1.15393
Q8BMF4	Dihydrolipoyllysine-residue acetyltransferase component of pyruvate dehydrogenase complex, mitochondrial	8.73228e-12	0.00319478	0.0424918	7.2329e-06	0.866808	1.15366
Q8CGY6	Protein unc-45 homolog B	0.000916045	0.0149522	0.0899467	6.00325e-05	0.717223	1.39427
P62196;Q8K1K2	26S proteasome regulatory subunit 8	6.50743e-09	0.117948	0.273555	0.0366803	0.445274	2.24581
Q6ZQ73	Cullin-associated NEDD8-dissociated protein 2	6.49966e-07	0.0220025	0.110509	0.000248078	0.601373	1.66286
P43274	Histone H1.4	4.07377e-09	0.068786	0.205786	0.0413341	0.34554	2.89402
P10853;P10854;Q64475;Q64478;Q64525;Q6ZWY9;Q8CBB6;Q8CGP1;Q8CGP2	Histone H2B type 1-F/J/L;Histone H2B type 1-M;Histone H2B type 1-B;Histone H2B type 1-H;Histone H2B type 2-B;Histone H2B type 1-C/E/G;Histone H2B;Histone H2B type 1-K;Histone H2B type 1-P	5.32385e-12	0.00339217	0.0424918	5.1098e-05	0.422739	2.36553
P62806	Histone H4	7.00319e-14	0.00396077	0.0454599	0.000883617	0.548129	1.82439
Q61292	Laminin subunit beta-2	2.58388e-10	0.0722736	0.20802	0.0291163	0.554258	1.80422
P10493	Nidogen-1	3.76576e-11	0.0354166	0.141533	0.00246634	0.559332	1.78785
Q60675	Laminin subunit alpha-2	3.0091e-08	0.103673	0.250159	0.0277227	0.725878	1.37764
Q5SVJ0	Calcium/calmodulin-dependent protein kinase II, beta, isoform CRA_b	9.33911e-08	0.0185891	0.100512	0.00608198	0.592343	1.68821
P56695;Q3UN10	Wolframin	2.39759e-05	0.0341704	0.139953	0.00122476	0.633177	1.57934
P14142	Solute carrier family 2, facilitated glucose transporter member 4	0.00835173	0.0111675	0.0767768	2.95989e-06	0.361632	2.76524
G3UX26;Q60930	Voltage-dependent anion-selective channel protein 2	6.85541e-11	0.0205942	0.106404	0.0184879	0.718481	1.39182
Q3U1J4	DNA damage-binding protein 1	0.00775433	0.0365183	0.142836	0.00295011	0.0579839	17.2462
Q8R2Y2	Cell surface glycoprotein MUC18	0.0001999	0.0242311	0.112397	0.00067206	0.247283	4.04396
P51885	Lumican	6.61377e-07	0.0253809	0.11496	0.000445756	0.280634	3.56336
A2AL76;A2AL77;A2AL78;Q9CR06	Aspartyl/asparaginyl beta-hydroxylase;Aspartyl/asparaginyl beta-hydroxylase (Fragment);Aspartyl/asparaginyl beta-hydroxylase;Aspartate-beta-hydroxylase, isoform CRA_a	1.38025e-09	0.00867015	0.0675602	5.2103e-05	0.285959	3.49701
P09055	Integrin beta-1	0.000277636	0.020728	0.106404	2.79448e-06	0.336292	2.9736
E9Q3X0;Q9EQK5	Major vault protein	4.98752e-07	0.00401617	0.0454599	1.55859e-05	0.365993	2.73229
E9PZ16	Basement membrane-specific heparan sulfate proteoglycan core protein	8.73783e-09	0.000913724	0.0293153	1.45883e-13	0.368239	2.71563
A0A0G2JDI9;P55096	ATP-binding cassette sub-family D member 3	0.000373867	0.0159821	0.094663	3.10959e-06	0.37903	2.63832
P16015	Carbonic anhydrase 3	2.0095e-05	0.000120815	0.00775232	0	0.389183	2.56948
A2AEX6;A2AEX8;P97447	Four and a half LIM domains protein 1;Four and a half LIM domains 1, isoform CRA_b;Four and a half LIM domains protein 1	1.4408e-10	0.0408463	0.15121	0.00690175	0.413274	2.4197
Q9WV35	C->U-editing enzyme APOBEC-2	1.45478e-07	0.0643798	0.203166	0.00845011	0.467595	2.1386
P21981	Protein-glutamine gamma-glutamyltransferase 2	1.43886e-08	0.00165796	0.0355422	2.92044e-12	0.519875	1.92354
A0A1B0GSX6	PDZ and LIM domain 3, isoform CRA_a	2.29824e-10	0.0021286	0.0409756	6.49005e-10	0.524989	1.9048
P62631	Elongation factor 1-alpha 2	0.0019702	0.0662573	0.205718	0.043603	0.525091	1.90443
A0A0G2JFH2	Microtubule-associated protein (Fragment)	0.000141011	0.0699869	0.207269	0.0097306	0.530007	1.88677
Q9WV55	Vesicle-associated membrane protein-associated protein A	5.6742e-06	0.0982915	0.247335	0.0255894	0.535804	1.86635
B2RQK7;Q8BWB1	Synaptopodin 2-like protein	2.82287e-09	0.0557279	0.181824	0.00583963	0.55522	1.80109
F7B227;O35459	Delta(3,5)-Delta(2,4)-dienoyl-CoA isomerase, mitochondrial (Fragment);Delta(3,5)-Delta(2,4)-dienoyl-CoA isomerase, mitochondrial	1.2081e-06	0.0164771	0.0961163	0.000487536	0.592955	1.68647
D3Z7V3;F6UV57;F6YCM8;F8WIH0;H7BX64;Q3URD3	Sarcolemmal membrane-associated protein;Sarcolemmal membrane-associated protein (Fragment);Sarcolemmal membrane-associated protein (Fragment);Sarcolemmal membrane-associated protein (Fragment);Sarcolemmal membrane-associated protein;Sarcolemmal membrane-associated protein	1.47299e-05	0.0147222	0.0899467	0.00504197	0.655567	1.5254
