# Supplementary material for: Fiber Type‐Specific Proteomic Alterations in R349P Desminopathy Mice
Source: Muscle Nerve. 2025 Mar 3;71(6):1113–21. doi: 10.1002/mus.28379 (PMC12060636; doi:10.1002/mus.28379)
Supplement: Supplementary file 7 — Table S7. Quantitative comparison of protein intensities between wildtype (WT), heterozygous (HET) and homozygous (HOM) type IIa fibers, including information on protein accession, protein name, q value (protein groups), p value (ANOVA) and adjusted p‐values (ANOVA FDR), as well as p value (Student’s t‐tests) and fold changes (FC), of differential proteins for the respective comparison. [file MUS-71-1113-s008.xlsx]

## Sheet: all type IIa comparisons
Accessions	Protein Name	Qvalue	Type IIa_p.anova	Type IIa_p.anova.fdr	Type IIa_p_HET_vs_HOM	Type IIa_p_HET_vs_WT	Type IIa_p_HOM_vs_WT	Type IIa_FC_HET_HOM	Type IIa_FC_HOM_HET	Type IIa_FC_HET_WT	Type IIa_FC_WT_HET	Type IIa_FC_HOM_WT	Type IIa_FC_WT_HOM
P31001	Desmin	1.28414e-13	1.28664e-06	0.000486351	0	0.00223122	0	8.42031	0.118761	0.683355	1.46337	0.0811555	12.322
P21981	Protein-glutamine gamma-glutamyltransferase 2	1.43886e-08	0.000305365	0.0211068	0	0.04099	3.73092e-10	0.478549	2.08965	0.813045	1.22994	1.69898	0.588589
P38647	Stress-70 protein, mitochondrial	2.2692e-09	0.000189648	0.0211068	0	0.953679	0	2.2111	0.452264	1.03006	0.970816	0.46586	2.14657
P62806	Histone H4	7.00319e-14	0.00022995	0.0211068	1.55431e-15	0.996418	3.21965e-15	0.419282	2.38503	0.993363	1.00668	2.3692	0.422083
Q8BWT1	3-ketoacyl-CoA thiolase, mitochondrial	2.82755e-11	0.00029577	0.0211068	0	0.496747	3.79252e-13	2.96418	0.337362	1.17313	0.852423	0.395768	2.52673
Q8CI43	Myosin light chain 6B	2.68665e-13	0.000335029	0.0211068	5.76428e-13	0.631859	3.33067e-16	0.223036	4.48358	1.25586	0.796264	5.63077	0.177596
A2AL76;A2AL77;A2AL78;Q9CR06	Aspartyl/asparaginyl beta-hydroxylase;Aspartyl/asparaginyl beta-hydroxylase (Fragment);Aspartyl/asparaginyl beta-hydroxylase;Aspartate-beta-hydroxylase, isoform CRA_a	1.38025e-09	0.000408627	0.0220658	1.4555e-13	0.997118	1.35669e-13	0.291312	3.43275	0.965314	1.03593	3.31368	0.301779
Q14BI5	Myomesin 2	1.94742e-13	0.000514238	0.0242978	8.34444e-12	0.903313	4.55525e-13	0.372644	2.68352	1.06799	0.936341	2.86597	0.348922
Q6PF96;Q921G7	Electron transfer flavoprotein-ubiquinone oxidoreductase, mitochondrial;Electron transfer flavoprotein-ubiquinone oxidoreductase, mitochondrial	8.47239e-09	0.000654485	0.0274884	2.08248e-09	0.400104	1.35003e-13	2.22923	0.448586	0.841936	1.18774	0.377681	2.64774
A0A0N4SUN3;A0A0N4SVX9;A0A0N4SWG7;A0A0N4SWH3;E9PXU9;E9QL12;Q9ESD7	Dysferlin	2.06314e-05	0.00126702	0.0465942	5.21805e-15	0.252569	1.23254e-07	0.355446	2.81337	0.805089	1.2421	2.26501	0.441499
Q5XKE0	Myosin-binding protein C, fast-type	1.51497e-12	0.00135592	0.0465942	1.19319e-06	0.235919	6.05372e-11	5.19291	0.19257	0.64686	1.54593	0.124566	8.02787
B1ATI0;B1AV77;P47740	Aldehyde dehydrogenase;Aldehyde dehydrogenase;Fatty aldehyde dehydrogenase	0.00148315	0.0021668	0.0483002	2.80097e-10	0.965004	5.19157e-09	0.192629	5.19132	1.09967	0.909367	5.70871	0.175171
P28653	Biglycan	6.91389e-08	0.00218736	0.0483002	9.14041e-08	0.00768917	0	0.323289	3.09321	1.89711	0.527118	5.86815	0.170412
P51881	ADP/ATP translocase 2	2.17009e-11	0.00207857	0.0483002	7.20592e-06	0.336081	2.87468e-09	0.442692	2.25891	1.27717	0.782984	2.885	0.34662
P56391	Cytochrome c oxidase subunit 6B1	9.80427e-12	0.00226986	0.0483002	0.44348	0	0	1.23269	0.811236	8.07141	0.123894	6.54782	0.152723
Q8BKZ9	Pyruvate dehydrogenase protein X component, mitochondrial	9.43129e-07	0.00236108	0.0483002	2.13821e-07	0.995844	1.57758e-07	2.53192	0.394957	0.987735	1.01242	0.390113	2.56336
Q99MQ4	Asporin	3.25311e-09	0.00195579	0.0483002	4.3404e-07	0.796165	7.28794e-09	0.256345	3.90099	1.14285	0.875004	4.45825	0.224303
Q9CQ75	NADH dehydrogenase [ubiquinone] 1 alpha subcomplex subunit 2	6.7278e-09	0.00241248	0.0483002	4.96175e-06	0.514018	1.06889e-08	1.58457	0.631086	0.905305	1.1046	0.571325	1.75032
Q9CQZ5	NADH dehydrogenase [ubiquinone] 1 alpha subcomplex subunit 6	3.97318e-10	0.00242779	0.0483002	5.62387e-06	0.517717	9.76556e-09	1.96838	0.508033	0.861989	1.16011	0.437918	2.28353
A0A0N4SWG2;Q3U133	Zinc finger protein 746	1.55068e-05	0.00388885	0.0502872	0.000699225	0.00064528	1.64313e-14	0.227369	4.39814	4.58249	0.218222	20.1544	0.0496169
A0A0R4J083;P51174	Long-chain-specific acyl-CoA dehydrogenase, mitochondrial;Long-chain specific acyl-CoA dehydrogenase, mitochondrial	3.79721e-08	0.00442115	0.0502872	0.000146004	0.47158	5.16388e-07	2.74717	0.364011	0.795236	1.25749	0.289475	3.45453
P08122	Collagen alpha-2(IV) chain	7.05527e-09	0.00359824	0.0502872	5.44568e-05	0.473643	9.98766e-08	0.427118	2.34127	1.3384	0.747159	3.13356	0.319125
P09055	Integrin beta-1	0.000277636	0.00488746	0.0502872	0.0229423	6.3253e-05	9.89986e-13	0.703681	1.4211	1.82069	0.549242	2.58738	0.386491
P10853;P10854;Q64475;Q64478;Q64525;Q6ZWY9;Q8CBB6;Q8CGP1;Q8CGP2	Histone H2B type 1-F/J/L;Histone H2B type 1-M;Histone H2B type 1-B;Histone H2B type 1-H;Histone H2B type 2-B;Histone H2B type 1-C/E/G;Histone H2B;Histone H2B type 1-K;Histone H2B type 1-P	5.32385e-12	0.00430013	0.0502872	1.14907e-05	0.923919	1.9371e-06	0.369318	2.70769	1.05112	0.951369	2.8461	0.351358
P11087	Collagen alpha-1(I) chain	2.35754e-12	0.00414701	0.0502872	4.52614e-05	0.69831	5.12886e-07	0.354575	2.82028	1.3168	0.759416	3.71375	0.26927
P62264	40S ribosomal protein S14	7.09214e-06	0.00410652	0.0502872	2.76276e-07	0.369878	0.000153864	0.523981	1.90847	0.857884	1.16566	1.63724	0.610783
Q04857	Collagen alpha-1(VI) chain	2.16176e-10	0.0045089	0.0502872	4.44239e-07	0.303736	0.000334069	0.354957	2.81724	0.715548	1.39753	2.01587	0.496063
Q3UHZ5	Leiomodin-2	1.80545e-08	0.00285088	0.0502872	0.00151979	0.0303618	5.34193e-09	0.523301	1.91095	1.62865	0.614007	3.11226	0.32131
Q4VAE3	Transmembrane protein 65	1.99517e-09	0.00350811	0.0502872	2.90072e-06	0.963205	7.31948e-07	2.08526	0.479557	0.948573	1.05422	0.454894	2.19831
Q61292	Laminin subunit beta-2	2.58388e-10	0.0036691	0.0502872	1.65382e-05	0.732131	3.25182e-07	0.506112	1.97585	1.10609	0.904088	2.18546	0.45757
Q6NZM9	Histone deacetylase 4	9.13792e-07	0.00472477	0.0502872	2.35762e-06	0.877342	2.38492e-05	9.19676	0.108734	1.20959	0.826724	0.131524	7.60319
Q6P8J7	Creatine kinase S-type, mitochondrial	4.18302e-11	0.00426749	0.0502872	3.5077e-05	0.705816	5.72442e-07	2.8165	0.35505	0.821328	1.21754	0.291613	3.42921
Q8BMK4	Cytoskeleton-associated protein 4	3.88342e-07	0.00492001	0.0502872	2.08211e-08	0.728591	1.10918e-06	7.48318	0.133633	1.20451	0.830215	0.160962	6.21265
Q8VHX6	Filamin-C	3.9495e-12	0.00429323	0.0502872	1.21715e-05	0.926732	1.45628e-06	0.596489	1.67648	1.03983	0.961697	1.74325	0.573641
Q9D051	Pyruvate dehydrogenase E1 component subunit beta, mitochondrial	1.30403e-10	0.00383291	0.0502872	2.54929e-06	0.996777	1.72632e-06	3.89487	0.256748	0.926968	1.07879	0.237997	4.20173
Q9JK53	Prolargin	1.01127e-09	0.00492229	0.0502872	7.92749e-05	0.678371	1.31906e-06	0.341556	2.92778	1.14075	0.87662	3.33985	0.299415
Q9Z1T2	Thrombospondin-4	5.6312e-06	0.00431853	0.0502872	3.13125e-09	0.042738	0.00426851	0.317223	3.15235	0.61885	1.6159	1.95083	0.512601
A0A0A6YX26;P62900	60S ribosomal protein L31	8.05924e-08	0.0052552	0.0522755	0.0629555	0.00622337	2.46815e-07	0.715154	1.3983	1.55964	0.641173	2.18085	0.458538
F6SFF5;Q8K1Z0	Ubiquinone biosynthesis protein COQ9, mitochondrial (Fragment);Ubiquinone biosynthesis protein COQ9, mitochondrial	1.61272e-05	0.00584095	0.0525686	5.99854e-07	0.144589	0.00297057	3.23634	0.308991	1.58542	0.630748	0.48988	2.04132
Q8K2B3	Succinate dehydrogenase [ubiquinone] flavoprotein subunit, mitochondrial	8.36e-11	0.00551994	0.0525686	5.74999e-07	0.239262	0.00109841	0.563441	1.77481	0.834974	1.19764	1.48192	0.6748
Q9D1G3	Protein-cysteine N-palmitoyltransferase HHAT-like protein	2.23409e-09	0.00557506	0.0525686	0.000352419	0.458781	1.05751e-06	0.654326	1.52829	1.14233	0.875401	1.74582	0.572798
Q9Z2Z6	Mitochondrial carnitine/acylcarnitine carrier protein	4.52692e-08	0.00570584	0.0525686	9.09927e-06	0.971473	2.45722e-05	1.63711	0.610833	1.01789	0.982422	0.621762	1.60833
F6SVV1;P62082	40S ribosomal protein S7	1.44015e-08	0.00605155	0.0531973	4.36493e-06	0.301689	4.65733e-10	0.362314	2.76003	1.37641	0.726528	3.79894	0.263232
P03888	NADH-ubiquinone oxidoreductase chain 1	2.54758e-07	0.00670755	0.0532587	0.00182112	0.272235	2.64092e-06	2.79408	0.3579	0.668609	1.49564	0.239295	4.17894
P07724	Serum albumin	4.33654e-07	0.00676301	0.0532587	6.1426e-08	0.129684	0.00571909	0.511655	1.95444	0.775324	1.28978	1.51533	0.659924
P12787	Cytochrome c oxidase subunit 5A, mitochondrial	1.2066e-10	0.00673631	0.0532587	0.00153472	0.305031	2.72923e-06	1.7076	0.585618	0.792659	1.26158	0.464195	2.15427
Q8BLF1	Neutral cholesterol ester hydrolase 1	2.01513e-06	0.00660758	0.0532587	7.88036e-05	0.916646	1.22598e-05	2.08934	0.47862	0.923299	1.08307	0.441909	2.26291
Q8K3J1	NADH dehydrogenase [ubiquinone] iron-sulfur protein 8, mitochondrial	9.98213e-10	0.00665626	0.0532587	0.000135128	0.798758	8.77027e-06	3.39003	0.294982	0.810791	1.23336	0.239169	4.18114
P70670	Nascent polypeptide-associated complex subunit alpha, muscle-specific form	3.55741e-08	0.00694446	0.0535715	3.56635e-05	0.99855	3.51169e-05	3.59114	0.278463	1.05597	0.946996	0.294049	3.4008
Q9D0M3	Cytochrome c1, heme protein, mitochondrial	3.83143e-12	0.00718711	0.0543346	0.014099	0.0716519	1.38023e-06	1.86556	0.536033	0.603769	1.65626	0.32364	3.08985
A0A0R4J166;Q9D783	Kelch-like protein 40	4.07042e-08	0.00789816	0.0558805	0.000173157	0.894728	2.5317e-05	0.416852	2.39893	1.05642	0.946597	2.53427	0.394591
Q4LDD4	Arf-GAP with Rho-GAP domain, ANK repeat and PH domain-containing protein 1	8.12745e-10	0.00758469	0.0558805	2.3659e-05	0.917291	0.000126211	3.67589	0.272043	1.0207	0.979721	0.277674	3.60135
Q6P6L5	Myosin-binding protein C, slow-type	4.26649e-11	0.00798294	0.0558805	7.47909e-05	0.997649	6.27844e-05	3.16684	0.315772	0.966938	1.03419	0.305332	3.27513
Q9CZU6	Citrate synthase, mitochondrial	2.69056e-10	0.00772032	0.0558805	0.000651918	0.589328	9.27034e-06	2.36473	0.422881	0.781091	1.28026	0.330309	3.02747
P14142	Solute carrier family 2, facilitated glucose transporter member 4	0.00835173	0.00813912	0.0559379	2.78342e-07	0.187529	0.00673138	0.476384	2.09915	0.770348	1.29811	1.61707	0.618401
Q8R1Q8	Cytoplasmic dynein 1 light intermediate chain 1	0.00671163	0.00895746	0.0604628	2.0034e-08	0.103505	0.000479947	0.392644	2.54684	0.712236	1.40403	1.81395	0.551283
P45952	Medium-chain specific acyl-CoA dehydrogenase, mitochondrial	0.00328011	0.00952452	0.0631626	1.9099e-05	0.923742	4.5946e-06	3.02611	0.330457	0.922183	1.08438	0.304742	3.28147
A0A1Y7VJW9;Q9WVH9	Fibulin-5	8.79322e-05	0.00995852	0.063802	3.76062e-06	0.884064	0.0003898	0.321435	3.11105	0.934438	1.07016	2.90708	0.343988
P35486	Pyruvate dehydrogenase E1 component subunit alpha, somatic form, mitochondrial	2.30978e-12	0.00995834	0.063802	0.000125916	0.997119	0.000161176	3.71865	0.268914	0.963685	1.03768	0.259149	3.85879
E9QN70;P02469	Laminin subunit beta-1	2.53982e-05	0.0101865	0.0641752	5.60667e-07	0.75783	2.54052e-07	3.56316	0.28065	0.871881	1.14695	0.244693	4.08675
Q5SX40	Myosin-1	1.74823e-14	0.0106464	0.065973	1.56148e-05	0.228973	0.00994009	0.306446	3.26322	0.61833	1.61726	2.01774	0.495603
P28654	Decorin	1.6093e-07	0.0110097	0.0665533	5.55952e-06	0.82147	0.000753297	0.376274	2.65764	0.900164	1.11091	2.39231	0.418006
Q9D517	1-acyl-sn-glycerol-3-phosphate acyltransferase gamma	0.000492432	0.0111089	0.0665533	1.73412e-05	0.82002	5.59409e-07	3.41254	0.293037	0.824674	1.2126	0.24166	4.13804
Q9WUM5	Succinate--CoA ligase [ADP/GDP-forming] subunit alpha, mitochondrial	1.67969e-06	0.0112683	0.0665533	0.00128888	0.732164	7.37772e-05	2.72348	0.367177	0.773527	1.29278	0.284021	3.52086
F6ULR7	Myosin regulatory light chain 2, skeletal muscle isoform (Fragment)	7.10115e-08	0.0118063	0.0667198	8.06838e-05	0.866683	7.22461e-05	2.48619	0.402222	0.85671	1.16726	0.344587	2.90202
P70404	Isocitrate dehydrogenase [NAD] subunit gamma 1, mitochondrial	4.51055e-06	0.0116024	0.0667198	2.42436e-05	0.270857	0.00993495	1.97285	0.506882	1.23855	0.807395	0.627799	1.59287
Q8BK30	NADH dehydrogenase [ubiquinone] flavoprotein 3, mitochondrial	8.99211e-10	0.011826	0.0667198	0.000707833	0.909936	0.000154338	1.89801	0.526867	0.919338	1.08774	0.484369	2.06454
P68372	Tubulin beta-4B chain	2.11416e-10	0.0120548	0.0670106	0.000324166	0.998628	0.000275084	0.277922	3.59813	0.953252	1.04904	3.42992	0.291552
A0A0A0MQA5;P68368	Tubulin alpha chain (Fragment);Tubulin alpha-4A chain	2.99656e-12	0.0129721	0.0682153	0.000406769	0.998403	0.000332211	0.471234	2.12209	1.03352	0.967563	2.19323	0.455949
A0A1C7ZMY0;A0A1D5RLB6;O55040	Neuromedin-U receptor 1	1.40002e-05	0.0142489	0.0682153	0.000260046	0.936188	0.00104823	3.00348	0.332947	1.03789	0.963492	0.345563	2.89383
A2ACH6;P82347	Delta-sarcoglycan	2.36899e-05	0.0136426	0.0682153	4.42199e-06	0.0499373	0.1304	0.591565	1.69043	0.755454	1.32371	1.27704	0.783059
A2AKH7;Q8JZX5;Q9D1G5	Leucine-rich repeat-containing protein 57 (Fragment);Leucine rich repeat containing 57, isoform CRA_a;Leucine-rich repeat-containing protein 57	8.17496e-11	0.0137153	0.0682153	9.61732e-05	0.667157	0.00286317	6.39512	0.156369	1.38891	0.719991	0.217182	4.60443
A2AUC9	Kelch-like protein 41	5.38845e-11	0.0132079	0.0682153	0.00327652	0.617057	8.21881e-05	0.632296	1.58154	1.15931	0.862581	1.83349	0.545407
E9QQ93;O70373	Xin actin-binding repeat-containing protein 1	2.60273e-05	0.0138735	0.0682153	0.000736117	0.979173	0.000314986	0.358974	2.78571	1.19524	0.836654	3.32959	0.300337
O09165	Calsequestrin-1	7.58401e-12	0.0139065	0.0682153	0.0333879	0.157565	4.04068e-05	2.52278	0.396388	0.502996	1.98809	0.199382	5.01551
O70622	Reticulon-2	5.59149e-11	0.0142566	0.0682153	8.77132e-05	0.470755	0.0070248	0.653536	1.53014	0.889784	1.12387	1.36149	0.734489
P97450	ATP synthase-coupling factor 6, mitochondrial	1.02971e-11	0.0137616	0.0682153	0.230055	0.0200255	5.54014e-05	1.202	0.831948	0.733038	1.36419	0.609849	1.63975
Q766D5	N-acetyl-beta-glucosaminyl-glycoprotein 4-beta-N-acetylgalactosaminyltransferase 1	0.0040062	0.0138754	0.0682153	0.000231226	0.87115	0.00011433	0.548041	1.82468	1.09107	0.916532	1.99085	0.502297
Q8R2Y2	Cell surface glycoprotein MUC18	0.0001999	0.0140295	0.0682153	0.00200442	0.777797	0.000144186	0.284153	3.51923	1.46491	0.682634	5.15537	0.193973
P01837	Immunoglobulin kappa constant	1.96974e-09	0.0150589	0.070275	0.000124824	0.602533	0.00497182	0.302304	3.30793	0.686795	1.45604	2.27187	0.440166
P19536;Q9D881	Cytochrome c oxidase subunit 5B, mitochondrial;Cytochrome c oxidase subunit 5B, mitochondrial	7.34217e-12	0.0149143	0.070275	0.0234694	0.237535	6.47323e-05	1.26976	0.787553	0.866039	1.15468	0.682051	1.46617
Q7M729	Sodium channel subunit beta-4	0.000247525	0.0156119	0.0719671	3.58117e-05	0.303562	0.00314495	2.10294	0.475525	1.26726	0.789102	0.602615	1.65943
E9QK82	Myelin protein P0	2.29608e-10	0.0161895	0.0737305	0.000544324	0.750363	4.19968e-05	0.292216	3.42212	1.40266	0.712931	4.80008	0.20833
A0A1W2P7G5;A0A1W2P7J1;E9Q3H6	Coenzyme Q10A	0.000183667	0.0168664	0.075899	3.07379e-06	0.97849	9.01349e-05	4.29856	0.232636	1.11321	0.898305	0.258972	3.86142
P10493	Nidogen-1	3.76576e-11	0.0173953	0.077358	0.00410579	0.776942	0.000309445	0.555985	1.79861	1.14181	0.8758	2.05368	0.486931
D3YUN3;F6QC77;Q9WUZ5	Troponin I, slow skeletal muscle;Troponin I, slow skeletal muscle (Fragment);Troponin I, slow skeletal muscle	3.30156e-12	0.0180154	0.0791838	0.00570508	0.696066	0.000268475	0.405521	2.46596	1.26527	0.790342	3.12012	0.3205
P82350	Alpha-sarcoglycan	7.28648e-08	0.0193618	0.0841238	0.0139652	0.5022	0.000258494	0.383126	2.61011	1.4663	0.681987	3.82721	0.261287
P48678	Prelamin-A/C	2.56811e-10	0.0199401	0.0846895	0.0489755	0.228092	0.000189149	0.467199	2.14042	1.68372	0.593922	3.60387	0.27748
Q9DB77	Cytochrome b-c1 complex subunit 2, mitochondrial	9.8982e-12	0.0197652	0.0846895	0.000344296	0.554313	0.0120954	1.65756	0.603298	1.14214	0.875553	0.689048	1.45128
E9Q4Z2	Acetyl-CoA carboxylase 2	6.11172e-05	0.0201817	0.0847633	0.324017	0.031196	0.000208672	1.31197	0.762211	0.609419	1.64091	0.464506	2.15282
E9QPX3;Q9CXZ1	NADH dehydrogenase [ubiquinone] iron-sulfur protein 4, mitochondrial;NADH dehydrogenase [ubiquinone] iron-sulfur protein 4, mitochondrial	2.39662e-10	0.02127	0.0883524	0.000113668	0.302387	0.00927341	2.59637	0.385153	1.38961	0.719628	0.535212	1.86842
P55002;Q99PM0	Microfibrillar-associated protein 2;Microfibril-associated glycoprotein 1	0.000661724	0.0217006	0.089161	0.0102042	0.670861	0.000515786	0.47512	2.10473	1.34987	0.740815	2.8411	0.351976
D3Z7V3;F6UV57;F6YCM8;F8WIH0;H7BX64;Q3URD3	Sarcolemmal membrane-associated protein;Sarcolemmal membrane-associated protein (Fragment);Sarcolemmal membrane-associated protein (Fragment);Sarcolemmal membrane-associated protein (Fragment);Sarcolemmal membrane-associated protein;Sarcolemmal membrane-associated protein	1.47299e-05	0.0232805	0.0946241	0.000762314	0.789332	0.00803308	0.4943	2.02306	0.838754	1.19224	1.69685	0.589326
E9Q3X0;Q9EQK5	Major vault protein	4.98752e-07	0.0246031	0.0979371	0.000490192	0.959313	0.00481991	0.234379	4.26659	0.998454	1.00155	4.26	0.234742
Q8R5J9	PRA1 family protein 3	0.000190423	0.0246138	0.0979371	0.00253642	0.772386	0.000717891	0.297979	3.35594	1.42745	0.700548	4.79045	0.208749
P47955	60S acidic ribosomal protein P1	7.67938e-07	0.0266781	0.105045	0.282334	3.40831e-05	0.00270413	1.62778	0.614332	4.53656	0.220431	2.78696	0.358814
P19123	Troponin C, slow skeletal and cardiac muscles	3.8355e-12	0.0272263	0.106098	0.000592688	0.181267	0.120475	0.260566	3.83779	0.530227	1.88598	2.0349	0.491424
Q06185	ATP synthase subunit e, mitochondrial	2.53399e-12	0.0292973	0.113004	0.0078878	0.934496	0.00241693	1.52791	0.65449	0.971126	1.02973	0.635592	1.57334
Q61554	Fibrillin-1	6.64222e-12	0.0309698	0.118248	0.0146815	0.814811	0.00191157	0.400132	2.49917	1.16103	0.861303	2.90162	0.344635
P62242	40S ribosomal protein S8	1.26547e-10	0.0319541	0.120081	0.0560389	0.427941	0.00118105	1.18628	0.842974	0.910872	1.09785	0.767841	1.30235
Q9CR61	NADH dehydrogenase [ubiquinone] 1 beta subcomplex subunit 7	2.87009e-11	0.032085	0.120081	0.241092	0.119007	0.000988366	1.1308	0.884326	0.865828	1.15496	0.765675	1.30604
Q9CPU2	NADH dehydrogenase [ubiquinone] 1 beta subcomplex subunit 2, mitochondrial	2.64645e-05	0.0333791	0.123699	0.00889465	0.966143	0.00400559	1.85078	0.540313	0.937618	1.06653	0.506607	1.97392
Q99LC3	NADH dehydrogenase [ubiquinone] 1 alpha subcomplex subunit 10, mitochondrial	7.22944e-10	0.0350911	0.128781	0.00240724	0.732683	0.0257571	1.38287	0.723133	1.08182	0.924372	0.782296	1.27829
Q9QZQ8	Core histone macro-H2A.1	1.50269e-10	0.0356066	0.129416	0.00712835	0.999628	0.00663205	0.617474	1.6195	1.03578	0.965452	1.67745	0.596142
P03911	NADH-ubiquinone oxidoreductase chain 4	2.25163e-09	0.0392546	0.138457	0.0241227	0.823775	0.0038042	3.20039	0.312462	0.608773	1.64265	0.190218	5.25711
P61290	Proteasome activator complex subunit 3	5.87884e-09	0.0399255	0.138457	0.00286129	0.622468	0.0470193	0.571477	1.74985	0.843139	1.18604	1.47537	0.677797
P82349	Beta-sarcoglycan	0.000148283	0.0394796	0.138457	0.00792054	0.816561	0.000747453	0.423691	2.36021	1.23862	0.807353	2.9234	0.342068
Q8R429	Sarcoplasmic/endoplasmic reticulum calcium ATPase 1	1.04952e-13	0.0396358	0.138457	0.227119	0.182993	0.00187012	1.13191	0.883461	0.879785	1.13664	0.777256	1.28658
Q9DCT2	NADH dehydrogenase [ubiquinone] iron-sulfur protein 3, mitochondrial	2.8499e-12	0.0387752	0.138457	0.00592908	0.971761	0.0123819	1.59081	0.628609	1.01622	0.984038	0.638806	1.56542
Q78IK4	MICOS complex subunit Mic27	1.14378e-06	0.0413935	0.142243	0.0137251	0.97831	0.00740658	1.89798	0.526877	0.943051	1.06039	0.496872	2.01259
Q9D2G2	Dihydrolipoyllysine-residue succinyltransferase component of 2-oxoglutarate dehydrogenase complex, mitochondrial	8.20471e-11	0.041948	0.14285	0.0268958	0.832988	0.00471469	1.56656	0.63834	0.899057	1.11228	0.573904	1.74245
Q8CGK3	Lon protease homolog, mitochondrial	2.48721e-06	0.042606	0.143295	0.000266571	0.136727	0.161362	2.54047	0.393628	1.68761	0.592555	0.664289	1.50537
Q99LC5	Electron transfer flavoprotein subunit alpha, mitochondrial	1.21905e-08	0.0428369	0.143295	0.052884	0.629638	0.00350974	1.89769	0.526958	0.832447	1.20128	0.438664	2.27965
Q3U125;Q9CYH2	Redox-regulatory protein FAM213A	2.1124e-08	0.0432304	0.143343	0.00569158	0.985234	0.00954102	2.21282	0.451912	1.0006	0.999403	0.452182	2.2115
P23927	Alpha-crystallin B chain	5.56438e-09	0.0436692	0.143539	0.00113897	0.288081	0.221805	0.281546	3.55182	0.529643	1.88807	1.88119	0.531578
Q5EBG6	Heat shock protein beta-6	3.71054e-06	0.04463	0.145432	0.0479519	0.409606	0.00204965	1.34946	0.741036	0.830006	1.20481	0.615065	1.62585
Q99KI0	Aconitate hydratase, mitochondrial	6.4259e-07	0.0455023	0.147007	0.0117073	0.451273	0.000563533	2.17006	0.460816	0.752203	1.32943	0.346627	2.88495
A0A1B0GR78;A0A1B0GRA5;P70302	Stromal interaction molecule 1	2.6664e-08	0.0459074	0.147059	0.00459003	0.995782	0.017062	0.585013	1.70936	0.996151	1.00386	1.70278	0.587273
Q3UGX2	Spectrin beta chain	2.08578e-07	0.0505114	0.160448	0.879831	0.0134277	0.000990536	0.960222	1.04143	1.33476	0.749201	1.39005	0.719399
Q60932	Voltage-dependent anion-selective channel protein 1	2.60927e-12	0.0512823	0.161539	0.00701484	0.799415	0.0450151	1.29566	0.771807	1.04674	0.955344	0.807883	1.2378
A0A0R4J016;Q32M08	tRNA-dihydrouridine synthase;tRNA-dihydrouridine(20a/20b) synthase [NAD(P)+]-like	0.00311291	0.0525873	0.164281	0.0069223	0.744905	0.0556135	1.60665	0.622415	1.12188	0.891359	0.698276	1.4321
Q9CQ69	Cytochrome b-c1 complex subunit 8	1.70415e-08	0.0548629	0.169985	0.0430613	0.855385	0.00941826	2.11833	0.472069	0.788068	1.26893	0.372023	2.68801
Q6ZQ73	Cullin-associated NEDD8-dissociated protein 2	6.49966e-07	0.0556316	0.170965	0.900442	0.0109262	0.0375183	1.06982	0.934735	1.50306	0.665309	1.40496	0.711763
Q9D1G1	Ras-related protein Rab-1B	8.33769e-05	0.0562942	0.171606	0.0836981	0.644723	0.00707215	0.566628	1.76483	1.16455	0.858702	2.05523	0.486564
P03899	NADH-ubiquinone oxidoreductase chain 3	7.43452e-07	0.0603242	0.179548	0.0170345	0.977181	0.0306083	1.59919	0.625315	1.01764	0.982668	0.636344	1.57148
P15864;P43277	Histone H1.2;Histone H1.3	1.31971e-10	0.0594217	0.179548	0.00928672	0.993644	0.0310817	0.640204	1.562	1.00213	0.99787	1.56534	0.638841
Q80XN0	D-beta-hydroxybutyrate dehydrogenase, mitochondrial	1.99533e-11	0.0601717	0.179548	0.072057	0.740203	0.00932235	1.66341	0.601174	0.883431	1.13195	0.531095	1.8829
A0A1Y7VLP0;P56379	RIKEN cDNA 2010107E04 gene (Fragment);6.8 kDa mitochondrial proteolipid	5.85691e-06	0.0641105	0.186924	0.0502235	0.894331	0.0144015	3.49378	0.286223	0.80583	1.24096	0.230647	4.33563
P58252	Elongation factor 2	4.92106e-11	0.0640456	0.186924	0.0407067	0.742139	0.0102669	1.47878	0.676233	0.864094	1.15728	0.584329	1.71136
Q9CQB4;Q9D855	Cytochrome b-c1 complex subunit 7	4.54015e-09	0.0642861	0.186924	0.0176974	0.974704	0.0216505	1.25132	0.799155	0.978677	1.02179	0.782114	1.27859
E9PYJ9	LIM domain-binding protein 3	4.35663e-10	0.0659869	0.187924	0.0103733	0.654361	0.106779	2.37866	0.420405	1.28386	0.778901	0.539742	1.85274
F6W2Q5;H3BK65;P42567;Q5JC28	Epidermal growth factor receptor substrate 15;Epidermal growth factor receptor substrate 15;Epidermal growth factor receptor substrate 15;Epidermal growth factor receptor pathway substrate 15 isoform B	1.68749e-05	0.0664236	0.187924	0.0155356	0.891444	0.0540438	2.00828	0.497939	1.1269	0.88739	0.561128	1.78212
Q91Z83	Myosin-7	1.74823e-14	0.066403	0.187924	0.0196941	0.966622	0.0391862	0.321406	3.11133	0.936624	1.06766	2.91415	0.343153
Q99JY0	Trifunctional enzyme subunit beta, mitochondrial	1.0584e-12	0.0666185	0.187924	0.232294	0.378484	0.00883128	1.30744	0.764854	0.831039	1.20331	0.635624	1.57326
P14115	60S ribosomal protein L27a	0.00283741	0.067521	0.189059	0.041869	0.789247	0.00497341	0.608169	1.64428	1.16796	0.856195	1.92045	0.520711
A0A075B5N9;A0A0G2JE31;P01674	Immunoglobulin kappa variable 3-7;Immunoglobulin kappa variable 3-7 (Fragment);Ig kappa chain V-III region PC 2154	1.37232e-11	0.0702173	0.195163	0.035743	0.992846	0.0263304	0.48606	2.05736	1.04284	0.958924	2.14549	0.466094
Q8BWM0	Prostaglandin E synthase 2	0.00160019	0.0708093	0.195372	0.000401942	0.234238	0.0761916	2.27643	0.439284	1.38308	0.723024	0.607565	1.64592
P48962	ADP/ATP translocase 1	3.13837e-13	0.0726915	0.197679	0.0287013	0.994657	0.0373455	1.39415	0.717281	1.00071	0.99929	0.71779	1.39316
Z4YJF5	Myomesin-1	3.83143e-12	0.0725183	0.197679	0.274319	0.362601	0.0106178	0.54962	1.81944	2.5024	0.399617	4.55296	0.219637
Q8BH59	Calcium-binding mitochondrial carrier protein Aralar1	2.0499e-11	0.0746394	0.200097	0.610943	0.145832	0.0133657	0.814546	1.22768	1.91732	0.521561	2.35385	0.424836
Q91YQ5	Dolichyl-diphosphooligosaccharide--protein glycosyltransferase subunit 1	1.72818e-05	0.0741647	0.200097	0.107303	0.824194	0.00971931	0.597138	1.67466	1.3119	0.762254	2.19698	0.455171
F7B227;O35459	Delta(3,5)-Delta(2,4)-dienoyl-CoA isomerase, mitochondrial (Fragment);Delta(3,5)-Delta(2,4)-dienoyl-CoA isomerase, mitochondrial	1.2081e-06	0.0760409	0.202419	0.0367878	0.99965	0.0343882	0.670536	1.49134	1.03721	0.964126	1.54684	0.646481
P48771	Cytochrome c oxidase subunit 7A2, mitochondrial	3.64548e-10	0.0797436	0.2098	0.0187846	0.783938	0.102976	0.713443	1.40165	0.910724	1.09803	1.27652	0.78338
Q924X2	Carnitine O-palmitoyltransferase 1, muscle isoform	1.83302e-10	0.0805151	0.2098	0.0297891	0.972192	0.054177	1.7671	0.565899	1.07486	0.93035	0.608265	1.64402
Q9CQ91	NADH dehydrogenase [ubiquinone] 1 alpha subcomplex subunit 3	6.93534e-11	0.0810337	0.2098	0.124436	0.513876	0.0123909	1.74199	0.574056	0.633691	1.57806	0.363774	2.74896
Q9D6K8	FUN14 domain-containing protein 2	1.00089e-05	0.0802623	0.2098	0.0150101	0.187815	0.554592	1.93234	0.517508	1.53862	0.649934	0.796247	1.25589
O88441	Metaxin-2	0.00152717	0.0867944	0.223186	0.0211618	0.976706	0.0754747	2.33324	0.428589	1.08855	0.91865	0.466543	2.14343
P01868;P01869	Ig gamma-1 chain C region secreted form;Ig gamma-1 chain C region, membrane-bound form	1.92388e-12	0.0907277	0.230168	0.0128995	0.293362	0.553997	0.283272	3.53018	0.437695	2.2847	1.54514	0.647191
P99027	60S acidic ribosomal protein P2	3.82063e-11	0.0906037	0.230168	0.188325	0.624313	0.0206547	1.3825	0.723325	0.847966	1.17929	0.613355	1.63038
P03903	NADH-ubiquinone oxidoreductase chain 4L	5.25855e-07	0.0947674	0.238814	0.0344472	0.921977	0.0895788	2.21761	0.450935	1.18853	0.841375	0.535951	1.86584
Q91ZJ5	UTP--glucose-1-phosphate uridylyltransferase	4.57892e-06	0.0954381	0.238911	0.497702	0.275249	0.0214236	1.26986	0.787488	0.716845	1.395	0.564506	1.77146
Q02788	Collagen alpha-2(VI) chain	9.21193e-10	0.0965794	0.240178	0.17384	0.695043	0.0252944	0.483222	2.06944	1.41768	0.705377	2.93381	0.340854
B2RQK7;Q8BWB1	Synaptopodin 2-like protein	2.82287e-09	0.0985454	0.241884	0.0480116	0.0692278	0.987828	0.401638	2.4898	0.429891	2.32617	1.07034	0.934279
Q5SX39	Myosin-4	9.3244e-14	0.09795	0.241884	0.0188175	0.492376	0.18563	3.21448	0.311093	1.48377	0.67396	0.46159	2.16643
A0A0A6YW67;contaminant_RS27A_HUMAN;E9Q4P0;E9Q5F6;E9Q9J0;E9QNP0;P0CG49;P0CG50;P62983;P62984;Q5SX22	MCG23377, isoform CRA_b;;KxDL motif-containing protein 1 (Fragment);Polyubiquitin-C (Fragment);Ubiquitin-60S ribosomal protein L40 (Fragment);KxDL motif-containing protein 1;Polyubiquitin-B;Polyubiquitin-C;Ubiquitin-40S ribosomal protein S27a;Ubiquitin-60S ribosomal protein L40;Polyubiquitin-B (Fragment)	1.02971e-11	0.10112	0.245743	0.0658947	0.996661	0.0545329	0.536933	1.86243	0.98742	1.01274	1.839	0.543774
O54734	Dolichyl-diphosphooligosaccharide--protein glycosyltransferase 48 kDa subunit	3.14118e-05	0.101418	0.245743	0.0378634	0.905473	0.105801	0.587663	1.70165	0.965245	1.03601	1.64251	0.608823
P51885	Lumican	6.61377e-07	0.102806	0.24752	0.0568144	0.997608	0.0669218	0.423841	2.35938	1.03037	0.970525	2.43103	0.411348
P52503	NADH dehydrogenase [ubiquinone] iron-sulfur protein 6, mitochondrial	6.2041e-07	0.105145	0.249967	0.0811335	0.980673	0.0514528	1.89304	0.528251	0.921954	1.08465	0.487023	2.05329
Q64727	Vinculin	7.04914e-05	0.104888	0.249967	0.0309889	0.726529	0.181298	0.629962	1.5874	0.87435	1.14371	1.38794	0.720492
E9Q1W3	Nebulin	6.32943e-13	0.110003	0.258267	0.47086	0.237881	0.0209468	0.78529	1.27342	1.69046	0.591554	2.15266	0.464541
P03930	ATP synthase protein 8	1.95826e-10	0.109616	0.258267	0.123772	0.894082	0.0428441	1.61244	0.620177	0.926914	1.07885	0.57485	1.73958
A0A1B0GSX6	PDZ and LIM domain 3, isoform CRA_a	2.29824e-10	0.112249	0.260411	0.0683814	0.999142	0.0751333	0.672339	1.48735	0.982766	1.01754	1.46171	0.684129
Q8CGY6	Protein unc-45 homolog B	0.000916045	0.112294	0.260411	0.0223461	0.41688	0.511591	0.608212	1.64416	0.760381	1.31513	1.25019	0.799877
P14094	Sodium/potassium-transporting ATPase subunit beta-1	7.34217e-12	0.115503	0.26622	0.0351575	0.655752	0.244281	0.455001	2.1978	0.700238	1.42809	1.53898	0.649781
Q9JHU4	Cytoplasmic dynein 1 heavy chain 1	1.60057e-08	0.117343	0.268822	0.0271548	0.286965	0.705632	0.58363	1.71341	0.719098	1.39063	1.23211	0.811614
Q9WV55	Vesicle-associated membrane protein-associated protein A	5.6742e-06	0.120261	0.273848	0.243955	0.517064	0.0307634	0.515874	1.93846	1.48056	0.675421	2.87	0.348432
Q9CXS4	Centromere protein V	0.00250396	0.127299	0.288137	0.133179	0.939241	0.0619656	1.65235	0.605197	0.89357	1.11911	0.540786	1.84916
P50608	Fibromodulin	7.2702e-06	0.128824	0.289853	0.222804	0.759023	0.0476687	0.781327	1.27987	1.12892	0.885805	1.44487	0.692103
P52480	Pyruvate kinase PKM	7.58401e-12	0.130407	0.291232	0.0577159	0.885883	0.163964	0.75386	1.32651	0.956624	1.04534	1.26897	0.788042
Q9JLV1	BAG family molecular chaperone regulator 3	0.0005837	0.130977	0.291232	0.0355396	0.733124	0.308703	0.232095	4.30858	0.458693	2.18011	1.97632	0.505992
P97807	Fumarate hydratase, mitochondrial	0.000102652	0.132474	0.292838	0.426091	0.411731	0.022944	1.39227	0.71825	0.705431	1.41757	0.506676	1.97365
P62196;Q8K1K2	26S proteasome regulatory subunit 8	6.50743e-09	0.135169	0.297058	0.73523	0.0320025	0.110463	1.18339	0.845031	2.18219	0.458256	1.84402	0.542295
Q9DCZ4	MICOS complex subunit Mic26	2.36539e-08	0.138875	0.303439	0.170388	0.902923	0.0665852	1.26049	0.793342	0.938631	1.06538	0.744656	1.3429
E9PZ16	Basement membrane-specific heparan sulfate proteoglycan core protein	8.73783e-09	0.142281	0.303853	0.0485744	0.867364	0.246319	0.53793	1.85898	0.824819	1.21239	1.53332	0.652179
P49813	Tropomodulin-1	2.28919e-08	0.141889	0.303853	0.188955	0.066035	0.877503	0.578147	1.72966	0.440783	2.26869	0.762406	1.31164
Q01853	Transitional endoplasmic reticulum ATPase	4.40545e-11	0.140593	0.303853	0.98474	0.100561	0.0886821	0.994949	1.00508	0.737868	1.35526	0.741614	1.34841
Q8BH80;Q9QY76	Vesicle-associated membrane protein, associated protein B and C;Vesicle-associated membrane protein-associated protein B	0.000454592	0.141723	0.303853	0.525481	0.416292	0.0497923	1.20935	0.826893	0.811536	1.23223	0.671054	1.49019
A0A075B5T4;A0A075B5W2;A0A075B5W3;A0A075B5X3;A0A075B5X7;A0A0A6YXC3;A0A0G2JFS5;P01749	Immunoglobulin heavy variable 1-4 (Fragment);Immunoglobulin heavy variable 1-52;Immunoglobulin heavy variable 1-53 (Fragment);Immunoglobulin heavy variable 1-64 (Fragment);Immunoglobulin heavy variable 1-69;Immunoglobulin heavy variable 1-52 (Fragment);Immunoglobulin heavy variable 1-69 (Fragment);Ig heavy chain V region 3	3.90453e-06	0.143872	0.305525	0.0682464	0.992176	0.149274	0.294884	3.39116	1.1892	0.840905	4.03275	0.24797
A2ABU4	Myomesin-3	8.99562e-11	0.14706	0.308826	0.318405	0.673651	0.0570881	0.847682	1.17969	1.098	0.910751	1.29529	0.772027
P61982	14-3-3 protein gamma	1.12972e-10	0.14667	0.308826	0.244026	0.0626823	0.793024	0.757552	1.32004	0.662686	1.50901	0.874772	1.14315
Q8VDN2	Sodium/potassium-transporting ATPase subunit alpha-1	4.7812e-07	0.150141	0.311831	0.117314	0.999668	0.111332	0.559238	1.78815	0.918906	1.08825	1.64314	0.60859
Q9Z2I9	Succinate--CoA ligase [ADP-forming] subunit beta, mitochondrial	6.53835e-06	0.149565	0.311831	0.332457	0.522563	0.0448666	1.48217	0.674687	0.736927	1.35699	0.497195	2.01128
P42125	Enoyl-CoA delta isomerase 1, mitochondrial	1.29123e-05	0.152187	0.314352	0.0791836	0.912356	0.188037	2.92853	0.341468	1.4363	0.696232	0.490452	2.03894
D3YU22;Q3UH68	LIM and calponin homology domains-containing protein 1	0.000565947	0.155439	0.317245	0.217156	0.943171	0.0662512	0.701166	1.42619	1.10606	0.904107	1.57746	0.633929
P14602	Heat shock protein beta-1	5.7271e-08	0.154805	0.317245	0.049497	0.432625	0.662073	0.518119	1.93006	0.644864	1.55072	1.24463	0.803454
P28481	Collagen alpha-1(II) chain	4.96441e-10	0.157783	0.317245	0.0744823	0.974434	0.192626	0.698922	1.43078	0.924311	1.08189	1.32248	0.756154
P35979	60S ribosomal protein L12	2.87009e-11	0.157298	0.317245	0.344216	0.67448	0.0647605	1.35447	0.738295	0.822254	1.21617	0.607066	1.64727
Q8CHS7	Dehydrogenase/reductase SDR family member 7C	1.03838e-07	0.157266	0.317245	0.309413	0.725316	0.066958	1.79864	0.555977	0.747111	1.33849	0.415377	2.40745
Q9CQA3	Succinate dehydrogenase [ubiquinone] iron-sulfur subunit, mitochondrial	9.98071e-10	0.161642	0.323285	0.308885	0.741564	0.0711578	0.827672	1.20821	1.13321	0.882451	1.36915	0.730379
Q9D6J6	NADH dehydrogenase [ubiquinone] flavoprotein 2, mitochondrial	3.82063e-11	0.162895	0.324075	0.908006	0.208863	0.0880558	0.928414	1.07711	1.52302	0.656589	1.64046	0.609586
Q8BMS1	Trifunctional enzyme subunit alpha, mitochondrial	6.48503e-12	0.165185	0.326911	0.147701	0.993969	0.118615	1.30347	0.76718	0.977729	1.02278	0.750094	1.33317
O70548	Telethonin	7.45999e-11	0.167477	0.326938	0.136257	0.99993	0.133132	0.68173	1.46686	1.03576	0.965477	1.51931	0.658195
P99024	Tubulin beta-5 chain	2.64424e-10	0.167435	0.326938	0.309563	0.856577	0.0668068	0.663975	1.50608	1.0917	0.916005	1.64419	0.608204
Q9D023	Mitochondrial pyruvate carrier 2	7.05527e-09	0.167794	0.326938	0.0657334	0.879865	0.202981	2.1952	0.45554	1.1643	0.858882	0.530387	1.88542
P00158	Cytochrome b	2.70272e-09	0.171125	0.329639	0.118258	0.993208	0.14503	3.49297	0.286289	1.08971	0.917677	0.311972	3.20542
P62751	60S ribosomal protein L23a	5.80875e-06	0.171737	0.329639	0.0655523	0.779094	0.380906	0.673301	1.48522	0.888585	1.12538	1.31974	0.757723
Q9CXJ4	ATP-binding cassette sub-family B member 8, mitochondrial	6.44835e-06	0.171796	0.329639	0.512805	0.408764	0.0613854	1.41019	0.709126	0.723602	1.38198	0.513125	1.94884
E9PWK1;Q9D379	Epoxide hydrolase;Epoxide hydrolase 1	2.14084e-11	0.175339	0.334738	0.699263	0.370713	0.0800549	1.43605	0.696355	0.572993	1.74522	0.399007	2.50622
F8VQJ3	Laminin subunit gamma-1	2.98381e-10	0.187412	0.354781	0.193916	0.979793	0.132279	0.383526	2.60738	0.91675	1.09081	2.39032	0.418354
Q9CQC7	NADH dehydrogenase [ubiquinone] 1 beta subcomplex subunit 4	4.52924e-10	0.187715	0.354781	0.155443	0.999725	0.162419	1.45985	0.685	1.00612	0.99392	0.68919	1.45098
A0A140LIU4;P56392	Cytochrome c oxidase subunit 7A1, mitochondrial;Cytochrome c oxidase subunit 7A1, mitochondrial	5.71242e-11	0.195641	0.355541	0.0974568	0.706255	0.412574	0.726925	1.37566	0.880948	1.13514	1.21188	0.825162
A2AQB2	Nebulin	1.46154e-11	0.191788	0.355541	0.669088	0.433753	0.0924866	0.898302	1.11321	1.22141	0.818723	1.35969	0.735461
F7B1B6;Q60936	Atypical kinase COQ8A, mitochondrial (Fragment);Atypical kinase COQ8A, mitochondrial	1.21483e-08	0.195277	0.355541	0.560376	0.540492	0.0931848	0.816637	1.22454	1.20858	0.827419	1.47994	0.675701
P0DP26;P0DP27;P0DP28;Q3UKW2	Calmodulin-1;Calmodulin-2;Calmodulin-3;Calmodulin-1	3.38931e-09	0.193391	0.355541	0.691612	0.419154	0.0947464	1.30931	0.76376	0.558758	1.78968	0.426758	2.34325
Q60714	Long-chain fatty acid transport protein 1	3.36045e-06	0.193192	0.355541	0.069779	0.382975	0.696631	3.00014	0.333318	1.93165	0.517693	0.643854	1.55315
Q9CR62	Mitochondrial 2-oxoglutarate/malate carrier protein	1.13665e-11	0.19373	0.355541	0.513739	0.583946	0.0920175	1.26379	0.79127	0.795795	1.25661	0.629689	1.58809
Q9DCJ5	NADH dehydrogenase [ubiquinone] 1 alpha subcomplex subunit 8	4.80462e-10	0.189088	0.355541	0.088576	0.471365	0.617223	1.59985	0.625057	1.33056	0.751562	0.831677	1.20239
Q9Z2I0	Mitochondrial proton/calcium exchanger protein	4.17006e-06	0.194653	0.355541	0.681403	0.430389	0.0954608	1.06973	0.934819	0.889484	1.12425	0.831507	1.20264
Q01149	Collagen alpha-2(I) chain	2.02312e-11	0.197782	0.357711	0.0928348	0.994966	0.163919	1.56729	0.638043	1.04574	0.95626	0.667228	1.49874
E9Q616	AHNAK nucleoprotein (desmoyokin)	1.4408e-10	0.204104	0.367387	0.106113	0.411909	0.73072	0.456063	2.19268	0.648281	1.54254	1.42147	0.703496
P62334	26S proteasome regulatory subunit 10B	3.13685e-07	0.208822	0.374099	0.998153	0.171894	0.106872	0.965938	1.03526	1.79023	0.558587	1.85336	0.539561
Q91VD9	NADH-ubiquinone oxidoreductase 75 kDa subunit, mitochondrial	1.37117e-11	0.211463	0.375616	0.117637	0.795581	0.376408	1.7953	0.557009	1.16477	0.858541	0.648785	1.54134
Q9JK37	Myozenin-1	2.99656e-12	0.211657	0.375616	0.239742	0.968515	0.15204	0.642562	1.55627	1.23473	0.809897	1.92157	0.520408
P19783	Cytochrome c oxidase subunit 4 isoform 1, mitochondrial	2.35754e-12	0.214504	0.378891	0.432321	0.11567	0.733052	0.821091	1.21789	0.706108	1.41621	0.859964	1.16284
A0A0R4J1N8;D3YVJ8;Q8CEE7	Retinol dehydrogenase 13;Retinol dehydrogenase 13 (Fragment);Retinol dehydrogenase 13	6.80196e-12	0.215963	0.379693	0.599447	0.55455	0.112226	1.12301	0.890466	0.868237	1.15176	0.773136	1.29343
Q80X68	Citrate synthase	4.55117e-06	0.22243	0.389252	0.23591	0.928006	0.163131	2.19476	0.45563	0.972035	1.02877	0.442888	2.25791
Q8CC35	Synaptopodin	2.89174e-09	0.22898	0.398868	0.147284	0.892351	0.332564	1.38583	0.721591	1.10725	0.903139	0.798982	1.25159
Q5SVJ0	Calcium/calmodulin-dependent protein kinase II, beta, isoform CRA_b	9.33911e-08	0.230484	0.399646	0.752923	0.448832	0.131543	0.882168	1.13357	1.25815	0.794819	1.4262	0.701164
A2AMM0	Caveolae-associated protein 4	1.30647e-05	0.233924	0.40376	0.255478	0.982415	0.184371	0.571959	1.74838	1.08838	0.9188	1.90289	0.525516
Q9ET78	Junctophilin-2	1.12681e-07	0.240713	0.413588	0.272106	0.976624	0.1877	0.866537	1.15402	1.02248	0.978011	1.17996	0.847483
Q9ERS2	NADH dehydrogenase [ubiquinone] 1 alpha subcomplex subunit 13	7.74904e-12	0.243561	0.416589	0.473179	0.75479	0.144038	1.26359	0.791394	0.818123	1.22231	0.647457	1.5445
G3UX26;Q60930	Voltage-dependent anion-selective channel protein 2	6.85541e-11	0.250985	0.425909	0.676372	0.14715	0.559037	0.908761	1.1004	0.790569	1.26491	0.869942	1.1495
O89104	Synaptophysin-like protein 2	1.66493e-08	0.252391	0.425909	0.955535	0.312344	0.189141	0.938303	1.06575	1.27886	0.781947	1.36295	0.733703
P62301;Q921R2	40S ribosomal protein S13	3.72674e-08	0.252312	0.425909	0.947261	0.320652	0.185713	1.11968	0.893112	0.742671	1.34649	0.663288	1.50764
A0A2I3BQF4;P62889	60S ribosomal protein L30	1.19101e-11	0.253931	0.426604	0.257862	0.960172	0.213902	1.3581	0.736325	0.927585	1.07807	0.683004	1.46412
G5E902;Q8VEM8	MCG10343, isoform CRA_b;Phosphate carrier protein, mitochondrial	2.79408e-12	0.257425	0.43056	0.227908	0.996605	0.261503	1.56037	0.640874	1.04557	0.956412	0.670082	1.49236
P51667	Myosin regulatory light chain 2, ventricular/cardiac muscle isoform	8.64757e-14	0.260423	0.433655	0.242105	0.999658	0.252874	0.590512	1.69345	1.241	0.805802	2.10157	0.475836
P63017	Heat shock cognate 71 kDa protein	4.12678e-12	0.267509	0.443501	0.303834	0.98058	0.219993	0.77393	1.29211	1.01206	0.988085	1.30769	0.764709
A0A1W2P756;P62075	Mitochondrial import inner membrane translocase subunit Tim13	1.61683e-12	0.269974	0.445634	0.307809	0.980099	0.222316	3.94823	0.253278	0.398845	2.50724	0.101019	9.89916
Q9WTX5	S-phase kinase-associated protein 1	0.000560376	0.275147	0.452197	0.157342	0.644838	0.732825	1.41127	0.708581	1.21962	0.819925	0.864202	1.15714
Q78IK2	Up-regulated during skeletal muscle growth protein 5	2.5611e-11	0.277117	0.453464	0.19038	0.868341	0.433312	1.26834	0.788435	1.08297	0.923386	0.853852	1.17116
Q9CPQ8	ATP synthase subunit g, mitochondrial	3.43219e-12	0.280929	0.457721	0.204183	0.912467	0.397999	1.82632	0.547549	1.2179	0.821088	0.666858	1.49957
P20108	Thioredoxin-dependent peroxide reductase, mitochondrial	0.00102904	0.287495	0.464415	0.150102	0.546226	0.755776	1.74382	0.573455	1.43993	0.694478	0.825735	1.21104
Q8BGH2	Sorting and assembly machinery component 50 homolog	1.78383e-09	0.286292	0.464415	0.148745	0.576874	0.721095	1.41655	0.705942	1.24913	0.800555	0.881815	1.13402
Q99KI3	ER membrane protein complex subunit 3	0.000992301	0.294769	0.474138	0.965875	0.419951	0.210818	0.928996	1.07643	1.26312	0.791692	1.35966	0.735478
P62274	40S ribosomal protein S29	1.31737e-08	0.297603	0.476669	0.632541	0.693649	0.194904	0.747345	1.33807	1.23102	0.812336	1.64719	0.607095
P07310	Creatine kinase M-type	1.2972e-12	0.303216	0.482841	0.403433	0.939436	0.236247	0.768769	1.30078	1.06196	0.941658	1.38137	0.723918
Q1XH17	Tripartite motif-containing protein 72	2.49984e-08	0.304011	0.482841	0.208944	0.533521	0.808419	1.65754	0.603305	1.36658	0.731754	0.824463	1.21291
O88990	Alpha-actinin-3	1.0418e-13	0.307713	0.483774	0.922057	0.428545	0.234857	0.941491	1.06215	1.55083	0.644815	1.64721	0.607088
P56382	ATP synthase subunit epsilon, mitochondrial	0.000737539	0.309061	0.483774	0.26539	0.979737	0.360817	2.83274	0.353016	1.34144	0.745467	0.47355	2.11171
P62754	40S ribosomal protein S6	3.60459e-10	0.310686	0.483774	0.333914	0.994836	0.285978	0.658066	1.5196	0.998454	1.00155	1.51726	0.659085
Q8CC88	von Willebrand factor A domain-containing protein 8	0.00643013	0.308765	0.483774	0.218055	0.46996	0.809799	16.1503	0.0619183	8.57539	0.116613	0.530974	1.88333
Q91WS0	CDGSH iron-sulfur domain-containing protein 1	1.30403e-10	0.310998	0.483774	0.942682	0.245876	0.410926	0.959125	1.04262	0.718188	1.39239	0.748795	1.33548
E9QJU4;Q8R4E4	Myozenin-3	7.70194e-08	0.319126	0.484456	0.400684	0.960723	0.263243	2.15722	0.46356	0.753129	1.32779	0.34912	2.86434
G3UW82	MCG140437, isoform CRA_d	7.56848e-14	0.316869	0.484456	0.238469	0.463726	0.90115	1.19485	0.836922	1.12688	0.887408	0.943108	1.06032
P13541	Myosin-3	5.68463e-10	0.312844	0.484456	0.227367	0.870484	0.488186	0.389003	2.57067	0.550673	1.81596	1.4156	0.706415
Q69ZW3	EH domain-binding protein 1	1.22043e-06	0.318093	0.484456	0.217765	0.732137	0.63076	1.20068	0.832861	1.09226	0.915534	0.9097	1.09926
Q8R5L1	Complement component 1 Q subcomponent-binding protein, mitochondrial	6.51142e-05	0.314657	0.484456	0.55734	0.801879	0.219196	0.835502	1.19689	1.14492	0.873421	1.37034	0.729745
Q9WV35	C->U-editing enzyme APOBEC-2	1.45478e-07	0.318408	0.484456	0.539098	0.827095	0.226078	0.686083	1.45755	1.14581	0.872746	1.67007	0.598777
Q60675	Laminin subunit alpha-2	3.0091e-08	0.322666	0.487871	0.268978	0.963953	0.401314	0.763528	1.30971	0.934731	1.06983	1.22423	0.816843
A2A547;P84099	Ribosomal protein L19;60S ribosomal protein L19	8.7615e-08	0.332875	0.499313	0.252936	0.966023	0.473656	1.16192	0.860648	1.02644	0.974237	0.883407	1.13198
Q5DTJ9	Myopalladin	1.43659e-06	0.332444	0.499313	0.697755	0.688873	0.232447	1.18587	0.843262	0.828141	1.20752	0.69834	1.43197
Q9JLH8	Tropomodulin-4	2.80512e-10	0.341474	0.510187	0.879755	0.522133	0.259098	0.892217	1.1208	1.20359	0.830849	1.34899	0.741297
P17665	Cytochrome c oxidase subunit 7C, mitochondrial	3.2495e-12	0.344576	0.512795	0.634343	0.772339	0.248065	1.33842	0.747147	0.729236	1.3713	0.544846	1.83538
Q8BXZ1	Protein disulfide-isomerase TMX3	0.00596308	0.348769	0.516999	0.937401	0.469794	0.28394	0.884292	1.13085	1.33139	0.751095	1.5056	0.664188
Q9CR68	Cytochrome b-c1 complex subunit Rieske, mitochondrial	2.23062e-11	0.353042	0.521289	0.963726	0.442215	0.301835	1.01731	0.982983	0.835423	1.197	0.821207	1.21772
D3YX08;D3Z0I8;D3Z3Z2;D3Z7P2;Q3UBX0	Transmembrane protein 109;Transmembrane protein 109 (Fragment);Transmembrane protein 109 (Fragment);Transmembrane protein 109 (Fragment);Transmembrane protein 109	1.57803e-05	0.355047	0.52221	0.269618	0.860706	0.561694	0.64373	1.55345	0.897429	1.11429	1.39411	0.717304
A2A930;A2A931;A2A933;A2A934;A2A935	PR domain zinc finger protein 16	4.12678e-12	0.357759	0.524159	0.818404	0.608656	0.266295	1.2789	0.781921	0.703357	1.42175	0.549969	1.81828
Q99M87	DnaJ homolog subfamily A member 3, mitochondrial	0.00054445	0.361492	0.527583	0.934851	0.490174	0.296503	1.13006	0.884911	0.736721	1.35737	0.651933	1.5339
Q9WTR5	Cadherin-13	1.16898e-06	0.363953	0.529132	0.27439	0.605176	0.830919	0.717392	1.39394	0.789777	1.26618	1.1009	0.908347
P20029	Endoplasmic reticulum chaperone BiP	1.75462e-11	0.367666	0.532482	0.432754	0.98196	0.332457	0.515319	1.94055	1.09226	0.915535	2.11958	0.471792
Q9JMC3	DnaJ homolog subfamily A member 4	0.0051904	0.370571	0.534641	0.687196	0.244152	0.620427	1.31804	0.758701	1.78455	0.560364	1.35394	0.738584
Q3TMP8	Trimeric intracellular cation channel type A	3.26075e-09	0.387481	0.556912	0.96673	0.482427	0.341245	1.1244	0.88936	2.26908	0.440706	2.01803	0.495532
P43274	Histone H1.4	4.07377e-09	0.391336	0.560322	0.310475	0.872348	0.600952	0.719799	1.38928	0.953404	1.04887	1.32454	0.754978
Q80X90	Filamin-B	5.53648e-09	0.398991	0.568951	0.331662	0.92155	0.5561	1.84498	0.54201	1.27657	0.78335	0.691913	1.44527
Q9DB20	ATP synthase subunit O, mitochondrial	6.71738e-13	0.400373	0.568951	0.54147	0.935086	0.338282	1.30111	0.768572	0.948471	1.05433	0.728968	1.3718
O70572	Sphingomyelin phosphodiesterase 2	0.000492432	0.403545	0.570348	0.373319	0.983172	0.474865	1.23907	0.807055	1.027	0.973711	0.828844	1.2065
P0DN34	NADH dehydrogenase [ubiquinone] 1 beta subcomplex subunit 1	0.000162866	0.404374	0.570348	0.400822	0.99733	0.439259	1.97896	0.505317	1.12682	0.887456	0.5694	1.75624
Q9JJZ2	Tubulin alpha-8 chain	9.99846e-07	0.409389	0.575276	0.51683	0.922567	0.360959	0.722394	1.38429	1.10622	0.90398	1.53132	0.65303
D3Z3L7;D3Z4D7;F8WJ99;Q9QZJ6	Microfibrillar-associated protein 5 (Fragment);Microfibrillar-associated protein 5;Microfibrillar-associated protein 5;Microfibrillar-associated protein 5	0.000631068	0.422437	0.587334	0.546432	0.911863	0.369415	0.684528	1.46086	1.45272	0.688366	2.12222	0.471206
D3Z3X4;Q9CQB5	CDGSH iron-sulfur domain-containing protein 2	1.29831e-06	0.419891	0.587334	0.618076	0.34533	0.891535	0.901048	1.10982	0.849863	1.17666	0.943194	1.06023
P09411	Phosphoglycerate kinase 1	6.83025e-10	0.422632	0.587334	0.817721	0.306228	0.709837	0.879116	1.13751	0.454055	2.20238	0.51649	1.93615
Q9CPU4	Microsomal glutathione S-transferase 3	2.82839e-07	0.437257	0.605433	0.47131	0.998643	0.441666	1.62662	0.614771	0.824311	1.21313	0.506763	1.97331
A0A0N4SVQ1;Q62425	Cytochrome c oxidase subunit NDUFA4	8.89413e-11	0.441612	0.609231	0.375055	0.91447	0.619161	1.16125	0.861142	1.04419	0.957682	0.899194	1.11211
Q8BMF4	Dihydrolipoyllysine-residue acetyltransferase component of pyruvate dehydrogenase complex, mitochondrial	8.73228e-12	0.450227	0.618858	0.367832	0.820391	0.733677	1.32551	0.754424	1.10517	0.90484	0.833765	1.19938
Q9JI91	Alpha-actinin-2	9.3244e-14	0.45293	0.620318	0.78598	0.36952	0.772181	1.19705	0.835388	1.34393	0.744089	1.1227	0.890711
Q91WD5	NADH dehydrogenase [ubiquinone] iron-sulfur protein 2, mitochondrial	1.78383e-09	0.459134	0.626544	0.48679	0.993427	0.478955	2.28544	0.437553	0.595928	1.67806	0.26075	3.83509
P00405	Cytochrome c oxidase subunit 2	6.71491e-10	0.462674	0.629104	0.46414	0.997284	0.507015	1.91565	0.522017	0.662808	1.50873	0.345997	2.8902
P47857	ATP-dependent 6-phosphofructokinase, muscle type	9.62837e-09	0.48463	0.656595	0.773696	0.406972	0.821939	0.877829	1.13917	0.724187	1.38086	0.824975	1.21216
P05202	Aspartate aminotransferase, mitochondrial	2.82755e-11	0.497198	0.668828	0.67684	0.437564	0.92183	1.09869	0.910171	1.13497	0.881082	1.03302	0.96804
Q3UN88	Mast cell protease 4, isoform CRA_a	4.91592e-08	0.496907	0.668828	0.782439	0.421307	0.827202	1.29851	0.770112	1.45255	0.688445	1.11863	0.893954
P54071	Isocitrate dehydrogenase [NADP], mitochondrial	2.74914e-10	0.499879	0.67005	0.429125	0.736547	0.873439	2.15662	0.46369	2.0537	0.486927	0.952278	1.05011
P20801	Troponin C, skeletal muscle	4.00529e-12	0.51708	0.690658	0.523076	0.997243	0.567515	0.660295	1.51447	0.950189	1.05242	1.43904	0.694909
P58774	Tropomyosin beta chain	4.26967e-12	0.527007	0.701439	0.796051	0.456806	0.846299	1.50452	0.664665	1.88116	0.531587	1.25034	0.799782
Q9D6U8	Protein FAM162A	0.0016619	0.539547	0.71561	0.98522	0.500136	0.592356	1.00376	0.996255	0.701692	1.42513	0.699064	1.43048
P35564	Calnexin	3.38001e-05	0.54192	0.716243	0.873856	0.782666	0.476186	0.848099	1.17911	1.25135	0.799135	1.47548	0.677745
A2AMQ5;Q6PBC0;Q99L43	Phosphatidate cytidylyltransferase;Cds2 protein;Phosphatidate cytidylyltransferase 2	0.00694562	0.545775	0.718826	0.761855	0.483929	0.896088	1.16992	0.85476	1.20651	0.828839	1.03127	0.969674
A0A0R4J275;Q7TMF3	NADH dehydrogenase [ubiquinone] 1 alpha subcomplex subunit 12	2.69056e-10	0.555598	0.729222	0.505895	0.936198	0.723078	0.705341	1.41775	0.888322	1.12572	1.25942	0.794015
P70362	Ubiquitin recognition factor in ER-associated degradation protein 1	0.000640647	0.557862	0.72966	0.747746	0.462445	0.890882	1.18131	0.846517	1.38242	0.723367	1.17025	0.854521
Q3UMR5	Calcium uniporter protein, mitochondrial	0.00419831	0.56496	0.736397	0.497452	0.71755	0.918807	0.786869	1.27086	0.865132	1.15589	1.09946	0.909536
P56695;Q3UN10	Wolframin	2.39759e-05	0.567341	0.736958	0.991236	0.641587	0.56145	0.964071	1.03727	1.18686	0.842557	1.23109	0.812285
A2AG06	Meiosis-specific coiled-coil domain-containing protein MEIOC	1.81187e-05	0.572546	0.738642	0.564191	0.660744	0.998899	0.851021	1.17506	0.861721	1.16047	1.01257	0.987583
Q9CQ54	NADH dehydrogenase [ubiquinone] 1 subunit C2	3.97298e-10	0.571142	0.738642	0.594669	0.557139	0.997581	1.56387	0.639438	1.47631	0.677365	0.944007	1.05931
P14152	Malate dehydrogenase, cytoplasmic	1.4939e-10	0.580341	0.746153	0.985744	0.566516	0.668757	0.991865	1.0082	0.848625	1.17838	0.855586	1.16879
M0QW57;Q3MI48	Junctional sarcoplasmic reticulum protein 1, isoform CRA_b;Junctional sarcoplasmic reticulum protein 1	2.51222e-07	0.582771	0.746737	0.567672	0.984651	0.673719	0.695719	1.43736	0.846999	1.18064	1.21744	0.821393
A2AP32;Q3UIU2	NADH dehydrogenase [ubiquinone] 1 beta subcomplex subunit 6	5.34261e-06	0.592508	0.756608	0.670402	0.592832	0.975405	1.51879	0.65842	1.77358	0.563832	1.16776	0.856341
Q9WV06	Ankyrin repeat domain-containing protein 2	0.000532727	0.594478	0.756608	0.991453	0.569189	0.639978	0.980707	1.01967	1.34255	0.744851	1.36896	0.730481
P47757	F-actin-capping protein subunit beta	3.1269e-08	0.603388	0.765372	0.595669	0.684134	0.989258	0.817357	1.22345	0.865607	1.15526	1.05903	0.944259
Q9CQD1	Ras-related protein Rab-5A	0.000487485	0.60791	0.768528	0.571737	0.679751	0.995464	0.748552	1.33591	0.865296	1.15567	1.15596	0.865083
Q08857	Platelet glycoprotein 4	7.22169e-08	0.610113	0.768743	0.54954	0.917692	0.852353	1.83029	0.546361	1.27861	0.782099	0.698582	1.43147
Q7TQ48	Sarcalumenin	6.31343e-11	0.616811	0.7746	0.914386	0.566253	0.812606	0.88095	1.13514	0.587653	1.70168	0.667068	1.4991
P01942;Q91VB8	Hemoglobin subunit alpha;Alpha globin 1	0.00125148	0.623363	0.777661	0.993818	0.69161	0.624776	1.04447	0.957425	1.43591	0.696423	1.37478	0.727392
P62855	40S ribosomal protein S26	1.00577e-10	0.621358	0.777661	0.897206	0.568658	0.836468	1.5644	0.639222	2.51925	0.396944	1.61036	0.62098
Q9EP69	Phosphatidylinositide phosphatase SAC1	0.00422692	0.626423	0.778908	0.883118	0.825317	0.567333	0.915287	1.09255	1.25794	0.794951	1.37437	0.727609
F6RQN3	Sarcoplasmic/endoplasmic reticulum calcium ATPase 1 (Fragment)	1.842e-09	0.634869	0.785082	0.784493	0.950087	0.596772	1.88683	0.529989	1.09206	0.9157	0.57878	1.72777
Q9D880	Mitochondrial import inner membrane translocase subunit TIM50	8.89188e-09	0.635542	0.785082	0.641201	0.708968	0.999902	0.743205	1.34552	0.794411	1.25879	1.0689	0.935543
J3QMG3;Q60931	Voltage-dependent anion-selective channel protein 3	8.73228e-12	0.644221	0.79321	0.595646	0.906941	0.846793	1.12978	0.885129	1.03478	0.966388	0.915916	1.0918
E9PX70;Q60847	Collagen alpha-1(XII) chain	1.20219e-06	0.647571	0.794747	0.661155	0.997849	0.70025	0.846819	1.18089	1.08131	0.924801	1.27691	0.783139
A0A0G2JFH2	Microtubule-associated protein (Fragment)	0.000141011	0.656296	0.799949	0.608488	0.867045	0.898231	0.82306	1.21498	0.918261	1.08902	1.11567	0.896325
F6QYE1;O09161	Calsequestrin;Calsequestrin-2	5.87995e-07	0.660275	0.799949	0.922548	0.857288	0.60129	0.836929	1.19484	0.486739	2.05449	0.581578	1.71946
P51150	Ras-related protein Rab-7a	1.25324e-09	0.657507	0.799949	0.952381	0.611004	0.775095	0.97648	1.02409	0.843121	1.18607	0.863429	1.15817
Q8CGC7	Bifunctional glutamate/proline--tRNA ligase	9.25635e-06	0.658634	0.799949	0.78623	0.964341	0.629256	1.10862	0.902019	0.972585	1.02819	0.877291	1.13987
P07901	Heat shock protein HSP 90-alpha	5.05495e-10	0.665578	0.801237	0.703521	0.999979	0.707667	1.31008	0.763314	1.00216	0.997847	0.764961	1.30726
P68134	Actin, alpha skeletal muscle	1.74823e-14	0.665176	0.801237	0.723528	0.674226	0.996515	0.350559	2.85259	0.108323	9.23163	0.309001	3.23623
B8JJE0;D3YYF1;Q8VHN7	Adhesion G protein-coupled receptor V1;Adhesion G protein-coupled receptor V1;G-protein coupled receptor 98	1.20805e-07	0.67115	0.80538	0.845586	0.88202	0.615353	3.71925	0.268871	0.556724	1.79622	0.149687	6.6806
O35129	Prohibitin-2	1.41336e-09	0.679078	0.812315	0.674563	0.990109	0.756758	1.07252	0.932386	1.00493	0.995094	0.936983	1.06726
F6RDH3	Nebulin (Fragment)	0.000348038	0.681528	0.812674	0.98824	0.740237	0.659237	0.969835	1.0311	1.15597	0.865072	1.19193	0.838977
Q9CQZ6	NADH dehydrogenase [ubiquinone] 1 beta subcomplex subunit 3	7.34217e-12	0.683771	0.812784	0.982599	0.669687	0.778065	0.977452	1.02307	0.8565	1.16754	0.876257	1.14122
A2AM65;Q3TEA8;Z4YKA3;Z4YKB8	Heterochromatin protein 1-binding protein 3 (Fragment);Heterochromatin protein 1-binding protein 3;Heterochromatin protein 1-binding protein 3;Heterochromatin protein 1-binding protein 3	0.00284645	0.691678	0.817044	0.987004	0.668725	0.753302	1.00745	0.992607	1.08679	0.920138	1.07876	0.926992
F6RT34;F6RWW8;F6TYB7;F6VME3;F6ZIA4;F7A0B0;P04370	Myelin basic protein (Fragment);Myelin basic protein (Fragment);Myelin basic protein (Fragment);Myelin basic protein (Fragment);Myelin basic protein (Fragment);Myelin basic protein (Fragment);Myelin basic protein	0.00234923	0.690925	0.817044	0.673848	0.748506	0.991891	0.623115	1.60484	0.552221	1.81087	0.886227	1.12838
E9QQ25;Q62407	Striated muscle-specific serine/threonine-protein kinase	4.69274e-05	0.698638	0.820141	0.912969	0.887336	0.657891	1.18336	0.845052	0.861168	1.16121	0.727732	1.37413
P08249	Malate dehydrogenase, mitochondrial	1.90153e-10	0.696567	0.820141	0.93635	0.85905	0.658917	1.48151	0.674988	0.969515	1.03144	0.654411	1.52809
A2AKU9	ATP synthase subunit gamma	3.83143e-12	0.711745	0.827814	0.685977	0.965979	0.832493	1.96907	0.507854	0.783746	1.27592	0.398028	2.51238
P14148	60S ribosomal protein L7	6.04525e-08	0.711368	0.827814	0.981248	0.696546	0.806314	1.07348	0.931546	1.18259	0.845598	1.10164	0.907736
Q9JKB3	Y-box-binding protein 3	1.271e-09	0.708158	0.827814	0.96304	0.833714	0.680676	1.0676	0.936682	0.880407	1.13584	0.824661	1.21262
B1AU25;Q9Z0X1	Apoptosis-inducing factor 1, mitochondrial;Apoptosis-inducing factor 1, mitochondrial	7.80494e-05	0.73309	0.837184	0.701692	0.875482	0.948122	1.20159	0.832231	1.17592	0.850396	0.97864	1.02183
P15089	Mast cell carboxypeptidase A	4.57892e-06	0.732212	0.837184	0.977584	0.811362	0.70465	1.18886	0.841139	0.536825	1.8628	0.451545	2.21462
Q61102	ATP-binding cassette sub-family B member 7, mitochondrial	0.00145566	0.729098	0.837184	0.690099	0.932065	0.903335	0.799808	1.2503	0.900956	1.10993	1.12647	0.887733
Q9CQQ7	ATP synthase F(0) complex subunit B1, mitochondrial	2.78125e-11	0.724162	0.837184	0.694244	0.955089	0.8589	0.661929	1.51074	0.780873	1.28062	1.17969	0.847679
Q9Z1P6	NADH dehydrogenase [ubiquinone] 1 alpha subcomplex subunit 7	3.59737e-07	0.727373	0.837184	0.982428	0.79803	0.732594	1.09298	0.914929	0.30444	3.28472	0.278541	3.59013
V9GXQ2	Uncharacterized protein	4.53547e-06	0.729311	0.837184	0.834609	0.713821	0.960573	0.445942	2.24244	0.194432	5.14319	0.436002	2.29357
B1AR69	Myosin, heavy polypeptide 13, skeletal muscle	2.62729e-07	0.747473	0.841078	0.831401	0.736928	0.984996	1.06766	0.936628	1.12763	0.886819	1.05617	0.946821
B7FAU9;B7FAV1;Q8BTM8	Filamin, alpha;Filamin, alpha (Fragment);Filamin-A	1.12972e-10	0.749512	0.841078	0.821455	0.981311	0.725772	0.80334	1.2448	1.00492	0.995104	1.25093	0.799407
O35593	26S proteasome non-ATPase regulatory subunit 14	7.80985e-05	0.74536	0.841078	0.726163	0.986848	0.816116	1.58014	0.632856	1.2211	0.818936	0.772778	1.29403
O54724	Caveolae-associated protein 1	3.40312e-06	0.741996	0.841078	0.74027	0.991775	0.811033	0.895939	1.11615	1.05621	0.946778	1.17889	0.848255
P67778	Prohibitin	9.82911e-12	0.74985	0.841078	0.725881	0.865841	0.965746	1.21918	0.820223	1.09898	0.909938	0.901405	1.10938
Q99MR9	Protein phosphatase 1 regulatory subunit 3A	0.00013989	0.743889	0.841078	0.986652	0.738794	0.835869	0.9383	1.06576	0.761867	1.31257	0.811965	1.23158
Q8R1I1	Cytochrome b-c1 complex subunit 9	6.00696e-09	0.765142	0.855692	0.999953	0.790858	0.796115	1.03821	0.963199	0.844083	1.18472	0.813019	1.22998
D3Z041;P41216	Long-chain-fatty-acid--CoA ligase 1	2.27778e-11	0.774566	0.863675	0.861959	0.760929	0.981289	1.19182	0.839055	1.17001	0.854694	0.981703	1.01864
P14869	60S acidic ribosomal protein P0	3.38264e-11	0.789437	0.87143	0.764322	0.971919	0.916586	1.18058	0.847043	1.09081	0.916752	0.923961	1.0823
Q791V5	Mitochondrial carrier homolog 2	1.91071e-07	0.792266	0.87143	0.804329	0.998272	0.834684	0.85443	1.17037	0.914276	1.09376	1.07004	0.934543
Q8R404	MICOS complex subunit MIC13	2.92061e-07	0.784608	0.87143	0.796974	0.999979	0.837185	0.757744	1.31971	1.25115	0.799266	1.65115	0.605639
Q922Q1	Mitochondrial amidoxime reducing component 2	0.00751456	0.79142	0.87143	0.822925	0.800462	0.999081	1.1489	0.870401	1.27896	0.781885	1.11321	0.898304
Q9DAV9	Trimeric intracellular cation channel type B	6.26377e-05	0.793047	0.87143	0.768383	0.953986	0.915886	0.94479	1.05844	0.971767	1.02905	1.02855	0.97224
Q8K0E8	Fibrinogen beta chain	7.62532e-07	0.796536	0.872726	0.927292	0.954888	0.771057	1.09118	0.916439	0.957569	1.04431	0.877554	1.13953
Q9JIF9	Myotilin	1.83891e-12	0.807999	0.880425	0.783972	0.938465	0.943351	1.06937	0.935133	1.03415	0.966975	0.96707	1.03405
Q9QZZ6	Dermatopontin	6.82572e-09	0.80822	0.880425	0.975461	0.899235	0.791642	0.974339	1.02634	1.21109	0.825702	1.24299	0.804513
D3YU50	Myosin-binding protein C, slow-type	2.6393e-13	0.816363	0.886739	0.950329	0.79376	0.937028	0.894587	1.11783	0.823073	1.21496	0.920059	1.08689
G5E814;Q9D8B4	MCG5603;NADH dehydrogenase [ubiquinone] 1 alpha subcomplex subunit 11	1.21477e-09	0.829767	0.893779	0.823343	0.994822	0.901287	1.51976	0.657998	1.27169	0.786353	0.836772	1.19507
Q6IFX2	Keratin, type I cytoskeletal 42	9.3244e-14	0.829938	0.893779	0.818558	0.995798	0.885135	3.1969	0.312803	1.27482	0.784427	0.398766	2.50773
Q9Z0U1	Tight junction protein ZO-2	2.37882e-10	0.827103	0.893779	0.816893	0.899112	0.984813	0.542505	1.8433	0.354843	2.81814	0.654083	1.52886
B2RPU8;D3Z5B1;Q9D1L0	MCG130675;Zinc finger, BED type-containing 5 (Fragment);Coiled-coil-helix-coiled-coil-helix domain-containing protein 2	0.00477186	0.850812	0.903432	0.940733	0.834152	0.968543	0.910138	1.09873	0.852789	1.17262	0.936989	1.06725
P08882;P08883;P08884;P13366	Granzyme C;Granzyme F;Granzyme E;Granzyme G	0.00951042	0.850852	0.903432	0.998007	0.877228	0.850887	1.06163	0.941945	0.826442	1.21001	0.778463	1.28458
P14733	Lamin-B1	0.000205419	0.850177	0.903432	0.834498	0.972657	0.93514	1.1101	0.900822	1.06163	0.941945	0.956342	1.04565
Q9CR57	60S ribosomal protein L14	2.88749e-07	0.844701	0.903432	0.883359	0.851641	0.99764	0.881823	1.13401	0.819617	1.22008	0.929457	1.0759
Q9DCS9	NADH dehydrogenase [ubiquinone] 1 beta subcomplex subunit 10	1.99533e-11	0.841669	0.903432	0.826678	0.975941	0.924421	0.858899	1.16428	0.958576	1.04321	1.11605	0.896015
D3YYZ9;D3Z233;E9PYV4;Q3UW53	Protein Niban (Fragment);Protein Niban;Protein Niban;Protein Niban	3.91851e-11	0.85966	0.910229	0.842911	0.957574	0.958733	1.31527	0.7603	0.842796	1.18653	0.640778	1.5606
A0A0R4J1B1;A2A6H6;A2A6I8;A2A6J0;A2A6J1;J3QP61;Q9QZ47;Z4YJU0;Z4YKE7;Z4YKF8;Z4YKG3;Z4YKG8;Z4YKH8;Z4YNB2	Troponin T, fast skeletal muscle;Troponin T, fast skeletal muscle;Troponin T, fast skeletal muscle;Troponin T, fast skeletal muscle;Troponin T, fast skeletal muscle;Troponin T, fast skeletal muscle;Troponin T, fast skeletal muscle;Troponin T, fast skeletal muscle;Troponin T, fast skeletal muscle;Troponin T, fast skeletal muscle;Troponin T, fast skeletal muscle;Troponin T, fast skeletal muscle;Tro…	6.32943e-13	0.869072	0.913615	0.867096	0.993579	0.915344	1.05471	0.948124	1.0192	0.981166	0.966324	1.03485
P99028	Cytochrome b-c1 complex subunit 6, mitochondrial	2.94334e-11	0.87011	0.913615	0.991522	0.868663	0.903345	0.935478	1.06897	1.43394	0.69738	1.53284	0.652383
Q9D8E6	60S ribosomal protein L4	1.22932e-09	0.867816	0.913615	0.999756	0.882248	0.891826	1.00053	0.999471	1.0712	0.933532	1.07063	0.934026
P35293	Ras-related protein Rab-18	0.000106831	0.881026	0.922515	0.999876	0.894595	0.88859	1.10656	0.903702	0.905908	1.10387	0.81867	1.22149
Q9D1I2	Caspase recruitment domain-containing protein 19	0.00158166	0.885013	0.924129	0.999517	0.901384	0.889704	0.981064	1.0193	1.0705	0.934141	1.09116	0.916453
A0A1B0GT92;Q9Z1E4	Glycogen [starch] synthase;Glycogen [starch] synthase, muscle	4.33665e-08	0.889661	0.926424	0.891637	0.996709	0.923923	1.06403	0.939822	1.02403	0.97653	0.962409	1.03906
Q02013	Aquaporin-1	5.27573e-08	0.89388	0.92826	0.904545	0.915508	0.999615	1.10903	0.90169	1.05078	0.951671	0.947481	1.05543
Q9CPQ3	Mitochondrial import receptor subunit TOM22 homolog	4.08777e-06	0.897812	0.929789	0.887565	0.957517	0.981391	0.933955	1.07072	0.980737	1.01964	1.05009	0.952299
P11531	Dystrophin	6.2628e-09	0.911524	0.94141	0.9993	0.93232	0.918707	1.01924	0.981124	1.068	0.936331	1.04784	0.954345
A2AKD7;Q61234	Alpha-1-syntrophin	4.21125e-05	0.91568	0.943125	0.978539	0.972673	0.906271	0.967875	1.03319	1.01721	0.983083	1.05097	0.951501
P10922	Histone H1.0	5.74049e-06	0.924763	0.949892	0.973809	0.916642	0.98269	1.13546	0.880697	1.21469	0.823258	1.06977	0.93478
Q9JJW5	Myozenin-2	8.22802e-13	0.933315	0.956079	0.939084	0.949246	0.999495	1.08752	0.919528	1.06792	0.936396	0.981986	1.01834
P35385	Heat shock protein beta-7	6.98977e-05	0.94781	0.965793	0.947815	0.959916	0.99893	0.450772	2.21842	0.785647	1.27284	1.74289	0.573759
Q99JB8	Protein kinase C and casein kinase II substrate protein 3	2.31091e-07	0.947908	0.965793	0.95162	0.961708	0.99937	1.32493	0.754759	1.18103	0.846721	0.891391	1.12184
Q9DC70	NADH dehydrogenase [ubiquinone] iron-sulfur protein 7, mitochondrial	4.44789e-10	0.956313	0.971738	0.982538	0.992186	0.952217	1.08159	0.924568	0.885886	1.12881	0.819062	1.22091
P14131	40S ribosomal protein S16	7.00591e-10	0.977965	0.988425	0.980341	0.98312	0.999891	1.03763	0.963732	1.07547	0.929827	1.03646	0.96482
Q9D5T0	ATPase family AAA domain-containing protein 1	9.18988e-05	0.97784	0.988425	0.986919	0.998702	0.977523	1.04773	0.954446	0.924033	1.08221	0.88194	1.13386
Q9ESJ4	NCK-interacting protein with SH3 domain	0.00669685	0.981116	0.988965	0.995908	0.979226	0.993483	1.06935	0.935146	1.05438	0.948422	0.986001	1.0142
Q9D6J5	NADH dehydrogenase [ubiquinone] 1 beta subcomplex subunit 8, mitochondrial	3.84281e-09	0.990944	0.996215	0.99049	0.999119	0.995379	0.952095	1.05032	0.981724	1.01862	1.03112	0.96982
P56480	ATP synthase subunit beta, mitochondrial	5.80878e-12	0.998177	0.998177	0.999596	0.999391	0.997996	1.04983	0.952532	1.01505	0.985177	0.966864	1.03427
Q9CZ13	Cytochrome b-c1 complex subunit 1, mitochondrial	1.26629e-12	0.995885	0.998177	0.999545	0.995643	0.997999	0.995054	1.00497	0.988736	1.01139	0.993651	1.00639
A0A075B5K8;A0A075B5N0;A0A0B4J1I0;A0A0G2JDE5;A0A140T8M0;A0A140T8M9;A0A140T8N1;F6XWB2;P01631	Immunoglobulin kappa variable 1-99;Immunoglobulin kappa variable 1-35;Immunoglobulin kappa variable 1-110 (Fragment);Immunoglobulin kappa variable 1-35 (Fragment);Immunoglobulin kappa variable 1-117 (Fragment);Immunoglobulin kappa chain variable 1-122 (Fragment);Immunoglobulin kappa chain variable 1-88 (Fragment);Immunoglobulin kappa variable 1-99 (Fragment);Ig kappa chain V-II region 26-10	0.000128709	#N/A	#N/A	#N/A	#N/A	#N/A	#N/A	#N/A	#N/A	#N/A	#N/A	#N/A
A0A075B5P3;A0A0A6YVP0;P01867	Immunoglobulin heavy constant gamma 2B (Fragment);Immunoglobulin heavy constant gamma 2B (Fragment);Ig gamma-2B chain C region	6.90227e-12	#N/A	#N/A	#N/A	#N/A	#N/A	#N/A	#N/A	#N/A	#N/A	#N/A	#N/A
A0A075B5P6;A0A075B6A0;P01872	Immunoglobulin heavy constant mu (Fragment);Immunoglobulin heavy constant mu (Fragment);Immunoglobulin heavy constant mu	1.55321e-08	#N/A	#N/A	#N/A	#N/A	#N/A	#N/A	#N/A	#N/A	#N/A	#N/A	#N/A
A0A087WPL5;E9QNN1	ATP-dependent RNA helicase A	1.84422e-09	#N/A	#N/A	#N/A	#N/A	#N/A	#N/A	#N/A	#N/A	#N/A	#N/A	#N/A
A0A087WR45;Q3UKG2	Proline-rich basic protein 1;Proline-rich basic protein 1 (Fragment)	3.16168e-06	#N/A	#N/A	#N/A	#N/A	#N/A	#N/A	#N/A	#N/A	#N/A	#N/A	#N/A
A0A087WR50;A0A087WS56;A0A087WSN6;B7ZNJ1;B9EHT6;Q3UHL6	Fibronectin 1, isoform CRA_d;Fibronectin;Fibronectin 1, isoform CRA_c;Fibronectin;Fibronectin;Fibronectin	0.000323243	#N/A	#N/A	#N/A	#N/A	#N/A	#N/A	#N/A	#N/A	#N/A	#N/A	#N/A
A0A0A0MQM0;P63242	Eukaryotic translation initiation factor 5A (Fragment);Eukaryotic translation initiation factor 5A-1	1.85231e-08	#N/A	#N/A	#N/A	#N/A	#N/A	#N/A	#N/A	#N/A	#N/A	#N/A	#N/A
A0A0A6YY29;Q9CXW3	Calcyclin-binding protein (Fragment);Calcyclin-binding protein	0.00396212	#N/A	#N/A	#N/A	#N/A	#N/A	#N/A	#N/A	#N/A	#N/A	#N/A	#N/A
A0A0B4J1H7;A0A0B4J1H8	Immunoglobulin kappa variable 1-135 (Fragment);Immunoglobulin kappa variable 1-133 (Fragment)	7.73045e-11	#N/A	#N/A	#N/A	#N/A	#N/A	#N/A	#N/A	#N/A	#N/A	#N/A	#N/A
A0A0G2JDI9;P55096	ATP-binding cassette sub-family D member 3	0.000373867	#N/A	#N/A	#N/A	#N/A	#N/A	#N/A	#N/A	#N/A	#N/A	#N/A	#N/A
A0A0G2JDL9;P62835	MCG10748, isoform CRA_b;Ras-related protein Rap-1A	3.74623e-05	#N/A	#N/A	#N/A	#N/A	#N/A	#N/A	#N/A	#N/A	#N/A	#N/A	#N/A
A0A0G2JEP0;Q61584	Fragile X mental retardation syndrome-related protein 1	0.00373627	#N/A	#N/A	#N/A	#N/A	#N/A	#N/A	#N/A	#N/A	#N/A	#N/A	#N/A
A0A0G2JFK7;D3Z2F7;D3Z2F8;H7BWZ3;Q9JM76	Actin-related protein 2/3 complex subunit 3 (Fragment);Actin-related protein 2/3 complex subunit 3;Actin-related protein 2/3 complex subunit 3;Actin-related protein 2/3 complex subunit 3;Actin-related protein 2/3 complex subunit 3	2.69056e-10	#N/A	#N/A	#N/A	#N/A	#N/A	#N/A	#N/A	#N/A	#N/A	#N/A	#N/A
A0A0J9YUI1;D3Z4U3;P61087	Ubiquitin-conjugating enzyme E2 K	0.00050316	#N/A	#N/A	#N/A	#N/A	#N/A	#N/A	#N/A	#N/A	#N/A	#N/A	#N/A
A0A0J9YUS5;E9PVC5;E9PVC6;E9Q9E1;Q6NZJ6	Eukaryotic translation initiation factor 4 gamma 1	7.62264e-08	#N/A	#N/A	#N/A	#N/A	#N/A	#N/A	#N/A	#N/A	#N/A	#N/A	#N/A
A0A0N4SV32;Q3UMP4;Q9CY58	Plasminogen activator inhibitor 1 RNA-binding protein	3.14704e-06	#N/A	#N/A	#N/A	#N/A	#N/A	#N/A	#N/A	#N/A	#N/A	#N/A	#N/A
A0A0N4SV57;A0A0N4SW89;P97429	Annexin (Fragment);Annexin (Fragment);Annexin A4	1.08904e-07	#N/A	#N/A	#N/A	#N/A	#N/A	#N/A	#N/A	#N/A	#N/A	#N/A	#N/A
A0A0N4SV66;C0HKE1;C0HKE2;C0HKE3;C0HKE4;C0HKE5;C0HKE6;C0HKE7;C0HKE8;C0HKE9;Q8BFU2;Q8CGP4;Q8CGP5;Q8CGP6;Q8CGP7;Q8R1M2	Histone H2A;Histone H2A type 1-B;Histone H2A type 1-C;Histone H2A type 1-D;Histone H2A type 1-E;Histone H2A type 1-G;Histone H2A type 1-I;Histone H2A type 1-N;Histone H2A type 1-O;Histone H2A type 1-P;Histone H2A type 3;Histone H2A;Histone H2A type 1-F;Histone H2A type 1-H;Histone H2A type 1-K;Histone H2A.J	1.15122e-13	#N/A	#N/A	#N/A	#N/A	#N/A	#N/A	#N/A	#N/A	#N/A	#N/A	#N/A
A0A0N4SVE0;A0A0N4SWE9;A0A0U1RNP5;A0A0U1RNR3;Q9DCW4	Uncharacterized protein;Uncharacterized protein;Electron transfer flavoprotein subunit beta (Fragment);Electron transfer flavoprotein subunit beta (Fragment);Electron transfer flavoprotein subunit beta	0.0002231	#N/A	#N/A	#N/A	#N/A	#N/A	#N/A	#N/A	#N/A	#N/A	#N/A	#N/A
A0A0R3P9C8;Q9DC69	NADH dehydrogenase [ubiquinone] 1 alpha subcomplex subunit 9, mitochondrial;NADH dehydrogenase [ubiquinone] 1 alpha subcomplex subunit 9, mitochondrial	7.65963e-09	#N/A	#N/A	#N/A	#N/A	#N/A	#N/A	#N/A	#N/A	#N/A	#N/A	#N/A
A0A0R4J093;Q9DBP5	UMP-CMP kinase	4.17006e-06	#N/A	#N/A	#N/A	#N/A	#N/A	#N/A	#N/A	#N/A	#N/A	#N/A	#N/A
A0A0R4J0J1;A0A0R4J1D0;P59108;Q0VE82;Q1RLL3;Q3UYN2;Q8BLR2;Q8BT60;Q8JZW4;Q9D6C8;Q9DC53;Q9Z140	Copine-9;Copine-2;Copine-2;Copine-7;Copine-9;Copine-6;Copine-4;Copine-3;Copine-5;Copine-4;Copine-8;Copine-6	2.60078e-08	#N/A	#N/A	#N/A	#N/A	#N/A	#N/A	#N/A	#N/A	#N/A	#N/A	#N/A
A0A0R4J0K2;A2AGT5;K3W4R5;Z4YL78	Cytoskeleton-associated protein 5	0.000359659	#N/A	#N/A	#N/A	#N/A	#N/A	#N/A	#N/A	#N/A	#N/A	#N/A	#N/A
A0A0R4J194;A2A542;A2A545	Voltage-dependent L-type calcium channel subunit beta-1;Voltage-dependent L-type calcium channel subunit beta-1;Calcium channel, voltage-dependent, beta 1 subunit, isoform CRA_b	0.000846402	#N/A	#N/A	#N/A	#N/A	#N/A	#N/A	#N/A	#N/A	#N/A	#N/A	#N/A
A0A0R4J1A8;A0A0R4J1B0;A2A6I0;A2A6I3;A2A6I5;Z4YKD9	Troponin T, fast skeletal muscle;Troponin T, fast skeletal muscle;Troponin T, fast skeletal muscle;Troponin T, fast skeletal muscle;Troponin T, fast skeletal muscle;Troponin T, fast skeletal muscle	0.000625371	#N/A	#N/A	#N/A	#N/A	#N/A	#N/A	#N/A	#N/A	#N/A	#N/A	#N/A
A0A0R4J1E2;A0A0R4J1L2;E9QN08;F6ZFU0;P57776;Q80T06;Q91VK2	Elongation factor 1-delta;Elongation factor 1-delta;Elongation factor 1-delta (Fragment);Elongation factor 1-delta (Fragment);Elongation factor 1-delta;Elongation factor 1-delta;Eef1d protein	0.00196471	#N/A	#N/A	#N/A	#N/A	#N/A	#N/A	#N/A	#N/A	#N/A	#N/A	#N/A
A0A0R4J1M9;A0A0R4J1N4;A0A0R4J1Q4;E9Q7Q8;E9QNU1;F6RER8;Q8R2G4	NAD(P)(+)--arginine ADP-ribosyltransferase;NAD(P)(+)--arginine ADP-ribosyltransferase;NAD(P)(+)--arginine ADP-ribosyltransferase;NAD(P)(+)--arginine ADP-ribosyltransferase;NAD(P)(+)--arginine ADP-ribosyltransferase;NAD(P)(+)--arginine ADP-ribosyltransferase (Fragment);Ecto-ADP-ribosyltransferase 3	4.94453e-11	#N/A	#N/A	#N/A	#N/A	#N/A	#N/A	#N/A	#N/A	#N/A	#N/A	#N/A
A0A0R4J1N7;B7ZW98;D3YTV8;E9QNT8;G5E8J2;Q02357	Ankyrin-1;Ank1 protein;Ankyrin-1;Ankyrin-1;Ankyrin 1, erythroid;Ankyrin-1	0.000149841	#N/A	#N/A	#N/A	#N/A	#N/A	#N/A	#N/A	#N/A	#N/A	#N/A	#N/A
A0A0R4J1P2;P21107	Tropomyosin alpha-3 chain	2.99656e-12	#N/A	#N/A	#N/A	#N/A	#N/A	#N/A	#N/A	#N/A	#N/A	#N/A	#N/A
A0A0R4J1Y7;E9PXX7;Q91W90	Thioredoxin domain-containing protein 5	0.00102904	#N/A	#N/A	#N/A	#N/A	#N/A	#N/A	#N/A	#N/A	#N/A	#N/A	#N/A
A0A140LIG7;P17426	AP-2 complex subunit alpha-1 (Fragment);AP-2 complex subunit alpha-1	0.000141011	#N/A	#N/A	#N/A	#N/A	#N/A	#N/A	#N/A	#N/A	#N/A	#N/A	#N/A
A0A140T8T4;P51410	Uncharacterized protein;60S ribosomal protein L9	3.85756e-06	#N/A	#N/A	#N/A	#N/A	#N/A	#N/A	#N/A	#N/A	#N/A	#N/A	#N/A
A0A140T8V5;P17918	Proliferating cell nuclear antigen	0.00990965	#N/A	#N/A	#N/A	#N/A	#N/A	#N/A	#N/A	#N/A	#N/A	#N/A	#N/A
A0A1B0GQU8;P35980	60S ribosomal protein L18	7.45299e-07	#N/A	#N/A	#N/A	#N/A	#N/A	#N/A	#N/A	#N/A	#N/A	#N/A	#N/A
A0A1B0GQW6;A0A1B0GS68;A0A1B0GSF0;A0A1B0GSQ6;A0A1B0GTA1;P19253	60S ribosomal protein L13a (Fragment);Uncharacterized protein;60S ribosomal protein L13a;60S ribosomal protein L13a (Fragment);60S ribosomal protein L13a (Fragment);60S ribosomal protein L13a	3.85802e-06	#N/A	#N/A	#N/A	#N/A	#N/A	#N/A	#N/A	#N/A	#N/A	#N/A	#N/A
A0A1B0GR11;Q93092	Transaldolase	1.12767e-07	#N/A	#N/A	#N/A	#N/A	#N/A	#N/A	#N/A	#N/A	#N/A	#N/A	#N/A
A0A1B0GRR3;P62281	40S ribosomal protein S11	0.00229785	#N/A	#N/A	#N/A	#N/A	#N/A	#N/A	#N/A	#N/A	#N/A	#N/A	#N/A
A0A1B0GS91;Q8K4L2;Q8K4L3	Supervillin;Archvillin;Supervillin	0.0085919	#N/A	#N/A	#N/A	#N/A	#N/A	#N/A	#N/A	#N/A	#N/A	#N/A	#N/A
A0A1B0GSX0;P06151;Q564E2	L-lactate dehydrogenase;L-lactate dehydrogenase A chain;L-lactate dehydrogenase	3.38339e-09	#N/A	#N/A	#N/A	#N/A	#N/A	#N/A	#N/A	#N/A	#N/A	#N/A	#N/A
A0A1B0GT63;G3X9F4;Q8VD26	Transmembrane protein 143;Transmembrane protein 143, isoform CRA_a;Transmembrane protein 143	0.00305228	#N/A	#N/A	#N/A	#N/A	#N/A	#N/A	#N/A	#N/A	#N/A	#N/A	#N/A
A0A1B0GT66;F6Y6L6;F8WIR1;P18242	Uncharacterized protein (Fragment);Uncharacterized protein (Fragment);Cathepsin D;Cathepsin D	3.79158e-05	#N/A	#N/A	#N/A	#N/A	#N/A	#N/A	#N/A	#N/A	#N/A	#N/A	#N/A
A0A1C7CYV0;B1AX58;Q99K51	Plastin-3 (Fragment);Plastin-3;Plastin-3	4.73623e-05	#N/A	#N/A	#N/A	#N/A	#N/A	#N/A	#N/A	#N/A	#N/A	#N/A	#N/A
A0A1C7ZN10;B2RRE2;E9Q405;E9QAX2;K3W4L0;Q9JMH9	Unconventional myosin-XVIIIa;Myo18a protein;Unconventional myosin-XVIIIa;Unconventional myosin-XVIIIa;Unconventional myosin-XVIIIa;Unconventional myosin-XVIIIa	0.00203434	#N/A	#N/A	#N/A	#N/A	#N/A	#N/A	#N/A	#N/A	#N/A	#N/A	#N/A
A0A1D5RM85;P62717	60S ribosomal protein L18a (Fragment);60S ribosomal protein L18a	3.98224e-09	#N/A	#N/A	#N/A	#N/A	#N/A	#N/A	#N/A	#N/A	#N/A	#N/A	#N/A
A0A1L1SQ51;E9PUM4;Q71LX4	Talin-2	0.000371118	#N/A	#N/A	#N/A	#N/A	#N/A	#N/A	#N/A	#N/A	#N/A	#N/A	#N/A
A0A1L1SQA8;P62852	40S ribosomal protein S25	2.30456e-09	#N/A	#N/A	#N/A	#N/A	#N/A	#N/A	#N/A	#N/A	#N/A	#N/A	#N/A
A0A1L1SSA8;Q91XE8	Transmembrane protein 205 (Fragment);Transmembrane protein 205	0.00364595	#N/A	#N/A	#N/A	#N/A	#N/A	#N/A	#N/A	#N/A	#N/A	#N/A	#N/A
A0A1L1STE6;Q9D6R2	Isocitrate dehydrogenase [NAD] subunit, mitochondrial;Isocitrate dehydrogenase [NAD] subunit alpha, mitochondrial	8.0653e-09	#N/A	#N/A	#N/A	#N/A	#N/A	#N/A	#N/A	#N/A	#N/A	#N/A	#N/A
A0A1L1SV25;P57780	Alpha-actinin-4	2.68665e-13	#N/A	#N/A	#N/A	#N/A	#N/A	#N/A	#N/A	#N/A	#N/A	#N/A	#N/A
A0A1W2P6F6;A0A1W2P7Q9;Q60605	Myosin light polypeptide 6	2.35754e-12	#N/A	#N/A	#N/A	#N/A	#N/A	#N/A	#N/A	#N/A	#N/A	#N/A	#N/A
A0A1W2P6N3;A0A1W2P720;A0A1W2P869;P36536;Q99JZ4;Q9CQC9	GTP-binding protein SAR1a (Fragment);GTP-binding protein SAR1a (Fragment);GTP-binding protein SAR1a (Fragment);GTP-binding protein SAR1a;GTP-binding protein SAR1a;GTP-binding protein SAR1b	0.000112239	#N/A	#N/A	#N/A	#N/A	#N/A	#N/A	#N/A	#N/A	#N/A	#N/A	#N/A
A0A1W2P768;F8WI35;P02301;P68433;P84228;P84244	Histone H3.2;Histone H3;Histone H3.3C;Histone H3.1;Histone H3.2;Histone H3.3	4.5422e-11	#N/A	#N/A	#N/A	#N/A	#N/A	#N/A	#N/A	#N/A	#N/A	#N/A	#N/A
A0A1W2P7A1;F7AEH4;P63323;Q6ZWZ6	40S ribosomal protein S12	1.57957e-08	#N/A	#N/A	#N/A	#N/A	#N/A	#N/A	#N/A	#N/A	#N/A	#N/A	#N/A
A0A1W2P812;G3X971;G5E8K2;G5E8K3;G5E8K5;S4R165;S4R187;S4R1S2;S4R1X7;S4R236;S4R2C1;S4R2F5;S4R2J6;S4R2K9;S4R2S8	Ankyrin-3;Ankyrin 3, epithelial, isoform CRA_i;Ankyrin 3, epithelial, isoform CRA_l;Ankyrin 3, epithelial, isoform CRA_b;Ankyrin-3;Ankyrin-3;Ankyrin-3;Ankyrin-3;Ankyrin-3;Ankyrin-3 (Fragment);Ankyrin-3;Ankyrin-3;Ankyrin-3;Ankyrin-3 (Fragment);Ankyrin-3	0.000201897	#N/A	#N/A	#N/A	#N/A	#N/A	#N/A	#N/A	#N/A	#N/A	#N/A	#N/A
A0A1Y7VKY1;F6YVP7;P62270	MCG116671;Uncharacterized protein;40S ribosomal protein S18	1.38223e-08	#N/A	#N/A	#N/A	#N/A	#N/A	#N/A	#N/A	#N/A	#N/A	#N/A	#N/A
A0A286YCG8;A0A286YCT4;A0A286YDB7;Q9CY50	Translocon-associated protein subunit alpha;Translocon-associated protein subunit alpha;Translocon-associated protein subunit alpha (Fragment);Translocon-associated protein subunit alpha	0.00865203	#N/A	#N/A	#N/A	#N/A	#N/A	#N/A	#N/A	#N/A	#N/A	#N/A	#N/A
A0A286YCI8;E9QNA7	Sorbin and SH3 domain-containing protein 1	4.00464e-05	#N/A	#N/A	#N/A	#N/A	#N/A	#N/A	#N/A	#N/A	#N/A	#N/A	#N/A
A0A286YE28;P40142	Transketolase (Fragment);Transketolase	2.81189e-08	#N/A	#N/A	#N/A	#N/A	#N/A	#N/A	#N/A	#N/A	#N/A	#N/A	#N/A
A0A286YEB7;P62849	40S ribosomal protein S24	0.00329737	#N/A	#N/A	#N/A	#N/A	#N/A	#N/A	#N/A	#N/A	#N/A	#N/A	#N/A
A0A2I3BPW0;Q9QYG0	Protein NDRG2 (Fragment);Protein NDRG2	2.82684e-05	#N/A	#N/A	#N/A	#N/A	#N/A	#N/A	#N/A	#N/A	#N/A	#N/A	#N/A
A0A2I3BQP6;Q923T9	Calcium/calmodulin-dependent protein kinase type II subunit gamma	1.52268e-05	#N/A	#N/A	#N/A	#N/A	#N/A	#N/A	#N/A	#N/A	#N/A	#N/A	#N/A
A0A2I3BRT4;Q8R0W0	Epiplakin	8.67419e-06	#N/A	#N/A	#N/A	#N/A	#N/A	#N/A	#N/A	#N/A	#N/A	#N/A	#N/A
A0A2R8VHF9;E9QPE7	Myosin-11	1.08174e-09	#N/A	#N/A	#N/A	#N/A	#N/A	#N/A	#N/A	#N/A	#N/A	#N/A	#N/A
A0A2R8VHP9;A0A2R8VI25;B2M1R7;Q61990	Poly(rC)-binding protein 2;Poly(RC) binding protein 2, isoform CRA_d;Poly(rC)-binding protein 2;Poly(rC)-binding protein 2	1.91449e-09	#N/A	#N/A	#N/A	#N/A	#N/A	#N/A	#N/A	#N/A	#N/A	#N/A	#N/A
A0A2R8VI07;H3BJI7;Q5I0W6;Q76I24;Q76I26;Q8C6B0;Q9D7S5	Methyltransferase-like 7A1 (Fragment);Methyltransferase hypoxia-inducible domain-containing 1;Methyltransferase-like 7A2;Methyltransferase-like 7A2;Methyltransferase hypoxia-inducible domain-containing 1;MCG20149, isoform CRA_a;MCG20149, isoform CRA_d	0.0038153	#N/A	#N/A	#N/A	#N/A	#N/A	#N/A	#N/A	#N/A	#N/A	#N/A	#N/A
A0JNY3;Q8BUV3	Gephyrin	0.000277914	#N/A	#N/A	#N/A	#N/A	#N/A	#N/A	#N/A	#N/A	#N/A	#N/A	#N/A
A2A513;P02535	Keratin, type I cytoskeletal 10;Keratin, type I cytoskeletal 10	1.19873e-09	#N/A	#N/A	#N/A	#N/A	#N/A	#N/A	#N/A	#N/A	#N/A	#N/A	#N/A
A2A6F8;P62830	60S ribosomal protein L23 (Fragment);60S ribosomal protein L23	4.45241e-09	#N/A	#N/A	#N/A	#N/A	#N/A	#N/A	#N/A	#N/A	#N/A	#N/A	#N/A
A2A6Q8;P09541;Q9CZ19	Myosin light chain 4 (Fragment);Myosin light chain 4;Myosin light chain 4	9.11178e-06	#N/A	#N/A	#N/A	#N/A	#N/A	#N/A	#N/A	#N/A	#N/A	#N/A	#N/A
A2AAJ9	Obscurin	1.6915e-10	#N/A	#N/A	#N/A	#N/A	#N/A	#N/A	#N/A	#N/A	#N/A	#N/A	#N/A
A2AAN2;Q8BMA6	Signal recognition particle subunit SRP68	0.000422603	#N/A	#N/A	#N/A	#N/A	#N/A	#N/A	#N/A	#N/A	#N/A	#N/A	#N/A
A2ACG7;Q9DBG6	Dolichyl-diphosphooligosaccharide--protein glycosyltransferase subunit 2	0.000504328	#N/A	#N/A	#N/A	#N/A	#N/A	#N/A	#N/A	#N/A	#N/A	#N/A	#N/A
A2AEX6;A2AEX8;P97447	Four and a half LIM domains protein 1;Four and a half LIM domains 1, isoform CRA_b;Four and a half LIM domains protein 1	1.4408e-10	#N/A	#N/A	#N/A	#N/A	#N/A	#N/A	#N/A	#N/A	#N/A	#N/A	#N/A
A2AGN7;B7ZCF1;O88685	26S proteasome regulatory subunit 6A	2.2825e-05	#N/A	#N/A	#N/A	#N/A	#N/A	#N/A	#N/A	#N/A	#N/A	#N/A	#N/A
A2AI87;A2AI88;A2AI89;A2AI91;P18826	Phosphorylase b kinase regulatory subunit;Phosphorylase b kinase regulatory subunit;Phosphorylase b kinase regulatory subunit;Phosphorylase b kinase regulatory subunit;Phosphorylase b kinase regulatory subunit alpha, skeletal muscle isoform	1.52469e-06	#N/A	#N/A	#N/A	#N/A	#N/A	#N/A	#N/A	#N/A	#N/A	#N/A	#N/A
A2AJ76	Hemicentin-2	0.000103861	#N/A	#N/A	#N/A	#N/A	#N/A	#N/A	#N/A	#N/A	#N/A	#N/A	#N/A
A2AJY2;O35206	Collagen alpha-1(XV) chain	4.59265e-07	#N/A	#N/A	#N/A	#N/A	#N/A	#N/A	#N/A	#N/A	#N/A	#N/A	#N/A
A2AL12;B2RXM2;J3QNY1;Q8BG05	Heterogeneous nuclear ribonucleoprotein A3;EG627828 protein;Uncharacterized protein;Heterogeneous nuclear ribonucleoprotein A3	1.60087e-05	#N/A	#N/A	#N/A	#N/A	#N/A	#N/A	#N/A	#N/A	#N/A	#N/A	#N/A
A2AL71;A2AL79;Q6P8S1	Aspartyl/asparaginyl beta-hydroxylase (Fragment);Aspartyl/asparaginyl beta-hydroxylase;Aspartyl/asparaginyl beta-hydroxylase	0.00366747	#N/A	#N/A	#N/A	#N/A	#N/A	#N/A	#N/A	#N/A	#N/A	#N/A	#N/A
A2AQR0;Q64521	Glycerol-3-phosphate dehydrogenase;Glycerol-3-phosphate dehydrogenase, mitochondrial	1.85393e-07	#N/A	#N/A	#N/A	#N/A	#N/A	#N/A	#N/A	#N/A	#N/A	#N/A	#N/A
A2ASS6	Titin	2.12581e-13	#N/A	#N/A	#N/A	#N/A	#N/A	#N/A	#N/A	#N/A	#N/A	#N/A	#N/A
A2AT02;Q9CZ44	NSFL1 cofactor p47	0.00012558	#N/A	#N/A	#N/A	#N/A	#N/A	#N/A	#N/A	#N/A	#N/A	#N/A	#N/A
A2BE92;A2BE93;Q9EQU5	Protein SET (Fragment);Protein SET (Fragment);Protein SET	0.00157166	#N/A	#N/A	#N/A	#N/A	#N/A	#N/A	#N/A	#N/A	#N/A	#N/A	#N/A
A3KG36;G3UWD6;P97324;Q00612	Glucose-6-phosphate 1-dehydrogenase (Fragment);Glucose-6-phosphate 1-dehydrogenase;Glucose-6-phosphate 1-dehydrogenase 2;Glucose-6-phosphate 1-dehydrogenase X	3.88533e-08	#N/A	#N/A	#N/A	#N/A	#N/A	#N/A	#N/A	#N/A	#N/A	#N/A	#N/A
A6H644;Q8BG95	MCG130490;Protein phosphatase 1 regulatory subunit 12B	0.00934624	#N/A	#N/A	#N/A	#N/A	#N/A	#N/A	#N/A	#N/A	#N/A	#N/A	#N/A
A8DUK4	Beta-globin	1.20539e-10	#N/A	#N/A	#N/A	#N/A	#N/A	#N/A	#N/A	#N/A	#N/A	#N/A	#N/A
B0QZL1	Alpha-enolase (Fragment)	3.57361e-06	#N/A	#N/A	#N/A	#N/A	#N/A	#N/A	#N/A	#N/A	#N/A	#N/A	#N/A
B0QZN5;P63024;P63044	Vesicle-associated membrane protein 2;Vesicle-associated membrane protein 3;Vesicle-associated membrane protein 2	0.000441955	#N/A	#N/A	#N/A	#N/A	#N/A	#N/A	#N/A	#N/A	#N/A	#N/A	#N/A
B2M1R6;P61979	Heterogeneous nuclear ribonucleoprotein K	5.8223e-11	#N/A	#N/A	#N/A	#N/A	#N/A	#N/A	#N/A	#N/A	#N/A	#N/A	#N/A
B8JK32;B8JK33;Q9D0E1	Heterogeneous nuclear ribonucleoprotein M	2.98381e-10	#N/A	#N/A	#N/A	#N/A	#N/A	#N/A	#N/A	#N/A	#N/A	#N/A	#N/A
D3YTS1;D3YWT0;D3Z569;Q9R0P6	Signal peptidase complex catalytic subunit SEC11;Signal peptidase complex catalytic subunit SEC11;Signal peptidase complex catalytic subunit SEC11;Signal peptidase complex catalytic subunit SEC11A	0.00238986	#N/A	#N/A	#N/A	#N/A	#N/A	#N/A	#N/A	#N/A	#N/A	#N/A	#N/A
D3YUG3;D3YUT3;D3Z5R8;D3Z722;Q9CZX8	40S ribosomal protein S19 (Fragment);40S ribosomal protein S19 (Fragment);40S ribosomal protein S19 (Fragment);40S ribosomal protein S19;40S ribosomal protein S19	0.00279656	#N/A	#N/A	#N/A	#N/A	#N/A	#N/A	#N/A	#N/A	#N/A	#N/A	#N/A
D3YUM1;Q91YT0	NADH dehydrogenase [ubiquinone] flavoprotein 1, mitochondrial;NADH dehydrogenase [ubiquinone] flavoprotein 1, mitochondrial	5.60561e-10	#N/A	#N/A	#N/A	#N/A	#N/A	#N/A	#N/A	#N/A	#N/A	#N/A	#N/A
D3YV69	Ras-related protein Rab-6A	1.65389e-05	#N/A	#N/A	#N/A	#N/A	#N/A	#N/A	#N/A	#N/A	#N/A	#N/A	#N/A
D3YVB4;D3Z712;F8WJ41;P62245	40S ribosomal protein S15a (Fragment);40S ribosomal protein S15a (Fragment);40S ribosomal protein S15a (Fragment);40S ribosomal protein S15a	9.61142e-07	#N/A	#N/A	#N/A	#N/A	#N/A	#N/A	#N/A	#N/A	#N/A	#N/A	#N/A
D3YVC1;D3YWJ3;P25444	40S ribosomal protein S2 (Fragment);40S ribosomal protein S2;40S ribosomal protein S2	4.28525e-10	#N/A	#N/A	#N/A	#N/A	#N/A	#N/A	#N/A	#N/A	#N/A	#N/A	#N/A
D3YVW0;F7C846;G3XA66;P47802	Metaxin-1;Metaxin-1;Metaxin-1 (Fragment);Metaxin-1	0.00865203	#N/A	#N/A	#N/A	#N/A	#N/A	#N/A	#N/A	#N/A	#N/A	#N/A	#N/A
D3YW97;H7BWZ1;P61961	Ubiquitin-fold modifier 1	9.18988e-05	#N/A	#N/A	#N/A	#N/A	#N/A	#N/A	#N/A	#N/A	#N/A	#N/A	#N/A
D3YWF6;Q7TQI3	Ubiquitin thioesterase OTUB1	0.00137303	#N/A	#N/A	#N/A	#N/A	#N/A	#N/A	#N/A	#N/A	#N/A	#N/A	#N/A
D3YXG2;Q9D997;Q9QZ08	N-acetyl-D-glucosamine kinase	0.00137539	#N/A	#N/A	#N/A	#N/A	#N/A	#N/A	#N/A	#N/A	#N/A	#N/A	#N/A
D3YYM6;D3Z1S8;Q91V55	40S ribosomal protein S5 (Fragment);40S ribosomal protein S5 (Fragment);40S ribosomal protein S5	5.63667e-07	#N/A	#N/A	#N/A	#N/A	#N/A	#N/A	#N/A	#N/A	#N/A	#N/A	#N/A
D3YYV8;P47962	60S ribosomal protein L5 (Fragment);60S ribosomal protein L5	1.8569e-09	#N/A	#N/A	#N/A	#N/A	#N/A	#N/A	#N/A	#N/A	#N/A	#N/A	#N/A
D3Z0Y2;O08709;Q6GT24	Peroxiredoxin-6	0.00242077	#N/A	#N/A	#N/A	#N/A	#N/A	#N/A	#N/A	#N/A	#N/A	#N/A	#N/A
D3Z158;Q8BML9	Glutamine--tRNA ligase	7.8034e-05	#N/A	#N/A	#N/A	#N/A	#N/A	#N/A	#N/A	#N/A	#N/A	#N/A	#N/A
D3Z1M1;E9QKR0;P62880	Guanine nucleotide-binding protein G(I)/G(S)/G(T) subunit beta-2 (Fragment);Guanine nucleotide-binding protein G(I)/G(S)/G(T) subunit beta-2;Guanine nucleotide-binding protein G(I)/G(S)/G(T) subunit beta-2	0.000232258	#N/A	#N/A	#N/A	#N/A	#N/A	#N/A	#N/A	#N/A	#N/A	#N/A	#N/A
D3Z2H2;D3Z2H7;D3Z7H6;E9Q8Z4;E9Q8Z5;E9Q8Z6;E9Q8Z8;E9Q8Z9;E9Q901;E9Q903;E9Q904;E9Q905;E9Q906;E9Q907;E9Q986;G3X9V2;P30999	Catenin delta-1;Catenin delta-1;Catenin delta-1;Catenin delta-1;Catenin delta-1;Catenin delta-1;Catenin delta-1;Catenin delta-1;Catenin delta-1;Catenin delta-1;Catenin delta-1;Catenin delta-1;Catenin delta-1;Catenin delta-1;Catenin delta-1;Catenin (Cadherin associated protein), delta 1, isoform CRA_a;Catenin delta-1	0.000704827	#N/A	#N/A	#N/A	#N/A	#N/A	#N/A	#N/A	#N/A	#N/A	#N/A	#N/A
D3Z2Z1;F8WIA1;Q922J3	CAP-Gly domain-containing linker protein 1	0.00655504	#N/A	#N/A	#N/A	#N/A	#N/A	#N/A	#N/A	#N/A	#N/A	#N/A	#N/A
D3Z3S1;Q9WUQ2	Prolactin regulatory element binding, isoform CRA_b;Prolactin regulatory element-binding protein	0.00503491	#N/A	#N/A	#N/A	#N/A	#N/A	#N/A	#N/A	#N/A	#N/A	#N/A	#N/A
D3Z7C6;Q9R0Q7	Prostaglandin E synthase 3	0.000196275	#N/A	#N/A	#N/A	#N/A	#N/A	#N/A	#N/A	#N/A	#N/A	#N/A	#N/A
D3Z7H8	Cartilage intermediate layer protein 2	0.000434173	#N/A	#N/A	#N/A	#N/A	#N/A	#N/A	#N/A	#N/A	#N/A	#N/A	#N/A
D6RFB1;Q9D8C4	Interferon-induced 35 kDa protein homolog	2.25627e-07	#N/A	#N/A	#N/A	#N/A	#N/A	#N/A	#N/A	#N/A	#N/A	#N/A	#N/A
D6RG87;F8WIM7;F8WJI4;P57759	Endoplasmic reticulum resident protein 29	6.4846e-05	#N/A	#N/A	#N/A	#N/A	#N/A	#N/A	#N/A	#N/A	#N/A	#N/A	#N/A
D9J2Z9;D9J300;D9J301;D9J302;Q8CI51	ENH isoform 1b;ENH isoform 1c;ENH isoform 1d;ENH isoform 1e;PDZ and LIM domain protein 5	1.31971e-10	#N/A	#N/A	#N/A	#N/A	#N/A	#N/A	#N/A	#N/A	#N/A	#N/A	#N/A
D9J303;E9Q8P5;F8WJI6;Q9CRA2	ENH isoform 3a;PDZ and LIM domain protein 5;PDZ and LIM domain protein 5;PDZ and LIM domain protein 5	3.41213e-07	#N/A	#N/A	#N/A	#N/A	#N/A	#N/A	#N/A	#N/A	#N/A	#N/A	#N/A
E0CXD9;F7CH13;Q64310	Surfeit locus protein 4;Surfeit locus protein 4 (Fragment);Surfeit locus protein 4	0.00664439	#N/A	#N/A	#N/A	#N/A	#N/A	#N/A	#N/A	#N/A	#N/A	#N/A	#N/A
E0CYV9	Uncharacterized protein C4orf54 homolog	0.000514629	#N/A	#N/A	#N/A	#N/A	#N/A	#N/A	#N/A	#N/A	#N/A	#N/A	#N/A
E9PWQ3	Collagen, type VI, alpha 3	1.06557e-10	#N/A	#N/A	#N/A	#N/A	#N/A	#N/A	#N/A	#N/A	#N/A	#N/A	#N/A
E9PYB0;F7CVJ5;F7DBB3	AHNAK nucleoprotein 2 (Fragment)	0.000205894	#N/A	#N/A	#N/A	#N/A	#N/A	#N/A	#N/A	#N/A	#N/A	#N/A	#N/A
E9PYL9;E9PZB3;Q9CXW4	Uncharacterized protein;Uncharacterized protein;60S ribosomal protein L11	5.83864e-06	#N/A	#N/A	#N/A	#N/A	#N/A	#N/A	#N/A	#N/A	#N/A	#N/A	#N/A
E9PZD8;G3X8Q5;G3X9T8;Q61147	Ceruloplasmin;Ceruloplasmin, isoform CRA_a;Ceruloplasmin, isoform CRA_f;Ceruloplasmin	6.34453e-06	#N/A	#N/A	#N/A	#N/A	#N/A	#N/A	#N/A	#N/A	#N/A	#N/A	#N/A
E9PZF0;Q01768	Nucleoside diphosphate kinase;Nucleoside diphosphate kinase B	0.000145823	#N/A	#N/A	#N/A	#N/A	#N/A	#N/A	#N/A	#N/A	#N/A	#N/A	#N/A
E9PZF4;Q80XB4	Nebulin-related-anchoring protein	1.56929e-07	#N/A	#N/A	#N/A	#N/A	#N/A	#N/A	#N/A	#N/A	#N/A	#N/A	#N/A
E9PZQ0;K3W4M2	Ryanodine receptor 1	2.2904e-10	#N/A	#N/A	#N/A	#N/A	#N/A	#N/A	#N/A	#N/A	#N/A	#N/A	#N/A
E9Q035	Uncharacterized protein	0.00175977	#N/A	#N/A	#N/A	#N/A	#N/A	#N/A	#N/A	#N/A	#N/A	#N/A	#N/A
E9Q0U7;Q61699	Heat shock protein 105 kDa	5.63408e-05	#N/A	#N/A	#N/A	#N/A	#N/A	#N/A	#N/A	#N/A	#N/A	#N/A	#N/A
E9Q133;P80318;Q3U0I3	T-complex protein 1 subunit gamma	0.00018253	#N/A	#N/A	#N/A	#N/A	#N/A	#N/A	#N/A	#N/A	#N/A	#N/A	#N/A
E9Q1T9;Q9ERK4	Exportin-2	9.13201e-07	#N/A	#N/A	#N/A	#N/A	#N/A	#N/A	#N/A	#N/A	#N/A	#N/A	#N/A
E9Q284;Q5SU73	Coilin	1.35771e-09	#N/A	#N/A	#N/A	#N/A	#N/A	#N/A	#N/A	#N/A	#N/A	#N/A	#N/A
E9Q3T0	Uncharacterized protein	0.000673632	#N/A	#N/A	#N/A	#N/A	#N/A	#N/A	#N/A	#N/A	#N/A	#N/A	#N/A
E9Q456	Tropomyosin alpha-1 chain	9.3244e-14	#N/A	#N/A	#N/A	#N/A	#N/A	#N/A	#N/A	#N/A	#N/A	#N/A	#N/A
E9Q557	Desmoplakin	3.30156e-12	#N/A	#N/A	#N/A	#N/A	#N/A	#N/A	#N/A	#N/A	#N/A	#N/A	#N/A
E9Q5B5;O08528	Hexokinase-2	3.21711e-05	#N/A	#N/A	#N/A	#N/A	#N/A	#N/A	#N/A	#N/A	#N/A	#N/A	#N/A
E9Q5B6;F6ZV59;G3X9W0;G5E8G0;Q60668	Heterogeneous nuclear ribonucleoprotein D0 (Fragment);Heterogeneous nuclear ribonucleoprotein D0 (Fragment);Heterogeneous nuclear ribonucleoprotein D, isoform CRA_a;Heterogeneous nuclear ribonucleoprotein D, isoform CRA_b;Heterogeneous nuclear ribonucleoprotein D0	0.000562605	#N/A	#N/A	#N/A	#N/A	#N/A	#N/A	#N/A	#N/A	#N/A	#N/A	#N/A
E9Q6M6;Q9D6M3	Mitochondrial glutamate carrier 1	0.00272988	#N/A	#N/A	#N/A	#N/A	#N/A	#N/A	#N/A	#N/A	#N/A	#N/A	#N/A
E9Q6U4;Q3UWL8	Prefoldin subunit 4	0.00310207	#N/A	#N/A	#N/A	#N/A	#N/A	#N/A	#N/A	#N/A	#N/A	#N/A	#N/A
E9Q7B5;E9QPX8;F8VQE0;Q02789	Voltage-dependent L-type calcium channel subunit alpha;Voltage-dependent L-type calcium channel subunit alpha;Voltage-dependent L-type calcium channel subunit alpha;Voltage-dependent L-type calcium channel subunit alpha-1S	1.47942e-07	#N/A	#N/A	#N/A	#N/A	#N/A	#N/A	#N/A	#N/A	#N/A	#N/A	#N/A
E9Q7Q3	Tropomyosin alpha-3 chain	2.78125e-11	#N/A	#N/A	#N/A	#N/A	#N/A	#N/A	#N/A	#N/A	#N/A	#N/A	#N/A
E9Q800;Q8CAQ8	MICOS complex subunit MIC60;MICOS complex subunit Mic60	5.29259e-11	#N/A	#N/A	#N/A	#N/A	#N/A	#N/A	#N/A	#N/A	#N/A	#N/A	#N/A
E9Q8N1	Titin	1.45736e-09	#N/A	#N/A	#N/A	#N/A	#N/A	#N/A	#N/A	#N/A	#N/A	#N/A	#N/A
E9Q8T1	Transforming acidic coiled-coil-containing protein 2	0.00837062	#N/A	#N/A	#N/A	#N/A	#N/A	#N/A	#N/A	#N/A	#N/A	#N/A	#N/A
E9Q9C0;E9Q9C1;E9Q9C2;E9Q9C7;E9QK41;Q8K4G5	Actin-binding LIM protein 1	9.41503e-05	#N/A	#N/A	#N/A	#N/A	#N/A	#N/A	#N/A	#N/A	#N/A	#N/A	#N/A
E9Q9K5	Triadin	4.97972e-06	#N/A	#N/A	#N/A	#N/A	#N/A	#N/A	#N/A	#N/A	#N/A	#N/A	#N/A
E9Q9M0;Q6A078	Centrosomal protein of 290 kDa	2.42179e-06	#N/A	#N/A	#N/A	#N/A	#N/A	#N/A	#N/A	#N/A	#N/A	#N/A	#N/A
E9QJW0;Q91VS7	Microsomal glutathione S-transferase 1	1.88041e-07	#N/A	#N/A	#N/A	#N/A	#N/A	#N/A	#N/A	#N/A	#N/A	#N/A	#N/A
E9QLJ0	Cardiomyopathy-associated protein 5	8.02587e-08	#N/A	#N/A	#N/A	#N/A	#N/A	#N/A	#N/A	#N/A	#N/A	#N/A	#N/A
E9QP46;Q6ZWQ0	Nesprin-2	0.000368595	#N/A	#N/A	#N/A	#N/A	#N/A	#N/A	#N/A	#N/A	#N/A	#N/A	#N/A
E9QQ96	Obscurin	7.7147e-08	#N/A	#N/A	#N/A	#N/A	#N/A	#N/A	#N/A	#N/A	#N/A	#N/A	#N/A
F2Z456;Q9DCN2	NADH-cytochrome b5 reductase;NADH-cytochrome b5 reductase 3	3.56774e-08	#N/A	#N/A	#N/A	#N/A	#N/A	#N/A	#N/A	#N/A	#N/A	#N/A	#N/A
F6RPJ9;Q9JHR7	Insulin-degrading enzyme (Fragment);Insulin-degrading enzyme	3.76576e-11	#N/A	#N/A	#N/A	#N/A	#N/A	#N/A	#N/A	#N/A	#N/A	#N/A	#N/A
F6RR81;G3UWY3;G3UZ73;G5E8P4;Q5NBX1	Protein cordon-bleu (Fragment);Protein cordon-bleu;Protein cordon-bleu;Protein cordon-bleu;Protein cordon-bleu	0.000396435	#N/A	#N/A	#N/A	#N/A	#N/A	#N/A	#N/A	#N/A	#N/A	#N/A	#N/A
F6RSK3;Q8BP67	Uncharacterized protein;60S ribosomal protein L24	0.00422692	#N/A	#N/A	#N/A	#N/A	#N/A	#N/A	#N/A	#N/A	#N/A	#N/A	#N/A
F6VG99	LIM domain only 7 (Fragment)	0.00150912	#N/A	#N/A	#N/A	#N/A	#N/A	#N/A	#N/A	#N/A	#N/A	#N/A	#N/A
F6VW30;F6YY69;P68254	14-3-3 protein theta (Fragment);14-3-3 protein theta (Fragment);14-3-3 protein theta	0.000149841	#N/A	#N/A	#N/A	#N/A	#N/A	#N/A	#N/A	#N/A	#N/A	#N/A	#N/A
F6WMC0;F7CDT0;P61082	NEDD8-conjugating enzyme Ubc12 (Fragment);NEDD8-conjugating enzyme Ubc12 (Fragment);NEDD8-conjugating enzyme Ubc12	7.89854e-05	#N/A	#N/A	#N/A	#N/A	#N/A	#N/A	#N/A	#N/A	#N/A	#N/A	#N/A
F6XWD4;Q3UMT1	Protein phosphatase 1 regulatory subunit 12C (Fragment);Protein phosphatase 1 regulatory subunit 12C	0.00769534	#N/A	#N/A	#N/A	#N/A	#N/A	#N/A	#N/A	#N/A	#N/A	#N/A	#N/A
F6ZDS4;Q7M739	Nucleoprotein TPR;Nuclear pore complex-associated intranuclear coiled-coil protein TPR	1.76948e-07	#N/A	#N/A	#N/A	#N/A	#N/A	#N/A	#N/A	#N/A	#N/A	#N/A	#N/A
F6ZFT1;F8WJ64;Q9CR21	Acyl carrier protein (Fragment);Acyl carrier protein (Fragment);Acyl carrier protein, mitochondrial	9.34121e-08	#N/A	#N/A	#N/A	#N/A	#N/A	#N/A	#N/A	#N/A	#N/A	#N/A	#N/A
F6ZGN3	Unconventional myosin-XVIIIa (Fragment)	0.0018898	#N/A	#N/A	#N/A	#N/A	#N/A	#N/A	#N/A	#N/A	#N/A	#N/A	#N/A
F7B5B5;Q8VHM5	Heterogeneous nuclear ribonucleoprotein R	1.41205e-08	#N/A	#N/A	#N/A	#N/A	#N/A	#N/A	#N/A	#N/A	#N/A	#N/A	#N/A
F8VPN4	Amylo-1,6-glucosidase, 4-alpha-glucanotransferase	1.87574e-07	#N/A	#N/A	#N/A	#N/A	#N/A	#N/A	#N/A	#N/A	#N/A	#N/A	#N/A
F8WGL3;P18760	Cofilin-1	2.65542e-07	#N/A	#N/A	#N/A	#N/A	#N/A	#N/A	#N/A	#N/A	#N/A	#N/A	#N/A
F8WHL2;Q8CIE6	Coatomer subunit alpha	3.42793e-08	#N/A	#N/A	#N/A	#N/A	#N/A	#N/A	#N/A	#N/A	#N/A	#N/A	#N/A
F8WIS9	Calcium/calmodulin-dependent protein kinase type II subunit alpha	9.3945e-09	#N/A	#N/A	#N/A	#N/A	#N/A	#N/A	#N/A	#N/A	#N/A	#N/A	#N/A
F8WJK8;Q99L47	Hsc70-interacting protein	0.000433201	#N/A	#N/A	#N/A	#N/A	#N/A	#N/A	#N/A	#N/A	#N/A	#N/A	#N/A
G3UWS1	Nebulin (Fragment)	0.000179895	#N/A	#N/A	#N/A	#N/A	#N/A	#N/A	#N/A	#N/A	#N/A	#N/A	#N/A
G3UXL2;Q9D7G0	Phosphoribosyl pyrophosphate synthetase 1-like 3;Ribose-phosphate pyrophosphokinase 1	0.000122912	#N/A	#N/A	#N/A	#N/A	#N/A	#N/A	#N/A	#N/A	#N/A	#N/A	#N/A
G3UXY0;G3UXZ5;P97371	Proteasome activator complex subunit 1;Proteasome activator complex subunit 1 (Fragment);Proteasome activator complex subunit 1	2.07746e-06	#N/A	#N/A	#N/A	#N/A	#N/A	#N/A	#N/A	#N/A	#N/A	#N/A	#N/A
G3UY72;G3UYR8;Q9DBF1	Alpha-aminoadipic semialdehyde dehydrogenase (Fragment);Alpha-aminoadipic semialdehyde dehydrogenase;Alpha-aminoadipic semialdehyde dehydrogenase	0.000256472	#N/A	#N/A	#N/A	#N/A	#N/A	#N/A	#N/A	#N/A	#N/A	#N/A	#N/A
G3UYV7;P62858	40S ribosomal protein S28 (Fragment);40S ribosomal protein S28	6.64222e-12	#N/A	#N/A	#N/A	#N/A	#N/A	#N/A	#N/A	#N/A	#N/A	#N/A	#N/A
G3UZJ4;P99029	Peroxiredoxin-5, mitochondrial;Peroxiredoxin-5, mitochondrial	3.14319e-05	#N/A	#N/A	#N/A	#N/A	#N/A	#N/A	#N/A	#N/A	#N/A	#N/A	#N/A
G3X8R0	Receptor expression-enhancing protein	0.00600546	#N/A	#N/A	#N/A	#N/A	#N/A	#N/A	#N/A	#N/A	#N/A	#N/A	#N/A
G3X9Q1	Integrin alpha-7	0.000165136	#N/A	#N/A	#N/A	#N/A	#N/A	#N/A	#N/A	#N/A	#N/A	#N/A	#N/A
G3X9V8;Q6UKZ0	MCG129038;MCG8992	3.86613e-13	#N/A	#N/A	#N/A	#N/A	#N/A	#N/A	#N/A	#N/A	#N/A	#N/A	#N/A
G5E839;P80315	T-complex protein 1 subunit delta	0.00865203	#N/A	#N/A	#N/A	#N/A	#N/A	#N/A	#N/A	#N/A	#N/A	#N/A	#N/A
G5E924;Q8R081	Heterogeneous nuclear ribonucleoprotein L (Fragment);Heterogeneous nuclear ribonucleoprotein L	0.0085145	#N/A	#N/A	#N/A	#N/A	#N/A	#N/A	#N/A	#N/A	#N/A	#N/A	#N/A
H3BIY9;Q9DBG3	AP complex subunit beta;AP-2 complex subunit beta	0.00011429	#N/A	#N/A	#N/A	#N/A	#N/A	#N/A	#N/A	#N/A	#N/A	#N/A	#N/A
I7HLV2;P86048;Q6ZWV3	60S ribosomal protein L10 (Fragment);60S ribosomal protein L10-like;60S ribosomal protein L10	5.92414e-07	#N/A	#N/A	#N/A	#N/A	#N/A	#N/A	#N/A	#N/A	#N/A	#N/A	#N/A
J7NUP1;Q60766	Immunity-related GTPase family M protein 1	0.00703099	#N/A	#N/A	#N/A	#N/A	#N/A	#N/A	#N/A	#N/A	#N/A	#N/A	#N/A
J9JIB2	Obscurin (Fragment)	0.00992698	#N/A	#N/A	#N/A	#N/A	#N/A	#N/A	#N/A	#N/A	#N/A	#N/A	#N/A
K3W4Q8;P18572	Basigin, isoform CRA_d;Basigin	2.49984e-08	#N/A	#N/A	#N/A	#N/A	#N/A	#N/A	#N/A	#N/A	#N/A	#N/A	#N/A
K3W4R2;Q6URW6	Myosin-14	0.000132864	#N/A	#N/A	#N/A	#N/A	#N/A	#N/A	#N/A	#N/A	#N/A	#N/A	#N/A
K3W4S6;Q9R062;V9GX26	Glycogenin;Glycogenin-1;Glycogenin (Fragment)	0.0015048	#N/A	#N/A	#N/A	#N/A	#N/A	#N/A	#N/A	#N/A	#N/A	#N/A	#N/A
O08532	Voltage-dependent calcium channel subunit alpha-2/delta-1	2.77169e-06	#N/A	#N/A	#N/A	#N/A	#N/A	#N/A	#N/A	#N/A	#N/A	#N/A	#N/A
O08539;Q6P1B9	Myc box-dependent-interacting protein 1;Bin1 protein	1.73774e-06	#N/A	#N/A	#N/A	#N/A	#N/A	#N/A	#N/A	#N/A	#N/A	#N/A	#N/A
O08749	Dihydrolipoyl dehydrogenase, mitochondrial	0.000765424	#N/A	#N/A	#N/A	#N/A	#N/A	#N/A	#N/A	#N/A	#N/A	#N/A	#N/A
O09061	Proteasome subunit beta type-1	5.30374e-05	#N/A	#N/A	#N/A	#N/A	#N/A	#N/A	#N/A	#N/A	#N/A	#N/A	#N/A
O09111	NADH dehydrogenase [ubiquinone] 1 beta subcomplex subunit 11, mitochondrial	3.39135e-11	#N/A	#N/A	#N/A	#N/A	#N/A	#N/A	#N/A	#N/A	#N/A	#N/A	#N/A
O09117	Synaptophysin-like protein 1	0.000341363	#N/A	#N/A	#N/A	#N/A	#N/A	#N/A	#N/A	#N/A	#N/A	#N/A	#N/A
O35226	26S proteasome non-ATPase regulatory subunit 4	0.000159276	#N/A	#N/A	#N/A	#N/A	#N/A	#N/A	#N/A	#N/A	#N/A	#N/A	#N/A
O35350	Calpain-1 catalytic subunit	0.00123611	#N/A	#N/A	#N/A	#N/A	#N/A	#N/A	#N/A	#N/A	#N/A	#N/A	#N/A
O35452	Tenascin XB	6.80781e-05	#N/A	#N/A	#N/A	#N/A	#N/A	#N/A	#N/A	#N/A	#N/A	#N/A	#N/A
O35737;Q8C2Q7	Heterogeneous nuclear ribonucleoprotein H	2.27198e-10	#N/A	#N/A	#N/A	#N/A	#N/A	#N/A	#N/A	#N/A	#N/A	#N/A	#N/A
O54962	Barrier-to-autointegration factor	5.50339e-06	#N/A	#N/A	#N/A	#N/A	#N/A	#N/A	#N/A	#N/A	#N/A	#N/A	#N/A
O55029	Coatomer subunit beta'	0.00103721	#N/A	#N/A	#N/A	#N/A	#N/A	#N/A	#N/A	#N/A	#N/A	#N/A	#N/A
O55142	60S ribosomal protein L35a	1.12972e-10	#N/A	#N/A	#N/A	#N/A	#N/A	#N/A	#N/A	#N/A	#N/A	#N/A	#N/A
O55143	Sarcoplasmic/endoplasmic reticulum calcium ATPase 2	1.75978e-13	#N/A	#N/A	#N/A	#N/A	#N/A	#N/A	#N/A	#N/A	#N/A	#N/A	#N/A
O55234	Proteasome subunit beta type-5	0.00083027	#N/A	#N/A	#N/A	#N/A	#N/A	#N/A	#N/A	#N/A	#N/A	#N/A	#N/A
O70250	Phosphoglycerate mutase 2	8.07187e-08	#N/A	#N/A	#N/A	#N/A	#N/A	#N/A	#N/A	#N/A	#N/A	#N/A	#N/A
O88322	Nidogen-2	0.000904912	#N/A	#N/A	#N/A	#N/A	#N/A	#N/A	#N/A	#N/A	#N/A	#N/A	#N/A
O88342	WD repeat-containing protein 1	0.000359065	#N/A	#N/A	#N/A	#N/A	#N/A	#N/A	#N/A	#N/A	#N/A	#N/A	#N/A
O88346	Troponin T, slow skeletal muscle	1.2028e-13	#N/A	#N/A	#N/A	#N/A	#N/A	#N/A	#N/A	#N/A	#N/A	#N/A	#N/A
O88398	Advillin	6.34255e-05	#N/A	#N/A	#N/A	#N/A	#N/A	#N/A	#N/A	#N/A	#N/A	#N/A	#N/A
O88477	Insulin-like growth factor 2 mRNA-binding protein 1	7.22767e-11	#N/A	#N/A	#N/A	#N/A	#N/A	#N/A	#N/A	#N/A	#N/A	#N/A	#N/A
O88492	Perilipin-4	7.45299e-07	#N/A	#N/A	#N/A	#N/A	#N/A	#N/A	#N/A	#N/A	#N/A	#N/A	#N/A
O88569	Heterogeneous nuclear ribonucleoproteins A2/B1	1.26913e-10	#N/A	#N/A	#N/A	#N/A	#N/A	#N/A	#N/A	#N/A	#N/A	#N/A	#N/A
P00397	Cytochrome c oxidase subunit 1	0.000598365	#N/A	#N/A	#N/A	#N/A	#N/A	#N/A	#N/A	#N/A	#N/A	#N/A	#N/A
P00416	Cytochrome c oxidase subunit 3	1.24754e-07	#N/A	#N/A	#N/A	#N/A	#N/A	#N/A	#N/A	#N/A	#N/A	#N/A	#N/A
P01027	Complement C3	1.18579e-05	#N/A	#N/A	#N/A	#N/A	#N/A	#N/A	#N/A	#N/A	#N/A	#N/A	#N/A
P02463	Collagen alpha-1(IV) chain	2.58283e-09	#N/A	#N/A	#N/A	#N/A	#N/A	#N/A	#N/A	#N/A	#N/A	#N/A	#N/A
P03893	NADH-ubiquinone oxidoreductase chain 2	2.02308e-06	#N/A	#N/A	#N/A	#N/A	#N/A	#N/A	#N/A	#N/A	#N/A	#N/A	#N/A
P03921	NADH-ubiquinone oxidoreductase chain 5	4.33654e-07	#N/A	#N/A	#N/A	#N/A	#N/A	#N/A	#N/A	#N/A	#N/A	#N/A	#N/A
P04247	Myoglobin	1.32124e-09	#N/A	#N/A	#N/A	#N/A	#N/A	#N/A	#N/A	#N/A	#N/A	#N/A	#N/A
P05064	Fructose-bisphosphate aldolase A	7.21251e-11	#N/A	#N/A	#N/A	#N/A	#N/A	#N/A	#N/A	#N/A	#N/A	#N/A	#N/A
P05201	Aspartate aminotransferase, cytoplasmic	0.000123003	#N/A	#N/A	#N/A	#N/A	#N/A	#N/A	#N/A	#N/A	#N/A	#N/A	#N/A
P05977	Myosin light chain 1/3, skeletal muscle isoform	1.74823e-14	#N/A	#N/A	#N/A	#N/A	#N/A	#N/A	#N/A	#N/A	#N/A	#N/A	#N/A
P06745	Glucose-6-phosphate isomerase	1.02784e-08	#N/A	#N/A	#N/A	#N/A	#N/A	#N/A	#N/A	#N/A	#N/A	#N/A	#N/A
P06801;Q3TQP6	NADP-dependent malic enzyme;Malic enzyme	3.71622e-05	#N/A	#N/A	#N/A	#N/A	#N/A	#N/A	#N/A	#N/A	#N/A	#N/A	#N/A
P07356	Annexin A2	4.02365e-12	#N/A	#N/A	#N/A	#N/A	#N/A	#N/A	#N/A	#N/A	#N/A	#N/A	#N/A
P08030	Adenine phosphoribosyltransferase	1.06789e-05	#N/A	#N/A	#N/A	#N/A	#N/A	#N/A	#N/A	#N/A	#N/A	#N/A	#N/A
P08113	Endoplasmin	2.69056e-10	#N/A	#N/A	#N/A	#N/A	#N/A	#N/A	#N/A	#N/A	#N/A	#N/A	#N/A
P08207	Protein S100-A10	2.60078e-08	#N/A	#N/A	#N/A	#N/A	#N/A	#N/A	#N/A	#N/A	#N/A	#N/A	#N/A
P08752	Guanine nucleotide-binding protein G(i) subunit alpha-2	4.3499e-06	#N/A	#N/A	#N/A	#N/A	#N/A	#N/A	#N/A	#N/A	#N/A	#N/A	#N/A
P09103	Protein disulfide-isomerase	3.50521e-11	#N/A	#N/A	#N/A	#N/A	#N/A	#N/A	#N/A	#N/A	#N/A	#N/A	#N/A
P09405	Nucleolin	7.45884e-07	#N/A	#N/A	#N/A	#N/A	#N/A	#N/A	#N/A	#N/A	#N/A	#N/A	#N/A
P09542	Myosin light chain 3	4.45826e-14	#N/A	#N/A	#N/A	#N/A	#N/A	#N/A	#N/A	#N/A	#N/A	#N/A	#N/A
P0C0S6;Q3THW5	Histone H2A.Z;Histone H2A.V	3.39996e-08	#N/A	#N/A	#N/A	#N/A	#N/A	#N/A	#N/A	#N/A	#N/A	#N/A	#N/A
P10107	Annexin A1	8.22802e-13	#N/A	#N/A	#N/A	#N/A	#N/A	#N/A	#N/A	#N/A	#N/A	#N/A	#N/A
P10126	Elongation factor 1-alpha 1	9.9247e-11	#N/A	#N/A	#N/A	#N/A	#N/A	#N/A	#N/A	#N/A	#N/A	#N/A	#N/A
P11031	Activated RNA polymerase II transcriptional coactivator p15	0.000577657	#N/A	#N/A	#N/A	#N/A	#N/A	#N/A	#N/A	#N/A	#N/A	#N/A	#N/A
P11438	Lysosome-associated membrane glycoprotein 1	0.0048633	#N/A	#N/A	#N/A	#N/A	#N/A	#N/A	#N/A	#N/A	#N/A	#N/A	#N/A
P11499	Heat shock protein HSP 90-beta	1.92324e-12	#N/A	#N/A	#N/A	#N/A	#N/A	#N/A	#N/A	#N/A	#N/A	#N/A	#N/A
P11679	Keratin, type II cytoskeletal 8	0.00183944	#N/A	#N/A	#N/A	#N/A	#N/A	#N/A	#N/A	#N/A	#N/A	#N/A	#N/A
P11983	T-complex protein 1 subunit alpha	3.05292e-07	#N/A	#N/A	#N/A	#N/A	#N/A	#N/A	#N/A	#N/A	#N/A	#N/A	#N/A
P12970	60S ribosomal protein L7a	4.52601e-08	#N/A	#N/A	#N/A	#N/A	#N/A	#N/A	#N/A	#N/A	#N/A	#N/A	#N/A
P13020	Gelsolin	8.62068e-10	#N/A	#N/A	#N/A	#N/A	#N/A	#N/A	#N/A	#N/A	#N/A	#N/A	#N/A
P13412	Troponin I, fast skeletal muscle	9.53001e-10	#N/A	#N/A	#N/A	#N/A	#N/A	#N/A	#N/A	#N/A	#N/A	#N/A	#N/A
P13542	Myosin-8	1.10808e-07	#N/A	#N/A	#N/A	#N/A	#N/A	#N/A	#N/A	#N/A	#N/A	#N/A	#N/A
P14206	40S ribosomal protein SA	1.7169e-12	#N/A	#N/A	#N/A	#N/A	#N/A	#N/A	#N/A	#N/A	#N/A	#N/A	#N/A
P14231	Sodium/potassium-transporting ATPase subunit beta-2	2.03821e-06	#N/A	#N/A	#N/A	#N/A	#N/A	#N/A	#N/A	#N/A	#N/A	#N/A	#N/A
P14685	26S proteasome non-ATPase regulatory subunit 3	0.00259681	#N/A	#N/A	#N/A	#N/A	#N/A	#N/A	#N/A	#N/A	#N/A	#N/A	#N/A
P14824	Annexin A6	5.74071e-09	#N/A	#N/A	#N/A	#N/A	#N/A	#N/A	#N/A	#N/A	#N/A	#N/A	#N/A
P15105	Glutamine synthetase	1.34609e-09	#N/A	#N/A	#N/A	#N/A	#N/A	#N/A	#N/A	#N/A	#N/A	#N/A	#N/A
P16015	Carbonic anhydrase 3	2.0095e-05	#N/A	#N/A	#N/A	#N/A	#N/A	#N/A	#N/A	#N/A	#N/A	#N/A	#N/A
P16045	Galectin-1	7.23305e-06	#N/A	#N/A	#N/A	#N/A	#N/A	#N/A	#N/A	#N/A	#N/A	#N/A	#N/A
P16125	L-lactate dehydrogenase B chain	3.74601e-09	#N/A	#N/A	#N/A	#N/A	#N/A	#N/A	#N/A	#N/A	#N/A	#N/A	#N/A
P16381;Q62167	Putative ATP-dependent RNA helicase Pl10;ATP-dependent RNA helicase DDX3X	3.98585e-08	#N/A	#N/A	#N/A	#N/A	#N/A	#N/A	#N/A	#N/A	#N/A	#N/A	#N/A
P16546	Spectrin alpha chain, non-erythrocytic 1	2.21634e-07	#N/A	#N/A	#N/A	#N/A	#N/A	#N/A	#N/A	#N/A	#N/A	#N/A	#N/A
P16858	Glyceraldehyde-3-phosphate dehydrogenase	1.56921e-12	#N/A	#N/A	#N/A	#N/A	#N/A	#N/A	#N/A	#N/A	#N/A	#N/A	#N/A
P17156	Heat shock-related 70 kDa protein 2	0.00324122	#N/A	#N/A	#N/A	#N/A	#N/A	#N/A	#N/A	#N/A	#N/A	#N/A	#N/A
P17182	Alpha-enolase	7.74904e-12	#N/A	#N/A	#N/A	#N/A	#N/A	#N/A	#N/A	#N/A	#N/A	#N/A	#N/A
P17225;Q8BGJ5;Q8CB58;Q922I7	Polypyrimidine tract-binding protein 1;MCG13402, isoform CRA_a;MCG13402, isoform CRA_d;MCG13402, isoform CRA_c	0.000825108	#N/A	#N/A	#N/A	#N/A	#N/A	#N/A	#N/A	#N/A	#N/A	#N/A	#N/A
P17751	Triosephosphate isomerase	6.82103e-10	#N/A	#N/A	#N/A	#N/A	#N/A	#N/A	#N/A	#N/A	#N/A	#N/A	#N/A
P20152	Vimentin	6.17406e-13	#N/A	#N/A	#N/A	#N/A	#N/A	#N/A	#N/A	#N/A	#N/A	#N/A	#N/A
P21550	Beta-enolase	1.18798e-10	#N/A	#N/A	#N/A	#N/A	#N/A	#N/A	#N/A	#N/A	#N/A	#N/A	#N/A
P23116	Eukaryotic translation initiation factor 3 subunit A	9.52023e-07	#N/A	#N/A	#N/A	#N/A	#N/A	#N/A	#N/A	#N/A	#N/A	#N/A	#N/A
P23492;Q543K9	Purine nucleoside phosphorylase	1.01073e-09	#N/A	#N/A	#N/A	#N/A	#N/A	#N/A	#N/A	#N/A	#N/A	#N/A	#N/A
P24369	Peptidyl-prolyl cis-trans isomerase B	1.16724e-07	#N/A	#N/A	#N/A	#N/A	#N/A	#N/A	#N/A	#N/A	#N/A	#N/A	#N/A
P26041	Moesin	4.96441e-10	#N/A	#N/A	#N/A	#N/A	#N/A	#N/A	#N/A	#N/A	#N/A	#N/A	#N/A
P26231	Catenin alpha-1	1.84544e-05	#N/A	#N/A	#N/A	#N/A	#N/A	#N/A	#N/A	#N/A	#N/A	#N/A	#N/A
P26638;Q8C483	Serine--tRNA ligase, cytoplasmic;Serine--tRNA ligase, cytoplasmic	0.000124685	#N/A	#N/A	#N/A	#N/A	#N/A	#N/A	#N/A	#N/A	#N/A	#N/A	#N/A
P27546	Microtubule-associated protein 4	0.00372846	#N/A	#N/A	#N/A	#N/A	#N/A	#N/A	#N/A	#N/A	#N/A	#N/A	#N/A
P27773	Protein disulfide-isomerase A3	5.84347e-07	#N/A	#N/A	#N/A	#N/A	#N/A	#N/A	#N/A	#N/A	#N/A	#N/A	#N/A
P29341	Polyadenylate-binding protein 1	2.63913e-08	#N/A	#N/A	#N/A	#N/A	#N/A	#N/A	#N/A	#N/A	#N/A	#N/A	#N/A
P29788	Vitronectin	0.00844161	#N/A	#N/A	#N/A	#N/A	#N/A	#N/A	#N/A	#N/A	#N/A	#N/A	#N/A
P32848	Parvalbumin alpha	2.47335e-08	#N/A	#N/A	#N/A	#N/A	#N/A	#N/A	#N/A	#N/A	#N/A	#N/A	#N/A
P37040;Q05DV1	NADPH--cytochrome P450 reductase	3.19833e-05	#N/A	#N/A	#N/A	#N/A	#N/A	#N/A	#N/A	#N/A	#N/A	#N/A	#N/A
P40336	Vacuolar protein sorting-associated protein 26A	6.00729e-06	#N/A	#N/A	#N/A	#N/A	#N/A	#N/A	#N/A	#N/A	#N/A	#N/A	#N/A
P42227	Signal transducer and activator of transcription 3	8.99211e-10	#N/A	#N/A	#N/A	#N/A	#N/A	#N/A	#N/A	#N/A	#N/A	#N/A	#N/A
P42669	Transcriptional activator protein Pur-alpha	5.46425e-05	#N/A	#N/A	#N/A	#N/A	#N/A	#N/A	#N/A	#N/A	#N/A	#N/A	#N/A
P42932	T-complex protein 1 subunit theta	4.90141e-07	#N/A	#N/A	#N/A	#N/A	#N/A	#N/A	#N/A	#N/A	#N/A	#N/A	#N/A
P45591	Cofilin-2	4.65873e-05	#N/A	#N/A	#N/A	#N/A	#N/A	#N/A	#N/A	#N/A	#N/A	#N/A	#N/A
P46460	Vesicle-fusing ATPase	2.37659e-05	#N/A	#N/A	#N/A	#N/A	#N/A	#N/A	#N/A	#N/A	#N/A	#N/A	#N/A
P46638	Ras-related protein Rab-11B	1.5964e-07	#N/A	#N/A	#N/A	#N/A	#N/A	#N/A	#N/A	#N/A	#N/A	#N/A	#N/A
P47738	Aldehyde dehydrogenase, mitochondrial	7.65963e-09	#N/A	#N/A	#N/A	#N/A	#N/A	#N/A	#N/A	#N/A	#N/A	#N/A	#N/A
P47754	F-actin-capping protein subunit alpha-2	2.78125e-11	#N/A	#N/A	#N/A	#N/A	#N/A	#N/A	#N/A	#N/A	#N/A	#N/A	#N/A
P47911	60S ribosomal protein L6	2.26349e-06	#N/A	#N/A	#N/A	#N/A	#N/A	#N/A	#N/A	#N/A	#N/A	#N/A	#N/A
P47963	60S ribosomal protein L13	6.25787e-05	#N/A	#N/A	#N/A	#N/A	#N/A	#N/A	#N/A	#N/A	#N/A	#N/A	#N/A
P48036	Annexin A5	1.37334e-08	#N/A	#N/A	#N/A	#N/A	#N/A	#N/A	#N/A	#N/A	#N/A	#N/A	#N/A
P49312;Q5EBP8	Heterogeneous nuclear ribonucleoprotein A1	2.46929e-06	#N/A	#N/A	#N/A	#N/A	#N/A	#N/A	#N/A	#N/A	#N/A	#N/A	#N/A
P49722	Proteasome subunit alpha type-2	6.12541e-08	#N/A	#N/A	#N/A	#N/A	#N/A	#N/A	#N/A	#N/A	#N/A	#N/A	#N/A
P49817	Caveolin-1	0.000639008	#N/A	#N/A	#N/A	#N/A	#N/A	#N/A	#N/A	#N/A	#N/A	#N/A	#N/A
P50446	Keratin, type II cytoskeletal 6A	6.17406e-13	#N/A	#N/A	#N/A	#N/A	#N/A	#N/A	#N/A	#N/A	#N/A	#N/A	#N/A
P50462	Cysteine and glycine-rich protein 3	6.77692e-09	#N/A	#N/A	#N/A	#N/A	#N/A	#N/A	#N/A	#N/A	#N/A	#N/A	#N/A
P50516	V-type proton ATPase catalytic subunit A	4.97726e-08	#N/A	#N/A	#N/A	#N/A	#N/A	#N/A	#N/A	#N/A	#N/A	#N/A	#N/A
P50544	Very long-chain specific acyl-CoA dehydrogenase, mitochondrial	6.48503e-12	#N/A	#N/A	#N/A	#N/A	#N/A	#N/A	#N/A	#N/A	#N/A	#N/A	#N/A
P50580;Q3TGU7	Proliferation-associated protein 2G4;Proliferation-associated 2G4	0.00311006	#N/A	#N/A	#N/A	#N/A	#N/A	#N/A	#N/A	#N/A	#N/A	#N/A	#N/A
P52825	Carnitine O-palmitoyltransferase 2, mitochondrial	4.78451e-06	#N/A	#N/A	#N/A	#N/A	#N/A	#N/A	#N/A	#N/A	#N/A	#N/A	#N/A
P53395	Lipoamide acyltransferase component of branched-chain alpha-keto acid dehydrogenase complex, mitochondrial	0.00238986	#N/A	#N/A	#N/A	#N/A	#N/A	#N/A	#N/A	#N/A	#N/A	#N/A	#N/A
P53994	Ras-related protein Rab-2A	1.96809e-07	#N/A	#N/A	#N/A	#N/A	#N/A	#N/A	#N/A	#N/A	#N/A	#N/A	#N/A
P54320	Elastin	0.00461976	#N/A	#N/A	#N/A	#N/A	#N/A	#N/A	#N/A	#N/A	#N/A	#N/A	#N/A
P56135	ATP synthase subunit f, mitochondrial	2.00689e-13	#N/A	#N/A	#N/A	#N/A	#N/A	#N/A	#N/A	#N/A	#N/A	#N/A	#N/A
P56399;Q3U4W8	Ubiquitin carboxyl-terminal hydrolase 5;Ubiquitin carboxyl-terminal hydrolase	5.0939e-08	#N/A	#N/A	#N/A	#N/A	#N/A	#N/A	#N/A	#N/A	#N/A	#N/A	#N/A
P58771	Tropomyosin alpha-1 chain	8.64757e-14	#N/A	#N/A	#N/A	#N/A	#N/A	#N/A	#N/A	#N/A	#N/A	#N/A	#N/A
P59017	Bcl-2-like protein 13	0.00398574	#N/A	#N/A	#N/A	#N/A	#N/A	#N/A	#N/A	#N/A	#N/A	#N/A	#N/A
P59999	Actin-related protein 2/3 complex subunit 4	2.92389e-09	#N/A	#N/A	#N/A	#N/A	#N/A	#N/A	#N/A	#N/A	#N/A	#N/A	#N/A
P60335	Poly(rC)-binding protein 1	1.31737e-08	#N/A	#N/A	#N/A	#N/A	#N/A	#N/A	#N/A	#N/A	#N/A	#N/A	#N/A
P60603	Reactive oxygen species modulator 1	0.00183367	#N/A	#N/A	#N/A	#N/A	#N/A	#N/A	#N/A	#N/A	#N/A	#N/A	#N/A
P60710;P63260	Actin, cytoplasmic 1;Actin, cytoplasmic 2	4.12678e-12	#N/A	#N/A	#N/A	#N/A	#N/A	#N/A	#N/A	#N/A	#N/A	#N/A	#N/A
P60764;P63001;Q3TLP8	Ras-related C3 botulinum toxin substrate 3;Ras-related C3 botulinum toxin substrate 1;RAS-related C3 botulinum substrate 1, isoform CRA_a	0.00352179	#N/A	#N/A	#N/A	#N/A	#N/A	#N/A	#N/A	#N/A	#N/A	#N/A	#N/A
P60766	Cell division control protein 42 homolog	1.45967e-06	#N/A	#N/A	#N/A	#N/A	#N/A	#N/A	#N/A	#N/A	#N/A	#N/A	#N/A
P60843	Eukaryotic initiation factor 4A-I	1.16192e-08	#N/A	#N/A	#N/A	#N/A	#N/A	#N/A	#N/A	#N/A	#N/A	#N/A	#N/A
P60867	40S ribosomal protein S20	1.23959e-09	#N/A	#N/A	#N/A	#N/A	#N/A	#N/A	#N/A	#N/A	#N/A	#N/A	#N/A
P61027	Ras-related protein Rab-10	1.57945e-09	#N/A	#N/A	#N/A	#N/A	#N/A	#N/A	#N/A	#N/A	#N/A	#N/A	#N/A
P61089	Ubiquitin-conjugating enzyme E2 N	0.00521121	#N/A	#N/A	#N/A	#N/A	#N/A	#N/A	#N/A	#N/A	#N/A	#N/A	#N/A
P61164	Alpha-centractin	2.15798e-10	#N/A	#N/A	#N/A	#N/A	#N/A	#N/A	#N/A	#N/A	#N/A	#N/A	#N/A
P61205;P84078	ADP-ribosylation factor 3;ADP-ribosylation factor 1	4.93825e-10	#N/A	#N/A	#N/A	#N/A	#N/A	#N/A	#N/A	#N/A	#N/A	#N/A	#N/A
P61358	60S ribosomal protein L27	5.08225e-09	#N/A	#N/A	#N/A	#N/A	#N/A	#N/A	#N/A	#N/A	#N/A	#N/A	#N/A
P61514	60S ribosomal protein L37a	1.61936e-05	#N/A	#N/A	#N/A	#N/A	#N/A	#N/A	#N/A	#N/A	#N/A	#N/A	#N/A
P62141;P63087	Serine/threonine-protein phosphatase PP1-beta catalytic subunit;Serine/threonine-protein phosphatase PP1-gamma catalytic subunit	8.2387e-06	#N/A	#N/A	#N/A	#N/A	#N/A	#N/A	#N/A	#N/A	#N/A	#N/A	#N/A
P62192	26S proteasome regulatory subunit 4	1.97014e-05	#N/A	#N/A	#N/A	#N/A	#N/A	#N/A	#N/A	#N/A	#N/A	#N/A	#N/A
P62259	14-3-3 protein epsilon	8.73228e-12	#N/A	#N/A	#N/A	#N/A	#N/A	#N/A	#N/A	#N/A	#N/A	#N/A	#N/A
P62267	40S ribosomal protein S23	7.47389e-09	#N/A	#N/A	#N/A	#N/A	#N/A	#N/A	#N/A	#N/A	#N/A	#N/A	#N/A
P62631	Elongation factor 1-alpha 2	0.0019702	#N/A	#N/A	#N/A	#N/A	#N/A	#N/A	#N/A	#N/A	#N/A	#N/A	#N/A
P62702	40S ribosomal protein S4, X isoform	1.32417e-08	#N/A	#N/A	#N/A	#N/A	#N/A	#N/A	#N/A	#N/A	#N/A	#N/A	#N/A
P62814	V-type proton ATPase subunit B, brain isoform	0.00405046	#N/A	#N/A	#N/A	#N/A	#N/A	#N/A	#N/A	#N/A	#N/A	#N/A	#N/A
P62821;Q5SW88	Ras-related protein Rab-1A;RAB1A, member RAS oncogene family	1.75943e-11	#N/A	#N/A	#N/A	#N/A	#N/A	#N/A	#N/A	#N/A	#N/A	#N/A	#N/A
P62827;Q14AA6	GTP-binding nuclear protein Ran	2.73193e-05	#N/A	#N/A	#N/A	#N/A	#N/A	#N/A	#N/A	#N/A	#N/A	#N/A	#N/A
P62862;Q642K5	40S ribosomal protein S30	4.22642e-05	#N/A	#N/A	#N/A	#N/A	#N/A	#N/A	#N/A	#N/A	#N/A	#N/A	#N/A
P62897	Cytochrome c, somatic	0.000253872	#N/A	#N/A	#N/A	#N/A	#N/A	#N/A	#N/A	#N/A	#N/A	#N/A	#N/A
P62908	40S ribosomal protein S3	1.24912e-09	#N/A	#N/A	#N/A	#N/A	#N/A	#N/A	#N/A	#N/A	#N/A	#N/A	#N/A
P62911	60S ribosomal protein L32	8.50378e-08	#N/A	#N/A	#N/A	#N/A	#N/A	#N/A	#N/A	#N/A	#N/A	#N/A	#N/A
P62918	60S ribosomal protein L8	4.19268e-06	#N/A	#N/A	#N/A	#N/A	#N/A	#N/A	#N/A	#N/A	#N/A	#N/A	#N/A
P62960	Nuclease-sensitive element-binding protein 1	0.00199912	#N/A	#N/A	#N/A	#N/A	#N/A	#N/A	#N/A	#N/A	#N/A	#N/A	#N/A
P62962;Q5SX49	Profilin-1;Profilin	3.06506e-05	#N/A	#N/A	#N/A	#N/A	#N/A	#N/A	#N/A	#N/A	#N/A	#N/A	#N/A
P63038	60 kDa heat shock protein, mitochondrial	1.56608e-08	#N/A	#N/A	#N/A	#N/A	#N/A	#N/A	#N/A	#N/A	#N/A	#N/A	#N/A
P63101	14-3-3 protein zeta/delta	7.09269e-12	#N/A	#N/A	#N/A	#N/A	#N/A	#N/A	#N/A	#N/A	#N/A	#N/A	#N/A
P63268	Actin, gamma-enteric smooth muscle	1.025e-06	#N/A	#N/A	#N/A	#N/A	#N/A	#N/A	#N/A	#N/A	#N/A	#N/A	#N/A
P63276	40S ribosomal protein S17	7.35059e-10	#N/A	#N/A	#N/A	#N/A	#N/A	#N/A	#N/A	#N/A	#N/A	#N/A	#N/A
P63325	40S ribosomal protein S10	6.91275e-10	#N/A	#N/A	#N/A	#N/A	#N/A	#N/A	#N/A	#N/A	#N/A	#N/A	#N/A
P63330	Serine/threonine-protein phosphatase 2A catalytic subunit alpha isoform	2.4092e-06	#N/A	#N/A	#N/A	#N/A	#N/A	#N/A	#N/A	#N/A	#N/A	#N/A	#N/A
P67984	60S ribosomal protein L22	8.59361e-10	#N/A	#N/A	#N/A	#N/A	#N/A	#N/A	#N/A	#N/A	#N/A	#N/A	#N/A
P68040	Receptor of activated protein C kinase 1	2.23735e-09	#N/A	#N/A	#N/A	#N/A	#N/A	#N/A	#N/A	#N/A	#N/A	#N/A	#N/A
P68369	Tubulin alpha-1A chain	2.67345e-12	#N/A	#N/A	#N/A	#N/A	#N/A	#N/A	#N/A	#N/A	#N/A	#N/A	#N/A
P70124	Serpin B5	8.12745e-10	#N/A	#N/A	#N/A	#N/A	#N/A	#N/A	#N/A	#N/A	#N/A	#N/A	#N/A
P70296	Phosphatidylethanolamine-binding protein 1	4.17012e-09	#N/A	#N/A	#N/A	#N/A	#N/A	#N/A	#N/A	#N/A	#N/A	#N/A	#N/A
P70402	Myosin-binding protein H	6.63957e-10	#N/A	#N/A	#N/A	#N/A	#N/A	#N/A	#N/A	#N/A	#N/A	#N/A	#N/A
P80313	T-complex protein 1 subunit eta	0.00146501	#N/A	#N/A	#N/A	#N/A	#N/A	#N/A	#N/A	#N/A	#N/A	#N/A	#N/A
P80314	T-complex protein 1 subunit beta	3.97419e-09	#N/A	#N/A	#N/A	#N/A	#N/A	#N/A	#N/A	#N/A	#N/A	#N/A	#N/A
P80317	T-complex protein 1 subunit zeta	0.00338429	#N/A	#N/A	#N/A	#N/A	#N/A	#N/A	#N/A	#N/A	#N/A	#N/A	#N/A
P82198	Transforming growth factor-beta-induced protein ig-h3	1.96861e-06	#N/A	#N/A	#N/A	#N/A	#N/A	#N/A	#N/A	#N/A	#N/A	#N/A	#N/A
P82348	Gamma-sarcoglycan	1.47781e-06	#N/A	#N/A	#N/A	#N/A	#N/A	#N/A	#N/A	#N/A	#N/A	#N/A	#N/A
P84091;Q3TWV4	AP-2 complex subunit mu	0.0061711	#N/A	#N/A	#N/A	#N/A	#N/A	#N/A	#N/A	#N/A	#N/A	#N/A	#N/A
P84104	Serine/arginine-rich splicing factor 3	0.000512354	#N/A	#N/A	#N/A	#N/A	#N/A	#N/A	#N/A	#N/A	#N/A	#N/A	#N/A
P97350	Plakophilin-1	7.47389e-09	#N/A	#N/A	#N/A	#N/A	#N/A	#N/A	#N/A	#N/A	#N/A	#N/A	#N/A
P97351	40S ribosomal protein S3a	2.13119e-06	#N/A	#N/A	#N/A	#N/A	#N/A	#N/A	#N/A	#N/A	#N/A	#N/A	#N/A
P97384	Annexin A11	0.00447188	#N/A	#N/A	#N/A	#N/A	#N/A	#N/A	#N/A	#N/A	#N/A	#N/A	#N/A
P97443	Histone-lysine N-methyltransferase Smyd1	3.57613e-08	#N/A	#N/A	#N/A	#N/A	#N/A	#N/A	#N/A	#N/A	#N/A	#N/A	#N/A
P97457	Myosin regulatory light chain 2, skeletal muscle isoform	1.89516e-14	#N/A	#N/A	#N/A	#N/A	#N/A	#N/A	#N/A	#N/A	#N/A	#N/A	#N/A
P97927	Laminin subunit alpha-4	0.00942586	#N/A	#N/A	#N/A	#N/A	#N/A	#N/A	#N/A	#N/A	#N/A	#N/A	#N/A
Q00623	Apolipoprotein A-I	1.47921e-06	#N/A	#N/A	#N/A	#N/A	#N/A	#N/A	#N/A	#N/A	#N/A	#N/A	#N/A
Q02053	Ubiquitin-like modifier-activating enzyme 1	8.24113e-11	#N/A	#N/A	#N/A	#N/A	#N/A	#N/A	#N/A	#N/A	#N/A	#N/A	#N/A
Q02257	Junction plakoglobin	4.89262e-12	#N/A	#N/A	#N/A	#N/A	#N/A	#N/A	#N/A	#N/A	#N/A	#N/A	#N/A
Q02566	Myosin-6	0.00992698	#N/A	#N/A	#N/A	#N/A	#N/A	#N/A	#N/A	#N/A	#N/A	#N/A	#N/A
Q03265	ATP synthase subunit alpha, mitochondrial	1.56921e-12	#N/A	#N/A	#N/A	#N/A	#N/A	#N/A	#N/A	#N/A	#N/A	#N/A	#N/A
Q04447	Creatine kinase B-type	3.49548e-06	#N/A	#N/A	#N/A	#N/A	#N/A	#N/A	#N/A	#N/A	#N/A	#N/A	#N/A
Q05816	Fatty acid-binding protein 5	5.22921e-12	#N/A	#N/A	#N/A	#N/A	#N/A	#N/A	#N/A	#N/A	#N/A	#N/A	#N/A
Q06890	Clusterin	0.000289335	#N/A	#N/A	#N/A	#N/A	#N/A	#N/A	#N/A	#N/A	#N/A	#N/A	#N/A
Q08642	Protein-arginine deiminase type-2	0.000163929	#N/A	#N/A	#N/A	#N/A	#N/A	#N/A	#N/A	#N/A	#N/A	#N/A	#N/A
Q11011	Puromycin-sensitive aminopeptidase	7.43452e-07	#N/A	#N/A	#N/A	#N/A	#N/A	#N/A	#N/A	#N/A	#N/A	#N/A	#N/A
Q3TML0;Q922R8	Protein disulfide-isomerase A6	1.44015e-08	#N/A	#N/A	#N/A	#N/A	#N/A	#N/A	#N/A	#N/A	#N/A	#N/A	#N/A
Q3TVI8	Pre-B-cell leukemia transcription factor-interacting protein 1	4.21125e-05	#N/A	#N/A	#N/A	#N/A	#N/A	#N/A	#N/A	#N/A	#N/A	#N/A	#N/A
Q3TXS7	26S proteasome non-ATPase regulatory subunit 1	0.00910374	#N/A	#N/A	#N/A	#N/A	#N/A	#N/A	#N/A	#N/A	#N/A	#N/A	#N/A
Q3TZZ7	Extended synaptotagmin-2	0.00731498	#N/A	#N/A	#N/A	#N/A	#N/A	#N/A	#N/A	#N/A	#N/A	#N/A	#N/A
Q3U1J4	DNA damage-binding protein 1	0.00775433	#N/A	#N/A	#N/A	#N/A	#N/A	#N/A	#N/A	#N/A	#N/A	#N/A	#N/A
Q3U2G2;Q61316	Heat shock 70 kDa protein 4	6.71313e-10	#N/A	#N/A	#N/A	#N/A	#N/A	#N/A	#N/A	#N/A	#N/A	#N/A	#N/A
Q3U7R1	Extended synaptotagmin-1	7.86561e-05	#N/A	#N/A	#N/A	#N/A	#N/A	#N/A	#N/A	#N/A	#N/A	#N/A	#N/A
Q3UER8;Q8VCM7	Fibrinogen gamma chain	0.00029938	#N/A	#N/A	#N/A	#N/A	#N/A	#N/A	#N/A	#N/A	#N/A	#N/A	#N/A
Q3UH59;Q5SV64;Q61879	Myosin-10	0.000708881	#N/A	#N/A	#N/A	#N/A	#N/A	#N/A	#N/A	#N/A	#N/A	#N/A	#N/A
Q3UJQ9;Q9D0K2	Succinyl-CoA:3-ketoacid-coenzyme A transferase;Succinyl-CoA:3-ketoacid coenzyme A transferase 1, mitochondrial	0.00534378	#N/A	#N/A	#N/A	#N/A	#N/A	#N/A	#N/A	#N/A	#N/A	#N/A	#N/A
Q3ULD5	Methylcrotonoyl-CoA carboxylase beta chain, mitochondrial	0.00229785	#N/A	#N/A	#N/A	#N/A	#N/A	#N/A	#N/A	#N/A	#N/A	#N/A	#N/A
Q3V1D3	AMP deaminase 1	1.38025e-09	#N/A	#N/A	#N/A	#N/A	#N/A	#N/A	#N/A	#N/A	#N/A	#N/A	#N/A
Q4U4S6	Xin actin-binding repeat-containing protein 2	1.10537e-05	#N/A	#N/A	#N/A	#N/A	#N/A	#N/A	#N/A	#N/A	#N/A	#N/A	#N/A
Q5SQB0;Q5SQB5;Q61937;Q9DAY9	Nucleophosmin	3.12042e-08	#N/A	#N/A	#N/A	#N/A	#N/A	#N/A	#N/A	#N/A	#N/A	#N/A	#N/A
Q5SUS9;Q5SUT0;Q61545	RNA-binding protein EWS	2.38947e-05	#N/A	#N/A	#N/A	#N/A	#N/A	#N/A	#N/A	#N/A	#N/A	#N/A	#N/A
Q5SXR6;Q68FD5	Clathrin heavy chain;Clathrin heavy chain 1	1.25072e-08	#N/A	#N/A	#N/A	#N/A	#N/A	#N/A	#N/A	#N/A	#N/A	#N/A	#N/A
Q5U458	DnaJ homolog subfamily C member 11	0.000903042	#N/A	#N/A	#N/A	#N/A	#N/A	#N/A	#N/A	#N/A	#N/A	#N/A	#N/A
Q5XJF6	Ribosomal protein	3.16243e-07	#N/A	#N/A	#N/A	#N/A	#N/A	#N/A	#N/A	#N/A	#N/A	#N/A	#N/A
Q5XJY5	Coatomer subunit delta	0.00978808	#N/A	#N/A	#N/A	#N/A	#N/A	#N/A	#N/A	#N/A	#N/A	#N/A	#N/A
Q60597	2-oxoglutarate dehydrogenase, mitochondrial	8.36981e-09	#N/A	#N/A	#N/A	#N/A	#N/A	#N/A	#N/A	#N/A	#N/A	#N/A	#N/A
Q60864	Stress-induced-phosphoprotein 1	0.00311006	#N/A	#N/A	#N/A	#N/A	#N/A	#N/A	#N/A	#N/A	#N/A	#N/A	#N/A
Q61081	Hsp90 co-chaperone Cdc37	6.94274e-09	#N/A	#N/A	#N/A	#N/A	#N/A	#N/A	#N/A	#N/A	#N/A	#N/A	#N/A
Q61425	Hydroxyacyl-coenzyme A dehydrogenase, mitochondrial	0.00898891	#N/A	#N/A	#N/A	#N/A	#N/A	#N/A	#N/A	#N/A	#N/A	#N/A	#N/A
Q61598	Rab GDP dissociation inhibitor beta	8.02587e-08	#N/A	#N/A	#N/A	#N/A	#N/A	#N/A	#N/A	#N/A	#N/A	#N/A	#N/A
Q61656;Q8BTS0	Probable ATP-dependent RNA helicase DDX5;DEAD (Asp-Glu-Ala-Asp) box polypeptide 5	1.60746e-09	#N/A	#N/A	#N/A	#N/A	#N/A	#N/A	#N/A	#N/A	#N/A	#N/A	#N/A
Q61696	Heat shock 70 kDa protein 1A	1.21862e-11	#N/A	#N/A	#N/A	#N/A	#N/A	#N/A	#N/A	#N/A	#N/A	#N/A	#N/A
Q61753	D-3-phosphoglycerate dehydrogenase	0.00613677	#N/A	#N/A	#N/A	#N/A	#N/A	#N/A	#N/A	#N/A	#N/A	#N/A	#N/A
Q61781	Keratin, type I cytoskeletal 14	0.00560016	#N/A	#N/A	#N/A	#N/A	#N/A	#N/A	#N/A	#N/A	#N/A	#N/A	#N/A
Q62000	Mimecan	0.00120893	#N/A	#N/A	#N/A	#N/A	#N/A	#N/A	#N/A	#N/A	#N/A	#N/A	#N/A
Q62009	Periostin	2.05251e-08	#N/A	#N/A	#N/A	#N/A	#N/A	#N/A	#N/A	#N/A	#N/A	#N/A	#N/A
Q62087	Serum paraoxonase/lactonase 3	4.18504e-06	#N/A	#N/A	#N/A	#N/A	#N/A	#N/A	#N/A	#N/A	#N/A	#N/A	#N/A
Q62234	Myomesin-1	2.91223e-09	#N/A	#N/A	#N/A	#N/A	#N/A	#N/A	#N/A	#N/A	#N/A	#N/A	#N/A
Q62261	Spectrin beta chain, non-erythrocytic 1	0.00147724	#N/A	#N/A	#N/A	#N/A	#N/A	#N/A	#N/A	#N/A	#N/A	#N/A	#N/A
Q64282	Interferon-induced protein with tetratricopeptide repeats 1	0.00152953	#N/A	#N/A	#N/A	#N/A	#N/A	#N/A	#N/A	#N/A	#N/A	#N/A	#N/A
Q64337	Sequestosome-1	3.34833e-07	#N/A	#N/A	#N/A	#N/A	#N/A	#N/A	#N/A	#N/A	#N/A	#N/A	#N/A
Q64523;Q6GSS7	Histone H2A type 2-C;Histone H2A type 2-A	3.09125e-05	#N/A	#N/A	#N/A	#N/A	#N/A	#N/A	#N/A	#N/A	#N/A	#N/A	#N/A
Q64737	Trifunctional purine biosynthetic protein adenosine-3	0.00142053	#N/A	#N/A	#N/A	#N/A	#N/A	#N/A	#N/A	#N/A	#N/A	#N/A	#N/A
Q6IFZ6	Keratin, type II cytoskeletal 1b	2.07528e-05	#N/A	#N/A	#N/A	#N/A	#N/A	#N/A	#N/A	#N/A	#N/A	#N/A	#N/A
Q6IFZ8	MCG1050941	9.98213e-10	#N/A	#N/A	#N/A	#N/A	#N/A	#N/A	#N/A	#N/A	#N/A	#N/A	#N/A
Q6P5E4	UDP-glucose:glycoprotein glucosyltransferase 1	0.0061711	#N/A	#N/A	#N/A	#N/A	#N/A	#N/A	#N/A	#N/A	#N/A	#N/A	#N/A
Q6P5H2	Nestin	0.00311891	#N/A	#N/A	#N/A	#N/A	#N/A	#N/A	#N/A	#N/A	#N/A	#N/A	#N/A
Q6PA06	Atlastin-2	1.72282e-07	#N/A	#N/A	#N/A	#N/A	#N/A	#N/A	#N/A	#N/A	#N/A	#N/A	#N/A
Q6PB66	Leucine-rich PPR motif-containing protein, mitochondrial	2.30012e-05	#N/A	#N/A	#N/A	#N/A	#N/A	#N/A	#N/A	#N/A	#N/A	#N/A	#N/A
Q6PIE5	Sodium/potassium-transporting ATPase subunit alpha-2	1.95592e-11	#N/A	#N/A	#N/A	#N/A	#N/A	#N/A	#N/A	#N/A	#N/A	#N/A	#N/A
Q6ZQ38	Cullin-associated NEDD8-dissociated protein 1	3.17433e-05	#N/A	#N/A	#N/A	#N/A	#N/A	#N/A	#N/A	#N/A	#N/A	#N/A	#N/A
Q6ZWN5	40S ribosomal protein S9	6.48487e-08	#N/A	#N/A	#N/A	#N/A	#N/A	#N/A	#N/A	#N/A	#N/A	#N/A	#N/A
Q6ZWQ9	MCG5400	8.02587e-08	#N/A	#N/A	#N/A	#N/A	#N/A	#N/A	#N/A	#N/A	#N/A	#N/A	#N/A
Q6ZWX6	Eukaryotic translation initiation factor 2 subunit 1	0.000441706	#N/A	#N/A	#N/A	#N/A	#N/A	#N/A	#N/A	#N/A	#N/A	#N/A	#N/A
Q6ZWZ7;Q9CPR4	60S ribosomal protein L17	2.9834e-08	#N/A	#N/A	#N/A	#N/A	#N/A	#N/A	#N/A	#N/A	#N/A	#N/A	#N/A
Q70IV5	Synemin	2.82684e-05	#N/A	#N/A	#N/A	#N/A	#N/A	#N/A	#N/A	#N/A	#N/A	#N/A	#N/A
Q76MZ3	Serine/threonine-protein phosphatase 2A 65 kDa regulatory subunit A alpha isoform	0.00338429	#N/A	#N/A	#N/A	#N/A	#N/A	#N/A	#N/A	#N/A	#N/A	#N/A	#N/A
Q7TMM9	Tubulin beta-2A chain	0.000167359	#N/A	#N/A	#N/A	#N/A	#N/A	#N/A	#N/A	#N/A	#N/A	#N/A	#N/A
Q7TSH2	Phosphorylase b kinase regulatory subunit beta	2.86871e-07	#N/A	#N/A	#N/A	#N/A	#N/A	#N/A	#N/A	#N/A	#N/A	#N/A	#N/A
Q80U63	Mitofusin-2	0.00219667	#N/A	#N/A	#N/A	#N/A	#N/A	#N/A	#N/A	#N/A	#N/A	#N/A	#N/A
Q80UU9	Membrane-associated progesterone receptor component 2	1.53626e-07	#N/A	#N/A	#N/A	#N/A	#N/A	#N/A	#N/A	#N/A	#N/A	#N/A	#N/A
Q8BFR5	Elongation factor Tu, mitochondrial	1.59547e-07	#N/A	#N/A	#N/A	#N/A	#N/A	#N/A	#N/A	#N/A	#N/A	#N/A	#N/A
Q8BG32	26S proteasome non-ATPase regulatory subunit 11	5.4973e-08	#N/A	#N/A	#N/A	#N/A	#N/A	#N/A	#N/A	#N/A	#N/A	#N/A	#N/A
Q8BMS4	Ubiquinone biosynthesis O-methyltransferase, mitochondrial	0.00083027	#N/A	#N/A	#N/A	#N/A	#N/A	#N/A	#N/A	#N/A	#N/A	#N/A	#N/A
Q8BU30	Isoleucine--tRNA ligase, cytoplasmic	0.00968686	#N/A	#N/A	#N/A	#N/A	#N/A	#N/A	#N/A	#N/A	#N/A	#N/A	#N/A
Q8BVJ7	PDZ and LIM domain 7, isoform CRA_f	4.58616e-11	#N/A	#N/A	#N/A	#N/A	#N/A	#N/A	#N/A	#N/A	#N/A	#N/A	#N/A
Q8BWY3	Eukaryotic peptide chain release factor subunit 1	0.000189916	#N/A	#N/A	#N/A	#N/A	#N/A	#N/A	#N/A	#N/A	#N/A	#N/A	#N/A
Q8C494	Proline-rich protein 33	0.000425674	#N/A	#N/A	#N/A	#N/A	#N/A	#N/A	#N/A	#N/A	#N/A	#N/A	#N/A
Q8C5G6;Q9QZ06	Toll-interacting protein	0.000206572	#N/A	#N/A	#N/A	#N/A	#N/A	#N/A	#N/A	#N/A	#N/A	#N/A	#N/A
Q8C8R3;S4R2F3;S4R2T7	Ankyrin-2;Ankyrin-2;Ankyrin-2 (Fragment)	7.06101e-05	#N/A	#N/A	#N/A	#N/A	#N/A	#N/A	#N/A	#N/A	#N/A	#N/A	#N/A
Q8CDN6	Thioredoxin-like protein 1	5.84347e-07	#N/A	#N/A	#N/A	#N/A	#N/A	#N/A	#N/A	#N/A	#N/A	#N/A	#N/A
Q8CI94	Glycogen phosphorylase, brain form	0.00447284	#N/A	#N/A	#N/A	#N/A	#N/A	#N/A	#N/A	#N/A	#N/A	#N/A	#N/A
Q8JZN5	Acyl-CoA dehydrogenase family member 9, mitochondrial	0.000553296	#N/A	#N/A	#N/A	#N/A	#N/A	#N/A	#N/A	#N/A	#N/A	#N/A	#N/A
Q8QZY1	Eukaryotic translation initiation factor 3 subunit L	0.000139803	#N/A	#N/A	#N/A	#N/A	#N/A	#N/A	#N/A	#N/A	#N/A	#N/A	#N/A
Q8R010;Q8R3V2	Aminoacyl tRNA synthase complex-interacting multifunctional protein 2	0.00581968	#N/A	#N/A	#N/A	#N/A	#N/A	#N/A	#N/A	#N/A	#N/A	#N/A	#N/A
Q8R1B4	Eukaryotic translation initiation factor 3 subunit C	4.51804e-06	#N/A	#N/A	#N/A	#N/A	#N/A	#N/A	#N/A	#N/A	#N/A	#N/A	#N/A
Q8R5C5	Beta-centractin	0.000194984	#N/A	#N/A	#N/A	#N/A	#N/A	#N/A	#N/A	#N/A	#N/A	#N/A	#N/A
Q8VCF0	Mitochondrial antiviral-signaling protein	0.000167616	#N/A	#N/A	#N/A	#N/A	#N/A	#N/A	#N/A	#N/A	#N/A	#N/A	#N/A
Q8VCR8	Myosin light chain kinase 2, skeletal/cardiac muscle	8.01377e-05	#N/A	#N/A	#N/A	#N/A	#N/A	#N/A	#N/A	#N/A	#N/A	#N/A	#N/A
Q8VDD5	Myosin-9	8.29858e-10	#N/A	#N/A	#N/A	#N/A	#N/A	#N/A	#N/A	#N/A	#N/A	#N/A	#N/A
Q8VDM4	26S proteasome non-ATPase regulatory subunit 2	6.1819e-05	#N/A	#N/A	#N/A	#N/A	#N/A	#N/A	#N/A	#N/A	#N/A	#N/A	#N/A
Q8VED9	Galectin-related protein	0.000569017	#N/A	#N/A	#N/A	#N/A	#N/A	#N/A	#N/A	#N/A	#N/A	#N/A	#N/A
Q8VEE1	LIM and cysteine-rich domains protein 1	0.00573185	#N/A	#N/A	#N/A	#N/A	#N/A	#N/A	#N/A	#N/A	#N/A	#N/A	#N/A
Q8VEK3	Heterogeneous nuclear ribonucleoprotein U	3.37084e-07	#N/A	#N/A	#N/A	#N/A	#N/A	#N/A	#N/A	#N/A	#N/A	#N/A	#N/A
Q91V79	Fat storage-inducing transmembrane protein 1	8.92308e-07	#N/A	#N/A	#N/A	#N/A	#N/A	#N/A	#N/A	#N/A	#N/A	#N/A	#N/A
Q91VA7	Isocitrate dehydrogenase [NAD] subunit, mitochondrial	4.89589e-05	#N/A	#N/A	#N/A	#N/A	#N/A	#N/A	#N/A	#N/A	#N/A	#N/A	#N/A
Q91VK1	Basic leucine zipper and W2 domain-containing protein 2	0.000336092	#N/A	#N/A	#N/A	#N/A	#N/A	#N/A	#N/A	#N/A	#N/A	#N/A	#N/A
Q91YE8	Synaptopodin-2	3.35153e-10	#N/A	#N/A	#N/A	#N/A	#N/A	#N/A	#N/A	#N/A	#N/A	#N/A	#N/A
Q91ZA3	Propionyl-CoA carboxylase alpha chain, mitochondrial	6.95153e-05	#N/A	#N/A	#N/A	#N/A	#N/A	#N/A	#N/A	#N/A	#N/A	#N/A	#N/A
Q922B2	Aspartate--tRNA ligase, cytoplasmic	0.000625371	#N/A	#N/A	#N/A	#N/A	#N/A	#N/A	#N/A	#N/A	#N/A	#N/A	#N/A
Q922U2	Keratin, type II cytoskeletal 5	3.37525e-08	#N/A	#N/A	#N/A	#N/A	#N/A	#N/A	#N/A	#N/A	#N/A	#N/A	#N/A
Q925I1	ATPase family AAA domain-containing protein 3	0.00119919	#N/A	#N/A	#N/A	#N/A	#N/A	#N/A	#N/A	#N/A	#N/A	#N/A	#N/A
Q99JY9	Actin-related protein 3	1.91071e-07	#N/A	#N/A	#N/A	#N/A	#N/A	#N/A	#N/A	#N/A	#N/A	#N/A	#N/A
Q99KQ4	Nicotinamide phosphoribosyltransferase	1.25779e-09	#N/A	#N/A	#N/A	#N/A	#N/A	#N/A	#N/A	#N/A	#N/A	#N/A	#N/A
Q99LY9	NADH dehydrogenase [ubiquinone] iron-sulfur protein 5	9.90833e-10	#N/A	#N/A	#N/A	#N/A	#N/A	#N/A	#N/A	#N/A	#N/A	#N/A	#N/A
Q99MN9	Propionyl-CoA carboxylase beta chain, mitochondrial	1.74236e-05	#N/A	#N/A	#N/A	#N/A	#N/A	#N/A	#N/A	#N/A	#N/A	#N/A	#N/A
Q99MR8	Methylcrotonoyl-CoA carboxylase subunit alpha, mitochondrial	0.000918958	#N/A	#N/A	#N/A	#N/A	#N/A	#N/A	#N/A	#N/A	#N/A	#N/A	#N/A
Q99MS7	EH domain-binding protein 1-like protein 1	0.00607956	#N/A	#N/A	#N/A	#N/A	#N/A	#N/A	#N/A	#N/A	#N/A	#N/A	#N/A
Q99P72	Reticulon-4	7.05527e-09	#N/A	#N/A	#N/A	#N/A	#N/A	#N/A	#N/A	#N/A	#N/A	#N/A	#N/A
Q9CPP6	NADH dehydrogenase [ubiquinone] 1 alpha subcomplex subunit 5	1.5771e-07	#N/A	#N/A	#N/A	#N/A	#N/A	#N/A	#N/A	#N/A	#N/A	#N/A	#N/A
Q9CPQ1	Cytochrome c oxidase subunit 6C	7.45999e-11	#N/A	#N/A	#N/A	#N/A	#N/A	#N/A	#N/A	#N/A	#N/A	#N/A	#N/A
Q9CPX8	Cytochrome b-c1 complex subunit 10	2.6946e-07	#N/A	#N/A	#N/A	#N/A	#N/A	#N/A	#N/A	#N/A	#N/A	#N/A	#N/A
Q9CQ40	39S ribosomal protein L49, mitochondrial	0.00239552	#N/A	#N/A	#N/A	#N/A	#N/A	#N/A	#N/A	#N/A	#N/A	#N/A	#N/A
Q9CQH3	NADH dehydrogenase [ubiquinone] 1 beta subcomplex subunit 5, mitochondrial	7.88419e-08	#N/A	#N/A	#N/A	#N/A	#N/A	#N/A	#N/A	#N/A	#N/A	#N/A	#N/A
Q9CQJ8	NADH dehydrogenase [ubiquinone] 1 beta subcomplex subunit 9	3.27596e-06	#N/A	#N/A	#N/A	#N/A	#N/A	#N/A	#N/A	#N/A	#N/A	#N/A	#N/A
Q9CQR2	40S ribosomal protein S21	1.16966e-05	#N/A	#N/A	#N/A	#N/A	#N/A	#N/A	#N/A	#N/A	#N/A	#N/A	#N/A
Q9CQV1	Mitochondrial import inner membrane translocase subunit TIM16	0.00944115	#N/A	#N/A	#N/A	#N/A	#N/A	#N/A	#N/A	#N/A	#N/A	#N/A	#N/A
Q9CQV8	14-3-3 protein beta/alpha	8.26074e-09	#N/A	#N/A	#N/A	#N/A	#N/A	#N/A	#N/A	#N/A	#N/A	#N/A	#N/A
Q9CRB9	MICOS complex subunit Mic19	2.63548e-06	#N/A	#N/A	#N/A	#N/A	#N/A	#N/A	#N/A	#N/A	#N/A	#N/A	#N/A
Q9CXY6	Interleukin enhancer-binding factor 2	0.00821254	#N/A	#N/A	#N/A	#N/A	#N/A	#N/A	#N/A	#N/A	#N/A	#N/A	#N/A
Q9CY27	Very-long-chain enoyl-CoA reductase	0.000573782	#N/A	#N/A	#N/A	#N/A	#N/A	#N/A	#N/A	#N/A	#N/A	#N/A	#N/A
Q9CZB0	Succinate dehydrogenase cytochrome b560 subunit, mitochondrial	0.000488802	#N/A	#N/A	#N/A	#N/A	#N/A	#N/A	#N/A	#N/A	#N/A	#N/A	#N/A
Q9CZD3	Glycine--tRNA ligase	0.000244612	#N/A	#N/A	#N/A	#N/A	#N/A	#N/A	#N/A	#N/A	#N/A	#N/A	#N/A
Q9CZM2	60S ribosomal protein L15	8.11202e-05	#N/A	#N/A	#N/A	#N/A	#N/A	#N/A	#N/A	#N/A	#N/A	#N/A	#N/A
Q9D020	Cytosolic 5'-nucleotidase 3A	1.46192e-05	#N/A	#N/A	#N/A	#N/A	#N/A	#N/A	#N/A	#N/A	#N/A	#N/A	#N/A
Q9D0F9	Phosphoglucomutase-1	8.88913e-08	#N/A	#N/A	#N/A	#N/A	#N/A	#N/A	#N/A	#N/A	#N/A	#N/A	#N/A
Q9D0I9	Arginine--tRNA ligase, cytoplasmic	1.82024e-05	#N/A	#N/A	#N/A	#N/A	#N/A	#N/A	#N/A	#N/A	#N/A	#N/A	#N/A
Q9D0L4	Uncharacterized aarF domain-containing protein kinase 1	3.30108e-05	#N/A	#N/A	#N/A	#N/A	#N/A	#N/A	#N/A	#N/A	#N/A	#N/A	#N/A
Q9D0M5	Dynein light chain 2, cytoplasmic	1.44001e-05	#N/A	#N/A	#N/A	#N/A	#N/A	#N/A	#N/A	#N/A	#N/A	#N/A	#N/A
Q9D172	ES1 protein homolog, mitochondrial	0.00842883	#N/A	#N/A	#N/A	#N/A	#N/A	#N/A	#N/A	#N/A	#N/A	#N/A	#N/A
Q9D1A2	Cytosolic non-specific dipeptidase	0.00943057	#N/A	#N/A	#N/A	#N/A	#N/A	#N/A	#N/A	#N/A	#N/A	#N/A	#N/A
Q9D1H9	Microfibril-associated glycoprotein 4	1.24175e-05	#N/A	#N/A	#N/A	#N/A	#N/A	#N/A	#N/A	#N/A	#N/A	#N/A	#N/A
Q9D1Q6	Endoplasmic reticulum resident protein 44	5.43833e-05	#N/A	#N/A	#N/A	#N/A	#N/A	#N/A	#N/A	#N/A	#N/A	#N/A	#N/A
Q9D1R9	60S ribosomal protein L34	0.00754183	#N/A	#N/A	#N/A	#N/A	#N/A	#N/A	#N/A	#N/A	#N/A	#N/A	#N/A
Q9D2Q8	Protein S100-A14	2.84524e-10	#N/A	#N/A	#N/A	#N/A	#N/A	#N/A	#N/A	#N/A	#N/A	#N/A	#N/A
Q9D3D9	ATP synthase subunit delta, mitochondrial	5.10261e-08	#N/A	#N/A	#N/A	#N/A	#N/A	#N/A	#N/A	#N/A	#N/A	#N/A	#N/A
Q9D786	HAUS augmin-like complex subunit 5	0.00887125	#N/A	#N/A	#N/A	#N/A	#N/A	#N/A	#N/A	#N/A	#N/A	#N/A	#N/A
Q9D892	Inosine triphosphate pyrophosphatase	0.00931211	#N/A	#N/A	#N/A	#N/A	#N/A	#N/A	#N/A	#N/A	#N/A	#N/A	#N/A
Q9D898	Actin-related protein 2/3 complex subunit 5-like protein	0.000857287	#N/A	#N/A	#N/A	#N/A	#N/A	#N/A	#N/A	#N/A	#N/A	#N/A	#N/A
Q9D8N0	Elongation factor 1-gamma	2.08962e-06	#N/A	#N/A	#N/A	#N/A	#N/A	#N/A	#N/A	#N/A	#N/A	#N/A	#N/A
Q9DB05	Alpha-soluble NSF attachment protein	0.000192301	#N/A	#N/A	#N/A	#N/A	#N/A	#N/A	#N/A	#N/A	#N/A	#N/A	#N/A
Q9DB15	39S ribosomal protein L12, mitochondrial	0.00172962	#N/A	#N/A	#N/A	#N/A	#N/A	#N/A	#N/A	#N/A	#N/A	#N/A	#N/A
Q9DB73	NADH-cytochrome b5 reductase 1	4.88636e-07	#N/A	#N/A	#N/A	#N/A	#N/A	#N/A	#N/A	#N/A	#N/A	#N/A	#N/A
Q9DBJ1	Phosphoglycerate mutase 1	1.99533e-11	#N/A	#N/A	#N/A	#N/A	#N/A	#N/A	#N/A	#N/A	#N/A	#N/A	#N/A
Q9DBS1	Transmembrane protein 43	3.88878e-05	#N/A	#N/A	#N/A	#N/A	#N/A	#N/A	#N/A	#N/A	#N/A	#N/A	#N/A
Q9DCD0	6-phosphogluconate dehydrogenase, decarboxylating	2.95236e-08	#N/A	#N/A	#N/A	#N/A	#N/A	#N/A	#N/A	#N/A	#N/A	#N/A	#N/A
Q9DCF9	Translocon-associated protein subunit gamma	0.00212903	#N/A	#N/A	#N/A	#N/A	#N/A	#N/A	#N/A	#N/A	#N/A	#N/A	#N/A
Q9DCH4	Eukaryotic translation initiation factor 3 subunit F	0.000164635	#N/A	#N/A	#N/A	#N/A	#N/A	#N/A	#N/A	#N/A	#N/A	#N/A	#N/A
Q9DCX2	ATP synthase subunit d, mitochondrial	2.53399e-12	#N/A	#N/A	#N/A	#N/A	#N/A	#N/A	#N/A	#N/A	#N/A	#N/A	#N/A
Q9EPU0	Regulator of nonsense transcripts 1	5.79188e-05	#N/A	#N/A	#N/A	#N/A	#N/A	#N/A	#N/A	#N/A	#N/A	#N/A	#N/A
Q9EQH3	Vacuolar protein sorting-associated protein 35	0.000557431	#N/A	#N/A	#N/A	#N/A	#N/A	#N/A	#N/A	#N/A	#N/A	#N/A	#N/A
Q9JK42	[Pyruvate dehydrogenase (acetyl-transferring)] kinase isozyme 2, mitochondrial	0.0098637	#N/A	#N/A	#N/A	#N/A	#N/A	#N/A	#N/A	#N/A	#N/A	#N/A	#N/A
Q9JK91	DNA mismatch repair protein Mlh1	0.0013272	#N/A	#N/A	#N/A	#N/A	#N/A	#N/A	#N/A	#N/A	#N/A	#N/A	#N/A
Q9JKB1	Ubiquitin carboxyl-terminal hydrolase isozyme L3	8.27692e-05	#N/A	#N/A	#N/A	#N/A	#N/A	#N/A	#N/A	#N/A	#N/A	#N/A	#N/A
Q9JKF1	Ras GTPase-activating-like protein IQGAP1	0.000185875	#N/A	#N/A	#N/A	#N/A	#N/A	#N/A	#N/A	#N/A	#N/A	#N/A	#N/A
Q9JKF7	39S ribosomal protein L39, mitochondrial	0.00494904	#N/A	#N/A	#N/A	#N/A	#N/A	#N/A	#N/A	#N/A	#N/A	#N/A	#N/A
Q9JKS4	LIM domain-binding protein 3	2.43027e-11	#N/A	#N/A	#N/A	#N/A	#N/A	#N/A	#N/A	#N/A	#N/A	#N/A	#N/A
Q9QUM9	Proteasome subunit alpha type-6	0.00134285	#N/A	#N/A	#N/A	#N/A	#N/A	#N/A	#N/A	#N/A	#N/A	#N/A	#N/A
Q9QUR6	Prolyl endopeptidase	0.00238986	#N/A	#N/A	#N/A	#N/A	#N/A	#N/A	#N/A	#N/A	#N/A	#N/A	#N/A
Q9QWL7	Keratin, type I cytoskeletal 17	9.2046e-12	#N/A	#N/A	#N/A	#N/A	#N/A	#N/A	#N/A	#N/A	#N/A	#N/A	#N/A
Q9QXS1	Plectin	5.55576e-12	#N/A	#N/A	#N/A	#N/A	#N/A	#N/A	#N/A	#N/A	#N/A	#N/A	#N/A
Q9QZD9	Eukaryotic translation initiation factor 3 subunit I	0.00259074	#N/A	#N/A	#N/A	#N/A	#N/A	#N/A	#N/A	#N/A	#N/A	#N/A	#N/A
Q9R059	Four and a half LIM domains protein 3	2.66196e-07	#N/A	#N/A	#N/A	#N/A	#N/A	#N/A	#N/A	#N/A	#N/A	#N/A	#N/A
Q9R0L6	Pericentriolar material 1 protein	0.00598639	#N/A	#N/A	#N/A	#N/A	#N/A	#N/A	#N/A	#N/A	#N/A	#N/A	#N/A
Q9R0P5	Destrin	0.0048633	#N/A	#N/A	#N/A	#N/A	#N/A	#N/A	#N/A	#N/A	#N/A	#N/A	#N/A
Q9R0Y5	Adenylate kinase isoenzyme 1	1.56608e-08	#N/A	#N/A	#N/A	#N/A	#N/A	#N/A	#N/A	#N/A	#N/A	#N/A	#N/A
Q9R112	Sulfide:quinone oxidoreductase, mitochondrial	1.29358e-05	#N/A	#N/A	#N/A	#N/A	#N/A	#N/A	#N/A	#N/A	#N/A	#N/A	#N/A
Q9R1P0	Proteasome subunit alpha type-4	9.20359e-07	#N/A	#N/A	#N/A	#N/A	#N/A	#N/A	#N/A	#N/A	#N/A	#N/A	#N/A
Q9R1P1	Proteasome subunit beta type-3	0.00936291	#N/A	#N/A	#N/A	#N/A	#N/A	#N/A	#N/A	#N/A	#N/A	#N/A	#N/A
Q9R1P3	Proteasome subunit beta type-2	3.00142e-07	#N/A	#N/A	#N/A	#N/A	#N/A	#N/A	#N/A	#N/A	#N/A	#N/A	#N/A
Q9R1P4	Proteasome subunit alpha type-1	0.00366422	#N/A	#N/A	#N/A	#N/A	#N/A	#N/A	#N/A	#N/A	#N/A	#N/A	#N/A
Q9WTI7	Unconventional myosin-Ic	0.000139558	#N/A	#N/A	#N/A	#N/A	#N/A	#N/A	#N/A	#N/A	#N/A	#N/A	#N/A
Q9WTP6	Adenylate kinase 2, mitochondrial	0.000168959	#N/A	#N/A	#N/A	#N/A	#N/A	#N/A	#N/A	#N/A	#N/A	#N/A	#N/A
Q9WU78	Programmed cell death 6-interacting protein	8.70671e-06	#N/A	#N/A	#N/A	#N/A	#N/A	#N/A	#N/A	#N/A	#N/A	#N/A	#N/A
Q9WUA2	Phenylalanine--tRNA ligase beta subunit	4.63744e-06	#N/A	#N/A	#N/A	#N/A	#N/A	#N/A	#N/A	#N/A	#N/A	#N/A	#N/A
Q9WUB3	Glycogen phosphorylase, muscle form	1.87872e-08	#N/A	#N/A	#N/A	#N/A	#N/A	#N/A	#N/A	#N/A	#N/A	#N/A	#N/A
Q9WVA4	Transgelin-2	1.81652e-08	#N/A	#N/A	#N/A	#N/A	#N/A	#N/A	#N/A	#N/A	#N/A	#N/A	#N/A
Q9Z0N1	Eukaryotic translation initiation factor 2 subunit 3, X-linked	0.00362251	#N/A	#N/A	#N/A	#N/A	#N/A	#N/A	#N/A	#N/A	#N/A	#N/A	#N/A
Q9Z1N5	Spliceosome RNA helicase Ddx39b	8.84852e-08	#N/A	#N/A	#N/A	#N/A	#N/A	#N/A	#N/A	#N/A	#N/A	#N/A	#N/A
Q9Z1Q5	Chloride intracellular channel protein 1	3.78887e-09	#N/A	#N/A	#N/A	#N/A	#N/A	#N/A	#N/A	#N/A	#N/A	#N/A	#N/A
Q9Z1Q9	Valine--tRNA ligase	0.000181443	#N/A	#N/A	#N/A	#N/A	#N/A	#N/A	#N/A	#N/A	#N/A	#N/A	#N/A
Q9Z204	Heterogeneous nuclear ribonucleoproteins C1/C2	1.28785e-06	#N/A	#N/A	#N/A	#N/A	#N/A	#N/A	#N/A	#N/A	#N/A	#N/A	#N/A
Q9Z2K1	Keratin, type I cytoskeletal 16	6.64222e-12	#N/A	#N/A	#N/A	#N/A	#N/A	#N/A	#N/A	#N/A	#N/A	#N/A	#N/A
Q9Z2U0	Proteasome subunit alpha type-7	0.00203781	#N/A	#N/A	#N/A	#N/A	#N/A	#N/A	#N/A	#N/A	#N/A	#N/A	#N/A
S4R1W1	Glyceraldehyde-3-phosphate dehydrogenase	0.00560016	#N/A	#N/A	#N/A	#N/A	#N/A	#N/A	#N/A	#N/A	#N/A	#N/A	#N/A
V9GWW6;V9GXX2	Muscular LMNA-interacting protein	1.52469e-06	#N/A	#N/A	#N/A	#N/A	#N/A	#N/A	#N/A	#N/A	#N/A	#N/A	#N/A

## Sheet: type IIa WT_HET
higher abundant in HET
Accessions	Protein Name	Qvalue	Type IIa_p.anova	Type IIa_p.anova.fdr	Type IIa_p_HET_vs_WT	Type IIa_FC_HET_WT	Type IIa_FC_WT_HET
P28653	Biglycan	6.91389e-08	0.00218736	0.0483002	0.00768917	1.89711	0.527118
Q3UHZ5	Leiomodin-2	1.80545e-08	0.00285088	0.0502872	0.0303618	1.62865	0.614007
P56391	Cytochrome c oxidase subunit 6B1	9.80427e-12	0.00226986	0.0483002	0	8.07141	0.123894
P62196;Q8K1K2	26S proteasome regulatory subunit 8	6.50743e-09	0.135169	0.297058	0.0320025	2.18219	0.458256
Q6ZQ73	Cullin-associated NEDD8-dissociated protein 2	6.49966e-07	0.0556316	0.170965	0.0109262	1.50306	0.665309
P47955	60S acidic ribosomal protein P1	7.67938e-07	0.0266781	0.105045	3.40831e-05	4.53656	0.220431
A0A0A6YX26;P62900	60S ribosomal protein L31	8.05924e-08	0.0052552	0.0522755	0.00622337	1.55964	0.641173
A0A0N4SWG2;Q3U133	Zinc finger protein 746	1.55068e-05	0.00388885	0.0502872	0.00064528	4.58249	0.218222
P09055	Integrin beta-1	0.000277636	0.00488746	0.0502872	6.3253e-05	1.82069	0.549242
Q3UGX2	Spectrin beta chain	2.08578e-07	0.0505114	0.160448	0.0134277	1.33476	0.749201
higher abundant in WT
Accessions	Protein Name	Qvalue	Type IIa_p.anova	Type IIa_p.anova.fdr	Type IIa_p_HET_vs_WT	Type IIa_FC_HET_WT	Type IIa_FC_WT_HET
Q9Z1T2	Thrombospondin-4	5.6312e-06	0.00431853	0.0502872	0.042738	0.61885	1.6159
P31001	Desmin	1.28414e-13	1.28664e-06	0.000486351	0.00223122	0.683355	1.46337
A2ACH6;P82347	Delta-sarcoglycan	2.36899e-05	0.0136426	0.0682153	0.0499373	0.755454	1.32371
E9Q4Z2	Acetyl-CoA carboxylase 2	6.11172e-05	0.0201817	0.0847633	0.031196	0.609419	1.64091
P97450	ATP synthase-coupling factor 6, mitochondrial	1.02971e-11	0.0137616	0.0682153	0.0200255	0.733038	1.36419
P21981	Protein-glutamine gamma-glutamyltransferase 2	1.43886e-08	0.000305365	0.0211068	0.04099	0.813045	1.22994

## Sheet: type IIa WT_HOM
higher abundant in HOM
Accessions	Protein Name	Qvalue	Type IIa_p.anova	Type IIa_p.anova.fdr	Type IIa_p_HOM_vs_WT	Type IIa_FC_HOM_WT	Type IIa_FC_WT_HOM
P28653	Biglycan	6.91389e-08	0.00218736	0.0483002	0	5.86815	0.170412
Q8CI43	Myosin light chain 6B	2.68665e-13	0.000335029	0.0211068	3.33067e-16	5.63077	0.177596
Z4YJF5	Myomesin-1	3.83143e-12	0.0725183	0.197679	0.0106178	4.55296	0.219637
Q99MQ4	Asporin	3.25311e-09	0.00195579	0.0483002	7.28794e-09	4.45825	0.224303
P82350	Alpha-sarcoglycan	7.28648e-08	0.0193618	0.0841238	0.000258494	3.82721	0.261287
P11087	Collagen alpha-1(I) chain	2.35754e-12	0.00414701	0.0502872	5.12886e-07	3.71375	0.26927
Q9JK53	Prolargin	1.01127e-09	0.00492229	0.0502872	1.31906e-06	3.33985	0.299415
E9QQ93;O70373	Xin actin-binding repeat-containing protein 1	2.60273e-05	0.0138735	0.0682153	0.000314986	3.32959	0.300337
P08122	Collagen alpha-2(IV) chain	7.05527e-09	0.00359824	0.0502872	9.98766e-08	3.13356	0.319125
D3YUN3;F6QC77;Q9WUZ5	Troponin I, slow skeletal muscle;Troponin I, slow skeletal muscle (Fragment);Troponin I, slow skeletal muscle	3.30156e-12	0.0180154	0.0791838	0.000268475	3.12012	0.3205
Q3UHZ5	Leiomodin-2	1.80545e-08	0.00285088	0.0502872	5.34193e-09	3.11226	0.32131
Q02788	Collagen alpha-2(VI) chain	9.21193e-10	0.0965794	0.240178	0.0252944	2.93381	0.340854
P82349	Beta-sarcoglycan	0.000148283	0.0394796	0.138457	0.000747453	2.9234	0.342068
Q91Z83	Myosin-7	1.74823e-14	0.066403	0.187924	0.0391862	2.91415	0.343153
A0A1Y7VJW9;Q9WVH9	Fibulin-5	8.79322e-05	0.00995852	0.063802	0.0003898	2.90708	0.343988
Q61554	Fibrillin-1	6.64222e-12	0.0309698	0.118248	0.00191157	2.90162	0.344635
Q14BI5	Myomesin 2	1.94742e-13	0.000514238	0.0242978	4.55525e-13	2.86597	0.348922
P55002;Q99PM0	Microfibrillar-associated protein 2;Microfibril-associated glycoprotein 1	0.000661724	0.0217006	0.089161	0.000515786	2.8411	0.351976
P09055	Integrin beta-1	0.000277636	0.00488746	0.0502872	9.89986e-13	2.58738	0.386491
A0A0R4J166;Q9D783	Kelch-like protein 40	4.07042e-08	0.00789816	0.0558805	2.5317e-05	2.53427	0.394591
P28654	Decorin	1.6093e-07	0.0110097	0.0665533	0.000753297	2.39231	0.418006
A0A0N4SUN3;A0A0N4SVX9;A0A0N4SWG7;A0A0N4SWH3;E9PXU9;E9QL12;Q9ESD7	Dysferlin	2.06314e-05	0.00126702	0.0465942	1.23254e-07	2.26501	0.441499
Q61292	Laminin subunit beta-2	2.58388e-10	0.0036691	0.0502872	3.25182e-07	2.18546	0.45757
E9Q1W3	Nebulin	6.32943e-13	0.110003	0.258267	0.0209468	2.15266	0.464541
Q5SX40	Myosin-1	1.74823e-14	0.0106464	0.065973	0.00994009	2.01774	0.495603
Q04857	Collagen alpha-1(VI) chain	2.16176e-10	0.0045089	0.0502872	0.000334069	2.01587	0.496063
Q9Z1T2	Thrombospondin-4	5.6312e-06	0.00431853	0.0502872	0.00426851	1.95083	0.512601
A2AUC9	Kelch-like protein 41	5.38845e-11	0.0132079	0.0682153	8.21881e-05	1.83349	0.545407
Q8VHX6	Filamin-C	3.9495e-12	0.00429323	0.0502872	1.45628e-06	1.74325	0.573641
P50608	Fibromodulin	7.2702e-06	0.128824	0.289853	0.0476687	1.44487	0.692103
P56391	Cytochrome c oxidase subunit 6B1	9.80427e-12	0.00226986	0.0483002	0	6.54782	0.152723
Q8K2B3	Succinate dehydrogenase [ubiquinone] flavoprotein subunit, mitochondrial	8.36e-11	0.00551994	0.0525686	0.00109841	1.48192	0.6748
P61290	Proteasome activator complex subunit 3	5.87884e-09	0.0399255	0.138457	0.0470193	1.47537	0.677797
Q6ZQ73	Cullin-associated NEDD8-dissociated protein 2	6.49966e-07	0.0556316	0.170965	0.0375183	1.40496	0.711763
P48678	Prelamin-A/C	2.56811e-10	0.0199401	0.0846895	0.000189149	3.60387	0.27748
P10853;P10854;Q64475;Q64478;Q64525;Q6ZWY9;Q8CBB6;Q8CGP1;Q8CGP2	Histone H2B type 1-F/J/L;Histone H2B type 1-M;Histone H2B type 1-B;Histone H2B type 1-H;Histone H2B type 2-B;Histone H2B type 1-C/E/G;Histone H2B;Histone H2B type 1-K;Histone H2B type 1-P	5.32385e-12	0.00430013	0.0502872	1.9371e-06	2.8461	0.351358
P62806	Histone H4	7.00319e-14	0.00022995	0.0211068	3.21965e-15	2.3692	0.422083
P10493	Nidogen-1	3.76576e-11	0.0173953	0.077358	0.000309445	2.05368	0.486931
Q9QZQ8	Core histone macro-H2A.1	1.50269e-10	0.0356066	0.129416	0.00663205	1.67745	0.596142
P15864;P43277	Histone H1.2;Histone H1.3	1.31971e-10	0.0594217	0.179548	0.0310817	1.56534	0.638841
B1ATI0;B1AV77;P47740	Aldehyde dehydrogenase;Aldehyde dehydrogenase;Fatty aldehyde dehydrogenase	0.00148315	0.0021668	0.0483002	5.19157e-09	5.70871	0.175171
Q8BH59	Calcium-binding mitochondrial carrier protein Aralar1	2.0499e-11	0.0746394	0.200097	0.0133657	2.35385	0.424836
P14142	Solute carrier family 2, facilitated glucose transporter member 4	0.00835173	0.00813912	0.0559379	0.00673138	1.61707	0.618401
F6SVV1;P62082	40S ribosomal protein S7	1.44015e-08	0.00605155	0.0531973	4.65733e-10	3.79894	0.263232
P47955	60S acidic ribosomal protein P1	7.67938e-07	0.0266781	0.105045	0.00270413	2.78696	0.358814
A0A0A6YX26;P62900	60S ribosomal protein L31	8.05924e-08	0.0052552	0.0522755	2.46815e-07	2.18085	0.458538
P14115	60S ribosomal protein L27a	0.00283741	0.067521	0.189059	0.00497341	1.92045	0.520711
P62264	40S ribosomal protein S14	7.09214e-06	0.00410652	0.0502872	0.000153864	1.63724	0.610783
A0A0N4SWG2;Q3U133	Zinc finger protein 746	1.55068e-05	0.00388885	0.0502872	1.64313e-14	20.1544	0.0496169
Q8R2Y2	Cell surface glycoprotein MUC18	0.0001999	0.0140295	0.0682153	0.000144186	5.15537	0.193973
E9QK82	Myelin protein P0	2.29608e-10	0.0161895	0.0737305	4.19968e-05	4.80008	0.20833
Q8R5J9	PRA1 family protein 3	0.000190423	0.0246138	0.0979371	0.000717891	4.79045	0.208749
E9Q3X0;Q9EQK5	Major vault protein	4.98752e-07	0.0246031	0.0979371	0.00481991	4.26	0.234742
P68372	Tubulin beta-4B chain	2.11416e-10	0.0120548	0.0670106	0.000275084	3.42992	0.291552
A2AL76;A2AL77;A2AL78;Q9CR06	Aspartyl/asparaginyl beta-hydroxylase;Aspartyl/asparaginyl beta-hydroxylase (Fragment);Aspartyl/asparaginyl beta-hydroxylase;Aspartate-beta-hydroxylase, isoform CRA_a	1.38025e-09	0.000408627	0.0220658	1.35669e-13	3.31368	0.301779
P51881	ADP/ATP translocase 2	2.17009e-11	0.00207857	0.0483002	2.87468e-09	2.885	0.34662
Q9WV55	Vesicle-associated membrane protein-associated protein A	5.6742e-06	0.120261	0.273848	0.0307634	2.87	0.348432
Q91YQ5	Dolichyl-diphosphooligosaccharide--protein glycosyltransferase subunit 1	1.72818e-05	0.0741647	0.200097	0.00971931	2.19698	0.455171
A0A0A0MQA5;P68368	Tubulin alpha chain (Fragment);Tubulin alpha-4A chain	2.99656e-12	0.0129721	0.0682153	0.000332211	2.19323	0.455949
Q9D1G1	Ras-related protein Rab-1B	8.33769e-05	0.0562942	0.171606	0.00707215	2.05523	0.486564
Q766D5	N-acetyl-beta-glucosaminyl-glycoprotein 4-beta-N-acetylgalactosaminyltransferase 1	0.0040062	0.0138754	0.0682153	0.00011433	1.99085	0.502297
Q8R1Q8	Cytoplasmic dynein 1 light intermediate chain 1	0.00671163	0.00895746	0.0604628	0.000479947	1.81395	0.551283
Q9D1G3	Protein-cysteine N-palmitoyltransferase HHAT-like protein	2.23409e-09	0.00557506	0.0525686	1.05751e-06	1.74582	0.572798
A0A1B0GR78;A0A1B0GRA5;P70302	Stromal interaction molecule 1	2.6664e-08	0.0459074	0.147059	0.017062	1.70278	0.587273
P21981	Protein-glutamine gamma-glutamyltransferase 2	1.43886e-08	0.000305365	0.0211068	3.73092e-10	1.69898	0.588589
D3Z7V3;F6UV57;F6YCM8;F8WIH0;H7BX64;Q3URD3	Sarcolemmal membrane-associated protein;Sarcolemmal membrane-associated protein (Fragment);Sarcolemmal membrane-associated protein (Fragment);Sarcolemmal membrane-associated protein (Fragment);Sarcolemmal membrane-associated protein;Sarcolemmal membrane-associated protein	1.47299e-05	0.0232805	0.0946241	0.00803308	1.69685	0.589326
F7B227;O35459	Delta(3,5)-Delta(2,4)-dienoyl-CoA isomerase, mitochondrial (Fragment);Delta(3,5)-Delta(2,4)-dienoyl-CoA isomerase, mitochondrial	1.2081e-06	0.0760409	0.202419	0.0343882	1.54684	0.646481
P07724	Serum albumin	4.33654e-07	0.00676301	0.0532587	0.00571909	1.51533	0.659924
Q3UGX2	Spectrin beta chain	2.08578e-07	0.0505114	0.160448	0.000990536	1.39005	0.719399
O70622	Reticulon-2	5.59149e-11	0.0142566	0.0682153	0.0070248	1.36149	0.734489
higher abundant in WT
Accessions	Protein Name	Qvalue	Type IIa_p.anova	Type IIa_p.anova.fdr	Type IIa_p_HOM_vs_WT	Type IIa_FC_HOM_WT	Type IIa_FC_WT_HOM
P31001	Desmin	1.28414e-13	1.28664e-06	0.000486351	0	0.0811555	12.322
Q5XKE0	Myosin-binding protein C, fast-type	1.51497e-12	0.00135592	0.0465942	6.05372e-11	0.124566	8.02787
Q8BMK4	Cytoskeleton-associated protein 4	3.88342e-07	0.00492001	0.0502872	1.10918e-06	0.160962	6.21265
E9QN70;P02469	Laminin subunit beta-1	2.53982e-05	0.0101865	0.0641752	2.54052e-07	0.244693	4.08675
Q6P6L5	Myosin-binding protein C, slow-type	4.26649e-11	0.00798294	0.0558805	6.27844e-05	0.305332	3.27513
F6ULR7	Myosin regulatory light chain 2, skeletal muscle isoform (Fragment)	7.10115e-08	0.0118063	0.0667198	7.22461e-05	0.344587	2.90202
P03911	NADH-ubiquinone oxidoreductase chain 4	2.25163e-09	0.0392546	0.138457	0.0038042	0.190218	5.25711
Q8K3J1	NADH dehydrogenase [ubiquinone] iron-sulfur protein 8, mitochondrial	9.98213e-10	0.00665626	0.0532587	8.77027e-06	0.239169	4.18114
P03888	NADH-ubiquinone oxidoreductase chain 1	2.54758e-07	0.00670755	0.0532587	2.64092e-06	0.239295	4.17894
Q9WUM5	Succinate--CoA ligase [ADP/GDP-forming] subunit alpha, mitochondrial	1.67969e-06	0.0112683	0.0665533	7.37772e-05	0.284021	3.52086
Q9D0M3	Cytochrome c1, heme protein, mitochondrial	3.83143e-12	0.00718711	0.0543346	1.38023e-06	0.32364	3.08985
Q9CQ91	NADH dehydrogenase [ubiquinone] 1 alpha subcomplex subunit 3	6.93534e-11	0.0810337	0.2098	0.0123909	0.363774	2.74896
Q9CQ69	Cytochrome b-c1 complex subunit 8	1.70415e-08	0.0548629	0.169985	0.00941826	0.372023	2.68801
Q6PF96;Q921G7	Electron transfer flavoprotein-ubiquinone oxidoreductase, mitochondrial;Electron transfer flavoprotein-ubiquinone oxidoreductase, mitochondrial	8.47239e-09	0.000654485	0.0274884	1.35003e-13	0.377681	2.64774
Q9CQZ5	NADH dehydrogenase [ubiquinone] 1 alpha subcomplex subunit 6	3.97318e-10	0.00242779	0.0483002	9.76556e-09	0.437918	2.28353
Q99LC5	Electron transfer flavoprotein subunit alpha, mitochondrial	1.21905e-08	0.0428369	0.143295	0.00350974	0.438664	2.27965
P12787	Cytochrome c oxidase subunit 5A, mitochondrial	1.2066e-10	0.00673631	0.0532587	2.72923e-06	0.464195	2.15427
Q8BK30	NADH dehydrogenase [ubiquinone] flavoprotein 3, mitochondrial	8.99211e-10	0.011826	0.0667198	0.000154338	0.484369	2.06454
Q9Z2I9	Succinate--CoA ligase [ADP-forming] subunit beta, mitochondrial	6.53835e-06	0.149565	0.311831	0.0448666	0.497195	2.01128
Q9CPU2	NADH dehydrogenase [ubiquinone] 1 beta subcomplex subunit 2, mitochondrial	2.64645e-05	0.0333791	0.123699	0.00400559	0.506607	1.97392
E9QPX3;Q9CXZ1	NADH dehydrogenase [ubiquinone] iron-sulfur protein 4, mitochondrial;NADH dehydrogenase [ubiquinone] iron-sulfur protein 4, mitochondrial	2.39662e-10	0.02127	0.0883524	0.00927341	0.535212	1.86842
Q9CQ75	NADH dehydrogenase [ubiquinone] 1 alpha subcomplex subunit 2	6.7278e-09	0.00241248	0.0483002	1.06889e-08	0.571325	1.75032
P03930	ATP synthase protein 8	1.95826e-10	0.109616	0.258267	0.0428441	0.57485	1.73958
P97450	ATP synthase-coupling factor 6, mitochondrial	1.02971e-11	0.0137616	0.0682153	5.54014e-05	0.609849	1.63975
Q06185	ATP synthase subunit e, mitochondrial	2.53399e-12	0.0292973	0.113004	0.00241693	0.635592	1.57334
P03899	NADH-ubiquinone oxidoreductase chain 3	7.43452e-07	0.0603242	0.179548	0.0306083	0.636344	1.57148
Q9DCT2	NADH dehydrogenase [ubiquinone] iron-sulfur protein 3, mitochondrial	2.8499e-12	0.0387752	0.138457	0.0123819	0.638806	1.56542
P19536;Q9D881	Cytochrome c oxidase subunit 5B, mitochondrial;Cytochrome c oxidase subunit 5B, mitochondrial	7.34217e-12	0.0149143	0.070275	6.47323e-05	0.682051	1.46617
Q9DB77	Cytochrome b-c1 complex subunit 2, mitochondrial	9.8982e-12	0.0197652	0.0846895	0.0120954	0.689048	1.45128
Q9CR61	NADH dehydrogenase [ubiquinone] 1 beta subcomplex subunit 7	2.87009e-11	0.032085	0.120081	0.000988366	0.765675	1.30604
Q9CQB4;Q9D855	Cytochrome b-c1 complex subunit 7	4.54015e-09	0.0642861	0.186924	0.0216505	0.782114	1.27859
Q99LC3	NADH dehydrogenase [ubiquinone] 1 alpha subcomplex subunit 10, mitochondrial	7.22944e-10	0.0350911	0.128781	0.0257571	0.782296	1.27829
Q9CZU6	Citrate synthase, mitochondrial	2.69056e-10	0.00772032	0.0558805	9.27034e-06	0.330309	3.02747
Q99KI0	Aconitate hydratase, mitochondrial	6.4259e-07	0.0455023	0.147007	0.000563533	0.346627	2.88495
E9Q4Z2	Acetyl-CoA carboxylase 2	6.11172e-05	0.0201817	0.0847633	0.000208672	0.464506	2.15282
P97807	Fumarate hydratase, mitochondrial	0.000102652	0.132474	0.292838	0.022944	0.506676	1.97365
P70404	Isocitrate dehydrogenase [NAD] subunit gamma 1, mitochondrial	4.51055e-06	0.0116024	0.0667198	0.00993495	0.627799	1.59287
Q9D051	Pyruvate dehydrogenase E1 component subunit beta, mitochondrial	1.30403e-10	0.00383291	0.0502872	1.72632e-06	0.237997	4.20173
P35486	Pyruvate dehydrogenase E1 component subunit alpha, somatic form, mitochondrial	2.30978e-12	0.00995834	0.063802	0.000161176	0.259149	3.85879
Q8BKZ9	Pyruvate dehydrogenase protein X component, mitochondrial	9.43129e-07	0.00236108	0.0483002	1.57758e-07	0.390113	2.56336
Q9D2G2	Dihydrolipoyllysine-residue succinyltransferase component of 2-oxoglutarate dehydrogenase complex, mitochondrial	8.20471e-11	0.041948	0.14285	0.00471469	0.573904	1.74245
A0A1Y7VLP0;P56379	RIKEN cDNA 2010107E04 gene (Fragment);6.8 kDa mitochondrial proteolipid	5.85691e-06	0.0641105	0.186924	0.0144015	0.230647	4.33563
Q6P8J7	Creatine kinase S-type, mitochondrial	4.18302e-11	0.00426749	0.0502872	5.72442e-07	0.291613	3.42921
P38647	Stress-70 protein, mitochondrial	2.2692e-09	0.000189648	0.0211068	0	0.46586	2.14657
F6SFF5;Q8K1Z0	Ubiquinone biosynthesis protein COQ9, mitochondrial (Fragment);Ubiquinone biosynthesis protein COQ9, mitochondrial	1.61272e-05	0.00584095	0.0525686	0.00297057	0.48988	2.04132
Q78IK4	MICOS complex subunit Mic27	1.14378e-06	0.0413935	0.142243	0.00740658	0.496872	2.01259
Q80XN0	D-beta-hydroxybutyrate dehydrogenase, mitochondrial	1.99533e-11	0.0601717	0.179548	0.00932235	0.531095	1.8829
Q99JY0	Trifunctional enzyme subunit beta, mitochondrial	1.0584e-12	0.0666185	0.187924	0.00883128	0.635624	1.57326
Q5EBG6	Heat shock protein beta-6	3.71054e-06	0.04463	0.145432	0.00204965	0.615065	1.62585
Q6NZM9	Histone deacetylase 4	9.13792e-07	0.00472477	0.0502872	2.38492e-05	0.131524	7.60319
Q9D517	1-acyl-sn-glycerol-3-phosphate acyltransferase gamma	0.000492432	0.0111089	0.0665533	5.59409e-07	0.24166	4.13804
A0A0R4J083;P51174	Long-chain-specific acyl-CoA dehydrogenase, mitochondrial;Long-chain specific acyl-CoA dehydrogenase, mitochondrial	3.79721e-08	0.00442115	0.0502872	5.16388e-07	0.289475	3.45453
P45952	Medium-chain specific acyl-CoA dehydrogenase, mitochondrial	0.00328011	0.00952452	0.0631626	4.5946e-06	0.304742	3.28147
Q8BWT1	3-ketoacyl-CoA thiolase, mitochondrial	2.82755e-11	0.00029577	0.0211068	3.79252e-13	0.395768	2.52673
Q8BLF1	Neutral cholesterol ester hydrolase 1	2.01513e-06	0.00660758	0.0532587	1.22598e-05	0.441909	2.26291
Q9Z2Z6	Mitochondrial carnitine/acylcarnitine carrier protein	4.52692e-08	0.00570584	0.0525686	2.45722e-05	0.621762	1.60833
O09165	Calsequestrin-1	7.58401e-12	0.0139065	0.0682153	4.04068e-05	0.199382	5.01551
Q8R429	Sarcoplasmic/endoplasmic reticulum calcium ATPase 1	1.04952e-13	0.0396358	0.138457	0.00187012	0.777256	1.28658
Q4VAE3	Transmembrane protein 65	1.99517e-09	0.00350811	0.0502872	7.31948e-07	0.454894	2.19831
Q7M729	Sodium channel subunit beta-4	0.000247525	0.0156119	0.0719671	0.00314495	0.602615	1.65943
P48962	ADP/ATP translocase 1	3.13837e-13	0.0726915	0.197679	0.0373455	0.71779	1.39316
Q60932	Voltage-dependent anion-selective channel protein 1	2.60927e-12	0.0512823	0.161539	0.0450151	0.807883	1.2378
P99027	60S acidic ribosomal protein P2	3.82063e-11	0.0906037	0.230168	0.0206547	0.613355	1.63038
P62242	40S ribosomal protein S8	1.26547e-10	0.0319541	0.120081	0.00118105	0.767841	1.30235
A2AKH7;Q8JZX5;Q9D1G5	Leucine-rich repeat-containing protein 57 (Fragment);Leucine rich repeat containing 57, isoform CRA_a;Leucine-rich repeat-containing protein 57	8.17496e-11	0.0137153	0.0682153	0.00286317	0.217182	4.60443
A0A1W2P7G5;A0A1W2P7J1;E9Q3H6	Coenzyme Q10A	0.000183667	0.0168664	0.075899	9.01349e-05	0.258972	3.86142
Q4LDD4	Arf-GAP with Rho-GAP domain, ANK repeat and PH domain-containing protein 1	8.12745e-10	0.00758469	0.0558805	0.000126211	0.277674	3.60135
P70670	Nascent polypeptide-associated complex subunit alpha, muscle-specific form	3.55741e-08	0.00694446	0.0535715	3.51169e-05	0.294049	3.4008
A0A1C7ZMY0;A0A1D5RLB6;O55040	Neuromedin-U receptor 1	1.40002e-05	0.0142489	0.0682153	0.00104823	0.345563	2.89383
Q3U125;Q9CYH2	Redox-regulatory protein FAM213A	2.1124e-08	0.0432304	0.143343	0.00954102	0.452182	2.2115
Q91ZJ5	UTP--glucose-1-phosphate uridylyltransferase	4.57892e-06	0.0954381	0.238911	0.0214236	0.564506	1.77146
P58252	Elongation factor 2	4.92106e-11	0.0640456	0.186924	0.0102669	0.584329	1.71136
Q8BH80;Q9QY76	Vesicle-associated membrane protein, associated protein B and C;Vesicle-associated membrane protein-associated protein B	0.000454592	0.141723	0.303853	0.0497923	0.671054	1.49019

## Sheet: type IIa HET_HOM
higher abundant in HET
Accessions	Protein Name	Qvalue	Type IIa_p.anova	Type IIa_p.anova.fdr	Type IIa_p_HET_vs_HOM	Type IIa_FC_HET_HOM	Type IIa_FC_HOM_HET
P31001	Desmin	1.28414e-13	1.28664e-06	0.000486351	0	8.42031	0.118761
Q8BMK4	Cytoskeleton-associated protein 4	3.88342e-07	0.00492001	0.0502872	2.08211e-08	7.48318	0.133633
Q5XKE0	Myosin-binding protein C, fast-type	1.51497e-12	0.00135592	0.0465942	1.19319e-06	5.19291	0.19257
E9QN70;P02469	Laminin subunit beta-1	2.53982e-05	0.0101865	0.0641752	5.60667e-07	3.56316	0.28065
Q5SX39	Myosin-4	9.3244e-14	0.09795	0.241884	0.0188175	3.21448	0.311093
Q6P6L5	Myosin-binding protein C, slow-type	4.26649e-11	0.00798294	0.0558805	7.47909e-05	3.16684	0.315772
F6ULR7	Myosin regulatory light chain 2, skeletal muscle isoform (Fragment)	7.10115e-08	0.0118063	0.0667198	8.06838e-05	2.48619	0.402222
Q8K3J1	NADH dehydrogenase [ubiquinone] iron-sulfur protein 8, mitochondrial	9.98213e-10	0.00665626	0.0532587	0.000135128	3.39003	0.294982
P03911	NADH-ubiquinone oxidoreductase chain 4	2.25163e-09	0.0392546	0.138457	0.0241227	3.20039	0.312462
P03888	NADH-ubiquinone oxidoreductase chain 1	2.54758e-07	0.00670755	0.0532587	0.00182112	2.79408	0.3579
Q9WUM5	Succinate--CoA ligase [ADP/GDP-forming] subunit alpha, mitochondrial	1.67969e-06	0.0112683	0.0665533	0.00128888	2.72348	0.367177
E9QPX3;Q9CXZ1	NADH dehydrogenase [ubiquinone] iron-sulfur protein 4, mitochondrial;NADH dehydrogenase [ubiquinone] iron-sulfur protein 4, mitochondrial	2.39662e-10	0.02127	0.0883524	0.000113668	2.59637	0.385153
Q6PF96;Q921G7	Electron transfer flavoprotein-ubiquinone oxidoreductase, mitochondrial;Electron transfer flavoprotein-ubiquinone oxidoreductase, mitochondrial	8.47239e-09	0.000654485	0.0274884	2.08248e-09	2.22923	0.448586
P03903	NADH-ubiquinone oxidoreductase chain 4L	5.25855e-07	0.0947674	0.238814	0.0344472	2.21761	0.450935
Q9CQ69	Cytochrome b-c1 complex subunit 8	1.70415e-08	0.0548629	0.169985	0.0430613	2.11833	0.472069
Q9CQZ5	NADH dehydrogenase [ubiquinone] 1 alpha subcomplex subunit 6	3.97318e-10	0.00242779	0.0483002	5.62387e-06	1.96838	0.508033
Q8BK30	NADH dehydrogenase [ubiquinone] flavoprotein 3, mitochondrial	8.99211e-10	0.011826	0.0667198	0.000707833	1.89801	0.526867
Q9D0M3	Cytochrome c1, heme protein, mitochondrial	3.83143e-12	0.00718711	0.0543346	0.014099	1.86556	0.536033
Q9CPU2	NADH dehydrogenase [ubiquinone] 1 beta subcomplex subunit 2, mitochondrial	2.64645e-05	0.0333791	0.123699	0.00889465	1.85078	0.540313
P12787	Cytochrome c oxidase subunit 5A, mitochondrial	1.2066e-10	0.00673631	0.0532587	0.00153472	1.7076	0.585618
Q9DB77	Cytochrome b-c1 complex subunit 2, mitochondrial	9.8982e-12	0.0197652	0.0846895	0.000344296	1.65756	0.603298
P03899	NADH-ubiquinone oxidoreductase chain 3	7.43452e-07	0.0603242	0.179548	0.0170345	1.59919	0.625315
Q9DCT2	NADH dehydrogenase [ubiquinone] iron-sulfur protein 3, mitochondrial	2.8499e-12	0.0387752	0.138457	0.00592908	1.59081	0.628609
Q9CQ75	NADH dehydrogenase [ubiquinone] 1 alpha subcomplex subunit 2	6.7278e-09	0.00241248	0.0483002	4.96175e-06	1.58457	0.631086
Q9D2G2	Dihydrolipoyllysine-residue succinyltransferase component of 2-oxoglutarate dehydrogenase complex, mitochondrial	8.20471e-11	0.041948	0.14285	0.0268958	1.56656	0.63834
Q06185	ATP synthase subunit e, mitochondrial	2.53399e-12	0.0292973	0.113004	0.0078878	1.52791	0.65449
Q99LC3	NADH dehydrogenase [ubiquinone] 1 alpha subcomplex subunit 10, mitochondrial	7.22944e-10	0.0350911	0.128781	0.00240724	1.38287	0.723133
P19536;Q9D881	Cytochrome c oxidase subunit 5B, mitochondrial;Cytochrome c oxidase subunit 5B, mitochondrial	7.34217e-12	0.0149143	0.070275	0.0234694	1.26976	0.787553
Q9CQB4;Q9D855	Cytochrome b-c1 complex subunit 7	4.54015e-09	0.0642861	0.186924	0.0176974	1.25132	0.799155
Q9CZU6	Citrate synthase, mitochondrial	2.69056e-10	0.00772032	0.0558805	0.000651918	2.36473	0.422881
Q99KI0	Aconitate hydratase, mitochondrial	6.4259e-07	0.0455023	0.147007	0.0117073	2.17006	0.460816
P70404	Isocitrate dehydrogenase [NAD] subunit gamma 1, mitochondrial	4.51055e-06	0.0116024	0.0667198	2.42436e-05	1.97285	0.506882
Q9D051	Pyruvate dehydrogenase E1 component subunit beta, mitochondrial	1.30403e-10	0.00383291	0.0502872	2.54929e-06	3.89487	0.256748
P35486	Pyruvate dehydrogenase E1 component subunit alpha, somatic form, mitochondrial	2.30978e-12	0.00995834	0.063802	0.000125916	3.71865	0.268914
Q8BKZ9	Pyruvate dehydrogenase protein X component, mitochondrial	9.43129e-07	0.00236108	0.0483002	2.13821e-07	2.53192	0.394957
A0A1Y7VLP0;P56379	RIKEN cDNA 2010107E04 gene (Fragment);6.8 kDa mitochondrial proteolipid	5.85691e-06	0.0641105	0.186924	0.0502235	3.49378	0.286223
F6SFF5;Q8K1Z0	Ubiquinone biosynthesis protein COQ9, mitochondrial (Fragment);Ubiquinone biosynthesis protein COQ9, mitochondrial	1.61272e-05	0.00584095	0.0525686	5.99854e-07	3.23634	0.308991
Q6P8J7	Creatine kinase S-type, mitochondrial	4.18302e-11	0.00426749	0.0502872	3.5077e-05	2.8165	0.35505
Q8CGK3	Lon protease homolog, mitochondrial	2.48721e-06	0.042606	0.143295	0.000266571	2.54047	0.393628
O88441	Metaxin-2	0.00152717	0.0867944	0.223186	0.0211618	2.33324	0.428589
P38647	Stress-70 protein, mitochondrial	2.2692e-09	0.000189648	0.0211068	0	2.2111	0.452264
Q78IK4	MICOS complex subunit Mic27	1.14378e-06	0.0413935	0.142243	0.0137251	1.89798	0.526877
Q9Z2Z6	Mitochondrial carnitine/acylcarnitine carrier protein	4.52692e-08	0.00570584	0.0525686	9.09927e-06	1.63711	0.610833
Q5EBG6	Heat shock protein beta-6	3.71054e-06	0.04463	0.145432	0.0479519	1.34946	0.741036
Q6NZM9	Histone deacetylase 4	9.13792e-07	0.00472477	0.0502872	2.35762e-06	9.19676	0.108734
Q9D517	1-acyl-sn-glycerol-3-phosphate acyltransferase gamma	0.000492432	0.0111089	0.0665533	1.73412e-05	3.41254	0.293037
P45952	Medium-chain specific acyl-CoA dehydrogenase, mitochondrial	0.00328011	0.00952452	0.0631626	1.9099e-05	3.02611	0.330457
Q8BWT1	3-ketoacyl-CoA thiolase, mitochondrial	2.82755e-11	0.00029577	0.0211068	0	2.96418	0.337362
A0A0R4J083;P51174	Long-chain-specific acyl-CoA dehydrogenase, mitochondrial;Long-chain specific acyl-CoA dehydrogenase, mitochondrial	3.79721e-08	0.00442115	0.0502872	0.000146004	2.74717	0.364011
Q924X2	Carnitine O-palmitoyltransferase 1, muscle isoform	1.83302e-10	0.0805151	0.2098	0.0297891	1.7671	0.565899
O09165	Calsequestrin-1	7.58401e-12	0.0139065	0.0682153	0.0333879	2.52278	0.396388
Q7M729	Sodium channel subunit beta-4	0.000247525	0.0156119	0.0719671	3.58117e-05	2.10294	0.475525
Q4VAE3	Transmembrane protein 65	1.99517e-09	0.00350811	0.0502872	2.90072e-06	2.08526	0.479557
P48962	ADP/ATP translocase 1	3.13837e-13	0.0726915	0.197679	0.0287013	1.39415	0.717281
Q60932	Voltage-dependent anion-selective channel protein 1	2.60927e-12	0.0512823	0.161539	0.00701484	1.29566	0.771807
A2AKH7;Q8JZX5;Q9D1G5	Leucine-rich repeat-containing protein 57 (Fragment);Leucine rich repeat containing 57, isoform CRA_a;Leucine-rich repeat-containing protein 57	8.17496e-11	0.0137153	0.0682153	9.61732e-05	6.39512	0.156369
A0A1W2P7G5;A0A1W2P7J1;E9Q3H6	Coenzyme Q10A	0.000183667	0.0168664	0.075899	3.07379e-06	4.29856	0.232636
Q4LDD4	Arf-GAP with Rho-GAP domain, ANK repeat and PH domain-containing protein 1	8.12745e-10	0.00758469	0.0558805	2.3659e-05	3.67589	0.272043
P70670	Nascent polypeptide-associated complex subunit alpha, muscle-specific form	3.55741e-08	0.00694446	0.0535715	3.56635e-05	3.59114	0.278463
A0A1C7ZMY0;A0A1D5RLB6;O55040	Neuromedin-U receptor 1	1.40002e-05	0.0142489	0.0682153	0.000260046	3.00348	0.332947
E9PYJ9	LIM domain-binding protein 3	4.35663e-10	0.0659869	0.187924	0.0103733	2.37866	0.420405
Q8BWM0	Prostaglandin E synthase 2	0.00160019	0.0708093	0.195372	0.000401942	2.27643	0.439284
Q3U125;Q9CYH2	Redox-regulatory protein FAM213A	2.1124e-08	0.0432304	0.143343	0.00569158	2.21282	0.451912
Q8BLF1	Neutral cholesterol ester hydrolase 1	2.01513e-06	0.00660758	0.0532587	7.88036e-05	2.08934	0.47862
F6W2Q5;H3BK65;P42567;Q5JC28	Epidermal growth factor receptor substrate 15;Epidermal growth factor receptor substrate 15;Epidermal growth factor receptor substrate 15;Epidermal growth factor receptor pathway substrate 15 isoform B	1.68749e-05	0.0664236	0.187924	0.0155356	2.00828	0.497939
Q9D6K8	FUN14 domain-containing protein 2	1.00089e-05	0.0802623	0.2098	0.0150101	1.93234	0.517508
A0A0R4J016;Q32M08	tRNA-dihydrouridine synthase;tRNA-dihydrouridine(20a/20b) synthase [NAD(P)+]-like	0.00311291	0.0525873	0.164281	0.0069223	1.60665	0.622415
P58252	Elongation factor 2	4.92106e-11	0.0640456	0.186924	0.0407067	1.47878	0.676233
higher abundant in HOM
Accessions	Protein Name	Qvalue	Type IIa_p.anova	Type IIa_p.anova.fdr	Type IIa_p_HET_vs_HOM	Type IIa_FC_HET_HOM	Type IIa_FC_HOM_HET
Q8CI43	Myosin light chain 6B	2.68665e-13	0.000335029	0.0211068	5.76428e-13	0.223036	4.48358
Q99MQ4	Asporin	3.25311e-09	0.00195579	0.0483002	4.3404e-07	0.256345	3.90099
P19123	Troponin C, slow skeletal and cardiac muscles	3.8355e-12	0.0272263	0.106098	0.000592688	0.260566	3.83779
Q5SX40	Myosin-1	1.74823e-14	0.0106464	0.065973	1.56148e-05	0.306446	3.26322
Q9Z1T2	Thrombospondin-4	5.6312e-06	0.00431853	0.0502872	3.13125e-09	0.317223	3.15235
Q91Z83	Myosin-7	1.74823e-14	0.066403	0.187924	0.0196941	0.321406	3.11133
A0A1Y7VJW9;Q9WVH9	Fibulin-5	8.79322e-05	0.00995852	0.063802	3.76062e-06	0.321435	3.11105
P28653	Biglycan	6.91389e-08	0.00218736	0.0483002	9.14041e-08	0.323289	3.09321
Q9JK53	Prolargin	1.01127e-09	0.00492229	0.0502872	7.92749e-05	0.341556	2.92778
P11087	Collagen alpha-1(I) chain	2.35754e-12	0.00414701	0.0502872	4.52614e-05	0.354575	2.82028
Q04857	Collagen alpha-1(VI) chain	2.16176e-10	0.0045089	0.0502872	4.44239e-07	0.354957	2.81724
A0A0N4SUN3;A0A0N4SVX9;A0A0N4SWG7;A0A0N4SWH3;E9PXU9;E9QL12;Q9ESD7	Dysferlin	2.06314e-05	0.00126702	0.0465942	5.21805e-15	0.355446	2.81337
E9QQ93;O70373	Xin actin-binding repeat-containing protein 1	2.60273e-05	0.0138735	0.0682153	0.000736117	0.358974	2.78571
Q14BI5	Myomesin 2	1.94742e-13	0.000514238	0.0242978	8.34444e-12	0.372644	2.68352
P28654	Decorin	1.6093e-07	0.0110097	0.0665533	5.55952e-06	0.376274	2.65764
P82350	Alpha-sarcoglycan	7.28648e-08	0.0193618	0.0841238	0.0139652	0.383126	2.61011
Q61554	Fibrillin-1	6.64222e-12	0.0309698	0.118248	0.0146815	0.400132	2.49917
D3YUN3;F6QC77;Q9WUZ5	Troponin I, slow skeletal muscle;Troponin I, slow skeletal muscle (Fragment);Troponin I, slow skeletal muscle	3.30156e-12	0.0180154	0.0791838	0.00570508	0.405521	2.46596
A0A0R4J166;Q9D783	Kelch-like protein 40	4.07042e-08	0.00789816	0.0558805	0.000173157	0.416852	2.39893
P82349	Beta-sarcoglycan	0.000148283	0.0394796	0.138457	0.00792054	0.423691	2.36021
P08122	Collagen alpha-2(IV) chain	7.05527e-09	0.00359824	0.0502872	5.44568e-05	0.427118	2.34127
P55002;Q99PM0	Microfibrillar-associated protein 2;Microfibril-associated glycoprotein 1	0.000661724	0.0217006	0.089161	0.0102042	0.47512	2.10473
Q61292	Laminin subunit beta-2	2.58388e-10	0.0036691	0.0502872	1.65382e-05	0.506112	1.97585
Q3UHZ5	Leiomodin-2	1.80545e-08	0.00285088	0.0502872	0.00151979	0.523301	1.91095
A2ACH6;P82347	Delta-sarcoglycan	2.36899e-05	0.0136426	0.0682153	4.42199e-06	0.591565	1.69043
Q8VHX6	Filamin-C	3.9495e-12	0.00429323	0.0502872	1.21715e-05	0.596489	1.67648
Q64727	Vinculin	7.04914e-05	0.104888	0.249967	0.0309889	0.629962	1.5874
A2AUC9	Kelch-like protein 41	5.38845e-11	0.0132079	0.0682153	0.00327652	0.632296	1.58154
P09055	Integrin beta-1	0.000277636	0.00488746	0.0502872	0.0229423	0.703681	1.4211
Q8K2B3	Succinate dehydrogenase [ubiquinone] flavoprotein subunit, mitochondrial	8.36e-11	0.00551994	0.0525686	5.74999e-07	0.563441	1.77481
P48771	Cytochrome c oxidase subunit 7A2, mitochondrial	3.64548e-10	0.0797436	0.2098	0.0187846	0.713443	1.40165
Q9JLV1	BAG family molecular chaperone regulator 3	0.0005837	0.130977	0.291232	0.0355396	0.232095	4.30858
P23927	Alpha-crystallin B chain	5.56438e-09	0.0436692	0.143539	0.00113897	0.281546	3.55182
P14602	Heat shock protein beta-1	5.7271e-08	0.154805	0.317245	0.049497	0.518119	1.93006
P61290	Proteasome activator complex subunit 3	5.87884e-09	0.0399255	0.138457	0.00286129	0.571477	1.74985
Q8CGY6	Protein unc-45 homolog B	0.000916045	0.112294	0.260411	0.0223461	0.608212	1.64416
P10853;P10854;Q64475;Q64478;Q64525;Q6ZWY9;Q8CBB6;Q8CGP1;Q8CGP2	Histone H2B type 1-F/J/L;Histone H2B type 1-M;Histone H2B type 1-B;Histone H2B type 1-H;Histone H2B type 2-B;Histone H2B type 1-C/E/G;Histone H2B;Histone H2B type 1-K;Histone H2B type 1-P	5.32385e-12	0.00430013	0.0502872	1.14907e-05	0.369318	2.70769
P62806	Histone H4	7.00319e-14	0.00022995	0.0211068	1.55431e-15	0.419282	2.38503
P48678	Prelamin-A/C	2.56811e-10	0.0199401	0.0846895	0.0489755	0.467199	2.14042
P10493	Nidogen-1	3.76576e-11	0.0173953	0.077358	0.00410579	0.555985	1.79861
Q9QZQ8	Core histone macro-H2A.1	1.50269e-10	0.0356066	0.129416	0.00712835	0.617474	1.6195
P15864;P43277	Histone H1.2;Histone H1.3	1.31971e-10	0.0594217	0.179548	0.00928672	0.640204	1.562
B1ATI0;B1AV77;P47740	Aldehyde dehydrogenase;Aldehyde dehydrogenase;Fatty aldehyde dehydrogenase	0.00148315	0.0021668	0.0483002	2.80097e-10	0.192629	5.19132
Q9D1G3	Protein-cysteine N-palmitoyltransferase HHAT-like protein	2.23409e-09	0.00557506	0.0525686	0.000352419	0.654326	1.52829
P51881	ADP/ATP translocase 2	2.17009e-11	0.00207857	0.0483002	7.20592e-06	0.442692	2.25891
P14142	Solute carrier family 2, facilitated glucose transporter member 4	0.00835173	0.00813912	0.0559379	2.78342e-07	0.476384	2.09915
F6SVV1;P62082	40S ribosomal protein S7	1.44015e-08	0.00605155	0.0531973	4.36493e-06	0.362314	2.76003
P62264	40S ribosomal protein S14	7.09214e-06	0.00410652	0.0502872	2.76276e-07	0.523981	1.90847
P14115	60S ribosomal protein L27a	0.00283741	0.067521	0.189059	0.041869	0.608169	1.64428
A0A0N4SWG2;Q3U133	Zinc finger protein 746	1.55068e-05	0.00388885	0.0502872	0.000699225	0.227369	4.39814
E9Q3X0;Q9EQK5	Major vault protein	4.98752e-07	0.0246031	0.0979371	0.000490192	0.234379	4.26659
P68372	Tubulin beta-4B chain	2.11416e-10	0.0120548	0.0670106	0.000324166	0.277922	3.59813
Q8R2Y2	Cell surface glycoprotein MUC18	0.0001999	0.0140295	0.0682153	0.00200442	0.284153	3.51923
A2AL76;A2AL77;A2AL78;Q9CR06	Aspartyl/asparaginyl beta-hydroxylase;Aspartyl/asparaginyl beta-hydroxylase (Fragment);Aspartyl/asparaginyl beta-hydroxylase;Aspartate-beta-hydroxylase, isoform CRA_a	1.38025e-09	0.000408627	0.0220658	1.4555e-13	0.291312	3.43275
E9QK82	Myelin protein P0	2.29608e-10	0.0161895	0.0737305	0.000544324	0.292216	3.42212
Q8R5J9	PRA1 family protein 3	0.000190423	0.0246138	0.0979371	0.00253642	0.297979	3.35594
Q8R1Q8	Cytoplasmic dynein 1 light intermediate chain 1	0.00671163	0.00895746	0.0604628	2.0034e-08	0.392644	2.54684
B2RQK7;Q8BWB1	Synaptopodin 2-like protein	2.82287e-09	0.0985454	0.241884	0.0480116	0.401638	2.4898
P14094	Sodium/potassium-transporting ATPase subunit beta-1	7.34217e-12	0.115503	0.26622	0.0351575	0.455001	2.1978
A0A0A0MQA5;P68368	Tubulin alpha chain (Fragment);Tubulin alpha-4A chain	2.99656e-12	0.0129721	0.0682153	0.000406769	0.471234	2.12209
P21981	Protein-glutamine gamma-glutamyltransferase 2	1.43886e-08	0.000305365	0.0211068	0	0.478549	2.08965
D3Z7V3;F6UV57;F6YCM8;F8WIH0;H7BX64;Q3URD3	Sarcolemmal membrane-associated protein;Sarcolemmal membrane-associated protein (Fragment);Sarcolemmal membrane-associated protein (Fragment);Sarcolemmal membrane-associated protein (Fragment);Sarcolemmal membrane-associated protein;Sarcolemmal membrane-associated protein	1.47299e-05	0.0232805	0.0946241	0.000762314	0.4943	2.02306
P07724	Serum albumin	4.33654e-07	0.00676301	0.0532587	6.1426e-08	0.511655	1.95444
E9PZ16	Basement membrane-specific heparan sulfate proteoglycan core protein	8.73783e-09	0.142281	0.303853	0.0485744	0.53793	1.85898
Q766D5	N-acetyl-beta-glucosaminyl-glycoprotein 4-beta-N-acetylgalactosaminyltransferase 1	0.0040062	0.0138754	0.0682153	0.000231226	0.548041	1.82468
Q9JHU4	Cytoplasmic dynein 1 heavy chain 1	1.60057e-08	0.117343	0.268822	0.0271548	0.58363	1.71341
A0A1B0GR78;A0A1B0GRA5;P70302	Stromal interaction molecule 1	2.6664e-08	0.0459074	0.147059	0.00459003	0.585013	1.70936
O54734	Dolichyl-diphosphooligosaccharide--protein glycosyltransferase 48 kDa subunit	3.14118e-05	0.101418	0.245743	0.0378634	0.587663	1.70165
O70622	Reticulon-2	5.59149e-11	0.0142566	0.0682153	8.77132e-05	0.653536	1.53014
F7B227;O35459	Delta(3,5)-Delta(2,4)-dienoyl-CoA isomerase, mitochondrial (Fragment);Delta(3,5)-Delta(2,4)-dienoyl-CoA isomerase, mitochondrial	1.2081e-06	0.0760409	0.202419	0.0367878	0.670536	1.49134
