# Supplementary material for: Fiber Type‐Specific Proteomic Alterations in R349P Desminopathy Mice
Source: Muscle Nerve. 2025 Mar 3;71(6):1113–21. doi: 10.1002/mus.28379 (PMC12060636; doi:10.1002/mus.28379)
Supplement: Supplementary file 8 — Table S8. Quantitative comparison of protein intensities between wildtype (WT), heterozygous (HET) and homozygous (HOM) type IIb fibers, including information on protein accession, protein name, q value (protein groups), p value (ANOVA) and adjusted p values (ANOVA FDR), as well as p value (Student’s t‐tests) and fold changes (FC), of differential proteins for the respective comparison. [file MUS-71-1113-s001.xlsx]

## Sheet: all type IIb comparisons
Accessions	Protein Name	Qvalue	Type IIb_p.anova	Type IIb_p.anova.fdr	Type IIb_p_HET_vs_HOM	Type IIb_p_HET_vs_WT	Type IIb_p_HOM_vs_WT	Type IIb_FC_HET_HOM	Type IIb_FC_HOM_HET	Type IIb_FC_HET_WT	Type IIb_FC_WT_HET	Type IIb_FC_HOM_WT	Type IIb_FC_WT_HOM
Q8BK30	NADH dehydrogenase [ubiquinone] flavoprotein 3, mitochondrial	8.99211e-10	7.15511e-05	0.0134278	0	0.00968404	0	2.4729	0.404384	0.818326	1.22201	0.330918	3.0219
Q9D1G3	Protein-cysteine N-palmitoyltransferase HHAT-like protein	2.23409e-09	0.000100961	0.0134278	0	0.0128027	6.21725e-15	0.573459	1.74381	0.862287	1.15971	1.50366	0.665044
Q06185	ATP synthase subunit e, mitochondrial	2.53399e-12	0.000153152	0.0135794	1.47904e-12	0.0146669	0	1.78911	0.558936	0.797682	1.25363	0.445854	2.24289
O88990	Alpha-actinin-3	1.0418e-13	0.00121108	0.0451132	2.00617e-12	0.00280882	0.000460837	0.611466	1.63541	0.796138	1.25606	1.30201	0.76804
P48771	Cytochrome c oxidase subunit 7A2, mitochondrial	3.64548e-10	0.000758056	0.0451132	1.23471e-10	0.9299	2.08502e-11	2.22992	0.448447	0.95097	1.05156	0.426459	2.34489
P52480	Pyruvate kinase PKM	7.58401e-12	0.00135679	0.0451132	6.88244e-09	0.987664	6.45428e-09	0.345667	2.89296	0.956585	1.04539	2.76736	0.361355
P63017	Heat shock cognate 71 kDa protein	4.12678e-12	0.00129014	0.0451132	1.2173e-10	0.507287	1.34024e-07	0.451316	2.21574	0.868287	1.15169	1.9239	0.519778
Q8BGH2	Sorting and assembly machinery component 50 homolog	1.78383e-09	0.00111417	0.0451132	1.82799e-06	0	3.84105e-07	0.794445	1.25874	0.634229	1.57672	0.798329	1.25262
Q99LC3	NADH dehydrogenase [ubiquinone] 1 alpha subcomplex subunit 10, mitochondrial	7.22944e-10	0.00163719	0.0483882	1.87157e-08	0.125829	6.09512e-14	2.19494	0.455594	0.787816	1.26933	0.358924	2.78611
P05202	Aspartate aminotransferase, mitochondrial	2.82755e-11	0.00192475	0.0511983	0.00141187	0.00735317	2.39084e-10	0.663778	1.50653	1.41284	0.707794	2.12848	0.469818
Q9CQ75	NADH dehydrogenase [ubiquinone] 1 alpha subcomplex subunit 2	6.7278e-09	0.00212144	0.0513002	2.2383e-06	0.644322	9.16859e-09	1.55811	0.641804	0.91969	1.08732	0.59026	1.69417
P58252	Elongation factor 2	4.92106e-11	0.0024729	0.054816	2.12637e-06	0.762613	4.38583e-08	0.38319	2.60967	1.19473	0.837007	3.11786	0.320732
A0A0R4J166;Q9D783	Kelch-like protein 40	4.07042e-08	0.00276092	0.055559	3.64507e-05	0.335086	2.14535e-08	0.331195	3.01937	1.40121	0.71367	4.23077	0.236364
Q9D023	Mitochondrial pyruvate carrier 2	7.05527e-09	0.00292416	0.055559	2.22045e-16	0.206331	9.55072e-09	2.21127	0.45223	1.1823	0.84581	0.53467	1.87031
P68372	Tubulin beta-4B chain	2.11416e-10	0.00317213	0.0562524	3.08083e-05	0.428742	5.09282e-08	0.528996	1.89037	1.23856	0.80739	2.34134	0.427106
Q9Z2Z6	Mitochondrial carnitine/acylcarnitine carrier protein	4.52692e-08	0.00367364	0.0610742	1.44122e-05	0.738376	4.13283e-07	1.73454	0.576522	0.908326	1.10093	0.52367	1.9096
P03899	NADH-ubiquinone oxidoreductase chain 3	7.43452e-07	0.00486435	0.0661421	0.137385	0.00164631	3.13916e-07	1.29844	0.770154	0.608655	1.64297	0.468758	2.1333
Q7M729	Sodium channel subunit beta-4	0.000247525	0.00497309	0.0661421	1.10948e-05	0.987515	6.17239e-06	3.03451	0.329542	0.937078	1.06715	0.308807	3.23827
Q8BKZ9	Pyruvate dehydrogenase protein X component, mitochondrial	9.43129e-07	0.00466767	0.0661421	1.32613e-05	0.994209	4.47883e-06	2.16793	0.461269	0.98713	1.01304	0.455332	2.1962
Q9CPP6	NADH dehydrogenase [ubiquinone] 1 alpha subcomplex subunit 5	1.5771e-07	0.00436333	0.0661421	8.36483e-07	0.785717	2.65549e-05	6.88425	0.145259	1.16614	0.857529	0.169393	5.90344
Q99KI3	ER membrane protein complex subunit 3	0.000992301	0.00617138	0.0781708	3.03162e-08	0.167562	0.000124875	1.79502	0.557096	1.1765	0.849982	0.655421	1.52574
P17665	Cytochrome c oxidase subunit 7C, mitochondrial	3.2495e-12	0.00771951	0.0901083	1.02268e-07	0.0194543	0.00625173	2.96468	0.337305	1.58501	0.630912	0.53463	1.87045
P49813	Tropomodulin-1	2.28919e-08	0.00779132	0.0901083	0.000783	0.53885	8.48895e-06	0.753567	1.32702	1.0895	0.917854	1.44579	0.691665
A0A1B0GT92;Q9Z1E4	Glycogen [starch] synthase;Glycogen [starch] synthase, muscle	4.33665e-08	0.0084574	0.0937362	3.82604e-06	0.0905534	0.0171659	0.588819	1.69832	0.789354	1.26686	1.34057	0.74595
Q791V5	Mitochondrial carrier homolog 2	1.91071e-07	0.00882167	0.0938625	4.4409e-07	0.035634	0.00557577	1.41803	0.705204	1.17849	0.848546	0.831073	1.20326
Q4LDD4	Arf-GAP with Rho-GAP domain, ANK repeat and PH domain-containing protein 1	8.12745e-10	0.00935409	0.0956995	0.000495611	0.793234	2.97939e-05	3.49085	0.286463	0.797151	1.25447	0.228355	4.37916
A2AL76;A2AL77;A2AL78;Q9CR06	Aspartyl/asparaginyl beta-hydroxylase;Aspartyl/asparaginyl beta-hydroxylase (Fragment);Aspartyl/asparaginyl beta-hydroxylase;Aspartate-beta-hydroxylase, isoform CRA_a	1.38025e-09	0.00994785	0.0980047	0.00159659	0.558586	2.52435e-05	0.67938	1.47193	1.11854	0.894026	1.64641	0.607383
A0A0N4SWG2;Q3U133	Zinc finger protein 746	1.55068e-05	0.0105086	0.0998318	0.163199	6.07201e-08	1.99729e-13	0.902531	1.10799	1.37772	0.725837	1.52651	0.655091
A2AI87;A2AI88;A2AI89;A2AI91;P18826	Phosphorylase b kinase regulatory subunit;Phosphorylase b kinase regulatory subunit;Phosphorylase b kinase regulatory subunit;Phosphorylase b kinase regulatory subunit;Phosphorylase b kinase regulatory subunit alpha, skeletal muscle isoform	1.52469e-06	0.0135099	0.101296	0.686242	0.00266411	0.000102163	0.935491	1.06896	1.34746	0.742136	1.44038	0.694261
O70548	Telethonin	7.45999e-11	0.0117063	0.101296	0.014541	0.209963	2.24253e-05	0.675135	1.48119	1.26565	0.790108	1.87466	0.53343
P0DN34	NADH dehydrogenase [ubiquinone] 1 beta subcomplex subunit 1	0.000162866	0.0123867	0.101296	2.49951e-05	0.0796723	0.0542774	3.54619	0.281993	1.76655	0.566076	0.498153	2.00742
P62196;Q8K1K2	26S proteasome regulatory subunit 8	6.50743e-09	0.0137092	0.101296	0.000124196	0.964275	0.000206055	0.610137	1.63898	1.04362	0.958205	1.71047	0.584636
P82348	Gamma-sarcoglycan	1.47781e-06	0.0129392	0.101296	1.05343e-07	0.111554	0.00314596	0.280243	3.56833	0.586038	1.70637	2.09118	0.4782
Q8BMK4	Cytoskeleton-associated protein 4	3.88342e-07	0.0110573	0.101296	0.000754657	0.302569	2.12886e-06	3.44903	0.289936	0.593344	1.68536	0.172032	5.81287
Q8R1I1	Cytochrome b-c1 complex subunit 9	6.00696e-09	0.0132733	0.101296	0.00045362	0.998674	0.000424207	1.64973	0.606159	1.00135	0.998655	0.606975	1.64751
Q9CQC7	NADH dehydrogenase [ubiquinone] 1 beta subcomplex subunit 4	4.52924e-10	0.0127743	0.101296	0.143629	0.0300751	3.41901e-05	1.36208	0.734171	0.644749	1.55099	0.473356	2.11257
A2AUC9	Kelch-like protein 41	5.38845e-11	0.0148859	0.104202	0.00482471	0.60545	0.000115472	0.50657	1.97406	1.27928	0.781691	2.52537	0.395981
Q5SVJ0	Calcium/calmodulin-dependent protein kinase II, beta, isoform CRA_b	9.33911e-08	0.0146138	0.104202	0.00249019	0.765434	0.000153994	0.571174	1.75078	1.1338	0.881987	1.98504	0.503769
Q60932	Voltage-dependent anion-selective channel protein 1	2.60927e-12	0.0154684	0.105503	0.0522326	0.133161	6.32589e-05	1.34952	0.741002	0.778621	1.28432	0.57696	1.73322
Q9CQ91	NADH dehydrogenase [ubiquinone] 1 alpha subcomplex subunit 3	6.93534e-11	0.0166436	0.11068	0.000183714	0.507799	0.00922447	2.60127	0.384427	1.32031	0.757397	0.507564	1.9702
P12787	Cytochrome c oxidase subunit 5A, mitochondrial	1.2066e-10	0.0184252	0.119539	0.0140999	0.468377	0.000201008	1.4585	0.685637	0.845796	1.18232	0.579909	1.72441
P07724	Serum albumin	4.33654e-07	0.021316	0.131862	0.000587041	0.74665	0.00760367	0.374606	2.66947	0.821734	1.21694	2.1936	0.455872
P70402	Myosin-binding protein H	6.63957e-10	0.0211543	0.131862	0.000216278	0.932281	0.00390386	0.108037	9.25613	0.833673	1.19951	7.71658	0.129591
Q02013	Aquaporin-1	5.27573e-08	0.0252002	0.152347	0.000204984	0.707181	0.00338007	3.32474	0.300775	1.16855	0.855761	0.351471	2.84518
O70250	Phosphoglycerate mutase 2	8.07187e-08	0.0275053	0.159052	0.00409946	0.726796	0.000328468	0.348015	2.87344	1.20855	0.82744	3.47269	0.287962
Q9WUM5	Succinate--CoA ligase [ADP/GDP-forming] subunit alpha, mitochondrial	1.67969e-06	0.0273151	0.159052	0.00164528	0.869174	0.00903728	1.82406	0.548226	1.09363	0.914389	0.599555	1.6679
A0A0R4J1B1;A2A6H6;A2A6I8;A2A6J0;A2A6J1;J3QP61;Q9QZ47;Z4YJU0;Z4YKE7;Z4YKF8;Z4YKG3;Z4YKG8;Z4YKH8;Z4YNB2	Troponin T, fast skeletal muscle;Troponin T, fast skeletal muscle;Troponin T, fast skeletal muscle;Troponin T, fast skeletal muscle;Troponin T, fast skeletal muscle;Troponin T, fast skeletal muscle;Troponin T, fast skeletal muscle;Troponin T, fast skeletal muscle;Troponin T, fast skeletal muscle;Troponin T, fast skeletal muscle;Troponin T, fast skeletal muscle;Troponin T, fast skeletal muscle;Tro…	6.32943e-13	0.0292751	0.16136	0.00310859	0.984407	0.00576285	0.767984	1.30211	0.990616	1.00947	1.28989	0.775259
A0A1C7ZMY0;A0A1D5RLB6;O55040	Neuromedin-U receptor 1	1.40002e-05	0.030378	0.16136	0.0182006	0.738274	0.00171857	1.808	0.553097	0.798235	1.25276	0.441502	2.265
P01942;Q91VB8	Hemoglobin subunit alpha;Alpha globin 1	0.00125148	0.0309908	0.16136	0.00102628	0.295137	0.087665	7.76378	0.128803	1.75472	0.569891	0.226014	4.42451
P70404	Isocitrate dehydrogenase [NAD] subunit gamma 1, mitochondrial	4.51055e-06	0.0299425	0.16136	0.00126623	0.643969	0.0239952	2.50302	0.399518	1.30282	0.767564	0.520501	1.92122
Q8C494	Proline-rich protein 33	0.000425674	0.0293147	0.16136	0.00262437	0.948954	0.0073102	2.3474	0.426004	1.03935	0.962141	0.442767	2.25852
Q8VHX6	Filamin-C	3.9495e-12	0.031544	0.16136	0.00182836	0.753895	0.0189768	0.452395	2.21046	0.850408	1.17591	1.87979	0.531975
P13541	Myosin-3	5.68463e-10	0.0321763	0.161489	0.019192	0.764035	0.00187416	0.48291	2.07078	1.29363	0.773019	2.67882	0.373298
Q9CR68	Cytochrome b-c1 complex subunit Rieske, mitochondrial	2.23062e-11	0.0333487	0.164273	0.00210605	0.758641	0.0210688	1.7372	0.57564	1.09713	0.911467	0.631554	1.5834
P47754	F-actin-capping protein subunit alpha-2	2.78125e-11	0.0356016	0.172182	0.0014333	0.347961	0.0922286	0.486874	2.05392	0.742626	1.34657	1.52529	0.655612
Q60675	Laminin subunit alpha-2	3.0091e-08	0.039359	0.186955	0.0818839	0.434969	0.00216179	1.28421	0.778686	0.857921	1.16561	0.668051	1.49689
P03888	NADH-ubiquinone oxidoreductase chain 1	2.54758e-07	0.0406896	0.189885	0.00706081	0.978455	0.0130838	1.66328	0.60122	1.041	0.960613	0.625871	1.59777
Q4VAE3	Transmembrane protein 65	1.99517e-09	0.0451725	0.206142	0.136095	0.356903	0.00294544	1.88612	0.530189	0.548601	1.82282	0.290862	3.43805
Q62087	Serum paraoxonase/lactonase 3	4.18504e-06	0.0457232	0.206142	0.00187636	0.922011	0.00230142	1.93848	0.515867	1.05291	0.949746	0.543163	1.84107
A2ABU4	Myomesin-3	8.99562e-11	0.0482236	0.210287	0.254727	0.111674	0.000536375	0.681851	1.4666	1.57793	0.63374	2.31419	0.432117
P28654	Decorin	1.6093e-07	0.0481359	0.210287	0.46279	0.0028073	0.0478719	1.20818	0.827691	1.66258	0.601474	1.3761	0.726689
Q91YQ5	Dolichyl-diphosphooligosaccharide--protein glycosyltransferase subunit 1	1.72818e-05	0.0518485	0.219045	0.0117667	0.970408	0.0234722	1.80908	0.552766	1.04164	0.960023	0.575784	1.73676
Q91Z83	Myosin-7	1.74823e-14	0.0518791	0.219045	0.00555482	0.609138	0.0799377	0.172573	5.79464	0.754162	1.32597	4.3701	0.228828
Q9D0M3	Cytochrome c1, heme protein, mitochondrial	3.83143e-12	0.0531165	0.220766	0.0293761	0.937304	0.0109744	2.81413	0.355349	0.931449	1.0736	0.330989	3.02124
A0A0N4SVQ1;Q62425	Cytochrome c oxidase subunit NDUFA4	8.89413e-11	0.054912	0.223068	0.0363724	0.900897	0.0103391	1.27497	0.78433	0.953714	1.04853	0.748026	1.33685
Q04857	Collagen alpha-1(VI) chain	2.16176e-10	0.0555489	0.223068	0.594602	0.0939222	0.00665979	1.2496	0.800259	0.695603	1.4376	0.556663	1.79642
Q9CR61	NADH dehydrogenase [ubiquinone] 1 beta subcomplex subunit 7	2.87009e-11	0.0561864	0.223068	0.0057345	0.44284	0.147855	2.12448	0.470703	1.40238	0.713074	0.660105	1.51491
P47857	ATP-dependent 6-phosphofructokinase, muscle type	9.62837e-09	0.0592092	0.228256	0.131396	0.512864	0.00677825	0.669978	1.49259	1.27212	0.78609	1.89875	0.526664
Q99M87	DnaJ homolog subfamily A member 3, mitochondrial	0.00054445	0.0588226	0.228256	0.241201	0.16884	0.00373561	1.18815	0.841644	0.837921	1.19343	0.705231	1.41797
Q7TQ48	Sarcalumenin	6.31343e-11	0.0602777	0.229055	0.0051359	0.0889599	0.427313	1.38854	0.720179	1.20838	0.827555	0.870249	1.1491
F6ULR7	Myosin regulatory light chain 2, skeletal muscle isoform (Fragment)	7.10115e-08	0.0647785	0.233977	0.0267339	0.999716	0.0251585	2.12813	0.469896	1.03148	0.969483	0.484688	2.06318
Q14BI5	Myomesin 2	1.94742e-13	0.063769	0.233977	0.0157483	0.927265	0.0437856	0.744632	1.34295	0.967703	1.03338	1.29957	0.769484
Q8K3J1	NADH dehydrogenase [ubiquinone] iron-sulfur protein 8, mitochondrial	9.98213e-10	0.0650913	0.233977	0.202231	0.413704	0.00823268	1.80811	0.553065	0.695046	1.43875	0.384406	2.60142
Q9JK37	Myozenin-1	2.99656e-12	0.0638141	0.233977	0.0142125	0.891716	0.0501824	0.556687	1.79634	0.878441	1.13838	1.57798	0.633721
Q9ET78	Junctophilin-2	1.12681e-07	0.0675349	0.239524	0.0110892	0.66553	0.107759	0.788417	1.26836	0.929525	1.07582	1.17898	0.848193
Q9JJZ2	Tubulin alpha-8 chain	9.99846e-07	0.0705753	0.247014	0.247477	0.384735	0.0098532	0.743717	1.3446	1.33184	0.750842	1.79079	0.558414
Q8R2Y2	Cell surface glycoprotein MUC18	0.0001999	0.0757386	0.261642	0.741977	0.106098	0.0158708	0.732148	1.36584	1.77664	0.562861	2.42661	0.412098
P82350	Alpha-sarcoglycan	7.28648e-08	0.0776432	0.264783	0.0406312	0.997365	0.033869	0.559602	1.78699	0.97548	1.02514	1.74317	0.573668
A0A0A0MQA5;P68368	Tubulin alpha chain (Fragment);Tubulin alpha-4A chain	2.99656e-12	0.0807597	0.271925	0.973498	0.0539734	0.030288	0.944348	1.05893	1.44149	0.693725	1.52644	0.655118
P56382	ATP synthase subunit epsilon, mitochondrial	0.000737539	0.0893351	0.293372	0.017401	0.11956	0.598093	3.70287	0.270061	2.44976	0.408203	0.661584	1.51152
Q91WS0	CDGSH iron-sulfur domain-containing protein 1	1.30403e-10	0.0886939	0.293372	0.258056	0.484681	0.018131	1.31761	0.758952	0.842604	1.1868	0.639496	1.56373
D9J303;E9Q8P5;F8WJI6;Q9CRA2	ENH isoform 3a;PDZ and LIM domain protein 5;PDZ and LIM domain protein 5;PDZ and LIM domain protein 5	3.41213e-07	0.0912097	0.295383	0.150754	0.523915	0.0164434	1.19808	0.834668	0.876317	1.14114	0.731433	1.36718
Q6NZM9	Histone deacetylase 4	9.13792e-07	0.0921682	0.295383	0.0858488	0.920835	0.0327758	2.41531	0.414026	0.756403	1.32205	0.31317	3.19315
Q9WTR5	Cadherin-13	1.16898e-06	0.0935942	0.296382	0.227549	0.565072	0.0211866	0.643465	1.55408	1.21906	0.820303	1.89452	0.527837
F8VQJ3	Laminin subunit gamma-1	2.98381e-10	0.0960092	0.300452	0.938643	0.0562519	0.0207569	1.30125	0.768491	0.126583	7.89997	0.0972777	10.2798
Q9DCS9	NADH dehydrogenase [ubiquinone] 1 beta subcomplex subunit 10	1.99533e-11	0.0975881	0.301842	0.889184	0.0339371	0.104928	1.0867	0.920216	1.53455	0.651655	1.41212	0.708155
Q9CQB4;Q9D855	Cytochrome b-c1 complex subunit 7	4.54015e-09	0.102652	0.313856	0.114576	0.479831	0.0113447	1.4391	0.694877	0.814371	1.22794	0.565888	1.76714
P35979	60S ribosomal protein L12	2.87009e-11	0.107248	0.320539	0.107369	0.926365	0.0440919	1.31634	0.759685	0.947311	1.05562	0.719658	1.38955
Q8BMF4	Dihydrolipoyllysine-residue acetyltransferase component of pyruvate dehydrogenase complex, mitochondrial	8.73228e-12	0.106565	0.320539	0.114215	0.0415727	0.905542	0.855276	1.16921	0.820328	1.21903	0.959138	1.0426
A0A1B0GSX6	PDZ and LIM domain 3, isoform CRA_a	2.29824e-10	0.113114	0.325357	0.0304373	0.402357	0.427386	0.676096	1.47908	0.812112	1.23136	1.20118	0.832516
A0A1W2P756;P62075	Mitochondrial import inner membrane translocase subunit Tim13	1.61683e-12	0.113753	0.325357	0.0905635	0.983615	0.060234	4.68638	0.213384	1.04095	0.960666	0.222121	4.50205
Q8CHS7	Dehydrogenase/reductase SDR family member 7C	1.03838e-07	0.110202	0.325357	0.0306668	0.264549	0.593825	0.634014	1.57725	0.742414	1.34696	1.17097	0.85399
Q9R0L6	Pericentriolar material 1 protein	0.00598639	0.113004	0.325357	0.0999371	0.964212	0.0545164	0.558413	1.79079	1.06198	0.94164	1.90178	0.525824
E9Q9M0;Q6A078	Centrosomal protein of 290 kDa	2.42179e-06	0.117893	0.333613	0.0456939	0.991268	0.0603336	2.79907	0.357262	0.977681	1.02283	0.349288	2.86296
P43274	Histone H1.4	4.07377e-09	0.12306	0.340212	0.0302219	0.305515	0.440567	0.43389	2.30473	0.626482	1.59621	1.44387	0.692581
P62806	Histone H4	7.00319e-14	0.123118	0.340212	0.062227	0.959188	0.116854	0.729695	1.37044	0.974599	1.02606	1.33563	0.748713
Q9WV55	Vesicle-associated membrane protein-associated protein A	5.6742e-06	0.124062	0.340212	0.307893	0.039042	0.593193	1.16893	0.855484	1.2904	0.774954	1.10392	0.905866
P51881	ADP/ATP translocase 2	2.17009e-11	0.127657	0.346497	0.27135	0.0432966	0.666739	0.639894	1.56276	0.50349	1.98614	0.786833	1.27092
Q61554	Fibrillin-1	6.64222e-12	0.132497	0.356003	0.055742	0.844174	0.187981	1.7776	0.562555	1.18587	0.84326	0.667119	1.49898
P19783	Cytochrome c oxidase subunit 4 isoform 1, mitochondrial	2.35754e-12	0.138386	0.368106	0.414373	0.515163	0.047443	1.23814	0.80766	0.808896	1.23625	0.653313	1.53066
Q9CQ54	NADH dehydrogenase [ubiquinone] 1 subunit C2	3.97298e-10	0.141521	0.372718	0.523613	0.0394888	0.516674	1.67324	0.597642	2.36343	0.423114	1.41249	0.707972
E9QP46;Q6ZWQ0	Nesprin-2	0.000368595	0.144993	0.378119	0.637581	0.0423472	0.245928	0.846432	1.18143	0.536634	1.86347	0.633996	1.5773
G5E902;Q8VEM8	MCG10343, isoform CRA_b;Phosphate carrier protein, mitochondrial	2.79408e-12	0.146896	0.379361	0.0539343	0.406588	0.555665	0.171918	5.81672	0.169419	5.90253	0.985463	1.01475
Q6P6L5	Myosin-binding protein C, slow-type	4.26649e-11	0.150999	0.38274	0.26223	0.778025	0.0651454	1.70094	0.587909	0.82374	1.21398	0.484284	2.0649
Q9Z2I9	Succinate--CoA ligase [ADP-forming] subunit beta, mitochondrial	6.53835e-06	0.151082	0.38274	0.980592	0.0951884	0.142553	0.95705	1.04488	0.652742	1.532	0.682035	1.4662
A2A6F8;P62830	60S ribosomal protein L23 (Fragment);60S ribosomal protein L23	4.45241e-09	0.15542	0.382793	0.0768061	0.872924	0.216288	0.527989	1.89398	0.904217	1.10593	1.71257	0.583919
P47911	60S ribosomal protein L6	2.26349e-06	0.153716	0.382793	0.0583647	0.910146	0.0924903	2.17114	0.460588	1.20733	0.828274	0.556081	1.7983
Q91ZJ5	UTP--glucose-1-phosphate uridylyltransferase	4.57892e-06	0.154561	0.382793	0.0595365	0.450451	0.532669	0.562963	1.77632	0.729601	1.37061	1.296	0.771604
A0A140LIU4;P56392	Cytochrome c oxidase subunit 7A1, mitochondrial;Cytochrome c oxidase subunit 7A1, mitochondrial	5.71242e-11	0.165037	0.38455	0.966975	0.103634	0.173186	1.05006	0.952331	1.41373	0.707351	1.34634	0.742757
D3YU50	Myosin-binding protein C, slow-type	2.6393e-13	0.165528	0.38455	0.176125	0.964099	0.103177	1.96714	0.508352	0.959462	1.04225	0.487745	2.05025
J3QMG3;Q60931	Voltage-dependent anion-selective channel protein 3	8.73228e-12	0.165022	0.38455	0.998635	0.125102	0.138888	1.00576	0.994273	1.22604	0.815635	1.21902	0.820333
P14094	Sodium/potassium-transporting ATPase subunit beta-1	7.34217e-12	0.163002	0.38455	0.27702	0.662285	0.0553853	1.4567	0.686482	0.797547	1.25385	0.547502	1.82648
P20801	Troponin C, skeletal muscle	4.00529e-12	0.165465	0.38455	0.0684905	0.437029	0.584025	2.42897	0.411697	1.62623	0.614918	0.669514	1.49362
P32848	Parvalbumin alpha	2.47335e-08	0.166253	0.38455	0.636478	0.395909	0.0704061	0.780886	1.2806	1.37414	0.727725	1.75973	0.56827
Q9CZ13	Cytochrome b-c1 complex subunit 1, mitochondrial	1.26629e-12	0.159753	0.38455	0.20991	0.89718	0.0835938	1.47927	0.67601	0.896673	1.11523	0.60616	1.64973
D3YX08;D3Z0I8;D3Z3Z2;D3Z7P2;Q3UBX0	Transmembrane protein 109;Transmembrane protein 109 (Fragment);Transmembrane protein 109 (Fragment);Transmembrane protein 109 (Fragment);Transmembrane protein 109	1.57803e-05	0.171193	0.386176	0.0762313	0.689132	0.368232	0.611958	1.6341	0.8278	1.20802	1.35271	0.739258
Q9DCZ4	MICOS complex subunit Mic26	2.36539e-08	0.168567	0.386176	0.923886	0.20839	0.0958816	1.06393	0.939914	0.754155	1.32599	0.708841	1.41075
Q9JIF9	Myotilin	1.83891e-12	0.171311	0.386176	0.0763098	0.367711	0.6902	0.798926	1.25168	0.873157	1.14527	1.09291	0.914986
A0A075B5T4;A0A075B5W2;A0A075B5W3;A0A075B5X3;A0A075B5X7;A0A0A6YXC3;A0A0G2JFS5;P01749	Immunoglobulin heavy variable 1-4 (Fragment);Immunoglobulin heavy variable 1-52;Immunoglobulin heavy variable 1-53 (Fragment);Immunoglobulin heavy variable 1-64 (Fragment);Immunoglobulin heavy variable 1-69;Immunoglobulin heavy variable 1-52 (Fragment);Immunoglobulin heavy variable 1-69 (Fragment);Ig heavy chain V region 3	3.90453e-06	0.176915	0.395458	0.0663188	0.459803	0.474845	0.274954	3.63698	0.500122	1.99951	1.81893	0.549773
Q9CQ69	Cytochrome b-c1 complex subunit 8	1.70415e-08	0.182076	0.403603	0.567556	0.498062	0.0818459	1.92209	0.520266	0.766964	1.30384	0.399026	2.50611
P62631	Elongation factor 1-alpha 2	0.0019702	0.184297	0.405148	0.347773	0.0555081	0.491804	1.58836	0.62958	2.1122	0.47344	1.3298	0.751994
Z4YJF5	Myomesin-1	3.83143e-12	0.190906	0.416238	0.101579	0.820071	0.31782	0.47148	2.12098	0.839363	1.19138	1.78027	0.561711
P58774	Tropomyosin beta chain	4.26967e-12	0.196914	0.425846	0.939315	0.126624	0.242943	0.982785	1.01752	3.29568	0.303427	3.35341	0.298204
A0A0R4J016;Q32M08	tRNA-dihydrouridine synthase;tRNA-dihydrouridine(20a/20b) synthase [NAD(P)+]-like	0.00311291	0.207341	0.427401	0.48724	0.64976	0.105428	0.814874	1.22718	1.20083	0.832759	1.47364	0.678594
F6XWD4;Q3UMT1	Protein phosphatase 1 regulatory subunit 12C (Fragment);Protein phosphatase 1 regulatory subunit 12C	0.00769534	0.205985	0.427401	0.184276	0.990344	0.16427	0.406661	2.45905	0.859728	1.16316	2.11412	0.473011
F7B227;O35459	Delta(3,5)-Delta(2,4)-dienoyl-CoA isomerase, mitochondrial (Fragment);Delta(3,5)-Delta(2,4)-dienoyl-CoA isomerase, mitochondrial	1.2081e-06	0.204072	0.427401	0.114512	0.336403	0.829651	0.715727	1.39718	0.773928	1.29211	1.08132	0.924798
P09411	Phosphoglycerate kinase 1	6.83025e-10	0.207378	0.427401	0.248699	0.951918	0.140997	0.361961	2.76273	0.89354	1.11914	2.46861	0.405087
Q01853	Transitional endoplasmic reticulum ATPase	4.40545e-11	0.21046	0.427401	0.167071	0.209867	0.992133	0.379046	2.63821	0.421216	2.37408	1.11125	0.899884
Q6PB66	Leucine-rich PPR motif-containing protein, mitochondrial	2.30012e-05	0.211989	0.427401	0.296878	0.695814	0.0560623	0.591324	1.69112	1.22738	0.814743	2.07565	0.481777
Q6PF96;Q921G7	Electron transfer flavoprotein-ubiquinone oxidoreductase, mitochondrial;Electron transfer flavoprotein-ubiquinone oxidoreductase, mitochondrial	8.47239e-09	0.212094	0.427401	0.150552	0.923373	0.223054	2.02835	0.493011	1.05976	0.943614	0.522471	1.91398
Q99JY0	Trifunctional enzyme subunit beta, mitochondrial	1.0584e-12	0.212087	0.427401	0.108621	0.578953	0.565127	1.45281	0.688323	1.20611	0.829113	0.830191	1.20454
Q9JKB3	Y-box-binding protein 3	1.271e-09	0.210541	0.427401	0.185217	0.999967	0.187973	1.56775	0.637856	0.939398	1.06451	0.599201	1.66889
Q6P8J7	Creatine kinase S-type, mitochondrial	4.18302e-11	0.214149	0.428298	0.293725	0.909919	0.136362	1.66744	0.599723	0.738474	1.35414	0.44288	2.25795
P19536;Q9D881	Cytochrome c oxidase subunit 5B, mitochondrial;Cytochrome c oxidase subunit 5B, mitochondrial	7.34217e-12	0.216389	0.429548	0.201685	0.999005	0.186219	1.51811	0.658712	1.03299	0.968062	0.680444	1.46963
A0A0R4J275;Q7TMF3	NADH dehydrogenase [ubiquinone] 1 alpha subcomplex subunit 12	2.69056e-10	0.225259	0.443097	0.122711	0.678714	0.502139	0.482252	2.0736	0.753546	1.32706	1.56256	0.639977
A2AL71;A2AL79;Q6P8S1	Aspartyl/asparaginyl beta-hydroxylase (Fragment);Aspartyl/asparaginyl beta-hydroxylase;Aspartyl/asparaginyl beta-hydroxylase	0.00366747	0.227374	0.443097	0.413535	0.788069	0.131614	1.17858	0.84848	0.915125	1.09275	0.776465	1.28789
P99027	60S acidic ribosomal protein P2	3.82063e-11	0.228212	0.443097	0.207065	0.999984	0.209188	1.19293	0.838272	0.997564	1.00244	0.836231	1.19584
G3UX26;Q60930	Voltage-dependent anion-selective channel protein 2	6.85541e-11	0.231653	0.444892	0.227826	0.996879	0.198508	1.15128	0.868597	0.991595	1.00848	0.861296	1.16104
Q5SX40	Myosin-1	1.74823e-14	0.234154	0.444892	0.162312	0.306363	0.933177	0.582347	1.71719	0.636072	1.57215	1.09225	0.915537
Q7TSH2	Phosphorylase b kinase regulatory subunit beta	2.86871e-07	0.232986	0.444892	0.978102	0.25955	0.180294	0.984395	1.01585	1.13409	0.881761	1.15207	0.868002
Q8BH80;Q9QY76	Vesicle-associated membrane protein, associated protein B and C;Vesicle-associated membrane protein-associated protein B	0.000454592	0.240682	0.454053	0.530984	0.583924	0.123101	1.59834	0.62565	0.790722	1.26467	0.494715	2.02137
B1AR69	Myosin, heavy polypeptide 13, skeletal muscle	2.62729e-07	0.243843	0.456776	0.773436	0.128049	0.379723	0.826796	1.20949	0.625673	1.59828	0.756744	1.32145
Q8BWT1	3-ketoacyl-CoA thiolase, mitochondrial	2.82755e-11	0.246401	0.458341	0.325244	0.855348	0.136912	2.24384	0.445665	0.880451	1.13578	0.392386	2.54851
P62855	40S ribosomal protein S26	1.00577e-10	0.249852	0.45835	0.487034	0.844005	0.139012	0.533931	1.8729	1.22558	0.81594	2.29539	0.435655
Q9DB20	ATP synthase subunit O, mitochondrial	6.71738e-13	0.249371	0.45835	0.641682	0.14489	0.588882	0.834292	1.19862	0.72358	1.38202	0.867299	1.153
A2AKH7;Q8JZX5;Q9D1G5	Leucine-rich repeat-containing protein 57 (Fragment);Leucine rich repeat containing 57, isoform CRA_a;Leucine-rich repeat-containing protein 57	8.17496e-11	0.256445	0.467222	0.335819	0.938152	0.186747	2.02328	0.494247	0.727673	1.37424	0.35965	2.78048
B7FAU9;B7FAV1;Q8BTM8	Filamin, alpha;Filamin, alpha (Fragment);Filamin-A	1.12972e-10	0.267484	0.484018	0.801644	0.402978	0.152808	0.907081	1.10244	1.25438	0.797209	1.38287	0.723133
D3Z041;P41216	Long-chain-fatty-acid--CoA ligase 1	2.27778e-11	0.270815	0.486735	0.851719	0.43786	0.181354	0.914507	1.09349	1.18989	0.840415	1.30112	0.768566
E9Q616	AHNAK nucleoprotein (desmoyokin)	1.4408e-10	0.272932	0.487248	0.175143	0.996728	0.264184	0.417047	2.39781	0.936961	1.06728	2.24666	0.445106
A2A930;A2A931;A2A933;A2A934;A2A935	PR domain zinc finger protein 16	4.12678e-12	0.280957	0.494931	0.665382	0.544886	0.16967	1.51863	0.658488	0.760005	1.31578	0.500455	1.99818
P28481	Collagen alpha-1(II) chain	4.96441e-10	0.279761	0.494931	0.324513	0.181937	0.926874	1.54697	0.646426	1.6125	0.620155	1.04236	0.95936
A0A2I3BQF4;P62889	60S ribosomal protein L30	1.19101e-11	0.285555	0.499721	0.216884	0.361284	0.893495	1.34167	0.745341	1.23223	0.811536	0.918433	1.08881
A0A0A6YW67;contaminant_RS27A_HUMAN;E9Q4P0;E9Q5F6;E9Q9J0;E9QNP0;P0CG49;P0CG50;P62983;P62984;Q5SX22	MCG23377, isoform CRA_b;;KxDL motif-containing protein 1 (Fragment);Polyubiquitin-C (Fragment);Ubiquitin-60S ribosomal protein L40 (Fragment);KxDL motif-containing protein 1;Polyubiquitin-B;Polyubiquitin-C;Ubiquitin-40S ribosomal protein S27a;Ubiquitin-60S ribosomal protein L40;Polyubiquitin-B (Fragment)	1.02971e-11	0.304314	0.529069	0.213506	0.503364	0.840714	0.662961	1.50838	0.753681	1.32682	1.13684	0.879631
P62751	60S ribosomal protein L23a	5.80875e-06	0.308556	0.532961	0.725252	0.504906	0.144933	1.18593	0.843223	0.74057	1.35031	0.624466	1.60137
Q9DC70	NADH dehydrogenase [ubiquinone] iron-sulfur protein 7, mitochondrial	4.44789e-10	0.312123	0.535644	0.2189	0.822121	0.533791	0.660559	1.51387	0.848402	1.17869	1.28437	0.778592
P14869	60S acidic ribosomal protein P0	3.38264e-11	0.314651	0.536521	0.617966	0.739211	0.214414	0.848376	1.17872	1.12271	0.890705	1.32336	0.755652
A2AQB2	Nebulin	1.46154e-11	0.334505	0.556114	0.242713	0.826151	0.56541	0.775225	1.28995	0.91166	1.0969	1.17599	0.850344
B0QZL1	Alpha-enolase (Fragment)	3.57361e-06	0.333145	0.556114	0.194188	0.395538	0.903095	0.676246	1.47875	0.748111	1.3367	1.10627	0.903938
P11087	Collagen alpha-1(I) chain	2.35754e-12	0.334334	0.556114	0.690117	0.699605	0.234529	0.851883	1.17387	1.19883	0.834146	1.40727	0.710595
Q8BXZ1	Protein disulfide-isomerase TMX3	0.00596308	0.333446	0.556114	0.227522	0.602715	0.711916	0.644672	1.55118	0.809672	1.23507	1.25594	0.796213
D6RFB1;Q9D8C4	Interferon-induced 35 kDa protein homolog	2.25627e-07	0.362034	0.584988	0.255456	0.836535	0.676861	1.94797	0.513355	1.38213	0.723521	0.709523	1.4094
P14131	40S ribosomal protein S16	7.00591e-10	0.362869	0.584988	0.513946	0.915893	0.291163	0.76549	1.30635	1.09345	0.91454	1.42843	0.700071
P21981	Protein-glutamine gamma-glutamyltransferase 2	1.43886e-08	0.357321	0.584988	0.768508	0.657969	0.261578	1.41523	0.706601	0.750902	1.33173	0.530588	1.8847
P50608	Fibromodulin	7.2702e-06	0.3587	0.584988	0.899271	0.411633	0.262834	1.32105	0.756971	0.658407	1.51882	0.498395	2.00644
P67778	Prohibitin	9.82911e-12	0.356698	0.584988	0.326184	0.409138	0.98715	0.649065	1.54068	0.689839	1.44961	1.06282	0.940893
A2AP32;Q3UIU2	NADH dehydrogenase [ubiquinone] 1 beta subcomplex subunit 6	5.34261e-06	0.366182	0.586774	0.975218	0.324531	0.442192	1.15341	0.866992	1.74864	0.571874	1.51606	0.659606
P48962	ADP/ATP translocase 1	3.13837e-13	0.368586	0.58709	0.476679	0.953344	0.312665	1.2088	0.827268	0.943656	1.05971	0.780656	1.28097
A0A1B0GR78;A0A1B0GRA5;P70302	Stromal interaction molecule 1	2.6664e-08	0.371609	0.588264	0.704102	0.27636	0.743978	0.599362	1.66844	0.245718	4.0697	0.409966	2.43922
Q9DB77	Cytochrome b-c1 complex subunit 2, mitochondrial	9.8982e-12	0.373747	0.588264	0.593922	0.85572	0.288562	1.17147	0.853631	0.904107	1.10606	0.771774	1.29572
P62242	40S ribosomal protein S8	1.26547e-10	0.40126	0.627854	0.46987	0.98431	0.372149	1.19642	0.83583	0.966585	1.03457	0.8079	1.23778
O08532	Voltage-dependent calcium channel subunit alpha-2/delta-1	2.77169e-06	0.410502	0.634845	0.701305	0.801488	0.322128	0.635664	1.57316	1.05181	0.950745	1.65466	0.604355
O09165	Calsequestrin-1	7.58401e-12	0.408608	0.634845	0.807862	0.692198	0.320462	0.521945	1.91591	1.5128	0.661025	2.8984	0.345018
D3YYZ9;D3Z233;E9PYV4;Q3UW53	Protein Niban (Fragment);Protein Niban;Protein Niban;Protein Niban	3.91851e-11	0.414555	0.637219	0.934215	0.560802	0.353163	1.41762	0.705408	0.760604	1.31474	0.536536	1.86381
Q766D5	N-acetyl-beta-glucosaminyl-glycoprotein 4-beta-N-acetylgalactosaminyltransferase 1	0.0040062	0.419372	0.637219	0.821957	0.692143	0.333577	0.828145	1.20752	1.17864	0.848439	1.42322	0.702631
Q9DCT2	NADH dehydrogenase [ubiquinone] iron-sulfur protein 3, mitochondrial	2.8499e-12	0.417231	0.637219	0.537163	0.365925	0.954715	0.820024	1.21948	0.779703	1.28254	0.950829	1.05171
Q9JI91	Alpha-actinin-2	9.3244e-14	0.421619	0.637219	0.360802	0.934379	0.569544	0.672985	1.48592	0.863763	1.15772	1.28348	0.779131
A2AMM0	Caveolae-associated protein 4	1.30647e-05	0.427828	0.639338	0.517214	0.997246	0.393392	0.574962	1.73925	0.960962	1.04062	1.67135	0.598319
S4R1W1	Glyceraldehyde-3-phosphate dehydrogenase	0.00560016	0.425839	0.639338	0.85026	0.328467	0.61562	0.670627	1.49114	0.51454	1.94349	0.767251	1.30335
P10493	Nidogen-1	3.76576e-11	0.443506	0.654075	0.360005	0.816595	0.729106	0.837989	1.19333	0.933193	1.07159	1.11361	0.897981
P14152	Malate dehydrogenase, cytoplasmic	1.4939e-10	0.445066	0.654075	0.425451	0.988256	0.513682	0.599128	1.66909	0.92441	1.08177	1.54292	0.64812
Q6ZQ73	Cullin-associated NEDD8-dissociated protein 2	6.49966e-07	0.442056	0.654075	0.713861	0.775842	0.346495	0.818663	1.2215	1.23959	0.806717	1.51417	0.660429
E9PYJ9	LIM domain-binding protein 3	4.35663e-10	0.449485	0.656072	0.564636	0.962892	0.405778	0.703995	1.42047	1.20295	0.831289	1.70875	0.585223
Q3TMP8	Trimeric intracellular cation channel type A	3.26075e-09	0.451358	0.656072	0.417674	0.546343	0.975487	0.722988	1.38315	0.65844	1.51874	0.910721	1.09803
M0QW57;Q3MI48	Junctional sarcoplasmic reticulum protein 1, isoform CRA_b;Junctional sarcoplasmic reticulum protein 1	2.51222e-07	0.491665	0.684414	0.447445	0.957113	0.622823	0.704401	1.41965	0.938947	1.06502	1.33297	0.750203
P08122	Collagen alpha-2(IV) chain	7.05527e-09	0.478359	0.684414	0.440787	0.96836	0.589951	0.829905	1.20496	0.967213	1.0339	1.16545	0.858038
Q5SX39	Myosin-4	9.3244e-14	0.47897	0.684414	0.723826	0.862752	0.404348	0.86967	1.14986	1.07483	0.93038	1.23591	0.809123
Q69ZW3	EH domain-binding protein 1	1.22043e-06	0.494013	0.684414	0.47577	0.98632	0.57409	0.87519	1.14261	0.993715	1.00633	1.13543	0.880726
Q91VD9	NADH-ubiquinone oxidoreductase 75 kDa subunit, mitochondrial	1.37117e-11	0.492961	0.684414	0.793831	0.811632	0.416248	1.09598	0.912425	0.869229	1.15045	0.793106	1.26087
Q9CPQ3	Mitochondrial import receptor subunit TOM22 homolog	4.08777e-06	0.482303	0.684414	0.999494	0.515755	0.497023	1.05022	0.952181	0.792176	1.26235	0.754295	1.32574
Q9CQZ5	NADH dehydrogenase [ubiquinone] 1 alpha subcomplex subunit 6	3.97318e-10	0.485839	0.684414	0.993997	0.544986	0.480235	0.682489	1.46523	0.436869	2.28902	0.640111	1.56223
Q9JHU4	Cytoplasmic dynein 1 heavy chain 1	1.60057e-08	0.475453	0.684414	0.522489	0.48201	0.99828	1.15518	0.865666	1.15037	0.869287	0.995835	1.00418
Q9JK53	Prolargin	1.01127e-09	0.492244	0.684414	0.635324	0.948943	0.443516	1.28328	0.779255	0.927976	1.07761	0.72313	1.38288
P70670	Nascent polypeptide-associated complex subunit alpha, muscle-specific form	3.55741e-08	0.499623	0.687155	0.560927	0.973921	0.427162	0.589724	1.69571	0.931652	1.07336	1.57981	0.632987
Q9CZU6	Citrate synthase, mitochondrial	2.69056e-10	0.501158	0.687155	0.998977	0.514799	0.476842	1.15105	0.868772	2.15073	0.464958	1.8685	0.535189
F6W2Q5;H3BK65;P42567;Q5JC28	Epidermal growth factor receptor substrate 15;Epidermal growth factor receptor substrate 15;Epidermal growth factor receptor substrate 15;Epidermal growth factor receptor pathway substrate 15 isoform B	1.68749e-05	0.50753	0.692324	0.446316	0.698424	0.913946	1.3993	0.714645	1.35941	0.735611	0.971499	1.02934
Q9D6J6	NADH dehydrogenase [ubiquinone] flavoprotein 2, mitochondrial	3.82063e-11	0.51118	0.693745	0.458811	0.93818	0.671688	1.28387	0.778897	1.02042	0.979992	0.794799	1.25818
E9QJU4;Q8R4E4	Myozenin-3	7.70194e-08	0.522687	0.702629	0.649804	0.962344	0.483987	1.48427	0.673732	0.698596	1.43144	0.470666	2.12465
Q8BMS1	Trifunctional enzyme subunit alpha, mitochondrial	6.48503e-12	0.523009	0.702629	0.889803	0.457522	0.744279	0.916213	1.09145	0.830122	1.20464	0.906036	1.10371
A0A0R4J083;P51174	Long-chain-specific acyl-CoA dehydrogenase, mitochondrial;Long-chain specific acyl-CoA dehydrogenase, mitochondrial	3.79721e-08	0.550781	0.719942	0.99374	0.501847	0.624571	1.02425	0.976326	0.657499	1.52092	0.641933	1.55779
P62754	40S ribosomal protein S6	3.60459e-10	0.547913	0.719942	0.537755	0.999071	0.560858	1.15117	0.868684	1.00022	0.999777	0.868878	1.15091
Q9CPQ8	ATP synthase subunit g, mitochondrial	3.43219e-12	0.547416	0.719942	0.981232	0.643572	0.526387	1.05265	0.949981	0.809642	1.23511	0.769145	1.30014
Q9CXS4	Centromere protein V	0.00250396	0.554842	0.719942	0.653038	0.533361	0.98047	1.32044	0.757321	1.23372	0.810554	0.934325	1.07029
Q9D051	Pyruvate dehydrogenase E1 component subunit beta, mitochondrial	1.30403e-10	0.552716	0.719942	0.805749	0.862969	0.487375	1.17446	0.851454	0.776247	1.28825	0.660939	1.513
Q9QZQ8	Core histone macro-H2A.1	1.50269e-10	0.54235	0.719942	0.701987	0.941283	0.493707	1.21053	0.826085	0.881079	1.13497	0.727847	1.37392
Q9QZZ6	Dermatopontin	6.82572e-09	0.548568	0.719942	0.950605	0.504741	0.69567	1.0154	0.984836	1.44842	0.69041	1.42645	0.70104
Q9CR62	Mitochondrial 2-oxoglutarate/malate carrier protein	1.13665e-11	0.558989	0.721801	0.934666	0.728688	0.508956	1.10801	0.90252	0.848	1.17925	0.765337	1.30661
E9Q9K5	Triadin	4.97972e-06	0.579618	0.734182	0.527428	0.674249	0.939891	1.28235	0.779821	1.18372	0.844795	0.923089	1.08332
P11531	Dystrophin	6.2628e-09	0.579037	0.734182	0.983851	0.671543	0.562735	0.95756	1.04432	1.28221	0.779902	1.33904	0.746803
Q99JB8	Protein kinase C and casein kinase II substrate protein 3	2.31091e-07	0.576474	0.734182	0.604177	0.996699	0.619153	1.20325	0.831085	1.01219	0.987961	0.841212	1.18876
Q9DCJ5	NADH dehydrogenase [ubiquinone] 1 alpha subcomplex subunit 8	4.80462e-10	0.571612	0.734182	0.54853	0.675584	0.978019	1.28013	0.78117	1.16014	0.861964	0.906268	1.10343
O35129	Prohibitin-2	1.41336e-09	0.589832	0.74358	0.566748	0.696297	0.977072	1.25916	0.794182	1.16396	0.859136	0.924396	1.08179
O54724	Caveolae-associated protein 1	3.40312e-06	0.597416	0.749587	0.592329	0.673596	0.990957	0.81652	1.22471	0.853219	1.17203	1.04495	0.956987
Q02788	Collagen alpha-2(VI) chain	9.21193e-10	0.608265	0.759618	0.856693	0.834068	0.549683	0.83599	1.19619	1.07886	0.926908	1.29051	0.774886
A0A286YCG8;A0A286YCT4;A0A286YDB7;Q9CY50	Translocon-associated protein subunit alpha;Translocon-associated protein subunit alpha;Translocon-associated protein subunit alpha (Fragment);Translocon-associated protein subunit alpha	0.00865203	0.616951	0.759825	0.686694	0.624719	0.981196	0.872919	1.14558	0.826157	1.21042	0.946431	1.0566
F6ZDS4;Q7M739	Nucleoprotein TPR;Nuclear pore complex-associated intranuclear coiled-coil protein TPR	1.76948e-07	0.611581	0.759825	0.731233	0.548344	0.954324	2.2666	0.441189	13.8607	0.0721463	6.1152	0.163527
Q9ERS2	NADH dehydrogenase [ubiquinone] 1 alpha subcomplex subunit 13	7.74904e-12	0.617001	0.759825	0.605695	0.7046	0.98648	0.717577	1.39358	0.723977	1.38126	1.00892	0.991159
Q9D8E6	60S ribosomal protein L4	1.22932e-09	0.641983	0.786946	0.891415	0.861599	0.591651	1.03999	0.961544	0.913977	1.09412	0.878829	1.13788
A0A0N4SUN3;A0A0N4SVX9;A0A0N4SWG7;A0A0N4SWH3;E9PXU9;E9QL12;Q9ESD7	Dysferlin	2.06314e-05	0.64789	0.790545	0.611709	0.793693	0.952423	0.85461	1.17012	0.876492	1.14091	1.0256	0.975034
A0A0R4J1N8;D3YVJ8;Q8CEE7	Retinol dehydrogenase 13;Retinol dehydrogenase 13 (Fragment);Retinol dehydrogenase 13	6.80196e-12	0.664954	0.807661	0.627156	0.945276	0.819448	1.23049	0.812683	1.07898	0.926802	0.876868	1.14042
A0A075B5P6;A0A075B6A0;P01872	Immunoglobulin heavy constant mu (Fragment);Immunoglobulin heavy constant mu (Fragment);Immunoglobulin heavy constant mu	1.55321e-08	0.674488	0.808727	0.84235	0.634214	0.934128	0.556301	1.79759	0.59181	1.68973	1.06383	0.939998
P10853;P10854;Q64475;Q64478;Q64525;Q6ZWY9;Q8CBB6;Q8CGP1;Q8CGP2	Histone H2B type 1-F/J/L;Histone H2B type 1-M;Histone H2B type 1-B;Histone H2B type 1-H;Histone H2B type 2-B;Histone H2B type 1-C/E/G;Histone H2B;Histone H2B type 1-K;Histone H2B type 1-P	5.32385e-12	0.674952	0.808727	0.880042	0.619768	0.913598	1.69454	0.590131	2.46593	0.405527	1.45522	0.687181
Q9CQA3	Succinate dehydrogenase [ubiquinone] iron-sulfur subunit, mitochondrial	9.98071e-10	0.670589	0.808727	0.8978	0.624895	0.879827	1.10598	0.904177	1.19268	0.838449	1.07839	0.927306
P47757	F-actin-capping protein subunit beta	3.1269e-08	0.684816	0.816866	0.949929	0.831317	0.650189	1.03804	0.96335	0.822179	1.21628	0.792045	1.26255
P47963	60S ribosomal protein L13	6.25787e-05	0.688658	0.817781	0.983609	0.675763	0.780599	1.03765	0.963712	1.15639	0.864764	1.11442	0.897326
P68134	Actin, alpha skeletal muscle	1.74823e-14	0.702307	0.82661	0.997598	0.754715	0.714786	1.05004	0.952349	1.86146	0.537214	1.77276	0.564093
Q9WV35	C->U-editing enzyme APOBEC-2	1.45478e-07	0.699643	0.82661	0.657011	0.889943	0.888813	0.636647	1.57073	0.657822	1.52017	1.03326	0.967812
Q9D2G2	Dihydrolipoyllysine-residue succinyltransferase component of 2-oxoglutarate dehydrogenase complex, mitochondrial	8.20471e-11	0.713023	0.835525	0.943263	0.864682	0.678602	1.03358	0.967514	0.945175	1.058	0.914471	1.09353
A0A0A6YX26;P62900	60S ribosomal protein L31	8.05924e-08	0.72058	0.840677	0.763066	0.999185	0.74018	0.82222	1.21622	0.948321	1.0545	1.15337	0.867026
P14733	Lamin-B1	0.000205419	0.724371	0.84141	0.692953	0.86503	0.950576	1.49457	0.669089	1.05362	0.949112	0.704963	1.41851
A2ACH6;P82347	Delta-sarcoglycan	2.36899e-05	0.740587	0.849865	0.850353	0.7188	0.970782	1.09522	0.913059	1.11628	0.895831	1.01923	0.981131
P10922	Histone H1.0	5.74049e-06	0.741236	0.849865	0.814896	0.989962	0.736733	0.873509	1.14481	1.17224	0.853066	1.34199	0.745161
P35486	Pyruvate dehydrogenase E1 component subunit alpha, somatic form, mitochondrial	2.30978e-12	0.734962	0.849865	0.856661	0.709091	0.963346	0.750741	1.33202	0.717963	1.39283	0.956339	1.04565
P51885	Lumican	6.61377e-07	0.762006	0.86993	0.722796	0.892922	0.946947	0.66674	1.49984	0.773792	1.29234	1.16056	0.861653
P53994	Ras-related protein Rab-2A	1.96809e-07	0.77089	0.871624	0.984988	0.844379	0.751807	1.05765	0.945492	0.863963	1.15746	0.81687	1.22419
P61982	14-3-3 protein gamma	1.12972e-10	0.773321	0.871624	0.78835	0.998737	0.815095	1.09032	0.917164	1.00867	0.9914	0.92512	1.08094
Q61292	Laminin subunit beta-2	2.58388e-10	0.77135	0.871624	0.782474	0.99775	0.818246	1.0726	0.932312	1.01548	0.984759	0.946741	1.05626
G3UW82	MCG140437, isoform CRA_d	7.56848e-14	0.780883	0.876434	0.860554	0.770508	0.984936	0.743395	1.34518	0.782693	1.27764	1.05286	0.949792
P20029	Endoplasmic reticulum chaperone BiP	1.75462e-11	0.798617	0.892572	0.899444	0.779105	0.9701	0.897194	1.11459	0.755177	1.32419	0.84171	1.18806
O54734	Dolichyl-diphosphooligosaccharide--protein glycosyltransferase 48 kDa subunit	3.14118e-05	0.804904	0.895835	0.821853	0.839279	0.999406	0.844259	1.18447	0.835315	1.19715	0.989406	1.01071
A0A1L1STE6;Q9D6R2	Isocitrate dehydrogenase [NAD] subunit, mitochondrial;Isocitrate dehydrogenase [NAD] subunit alpha, mitochondrial	8.0653e-09	0.823454	0.912661	0.848558	0.998718	0.825994	0.923234	1.08315	1.03178	0.969202	1.11757	0.8948
Q5XKE0	Myosin-binding protein C, fast-type	1.51497e-12	0.829098	0.915104	0.974421	0.917037	0.812888	0.978384	1.02209	0.864797	1.15634	0.883904	1.13135
O89104	Synaptophysin-like protein 2	1.66493e-08	0.84001	0.915749	0.883187	0.996552	0.844456	0.869551	1.15002	1.03495	0.966234	1.19021	0.84019
Q9CR57	60S ribosomal protein L14	2.88749e-07	0.838314	0.915749	0.857622	0.996466	0.87096	1.1777	0.849112	1.00652	0.993523	0.854648	1.17007
Q9Z0U1	Tight junction protein ZO-2	2.37882e-10	0.836393	0.915749	0.956936	0.816663	0.943876	1.0312	0.969742	1.52149	0.657249	1.47546	0.677756
P51150	Ras-related protein Rab-7a	1.25324e-09	0.850065	0.91599	0.999733	0.857478	0.867169	0.967559	1.03353	1.1574	0.864009	1.1962	0.83598
Q8CGY6	Protein unc-45 homolog B	0.000916045	0.84704	0.91599	0.99942	0.876555	0.860872	0.988618	1.01151	0.830644	1.20389	0.840207	1.19018
Q9D6J5	NADH dehydrogenase [ubiquinone] 1 beta subcomplex subunit 8, mitochondrial	3.84281e-09	0.850562	0.91599	0.928836	0.836625	0.977531	1.09458	0.913591	1.07693	0.928565	0.983874	1.01639
P14231	Sodium/potassium-transporting ATPase subunit beta-2	2.03821e-06	0.854416	0.91643	0.861164	0.891042	0.997794	0.94923	1.05349	0.868582	1.1513	0.915038	1.09285
P00158	Cytochrome b	2.70272e-09	0.867346	0.920199	0.956843	0.964301	0.851723	1.42383	0.702329	0.911253	1.09739	0.639999	1.5625
Q8R429	Sarcoplasmic/endoplasmic reticulum calcium ATPase 1	1.04952e-13	0.868308	0.920199	0.957118	0.852826	0.964637	0.954226	1.04797	0.932442	1.07245	0.977171	1.02336
Q9JLH8	Tropomodulin-4	2.80512e-10	0.866504	0.920199	0.863245	0.915721	0.99249	0.93629	1.06805	0.964717	1.03657	1.03036	0.970533
P48678	Prelamin-A/C	2.56811e-10	0.888292	0.937641	0.993769	0.93018	0.885905	0.958168	1.04366	1.04002	0.961516	1.08543	0.921293
O88477	Insulin-like growth factor 2 mRNA-binding protein 1	7.22767e-11	0.893045	0.938932	0.943497	0.891059	0.991946	0.914016	1.09407	0.706091	1.41625	0.772516	1.29447
O70622	Reticulon-2	5.59149e-11	0.899778	0.941484	0.999934	0.912794	0.917216	0.97992	1.02049	0.93428	1.07034	0.953424	1.04885
Q8BVJ7	PDZ and LIM domain 7, isoform CRA_f	4.58616e-11	0.902551	0.941484	0.965701	0.891769	0.977255	1.02458	0.976011	1.044	0.957851	1.01896	0.981394
P62274	40S ribosomal protein S29	1.31737e-08	0.90745	0.942897	0.999334	0.915197	0.928742	1.14838	0.870792	0.900137	1.11094	0.783832	1.27578
P56480	ATP synthase subunit beta, mitochondrial	5.80878e-12	0.913446	0.945434	0.990812	0.907909	0.954916	0.891479	1.12173	0.824474	1.21289	0.924838	1.08127
F6RDH3	Nebulin (Fragment)	0.000348038	0.936819	0.954765	0.951657	0.999577	0.942581	0.944963	1.05824	0.999663	1.00034	1.05789	0.945282
P13542	Myosin-8	1.10808e-07	0.933466	0.954765	0.98713	0.925895	0.982098	1.09837	0.910436	0.861281	1.16106	0.784142	1.27528
P99028	Cytochrome b-c1 complex subunit 6, mitochondrial	2.94334e-11	0.934972	0.954765	0.932291	0.997089	0.967116	1.04247	0.959262	0.988617	1.01151	0.948343	1.05447
Q9D0I9	Arginine--tRNA ligase, cytoplasmic	1.82024e-05	0.930847	0.954765	0.995863	0.953552	0.934911	0.982761	1.01754	1.01069	0.989425	1.02842	0.972368
E9PZQ0;K3W4M2	Ryanodine receptor 1	2.2904e-10	0.942701	0.957094	0.969091	0.992443	0.941481	0.550218	1.81746	1.27569	0.783888	2.31852	0.431309
A2AG06	Meiosis-specific coiled-coil domain-containing protein MEIOC	1.81187e-05	0.953567	0.964444	0.969202	0.998502	0.95459	0.723624	1.38193	1.04053	0.96105	1.43794	0.695439
A2AQR0;Q64521	Glycerol-3-phosphate dehydrogenase;Glycerol-3-phosphate dehydrogenase, mitochondrial	1.85393e-07	0.960698	0.967976	0.95619	0.988539	0.98918	1.09271	0.915159	1.05804	0.945148	0.968271	1.03277
P07310	Creatine kinase M-type	1.2972e-12	0.977526	0.981215	0.997697	0.976283	0.988636	0.889199	1.12461	0.940818	1.0629	1.05805	0.945134
G5E814;Q9D8B4	MCG5603;NADH dehydrogenase [ubiquinone] 1 alpha subcomplex subunit 11	1.21477e-09	0.986084	0.986084	0.985784	0.999087	0.992032	1.0205	0.979913	0.983187	1.0171	0.963439	1.03795
A0A075B5K8;A0A075B5N0;A0A0B4J1I0;A0A0G2JDE5;A0A140T8M0;A0A140T8M9;A0A140T8N1;F6XWB2;P01631	Immunoglobulin kappa variable 1-99;Immunoglobulin kappa variable 1-35;Immunoglobulin kappa variable 1-110 (Fragment);Immunoglobulin kappa variable 1-35 (Fragment);Immunoglobulin kappa variable 1-117 (Fragment);Immunoglobulin kappa chain variable 1-122 (Fragment);Immunoglobulin kappa chain variable 1-88 (Fragment);Immunoglobulin kappa variable 1-99 (Fragment);Ig kappa chain V-II region 26-10	0.000128709	#N/A	#N/A	#N/A	#N/A	#N/A	#N/A	#N/A	#N/A	#N/A	#N/A	#N/A
A0A075B5N9;A0A0G2JE31;P01674	Immunoglobulin kappa variable 3-7;Immunoglobulin kappa variable 3-7 (Fragment);Ig kappa chain V-III region PC 2154	1.37232e-11	#N/A	#N/A	#N/A	#N/A	#N/A	#N/A	#N/A	#N/A	#N/A	#N/A	#N/A
A0A075B5P3;A0A0A6YVP0;P01867	Immunoglobulin heavy constant gamma 2B (Fragment);Immunoglobulin heavy constant gamma 2B (Fragment);Ig gamma-2B chain C region	6.90227e-12	#N/A	#N/A	#N/A	#N/A	#N/A	#N/A	#N/A	#N/A	#N/A	#N/A	#N/A
A0A087WPL5;E9QNN1	ATP-dependent RNA helicase A	1.84422e-09	#N/A	#N/A	#N/A	#N/A	#N/A	#N/A	#N/A	#N/A	#N/A	#N/A	#N/A
A0A087WR45;Q3UKG2	Proline-rich basic protein 1;Proline-rich basic protein 1 (Fragment)	3.16168e-06	#N/A	#N/A	#N/A	#N/A	#N/A	#N/A	#N/A	#N/A	#N/A	#N/A	#N/A
A0A087WR50;A0A087WS56;A0A087WSN6;B7ZNJ1;B9EHT6;Q3UHL6	Fibronectin 1, isoform CRA_d;Fibronectin;Fibronectin 1, isoform CRA_c;Fibronectin;Fibronectin;Fibronectin	0.000323243	#N/A	#N/A	#N/A	#N/A	#N/A	#N/A	#N/A	#N/A	#N/A	#N/A	#N/A
A0A0A0MQM0;P63242	Eukaryotic translation initiation factor 5A (Fragment);Eukaryotic translation initiation factor 5A-1	1.85231e-08	#N/A	#N/A	#N/A	#N/A	#N/A	#N/A	#N/A	#N/A	#N/A	#N/A	#N/A
A0A0A6YY29;Q9CXW3	Calcyclin-binding protein (Fragment);Calcyclin-binding protein	0.00396212	#N/A	#N/A	#N/A	#N/A	#N/A	#N/A	#N/A	#N/A	#N/A	#N/A	#N/A
A0A0B4J1H7;A0A0B4J1H8	Immunoglobulin kappa variable 1-135 (Fragment);Immunoglobulin kappa variable 1-133 (Fragment)	7.73045e-11	#N/A	#N/A	#N/A	#N/A	#N/A	#N/A	#N/A	#N/A	#N/A	#N/A	#N/A
A0A0G2JDI9;P55096	ATP-binding cassette sub-family D member 3	0.000373867	#N/A	#N/A	#N/A	#N/A	#N/A	#N/A	#N/A	#N/A	#N/A	#N/A	#N/A
A0A0G2JDL9;P62835	MCG10748, isoform CRA_b;Ras-related protein Rap-1A	3.74623e-05	#N/A	#N/A	#N/A	#N/A	#N/A	#N/A	#N/A	#N/A	#N/A	#N/A	#N/A
A0A0G2JEP0;Q61584	Fragile X mental retardation syndrome-related protein 1	0.00373627	#N/A	#N/A	#N/A	#N/A	#N/A	#N/A	#N/A	#N/A	#N/A	#N/A	#N/A
A0A0G2JFH2	Microtubule-associated protein (Fragment)	0.000141011	#N/A	#N/A	#N/A	#N/A	#N/A	#N/A	#N/A	#N/A	#N/A	#N/A	#N/A
A0A0G2JFK7;D3Z2F7;D3Z2F8;H7BWZ3;Q9JM76	Actin-related protein 2/3 complex subunit 3 (Fragment);Actin-related protein 2/3 complex subunit 3;Actin-related protein 2/3 complex subunit 3;Actin-related protein 2/3 complex subunit 3;Actin-related protein 2/3 complex subunit 3	2.69056e-10	#N/A	#N/A	#N/A	#N/A	#N/A	#N/A	#N/A	#N/A	#N/A	#N/A	#N/A
A0A0J9YUI1;D3Z4U3;P61087	Ubiquitin-conjugating enzyme E2 K	0.00050316	#N/A	#N/A	#N/A	#N/A	#N/A	#N/A	#N/A	#N/A	#N/A	#N/A	#N/A
A0A0J9YUS5;E9PVC5;E9PVC6;E9Q9E1;Q6NZJ6	Eukaryotic translation initiation factor 4 gamma 1	7.62264e-08	#N/A	#N/A	#N/A	#N/A	#N/A	#N/A	#N/A	#N/A	#N/A	#N/A	#N/A
A0A0N4SV32;Q3UMP4;Q9CY58	Plasminogen activator inhibitor 1 RNA-binding protein	3.14704e-06	#N/A	#N/A	#N/A	#N/A	#N/A	#N/A	#N/A	#N/A	#N/A	#N/A	#N/A
A0A0N4SV57;A0A0N4SW89;P97429	Annexin (Fragment);Annexin (Fragment);Annexin A4	1.08904e-07	#N/A	#N/A	#N/A	#N/A	#N/A	#N/A	#N/A	#N/A	#N/A	#N/A	#N/A
A0A0N4SV66;C0HKE1;C0HKE2;C0HKE3;C0HKE4;C0HKE5;C0HKE6;C0HKE7;C0HKE8;C0HKE9;Q8BFU2;Q8CGP4;Q8CGP5;Q8CGP6;Q8CGP7;Q8R1M2	Histone H2A;Histone H2A type 1-B;Histone H2A type 1-C;Histone H2A type 1-D;Histone H2A type 1-E;Histone H2A type 1-G;Histone H2A type 1-I;Histone H2A type 1-N;Histone H2A type 1-O;Histone H2A type 1-P;Histone H2A type 3;Histone H2A;Histone H2A type 1-F;Histone H2A type 1-H;Histone H2A type 1-K;Histone H2A.J	1.15122e-13	#N/A	#N/A	#N/A	#N/A	#N/A	#N/A	#N/A	#N/A	#N/A	#N/A	#N/A
A0A0N4SVE0;A0A0N4SWE9;A0A0U1RNP5;A0A0U1RNR3;Q9DCW4	Uncharacterized protein;Uncharacterized protein;Electron transfer flavoprotein subunit beta (Fragment);Electron transfer flavoprotein subunit beta (Fragment);Electron transfer flavoprotein subunit beta	0.0002231	#N/A	#N/A	#N/A	#N/A	#N/A	#N/A	#N/A	#N/A	#N/A	#N/A	#N/A
A0A0R3P9C8;Q9DC69	NADH dehydrogenase [ubiquinone] 1 alpha subcomplex subunit 9, mitochondrial;NADH dehydrogenase [ubiquinone] 1 alpha subcomplex subunit 9, mitochondrial	7.65963e-09	#N/A	#N/A	#N/A	#N/A	#N/A	#N/A	#N/A	#N/A	#N/A	#N/A	#N/A
A0A0R4J093;Q9DBP5	UMP-CMP kinase	4.17006e-06	#N/A	#N/A	#N/A	#N/A	#N/A	#N/A	#N/A	#N/A	#N/A	#N/A	#N/A
A0A0R4J0J1;A0A0R4J1D0;P59108;Q0VE82;Q1RLL3;Q3UYN2;Q8BLR2;Q8BT60;Q8JZW4;Q9D6C8;Q9DC53;Q9Z140	Copine-9;Copine-2;Copine-2;Copine-7;Copine-9;Copine-6;Copine-4;Copine-3;Copine-5;Copine-4;Copine-8;Copine-6	2.60078e-08	#N/A	#N/A	#N/A	#N/A	#N/A	#N/A	#N/A	#N/A	#N/A	#N/A	#N/A
A0A0R4J0K2;A2AGT5;K3W4R5;Z4YL78	Cytoskeleton-associated protein 5	0.000359659	#N/A	#N/A	#N/A	#N/A	#N/A	#N/A	#N/A	#N/A	#N/A	#N/A	#N/A
A0A0R4J194;A2A542;A2A545	Voltage-dependent L-type calcium channel subunit beta-1;Voltage-dependent L-type calcium channel subunit beta-1;Calcium channel, voltage-dependent, beta 1 subunit, isoform CRA_b	0.000846402	#N/A	#N/A	#N/A	#N/A	#N/A	#N/A	#N/A	#N/A	#N/A	#N/A	#N/A
A0A0R4J1A8;A0A0R4J1B0;A2A6I0;A2A6I3;A2A6I5;Z4YKD9	Troponin T, fast skeletal muscle;Troponin T, fast skeletal muscle;Troponin T, fast skeletal muscle;Troponin T, fast skeletal muscle;Troponin T, fast skeletal muscle;Troponin T, fast skeletal muscle	0.000625371	#N/A	#N/A	#N/A	#N/A	#N/A	#N/A	#N/A	#N/A	#N/A	#N/A	#N/A
A0A0R4J1E2;A0A0R4J1L2;E9QN08;F6ZFU0;P57776;Q80T06;Q91VK2	Elongation factor 1-delta;Elongation factor 1-delta;Elongation factor 1-delta (Fragment);Elongation factor 1-delta (Fragment);Elongation factor 1-delta;Elongation factor 1-delta;Eef1d protein	0.00196471	#N/A	#N/A	#N/A	#N/A	#N/A	#N/A	#N/A	#N/A	#N/A	#N/A	#N/A
A0A0R4J1M9;A0A0R4J1N4;A0A0R4J1Q4;E9Q7Q8;E9QNU1;F6RER8;Q8R2G4	NAD(P)(+)--arginine ADP-ribosyltransferase;NAD(P)(+)--arginine ADP-ribosyltransferase;NAD(P)(+)--arginine ADP-ribosyltransferase;NAD(P)(+)--arginine ADP-ribosyltransferase;NAD(P)(+)--arginine ADP-ribosyltransferase;NAD(P)(+)--arginine ADP-ribosyltransferase (Fragment);Ecto-ADP-ribosyltransferase 3	4.94453e-11	#N/A	#N/A	#N/A	#N/A	#N/A	#N/A	#N/A	#N/A	#N/A	#N/A	#N/A
A0A0R4J1N7;B7ZW98;D3YTV8;E9QNT8;G5E8J2;Q02357	Ankyrin-1;Ank1 protein;Ankyrin-1;Ankyrin-1;Ankyrin 1, erythroid;Ankyrin-1	0.000149841	#N/A	#N/A	#N/A	#N/A	#N/A	#N/A	#N/A	#N/A	#N/A	#N/A	#N/A
A0A0R4J1P2;P21107	Tropomyosin alpha-3 chain	2.99656e-12	#N/A	#N/A	#N/A	#N/A	#N/A	#N/A	#N/A	#N/A	#N/A	#N/A	#N/A
A0A0R4J1Y7;E9PXX7;Q91W90	Thioredoxin domain-containing protein 5	0.00102904	#N/A	#N/A	#N/A	#N/A	#N/A	#N/A	#N/A	#N/A	#N/A	#N/A	#N/A
A0A140LIG7;P17426	AP-2 complex subunit alpha-1 (Fragment);AP-2 complex subunit alpha-1	0.000141011	#N/A	#N/A	#N/A	#N/A	#N/A	#N/A	#N/A	#N/A	#N/A	#N/A	#N/A
A0A140T8T4;P51410	Uncharacterized protein;60S ribosomal protein L9	3.85756e-06	#N/A	#N/A	#N/A	#N/A	#N/A	#N/A	#N/A	#N/A	#N/A	#N/A	#N/A
A0A140T8V5;P17918	Proliferating cell nuclear antigen	0.00990965	#N/A	#N/A	#N/A	#N/A	#N/A	#N/A	#N/A	#N/A	#N/A	#N/A	#N/A
A0A1B0GQU8;P35980	60S ribosomal protein L18	7.45299e-07	#N/A	#N/A	#N/A	#N/A	#N/A	#N/A	#N/A	#N/A	#N/A	#N/A	#N/A
A0A1B0GQW6;A0A1B0GS68;A0A1B0GSF0;A0A1B0GSQ6;A0A1B0GTA1;P19253	60S ribosomal protein L13a (Fragment);Uncharacterized protein;60S ribosomal protein L13a;60S ribosomal protein L13a (Fragment);60S ribosomal protein L13a (Fragment);60S ribosomal protein L13a	3.85802e-06	#N/A	#N/A	#N/A	#N/A	#N/A	#N/A	#N/A	#N/A	#N/A	#N/A	#N/A
A0A1B0GR11;Q93092	Transaldolase	1.12767e-07	#N/A	#N/A	#N/A	#N/A	#N/A	#N/A	#N/A	#N/A	#N/A	#N/A	#N/A
A0A1B0GRR3;P62281	40S ribosomal protein S11	0.00229785	#N/A	#N/A	#N/A	#N/A	#N/A	#N/A	#N/A	#N/A	#N/A	#N/A	#N/A
A0A1B0GS91;Q8K4L2;Q8K4L3	Supervillin;Archvillin;Supervillin	0.0085919	#N/A	#N/A	#N/A	#N/A	#N/A	#N/A	#N/A	#N/A	#N/A	#N/A	#N/A
A0A1B0GSX0;P06151;Q564E2	L-lactate dehydrogenase;L-lactate dehydrogenase A chain;L-lactate dehydrogenase	3.38339e-09	#N/A	#N/A	#N/A	#N/A	#N/A	#N/A	#N/A	#N/A	#N/A	#N/A	#N/A
A0A1B0GT63;G3X9F4;Q8VD26	Transmembrane protein 143;Transmembrane protein 143, isoform CRA_a;Transmembrane protein 143	0.00305228	#N/A	#N/A	#N/A	#N/A	#N/A	#N/A	#N/A	#N/A	#N/A	#N/A	#N/A
A0A1B0GT66;F6Y6L6;F8WIR1;P18242	Uncharacterized protein (Fragment);Uncharacterized protein (Fragment);Cathepsin D;Cathepsin D	3.79158e-05	#N/A	#N/A	#N/A	#N/A	#N/A	#N/A	#N/A	#N/A	#N/A	#N/A	#N/A
A0A1C7CYV0;B1AX58;Q99K51	Plastin-3 (Fragment);Plastin-3;Plastin-3	4.73623e-05	#N/A	#N/A	#N/A	#N/A	#N/A	#N/A	#N/A	#N/A	#N/A	#N/A	#N/A
A0A1C7ZN10;B2RRE2;E9Q405;E9QAX2;K3W4L0;Q9JMH9	Unconventional myosin-XVIIIa;Myo18a protein;Unconventional myosin-XVIIIa;Unconventional myosin-XVIIIa;Unconventional myosin-XVIIIa;Unconventional myosin-XVIIIa	0.00203434	#N/A	#N/A	#N/A	#N/A	#N/A	#N/A	#N/A	#N/A	#N/A	#N/A	#N/A
A0A1D5RM85;P62717	60S ribosomal protein L18a (Fragment);60S ribosomal protein L18a	3.98224e-09	#N/A	#N/A	#N/A	#N/A	#N/A	#N/A	#N/A	#N/A	#N/A	#N/A	#N/A
A0A1L1SQ51;E9PUM4;Q71LX4	Talin-2	0.000371118	#N/A	#N/A	#N/A	#N/A	#N/A	#N/A	#N/A	#N/A	#N/A	#N/A	#N/A
A0A1L1SQA8;P62852	40S ribosomal protein S25	2.30456e-09	#N/A	#N/A	#N/A	#N/A	#N/A	#N/A	#N/A	#N/A	#N/A	#N/A	#N/A
A0A1L1SSA8;Q91XE8	Transmembrane protein 205 (Fragment);Transmembrane protein 205	0.00364595	#N/A	#N/A	#N/A	#N/A	#N/A	#N/A	#N/A	#N/A	#N/A	#N/A	#N/A
A0A1L1SV25;P57780	Alpha-actinin-4	2.68665e-13	#N/A	#N/A	#N/A	#N/A	#N/A	#N/A	#N/A	#N/A	#N/A	#N/A	#N/A
A0A1W2P6F6;A0A1W2P7Q9;Q60605	Myosin light polypeptide 6	2.35754e-12	#N/A	#N/A	#N/A	#N/A	#N/A	#N/A	#N/A	#N/A	#N/A	#N/A	#N/A
A0A1W2P6N3;A0A1W2P720;A0A1W2P869;P36536;Q99JZ4;Q9CQC9	GTP-binding protein SAR1a (Fragment);GTP-binding protein SAR1a (Fragment);GTP-binding protein SAR1a (Fragment);GTP-binding protein SAR1a;GTP-binding protein SAR1a;GTP-binding protein SAR1b	0.000112239	#N/A	#N/A	#N/A	#N/A	#N/A	#N/A	#N/A	#N/A	#N/A	#N/A	#N/A
A0A1W2P768;F8WI35;P02301;P68433;P84228;P84244	Histone H3.2;Histone H3;Histone H3.3C;Histone H3.1;Histone H3.2;Histone H3.3	4.5422e-11	#N/A	#N/A	#N/A	#N/A	#N/A	#N/A	#N/A	#N/A	#N/A	#N/A	#N/A
A0A1W2P7A1;F7AEH4;P63323;Q6ZWZ6	40S ribosomal protein S12	1.57957e-08	#N/A	#N/A	#N/A	#N/A	#N/A	#N/A	#N/A	#N/A	#N/A	#N/A	#N/A
A0A1W2P7G5;A0A1W2P7J1;E9Q3H6	Coenzyme Q10A	0.000183667	#N/A	#N/A	#N/A	#N/A	#N/A	#N/A	#N/A	#N/A	#N/A	#N/A	#N/A
A0A1W2P812;G3X971;G5E8K2;G5E8K3;G5E8K5;S4R165;S4R187;S4R1S2;S4R1X7;S4R236;S4R2C1;S4R2F5;S4R2J6;S4R2K9;S4R2S8	Ankyrin-3;Ankyrin 3, epithelial, isoform CRA_i;Ankyrin 3, epithelial, isoform CRA_l;Ankyrin 3, epithelial, isoform CRA_b;Ankyrin-3;Ankyrin-3;Ankyrin-3;Ankyrin-3;Ankyrin-3;Ankyrin-3 (Fragment);Ankyrin-3;Ankyrin-3;Ankyrin-3;Ankyrin-3 (Fragment);Ankyrin-3	0.000201897	#N/A	#N/A	#N/A	#N/A	#N/A	#N/A	#N/A	#N/A	#N/A	#N/A	#N/A
A0A1Y7VJW9;Q9WVH9	Fibulin-5	8.79322e-05	#N/A	#N/A	#N/A	#N/A	#N/A	#N/A	#N/A	#N/A	#N/A	#N/A	#N/A
A0A1Y7VKY1;F6YVP7;P62270	MCG116671;Uncharacterized protein;40S ribosomal protein S18	1.38223e-08	#N/A	#N/A	#N/A	#N/A	#N/A	#N/A	#N/A	#N/A	#N/A	#N/A	#N/A
A0A1Y7VLP0;P56379	RIKEN cDNA 2010107E04 gene (Fragment);6.8 kDa mitochondrial proteolipid	5.85691e-06	#N/A	#N/A	#N/A	#N/A	#N/A	#N/A	#N/A	#N/A	#N/A	#N/A	#N/A
A0A286YCI8;E9QNA7	Sorbin and SH3 domain-containing protein 1	4.00464e-05	#N/A	#N/A	#N/A	#N/A	#N/A	#N/A	#N/A	#N/A	#N/A	#N/A	#N/A
A0A286YE28;P40142	Transketolase (Fragment);Transketolase	2.81189e-08	#N/A	#N/A	#N/A	#N/A	#N/A	#N/A	#N/A	#N/A	#N/A	#N/A	#N/A
A0A286YEB7;P62849	40S ribosomal protein S24	0.00329737	#N/A	#N/A	#N/A	#N/A	#N/A	#N/A	#N/A	#N/A	#N/A	#N/A	#N/A
A0A2I3BPW0;Q9QYG0	Protein NDRG2 (Fragment);Protein NDRG2	2.82684e-05	#N/A	#N/A	#N/A	#N/A	#N/A	#N/A	#N/A	#N/A	#N/A	#N/A	#N/A
A0A2I3BQP6;Q923T9	Calcium/calmodulin-dependent protein kinase type II subunit gamma	1.52268e-05	#N/A	#N/A	#N/A	#N/A	#N/A	#N/A	#N/A	#N/A	#N/A	#N/A	#N/A
A0A2I3BRT4;Q8R0W0	Epiplakin	8.67419e-06	#N/A	#N/A	#N/A	#N/A	#N/A	#N/A	#N/A	#N/A	#N/A	#N/A	#N/A
A0A2R8VHF9;E9QPE7	Myosin-11	1.08174e-09	#N/A	#N/A	#N/A	#N/A	#N/A	#N/A	#N/A	#N/A	#N/A	#N/A	#N/A
A0A2R8VHP9;A0A2R8VI25;B2M1R7;Q61990	Poly(rC)-binding protein 2;Poly(RC) binding protein 2, isoform CRA_d;Poly(rC)-binding protein 2;Poly(rC)-binding protein 2	1.91449e-09	#N/A	#N/A	#N/A	#N/A	#N/A	#N/A	#N/A	#N/A	#N/A	#N/A	#N/A
A0A2R8VI07;H3BJI7;Q5I0W6;Q76I24;Q76I26;Q8C6B0;Q9D7S5	Methyltransferase-like 7A1 (Fragment);Methyltransferase hypoxia-inducible domain-containing 1;Methyltransferase-like 7A2;Methyltransferase-like 7A2;Methyltransferase hypoxia-inducible domain-containing 1;MCG20149, isoform CRA_a;MCG20149, isoform CRA_d	0.0038153	#N/A	#N/A	#N/A	#N/A	#N/A	#N/A	#N/A	#N/A	#N/A	#N/A	#N/A
A0JNY3;Q8BUV3	Gephyrin	0.000277914	#N/A	#N/A	#N/A	#N/A	#N/A	#N/A	#N/A	#N/A	#N/A	#N/A	#N/A
A2A513;P02535	Keratin, type I cytoskeletal 10;Keratin, type I cytoskeletal 10	1.19873e-09	#N/A	#N/A	#N/A	#N/A	#N/A	#N/A	#N/A	#N/A	#N/A	#N/A	#N/A
A2A547;P84099	Ribosomal protein L19;60S ribosomal protein L19	8.7615e-08	#N/A	#N/A	#N/A	#N/A	#N/A	#N/A	#N/A	#N/A	#N/A	#N/A	#N/A
A2A6Q8;P09541;Q9CZ19	Myosin light chain 4 (Fragment);Myosin light chain 4;Myosin light chain 4	9.11178e-06	#N/A	#N/A	#N/A	#N/A	#N/A	#N/A	#N/A	#N/A	#N/A	#N/A	#N/A
A2AAJ9	Obscurin	1.6915e-10	#N/A	#N/A	#N/A	#N/A	#N/A	#N/A	#N/A	#N/A	#N/A	#N/A	#N/A
A2AAN2;Q8BMA6	Signal recognition particle subunit SRP68	0.000422603	#N/A	#N/A	#N/A	#N/A	#N/A	#N/A	#N/A	#N/A	#N/A	#N/A	#N/A
A2ACG7;Q9DBG6	Dolichyl-diphosphooligosaccharide--protein glycosyltransferase subunit 2	0.000504328	#N/A	#N/A	#N/A	#N/A	#N/A	#N/A	#N/A	#N/A	#N/A	#N/A	#N/A
A2AEX6;A2AEX8;P97447	Four and a half LIM domains protein 1;Four and a half LIM domains 1, isoform CRA_b;Four and a half LIM domains protein 1	1.4408e-10	#N/A	#N/A	#N/A	#N/A	#N/A	#N/A	#N/A	#N/A	#N/A	#N/A	#N/A
A2AGN7;B7ZCF1;O88685	26S proteasome regulatory subunit 6A	2.2825e-05	#N/A	#N/A	#N/A	#N/A	#N/A	#N/A	#N/A	#N/A	#N/A	#N/A	#N/A
A2AJ76	Hemicentin-2	0.000103861	#N/A	#N/A	#N/A	#N/A	#N/A	#N/A	#N/A	#N/A	#N/A	#N/A	#N/A
A2AJY2;O35206	Collagen alpha-1(XV) chain	4.59265e-07	#N/A	#N/A	#N/A	#N/A	#N/A	#N/A	#N/A	#N/A	#N/A	#N/A	#N/A
A2AKD7;Q61234	Alpha-1-syntrophin	4.21125e-05	#N/A	#N/A	#N/A	#N/A	#N/A	#N/A	#N/A	#N/A	#N/A	#N/A	#N/A
A2AKU9	ATP synthase subunit gamma	3.83143e-12	#N/A	#N/A	#N/A	#N/A	#N/A	#N/A	#N/A	#N/A	#N/A	#N/A	#N/A
A2AL12;B2RXM2;J3QNY1;Q8BG05	Heterogeneous nuclear ribonucleoprotein A3;EG627828 protein;Uncharacterized protein;Heterogeneous nuclear ribonucleoprotein A3	1.60087e-05	#N/A	#N/A	#N/A	#N/A	#N/A	#N/A	#N/A	#N/A	#N/A	#N/A	#N/A
A2AM65;Q3TEA8;Z4YKA3;Z4YKB8	Heterochromatin protein 1-binding protein 3 (Fragment);Heterochromatin protein 1-binding protein 3;Heterochromatin protein 1-binding protein 3;Heterochromatin protein 1-binding protein 3	0.00284645	#N/A	#N/A	#N/A	#N/A	#N/A	#N/A	#N/A	#N/A	#N/A	#N/A	#N/A
A2AMQ5;Q6PBC0;Q99L43	Phosphatidate cytidylyltransferase;Cds2 protein;Phosphatidate cytidylyltransferase 2	0.00694562	#N/A	#N/A	#N/A	#N/A	#N/A	#N/A	#N/A	#N/A	#N/A	#N/A	#N/A
A2ASS6	Titin	2.12581e-13	#N/A	#N/A	#N/A	#N/A	#N/A	#N/A	#N/A	#N/A	#N/A	#N/A	#N/A
A2AT02;Q9CZ44	NSFL1 cofactor p47	0.00012558	#N/A	#N/A	#N/A	#N/A	#N/A	#N/A	#N/A	#N/A	#N/A	#N/A	#N/A
A2BE92;A2BE93;Q9EQU5	Protein SET (Fragment);Protein SET (Fragment);Protein SET	0.00157166	#N/A	#N/A	#N/A	#N/A	#N/A	#N/A	#N/A	#N/A	#N/A	#N/A	#N/A
A3KG36;G3UWD6;P97324;Q00612	Glucose-6-phosphate 1-dehydrogenase (Fragment);Glucose-6-phosphate 1-dehydrogenase;Glucose-6-phosphate 1-dehydrogenase 2;Glucose-6-phosphate 1-dehydrogenase X	3.88533e-08	#N/A	#N/A	#N/A	#N/A	#N/A	#N/A	#N/A	#N/A	#N/A	#N/A	#N/A
A6H644;Q8BG95	MCG130490;Protein phosphatase 1 regulatory subunit 12B	0.00934624	#N/A	#N/A	#N/A	#N/A	#N/A	#N/A	#N/A	#N/A	#N/A	#N/A	#N/A
A8DUK4	Beta-globin	1.20539e-10	#N/A	#N/A	#N/A	#N/A	#N/A	#N/A	#N/A	#N/A	#N/A	#N/A	#N/A
B0QZN5;P63024;P63044	Vesicle-associated membrane protein 2;Vesicle-associated membrane protein 3;Vesicle-associated membrane protein 2	0.000441955	#N/A	#N/A	#N/A	#N/A	#N/A	#N/A	#N/A	#N/A	#N/A	#N/A	#N/A
B1ATI0;B1AV77;P47740	Aldehyde dehydrogenase;Aldehyde dehydrogenase;Fatty aldehyde dehydrogenase	0.00148315	#N/A	#N/A	#N/A	#N/A	#N/A	#N/A	#N/A	#N/A	#N/A	#N/A	#N/A
B1AU25;Q9Z0X1	Apoptosis-inducing factor 1, mitochondrial;Apoptosis-inducing factor 1, mitochondrial	7.80494e-05	#N/A	#N/A	#N/A	#N/A	#N/A	#N/A	#N/A	#N/A	#N/A	#N/A	#N/A
B2M1R6;P61979	Heterogeneous nuclear ribonucleoprotein K	5.8223e-11	#N/A	#N/A	#N/A	#N/A	#N/A	#N/A	#N/A	#N/A	#N/A	#N/A	#N/A
B2RPU8;D3Z5B1;Q9D1L0	MCG130675;Zinc finger, BED type-containing 5 (Fragment);Coiled-coil-helix-coiled-coil-helix domain-containing protein 2	0.00477186	#N/A	#N/A	#N/A	#N/A	#N/A	#N/A	#N/A	#N/A	#N/A	#N/A	#N/A
B2RQK7;Q8BWB1	Synaptopodin 2-like protein	2.82287e-09	#N/A	#N/A	#N/A	#N/A	#N/A	#N/A	#N/A	#N/A	#N/A	#N/A	#N/A
B8JJE0;D3YYF1;Q8VHN7	Adhesion G protein-coupled receptor V1;Adhesion G protein-coupled receptor V1;G-protein coupled receptor 98	1.20805e-07	#N/A	#N/A	#N/A	#N/A	#N/A	#N/A	#N/A	#N/A	#N/A	#N/A	#N/A
B8JK32;B8JK33;Q9D0E1	Heterogeneous nuclear ribonucleoprotein M	2.98381e-10	#N/A	#N/A	#N/A	#N/A	#N/A	#N/A	#N/A	#N/A	#N/A	#N/A	#N/A
D3YTS1;D3YWT0;D3Z569;Q9R0P6	Signal peptidase complex catalytic subunit SEC11;Signal peptidase complex catalytic subunit SEC11;Signal peptidase complex catalytic subunit SEC11;Signal peptidase complex catalytic subunit SEC11A	0.00238986	#N/A	#N/A	#N/A	#N/A	#N/A	#N/A	#N/A	#N/A	#N/A	#N/A	#N/A
D3YU22;Q3UH68	LIM and calponin homology domains-containing protein 1	0.000565947	#N/A	#N/A	#N/A	#N/A	#N/A	#N/A	#N/A	#N/A	#N/A	#N/A	#N/A
D3YUG3;D3YUT3;D3Z5R8;D3Z722;Q9CZX8	40S ribosomal protein S19 (Fragment);40S ribosomal protein S19 (Fragment);40S ribosomal protein S19 (Fragment);40S ribosomal protein S19;40S ribosomal protein S19	0.00279656	#N/A	#N/A	#N/A	#N/A	#N/A	#N/A	#N/A	#N/A	#N/A	#N/A	#N/A
D3YUM1;Q91YT0	NADH dehydrogenase [ubiquinone] flavoprotein 1, mitochondrial;NADH dehydrogenase [ubiquinone] flavoprotein 1, mitochondrial	5.60561e-10	#N/A	#N/A	#N/A	#N/A	#N/A	#N/A	#N/A	#N/A	#N/A	#N/A	#N/A
D3YUN3;F6QC77;Q9WUZ5	Troponin I, slow skeletal muscle;Troponin I, slow skeletal muscle (Fragment);Troponin I, slow skeletal muscle	3.30156e-12	#N/A	#N/A	#N/A	#N/A	#N/A	#N/A	#N/A	#N/A	#N/A	#N/A	#N/A
D3YV69	Ras-related protein Rab-6A	1.65389e-05	#N/A	#N/A	#N/A	#N/A	#N/A	#N/A	#N/A	#N/A	#N/A	#N/A	#N/A
D3YVB4;D3Z712;F8WJ41;P62245	40S ribosomal protein S15a (Fragment);40S ribosomal protein S15a (Fragment);40S ribosomal protein S15a (Fragment);40S ribosomal protein S15a	9.61142e-07	#N/A	#N/A	#N/A	#N/A	#N/A	#N/A	#N/A	#N/A	#N/A	#N/A	#N/A
D3YVC1;D3YWJ3;P25444	40S ribosomal protein S2 (Fragment);40S ribosomal protein S2;40S ribosomal protein S2	4.28525e-10	#N/A	#N/A	#N/A	#N/A	#N/A	#N/A	#N/A	#N/A	#N/A	#N/A	#N/A
D3YVW0;F7C846;G3XA66;P47802	Metaxin-1;Metaxin-1;Metaxin-1 (Fragment);Metaxin-1	0.00865203	#N/A	#N/A	#N/A	#N/A	#N/A	#N/A	#N/A	#N/A	#N/A	#N/A	#N/A
D3YW97;H7BWZ1;P61961	Ubiquitin-fold modifier 1	9.18988e-05	#N/A	#N/A	#N/A	#N/A	#N/A	#N/A	#N/A	#N/A	#N/A	#N/A	#N/A
D3YWF6;Q7TQI3	Ubiquitin thioesterase OTUB1	0.00137303	#N/A	#N/A	#N/A	#N/A	#N/A	#N/A	#N/A	#N/A	#N/A	#N/A	#N/A
D3YXG2;Q9D997;Q9QZ08	N-acetyl-D-glucosamine kinase	0.00137539	#N/A	#N/A	#N/A	#N/A	#N/A	#N/A	#N/A	#N/A	#N/A	#N/A	#N/A
D3YYM6;D3Z1S8;Q91V55	40S ribosomal protein S5 (Fragment);40S ribosomal protein S5 (Fragment);40S ribosomal protein S5	5.63667e-07	#N/A	#N/A	#N/A	#N/A	#N/A	#N/A	#N/A	#N/A	#N/A	#N/A	#N/A
D3YYV8;P47962	60S ribosomal protein L5 (Fragment);60S ribosomal protein L5	1.8569e-09	#N/A	#N/A	#N/A	#N/A	#N/A	#N/A	#N/A	#N/A	#N/A	#N/A	#N/A
D3Z0Y2;O08709;Q6GT24	Peroxiredoxin-6	0.00242077	#N/A	#N/A	#N/A	#N/A	#N/A	#N/A	#N/A	#N/A	#N/A	#N/A	#N/A
D3Z158;Q8BML9	Glutamine--tRNA ligase	7.8034e-05	#N/A	#N/A	#N/A	#N/A	#N/A	#N/A	#N/A	#N/A	#N/A	#N/A	#N/A
D3Z1M1;E9QKR0;P62880	Guanine nucleotide-binding protein G(I)/G(S)/G(T) subunit beta-2 (Fragment);Guanine nucleotide-binding protein G(I)/G(S)/G(T) subunit beta-2;Guanine nucleotide-binding protein G(I)/G(S)/G(T) subunit beta-2	0.000232258	#N/A	#N/A	#N/A	#N/A	#N/A	#N/A	#N/A	#N/A	#N/A	#N/A	#N/A
D3Z2H2;D3Z2H7;D3Z7H6;E9Q8Z4;E9Q8Z5;E9Q8Z6;E9Q8Z8;E9Q8Z9;E9Q901;E9Q903;E9Q904;E9Q905;E9Q906;E9Q907;E9Q986;G3X9V2;P30999	Catenin delta-1;Catenin delta-1;Catenin delta-1;Catenin delta-1;Catenin delta-1;Catenin delta-1;Catenin delta-1;Catenin delta-1;Catenin delta-1;Catenin delta-1;Catenin delta-1;Catenin delta-1;Catenin delta-1;Catenin delta-1;Catenin delta-1;Catenin (Cadherin associated protein), delta 1, isoform CRA_a;Catenin delta-1	0.000704827	#N/A	#N/A	#N/A	#N/A	#N/A	#N/A	#N/A	#N/A	#N/A	#N/A	#N/A
D3Z2Z1;F8WIA1;Q922J3	CAP-Gly domain-containing linker protein 1	0.00655504	#N/A	#N/A	#N/A	#N/A	#N/A	#N/A	#N/A	#N/A	#N/A	#N/A	#N/A
D3Z3L7;D3Z4D7;F8WJ99;Q9QZJ6	Microfibrillar-associated protein 5 (Fragment);Microfibrillar-associated protein 5;Microfibrillar-associated protein 5;Microfibrillar-associated protein 5	0.000631068	#N/A	#N/A	#N/A	#N/A	#N/A	#N/A	#N/A	#N/A	#N/A	#N/A	#N/A
D3Z3S1;Q9WUQ2	Prolactin regulatory element binding, isoform CRA_b;Prolactin regulatory element-binding protein	0.00503491	#N/A	#N/A	#N/A	#N/A	#N/A	#N/A	#N/A	#N/A	#N/A	#N/A	#N/A
D3Z3X4;Q9CQB5	CDGSH iron-sulfur domain-containing protein 2	1.29831e-06	#N/A	#N/A	#N/A	#N/A	#N/A	#N/A	#N/A	#N/A	#N/A	#N/A	#N/A
D3Z7C6;Q9R0Q7	Prostaglandin E synthase 3	0.000196275	#N/A	#N/A	#N/A	#N/A	#N/A	#N/A	#N/A	#N/A	#N/A	#N/A	#N/A
D3Z7H8	Cartilage intermediate layer protein 2	0.000434173	#N/A	#N/A	#N/A	#N/A	#N/A	#N/A	#N/A	#N/A	#N/A	#N/A	#N/A
D3Z7V3;F6UV57;F6YCM8;F8WIH0;H7BX64;Q3URD3	Sarcolemmal membrane-associated protein;Sarcolemmal membrane-associated protein (Fragment);Sarcolemmal membrane-associated protein (Fragment);Sarcolemmal membrane-associated protein (Fragment);Sarcolemmal membrane-associated protein;Sarcolemmal membrane-associated protein	1.47299e-05	#N/A	#N/A	#N/A	#N/A	#N/A	#N/A	#N/A	#N/A	#N/A	#N/A	#N/A
D6RG87;F8WIM7;F8WJI4;P57759	Endoplasmic reticulum resident protein 29	6.4846e-05	#N/A	#N/A	#N/A	#N/A	#N/A	#N/A	#N/A	#N/A	#N/A	#N/A	#N/A
D9J2Z9;D9J300;D9J301;D9J302;Q8CI51	ENH isoform 1b;ENH isoform 1c;ENH isoform 1d;ENH isoform 1e;PDZ and LIM domain protein 5	1.31971e-10	#N/A	#N/A	#N/A	#N/A	#N/A	#N/A	#N/A	#N/A	#N/A	#N/A	#N/A
E0CXD9;F7CH13;Q64310	Surfeit locus protein 4;Surfeit locus protein 4 (Fragment);Surfeit locus protein 4	0.00664439	#N/A	#N/A	#N/A	#N/A	#N/A	#N/A	#N/A	#N/A	#N/A	#N/A	#N/A
E0CYV9	Uncharacterized protein C4orf54 homolog	0.000514629	#N/A	#N/A	#N/A	#N/A	#N/A	#N/A	#N/A	#N/A	#N/A	#N/A	#N/A
E9PWK1;Q9D379	Epoxide hydrolase;Epoxide hydrolase 1	2.14084e-11	#N/A	#N/A	#N/A	#N/A	#N/A	#N/A	#N/A	#N/A	#N/A	#N/A	#N/A
E9PWQ3	Collagen, type VI, alpha 3	1.06557e-10	#N/A	#N/A	#N/A	#N/A	#N/A	#N/A	#N/A	#N/A	#N/A	#N/A	#N/A
E9PX70;Q60847	Collagen alpha-1(XII) chain	1.20219e-06	#N/A	#N/A	#N/A	#N/A	#N/A	#N/A	#N/A	#N/A	#N/A	#N/A	#N/A
E9PYB0;F7CVJ5;F7DBB3	AHNAK nucleoprotein 2 (Fragment)	0.000205894	#N/A	#N/A	#N/A	#N/A	#N/A	#N/A	#N/A	#N/A	#N/A	#N/A	#N/A
E9PYL9;E9PZB3;Q9CXW4	Uncharacterized protein;Uncharacterized protein;60S ribosomal protein L11	5.83864e-06	#N/A	#N/A	#N/A	#N/A	#N/A	#N/A	#N/A	#N/A	#N/A	#N/A	#N/A
E9PZ16	Basement membrane-specific heparan sulfate proteoglycan core protein	8.73783e-09	#N/A	#N/A	#N/A	#N/A	#N/A	#N/A	#N/A	#N/A	#N/A	#N/A	#N/A
E9PZD8;G3X8Q5;G3X9T8;Q61147	Ceruloplasmin;Ceruloplasmin, isoform CRA_a;Ceruloplasmin, isoform CRA_f;Ceruloplasmin	6.34453e-06	#N/A	#N/A	#N/A	#N/A	#N/A	#N/A	#N/A	#N/A	#N/A	#N/A	#N/A
E9PZF0;Q01768	Nucleoside diphosphate kinase;Nucleoside diphosphate kinase B	0.000145823	#N/A	#N/A	#N/A	#N/A	#N/A	#N/A	#N/A	#N/A	#N/A	#N/A	#N/A
E9PZF4;Q80XB4	Nebulin-related-anchoring protein	1.56929e-07	#N/A	#N/A	#N/A	#N/A	#N/A	#N/A	#N/A	#N/A	#N/A	#N/A	#N/A
E9Q035	Uncharacterized protein	0.00175977	#N/A	#N/A	#N/A	#N/A	#N/A	#N/A	#N/A	#N/A	#N/A	#N/A	#N/A
E9Q0U7;Q61699	Heat shock protein 105 kDa	5.63408e-05	#N/A	#N/A	#N/A	#N/A	#N/A	#N/A	#N/A	#N/A	#N/A	#N/A	#N/A
E9Q133;P80318;Q3U0I3	T-complex protein 1 subunit gamma	0.00018253	#N/A	#N/A	#N/A	#N/A	#N/A	#N/A	#N/A	#N/A	#N/A	#N/A	#N/A
E9Q1T9;Q9ERK4	Exportin-2	9.13201e-07	#N/A	#N/A	#N/A	#N/A	#N/A	#N/A	#N/A	#N/A	#N/A	#N/A	#N/A
E9Q1W3	Nebulin	6.32943e-13	#N/A	#N/A	#N/A	#N/A	#N/A	#N/A	#N/A	#N/A	#N/A	#N/A	#N/A
E9Q284;Q5SU73	Coilin	1.35771e-09	#N/A	#N/A	#N/A	#N/A	#N/A	#N/A	#N/A	#N/A	#N/A	#N/A	#N/A
E9Q3T0	Uncharacterized protein	0.000673632	#N/A	#N/A	#N/A	#N/A	#N/A	#N/A	#N/A	#N/A	#N/A	#N/A	#N/A
E9Q3X0;Q9EQK5	Major vault protein	4.98752e-07	#N/A	#N/A	#N/A	#N/A	#N/A	#N/A	#N/A	#N/A	#N/A	#N/A	#N/A
E9Q456	Tropomyosin alpha-1 chain	9.3244e-14	#N/A	#N/A	#N/A	#N/A	#N/A	#N/A	#N/A	#N/A	#N/A	#N/A	#N/A
E9Q4Z2	Acetyl-CoA carboxylase 2	6.11172e-05	#N/A	#N/A	#N/A	#N/A	#N/A	#N/A	#N/A	#N/A	#N/A	#N/A	#N/A
E9Q557	Desmoplakin	3.30156e-12	#N/A	#N/A	#N/A	#N/A	#N/A	#N/A	#N/A	#N/A	#N/A	#N/A	#N/A
E9Q5B5;O08528	Hexokinase-2	3.21711e-05	#N/A	#N/A	#N/A	#N/A	#N/A	#N/A	#N/A	#N/A	#N/A	#N/A	#N/A
E9Q5B6;F6ZV59;G3X9W0;G5E8G0;Q60668	Heterogeneous nuclear ribonucleoprotein D0 (Fragment);Heterogeneous nuclear ribonucleoprotein D0 (Fragment);Heterogeneous nuclear ribonucleoprotein D, isoform CRA_a;Heterogeneous nuclear ribonucleoprotein D, isoform CRA_b;Heterogeneous nuclear ribonucleoprotein D0	0.000562605	#N/A	#N/A	#N/A	#N/A	#N/A	#N/A	#N/A	#N/A	#N/A	#N/A	#N/A
E9Q6M6;Q9D6M3	Mitochondrial glutamate carrier 1	0.00272988	#N/A	#N/A	#N/A	#N/A	#N/A	#N/A	#N/A	#N/A	#N/A	#N/A	#N/A
E9Q6U4;Q3UWL8	Prefoldin subunit 4	0.00310207	#N/A	#N/A	#N/A	#N/A	#N/A	#N/A	#N/A	#N/A	#N/A	#N/A	#N/A
E9Q7B5;E9QPX8;F8VQE0;Q02789	Voltage-dependent L-type calcium channel subunit alpha;Voltage-dependent L-type calcium channel subunit alpha;Voltage-dependent L-type calcium channel subunit alpha;Voltage-dependent L-type calcium channel subunit alpha-1S	1.47942e-07	#N/A	#N/A	#N/A	#N/A	#N/A	#N/A	#N/A	#N/A	#N/A	#N/A	#N/A
E9Q7Q3	Tropomyosin alpha-3 chain	2.78125e-11	#N/A	#N/A	#N/A	#N/A	#N/A	#N/A	#N/A	#N/A	#N/A	#N/A	#N/A
E9Q800;Q8CAQ8	MICOS complex subunit MIC60;MICOS complex subunit Mic60	5.29259e-11	#N/A	#N/A	#N/A	#N/A	#N/A	#N/A	#N/A	#N/A	#N/A	#N/A	#N/A
E9Q8N1	Titin	1.45736e-09	#N/A	#N/A	#N/A	#N/A	#N/A	#N/A	#N/A	#N/A	#N/A	#N/A	#N/A
E9Q8T1	Transforming acidic coiled-coil-containing protein 2	0.00837062	#N/A	#N/A	#N/A	#N/A	#N/A	#N/A	#N/A	#N/A	#N/A	#N/A	#N/A
E9Q9C0;E9Q9C1;E9Q9C2;E9Q9C7;E9QK41;Q8K4G5	Actin-binding LIM protein 1	9.41503e-05	#N/A	#N/A	#N/A	#N/A	#N/A	#N/A	#N/A	#N/A	#N/A	#N/A	#N/A
E9QJW0;Q91VS7	Microsomal glutathione S-transferase 1	1.88041e-07	#N/A	#N/A	#N/A	#N/A	#N/A	#N/A	#N/A	#N/A	#N/A	#N/A	#N/A
E9QK82	Myelin protein P0	2.29608e-10	#N/A	#N/A	#N/A	#N/A	#N/A	#N/A	#N/A	#N/A	#N/A	#N/A	#N/A
E9QLJ0	Cardiomyopathy-associated protein 5	8.02587e-08	#N/A	#N/A	#N/A	#N/A	#N/A	#N/A	#N/A	#N/A	#N/A	#N/A	#N/A
E9QN70;P02469	Laminin subunit beta-1	2.53982e-05	#N/A	#N/A	#N/A	#N/A	#N/A	#N/A	#N/A	#N/A	#N/A	#N/A	#N/A
E9QPX3;Q9CXZ1	NADH dehydrogenase [ubiquinone] iron-sulfur protein 4, mitochondrial;NADH dehydrogenase [ubiquinone] iron-sulfur protein 4, mitochondrial	2.39662e-10	#N/A	#N/A	#N/A	#N/A	#N/A	#N/A	#N/A	#N/A	#N/A	#N/A	#N/A
E9QQ25;Q62407	Striated muscle-specific serine/threonine-protein kinase	4.69274e-05	#N/A	#N/A	#N/A	#N/A	#N/A	#N/A	#N/A	#N/A	#N/A	#N/A	#N/A
E9QQ93;O70373	Xin actin-binding repeat-containing protein 1	2.60273e-05	#N/A	#N/A	#N/A	#N/A	#N/A	#N/A	#N/A	#N/A	#N/A	#N/A	#N/A
E9QQ96	Obscurin	7.7147e-08	#N/A	#N/A	#N/A	#N/A	#N/A	#N/A	#N/A	#N/A	#N/A	#N/A	#N/A
F2Z456;Q9DCN2	NADH-cytochrome b5 reductase;NADH-cytochrome b5 reductase 3	3.56774e-08	#N/A	#N/A	#N/A	#N/A	#N/A	#N/A	#N/A	#N/A	#N/A	#N/A	#N/A
F6QYE1;O09161	Calsequestrin;Calsequestrin-2	5.87995e-07	#N/A	#N/A	#N/A	#N/A	#N/A	#N/A	#N/A	#N/A	#N/A	#N/A	#N/A
F6RPJ9;Q9JHR7	Insulin-degrading enzyme (Fragment);Insulin-degrading enzyme	3.76576e-11	#N/A	#N/A	#N/A	#N/A	#N/A	#N/A	#N/A	#N/A	#N/A	#N/A	#N/A
F6RQN3	Sarcoplasmic/endoplasmic reticulum calcium ATPase 1 (Fragment)	1.842e-09	#N/A	#N/A	#N/A	#N/A	#N/A	#N/A	#N/A	#N/A	#N/A	#N/A	#N/A
F6RR81;G3UWY3;G3UZ73;G5E8P4;Q5NBX1	Protein cordon-bleu (Fragment);Protein cordon-bleu;Protein cordon-bleu;Protein cordon-bleu;Protein cordon-bleu	0.000396435	#N/A	#N/A	#N/A	#N/A	#N/A	#N/A	#N/A	#N/A	#N/A	#N/A	#N/A
F6RSK3;Q8BP67	Uncharacterized protein;60S ribosomal protein L24	0.00422692	#N/A	#N/A	#N/A	#N/A	#N/A	#N/A	#N/A	#N/A	#N/A	#N/A	#N/A
F6RT34;F6RWW8;F6TYB7;F6VME3;F6ZIA4;F7A0B0;P04370	Myelin basic protein (Fragment);Myelin basic protein (Fragment);Myelin basic protein (Fragment);Myelin basic protein (Fragment);Myelin basic protein (Fragment);Myelin basic protein (Fragment);Myelin basic protein	0.00234923	#N/A	#N/A	#N/A	#N/A	#N/A	#N/A	#N/A	#N/A	#N/A	#N/A	#N/A
F6SFF5;Q8K1Z0	Ubiquinone biosynthesis protein COQ9, mitochondrial (Fragment);Ubiquinone biosynthesis protein COQ9, mitochondrial	1.61272e-05	#N/A	#N/A	#N/A	#N/A	#N/A	#N/A	#N/A	#N/A	#N/A	#N/A	#N/A
F6SVV1;P62082	40S ribosomal protein S7	1.44015e-08	#N/A	#N/A	#N/A	#N/A	#N/A	#N/A	#N/A	#N/A	#N/A	#N/A	#N/A
F6VG99	LIM domain only 7 (Fragment)	0.00150912	#N/A	#N/A	#N/A	#N/A	#N/A	#N/A	#N/A	#N/A	#N/A	#N/A	#N/A
F6VW30;F6YY69;P68254	14-3-3 protein theta (Fragment);14-3-3 protein theta (Fragment);14-3-3 protein theta	0.000149841	#N/A	#N/A	#N/A	#N/A	#N/A	#N/A	#N/A	#N/A	#N/A	#N/A	#N/A
F6WMC0;F7CDT0;P61082	NEDD8-conjugating enzyme Ubc12 (Fragment);NEDD8-conjugating enzyme Ubc12 (Fragment);NEDD8-conjugating enzyme Ubc12	7.89854e-05	#N/A	#N/A	#N/A	#N/A	#N/A	#N/A	#N/A	#N/A	#N/A	#N/A	#N/A
F6ZFT1;F8WJ64;Q9CR21	Acyl carrier protein (Fragment);Acyl carrier protein (Fragment);Acyl carrier protein, mitochondrial	9.34121e-08	#N/A	#N/A	#N/A	#N/A	#N/A	#N/A	#N/A	#N/A	#N/A	#N/A	#N/A
F6ZGN3	Unconventional myosin-XVIIIa (Fragment)	0.0018898	#N/A	#N/A	#N/A	#N/A	#N/A	#N/A	#N/A	#N/A	#N/A	#N/A	#N/A
F7B1B6;Q60936	Atypical kinase COQ8A, mitochondrial (Fragment);Atypical kinase COQ8A, mitochondrial	1.21483e-08	#N/A	#N/A	#N/A	#N/A	#N/A	#N/A	#N/A	#N/A	#N/A	#N/A	#N/A
F7B5B5;Q8VHM5	Heterogeneous nuclear ribonucleoprotein R	1.41205e-08	#N/A	#N/A	#N/A	#N/A	#N/A	#N/A	#N/A	#N/A	#N/A	#N/A	#N/A
F8VPN4	Amylo-1,6-glucosidase, 4-alpha-glucanotransferase	1.87574e-07	#N/A	#N/A	#N/A	#N/A	#N/A	#N/A	#N/A	#N/A	#N/A	#N/A	#N/A
F8WGL3;P18760	Cofilin-1	2.65542e-07	#N/A	#N/A	#N/A	#N/A	#N/A	#N/A	#N/A	#N/A	#N/A	#N/A	#N/A
F8WHL2;Q8CIE6	Coatomer subunit alpha	3.42793e-08	#N/A	#N/A	#N/A	#N/A	#N/A	#N/A	#N/A	#N/A	#N/A	#N/A	#N/A
F8WIS9	Calcium/calmodulin-dependent protein kinase type II subunit alpha	9.3945e-09	#N/A	#N/A	#N/A	#N/A	#N/A	#N/A	#N/A	#N/A	#N/A	#N/A	#N/A
F8WJK8;Q99L47	Hsc70-interacting protein	0.000433201	#N/A	#N/A	#N/A	#N/A	#N/A	#N/A	#N/A	#N/A	#N/A	#N/A	#N/A
G3UWS1	Nebulin (Fragment)	0.000179895	#N/A	#N/A	#N/A	#N/A	#N/A	#N/A	#N/A	#N/A	#N/A	#N/A	#N/A
G3UXL2;Q9D7G0	Phosphoribosyl pyrophosphate synthetase 1-like 3;Ribose-phosphate pyrophosphokinase 1	0.000122912	#N/A	#N/A	#N/A	#N/A	#N/A	#N/A	#N/A	#N/A	#N/A	#N/A	#N/A
G3UXY0;G3UXZ5;P97371	Proteasome activator complex subunit 1;Proteasome activator complex subunit 1 (Fragment);Proteasome activator complex subunit 1	2.07746e-06	#N/A	#N/A	#N/A	#N/A	#N/A	#N/A	#N/A	#N/A	#N/A	#N/A	#N/A
G3UY72;G3UYR8;Q9DBF1	Alpha-aminoadipic semialdehyde dehydrogenase (Fragment);Alpha-aminoadipic semialdehyde dehydrogenase;Alpha-aminoadipic semialdehyde dehydrogenase	0.000256472	#N/A	#N/A	#N/A	#N/A	#N/A	#N/A	#N/A	#N/A	#N/A	#N/A	#N/A
G3UYV7;P62858	40S ribosomal protein S28 (Fragment);40S ribosomal protein S28	6.64222e-12	#N/A	#N/A	#N/A	#N/A	#N/A	#N/A	#N/A	#N/A	#N/A	#N/A	#N/A
G3UZJ4;P99029	Peroxiredoxin-5, mitochondrial;Peroxiredoxin-5, mitochondrial	3.14319e-05	#N/A	#N/A	#N/A	#N/A	#N/A	#N/A	#N/A	#N/A	#N/A	#N/A	#N/A
G3X8R0	Receptor expression-enhancing protein	0.00600546	#N/A	#N/A	#N/A	#N/A	#N/A	#N/A	#N/A	#N/A	#N/A	#N/A	#N/A
G3X9Q1	Integrin alpha-7	0.000165136	#N/A	#N/A	#N/A	#N/A	#N/A	#N/A	#N/A	#N/A	#N/A	#N/A	#N/A
G3X9V8;Q6UKZ0	MCG129038;MCG8992	3.86613e-13	#N/A	#N/A	#N/A	#N/A	#N/A	#N/A	#N/A	#N/A	#N/A	#N/A	#N/A
G5E839;P80315	T-complex protein 1 subunit delta	0.00865203	#N/A	#N/A	#N/A	#N/A	#N/A	#N/A	#N/A	#N/A	#N/A	#N/A	#N/A
G5E924;Q8R081	Heterogeneous nuclear ribonucleoprotein L (Fragment);Heterogeneous nuclear ribonucleoprotein L	0.0085145	#N/A	#N/A	#N/A	#N/A	#N/A	#N/A	#N/A	#N/A	#N/A	#N/A	#N/A
H3BIY9;Q9DBG3	AP complex subunit beta;AP-2 complex subunit beta	0.00011429	#N/A	#N/A	#N/A	#N/A	#N/A	#N/A	#N/A	#N/A	#N/A	#N/A	#N/A
I7HLV2;P86048;Q6ZWV3	60S ribosomal protein L10 (Fragment);60S ribosomal protein L10-like;60S ribosomal protein L10	5.92414e-07	#N/A	#N/A	#N/A	#N/A	#N/A	#N/A	#N/A	#N/A	#N/A	#N/A	#N/A
J7NUP1;Q60766	Immunity-related GTPase family M protein 1	0.00703099	#N/A	#N/A	#N/A	#N/A	#N/A	#N/A	#N/A	#N/A	#N/A	#N/A	#N/A
J9JIB2	Obscurin (Fragment)	0.00992698	#N/A	#N/A	#N/A	#N/A	#N/A	#N/A	#N/A	#N/A	#N/A	#N/A	#N/A
K3W4Q8;P18572	Basigin, isoform CRA_d;Basigin	2.49984e-08	#N/A	#N/A	#N/A	#N/A	#N/A	#N/A	#N/A	#N/A	#N/A	#N/A	#N/A
K3W4R2;Q6URW6	Myosin-14	0.000132864	#N/A	#N/A	#N/A	#N/A	#N/A	#N/A	#N/A	#N/A	#N/A	#N/A	#N/A
K3W4S6;Q9R062;V9GX26	Glycogenin;Glycogenin-1;Glycogenin (Fragment)	0.0015048	#N/A	#N/A	#N/A	#N/A	#N/A	#N/A	#N/A	#N/A	#N/A	#N/A	#N/A
O08539;Q6P1B9	Myc box-dependent-interacting protein 1;Bin1 protein	1.73774e-06	#N/A	#N/A	#N/A	#N/A	#N/A	#N/A	#N/A	#N/A	#N/A	#N/A	#N/A
O08749	Dihydrolipoyl dehydrogenase, mitochondrial	0.000765424	#N/A	#N/A	#N/A	#N/A	#N/A	#N/A	#N/A	#N/A	#N/A	#N/A	#N/A
O09061	Proteasome subunit beta type-1	5.30374e-05	#N/A	#N/A	#N/A	#N/A	#N/A	#N/A	#N/A	#N/A	#N/A	#N/A	#N/A
O09111	NADH dehydrogenase [ubiquinone] 1 beta subcomplex subunit 11, mitochondrial	3.39135e-11	#N/A	#N/A	#N/A	#N/A	#N/A	#N/A	#N/A	#N/A	#N/A	#N/A	#N/A
O09117	Synaptophysin-like protein 1	0.000341363	#N/A	#N/A	#N/A	#N/A	#N/A	#N/A	#N/A	#N/A	#N/A	#N/A	#N/A
O35226	26S proteasome non-ATPase regulatory subunit 4	0.000159276	#N/A	#N/A	#N/A	#N/A	#N/A	#N/A	#N/A	#N/A	#N/A	#N/A	#N/A
O35350	Calpain-1 catalytic subunit	0.00123611	#N/A	#N/A	#N/A	#N/A	#N/A	#N/A	#N/A	#N/A	#N/A	#N/A	#N/A
O35452	Tenascin XB	6.80781e-05	#N/A	#N/A	#N/A	#N/A	#N/A	#N/A	#N/A	#N/A	#N/A	#N/A	#N/A
O35593	26S proteasome non-ATPase regulatory subunit 14	7.80985e-05	#N/A	#N/A	#N/A	#N/A	#N/A	#N/A	#N/A	#N/A	#N/A	#N/A	#N/A
O35737;Q8C2Q7	Heterogeneous nuclear ribonucleoprotein H	2.27198e-10	#N/A	#N/A	#N/A	#N/A	#N/A	#N/A	#N/A	#N/A	#N/A	#N/A	#N/A
O54962	Barrier-to-autointegration factor	5.50339e-06	#N/A	#N/A	#N/A	#N/A	#N/A	#N/A	#N/A	#N/A	#N/A	#N/A	#N/A
O55029	Coatomer subunit beta'	0.00103721	#N/A	#N/A	#N/A	#N/A	#N/A	#N/A	#N/A	#N/A	#N/A	#N/A	#N/A
O55142	60S ribosomal protein L35a	1.12972e-10	#N/A	#N/A	#N/A	#N/A	#N/A	#N/A	#N/A	#N/A	#N/A	#N/A	#N/A
O55143	Sarcoplasmic/endoplasmic reticulum calcium ATPase 2	1.75978e-13	#N/A	#N/A	#N/A	#N/A	#N/A	#N/A	#N/A	#N/A	#N/A	#N/A	#N/A
O55234	Proteasome subunit beta type-5	0.00083027	#N/A	#N/A	#N/A	#N/A	#N/A	#N/A	#N/A	#N/A	#N/A	#N/A	#N/A
O70572	Sphingomyelin phosphodiesterase 2	0.000492432	#N/A	#N/A	#N/A	#N/A	#N/A	#N/A	#N/A	#N/A	#N/A	#N/A	#N/A
O88322	Nidogen-2	0.000904912	#N/A	#N/A	#N/A	#N/A	#N/A	#N/A	#N/A	#N/A	#N/A	#N/A	#N/A
O88342	WD repeat-containing protein 1	0.000359065	#N/A	#N/A	#N/A	#N/A	#N/A	#N/A	#N/A	#N/A	#N/A	#N/A	#N/A
O88346	Troponin T, slow skeletal muscle	1.2028e-13	#N/A	#N/A	#N/A	#N/A	#N/A	#N/A	#N/A	#N/A	#N/A	#N/A	#N/A
O88398	Advillin	6.34255e-05	#N/A	#N/A	#N/A	#N/A	#N/A	#N/A	#N/A	#N/A	#N/A	#N/A	#N/A
O88441	Metaxin-2	0.00152717	#N/A	#N/A	#N/A	#N/A	#N/A	#N/A	#N/A	#N/A	#N/A	#N/A	#N/A
O88492	Perilipin-4	7.45299e-07	#N/A	#N/A	#N/A	#N/A	#N/A	#N/A	#N/A	#N/A	#N/A	#N/A	#N/A
O88569	Heterogeneous nuclear ribonucleoproteins A2/B1	1.26913e-10	#N/A	#N/A	#N/A	#N/A	#N/A	#N/A	#N/A	#N/A	#N/A	#N/A	#N/A
P00397	Cytochrome c oxidase subunit 1	0.000598365	#N/A	#N/A	#N/A	#N/A	#N/A	#N/A	#N/A	#N/A	#N/A	#N/A	#N/A
P00405	Cytochrome c oxidase subunit 2	6.71491e-10	#N/A	#N/A	#N/A	#N/A	#N/A	#N/A	#N/A	#N/A	#N/A	#N/A	#N/A
P00416	Cytochrome c oxidase subunit 3	1.24754e-07	#N/A	#N/A	#N/A	#N/A	#N/A	#N/A	#N/A	#N/A	#N/A	#N/A	#N/A
P01027	Complement C3	1.18579e-05	#N/A	#N/A	#N/A	#N/A	#N/A	#N/A	#N/A	#N/A	#N/A	#N/A	#N/A
P01837	Immunoglobulin kappa constant	1.96974e-09	#N/A	#N/A	#N/A	#N/A	#N/A	#N/A	#N/A	#N/A	#N/A	#N/A	#N/A
P01868;P01869	Ig gamma-1 chain C region secreted form;Ig gamma-1 chain C region, membrane-bound form	1.92388e-12	#N/A	#N/A	#N/A	#N/A	#N/A	#N/A	#N/A	#N/A	#N/A	#N/A	#N/A
P02463	Collagen alpha-1(IV) chain	2.58283e-09	#N/A	#N/A	#N/A	#N/A	#N/A	#N/A	#N/A	#N/A	#N/A	#N/A	#N/A
P03893	NADH-ubiquinone oxidoreductase chain 2	2.02308e-06	#N/A	#N/A	#N/A	#N/A	#N/A	#N/A	#N/A	#N/A	#N/A	#N/A	#N/A
P03903	NADH-ubiquinone oxidoreductase chain 4L	5.25855e-07	#N/A	#N/A	#N/A	#N/A	#N/A	#N/A	#N/A	#N/A	#N/A	#N/A	#N/A
P03911	NADH-ubiquinone oxidoreductase chain 4	2.25163e-09	#N/A	#N/A	#N/A	#N/A	#N/A	#N/A	#N/A	#N/A	#N/A	#N/A	#N/A
P03921	NADH-ubiquinone oxidoreductase chain 5	4.33654e-07	#N/A	#N/A	#N/A	#N/A	#N/A	#N/A	#N/A	#N/A	#N/A	#N/A	#N/A
P03930	ATP synthase protein 8	1.95826e-10	#N/A	#N/A	#N/A	#N/A	#N/A	#N/A	#N/A	#N/A	#N/A	#N/A	#N/A
P04247	Myoglobin	1.32124e-09	#N/A	#N/A	#N/A	#N/A	#N/A	#N/A	#N/A	#N/A	#N/A	#N/A	#N/A
P05064	Fructose-bisphosphate aldolase A	7.21251e-11	#N/A	#N/A	#N/A	#N/A	#N/A	#N/A	#N/A	#N/A	#N/A	#N/A	#N/A
P05201	Aspartate aminotransferase, cytoplasmic	0.000123003	#N/A	#N/A	#N/A	#N/A	#N/A	#N/A	#N/A	#N/A	#N/A	#N/A	#N/A
P05977	Myosin light chain 1/3, skeletal muscle isoform	1.74823e-14	#N/A	#N/A	#N/A	#N/A	#N/A	#N/A	#N/A	#N/A	#N/A	#N/A	#N/A
P06745	Glucose-6-phosphate isomerase	1.02784e-08	#N/A	#N/A	#N/A	#N/A	#N/A	#N/A	#N/A	#N/A	#N/A	#N/A	#N/A
P06801;Q3TQP6	NADP-dependent malic enzyme;Malic enzyme	3.71622e-05	#N/A	#N/A	#N/A	#N/A	#N/A	#N/A	#N/A	#N/A	#N/A	#N/A	#N/A
P07356	Annexin A2	4.02365e-12	#N/A	#N/A	#N/A	#N/A	#N/A	#N/A	#N/A	#N/A	#N/A	#N/A	#N/A
P07901	Heat shock protein HSP 90-alpha	5.05495e-10	#N/A	#N/A	#N/A	#N/A	#N/A	#N/A	#N/A	#N/A	#N/A	#N/A	#N/A
P08030	Adenine phosphoribosyltransferase	1.06789e-05	#N/A	#N/A	#N/A	#N/A	#N/A	#N/A	#N/A	#N/A	#N/A	#N/A	#N/A
P08113	Endoplasmin	2.69056e-10	#N/A	#N/A	#N/A	#N/A	#N/A	#N/A	#N/A	#N/A	#N/A	#N/A	#N/A
P08207	Protein S100-A10	2.60078e-08	#N/A	#N/A	#N/A	#N/A	#N/A	#N/A	#N/A	#N/A	#N/A	#N/A	#N/A
P08249	Malate dehydrogenase, mitochondrial	1.90153e-10	#N/A	#N/A	#N/A	#N/A	#N/A	#N/A	#N/A	#N/A	#N/A	#N/A	#N/A
P08752	Guanine nucleotide-binding protein G(i) subunit alpha-2	4.3499e-06	#N/A	#N/A	#N/A	#N/A	#N/A	#N/A	#N/A	#N/A	#N/A	#N/A	#N/A
P08882;P08883;P08884;P13366	Granzyme C;Granzyme F;Granzyme E;Granzyme G	0.00951042	#N/A	#N/A	#N/A	#N/A	#N/A	#N/A	#N/A	#N/A	#N/A	#N/A	#N/A
P09055	Integrin beta-1	0.000277636	#N/A	#N/A	#N/A	#N/A	#N/A	#N/A	#N/A	#N/A	#N/A	#N/A	#N/A
P09103	Protein disulfide-isomerase	3.50521e-11	#N/A	#N/A	#N/A	#N/A	#N/A	#N/A	#N/A	#N/A	#N/A	#N/A	#N/A
P09405	Nucleolin	7.45884e-07	#N/A	#N/A	#N/A	#N/A	#N/A	#N/A	#N/A	#N/A	#N/A	#N/A	#N/A
P09542	Myosin light chain 3	4.45826e-14	#N/A	#N/A	#N/A	#N/A	#N/A	#N/A	#N/A	#N/A	#N/A	#N/A	#N/A
P0C0S6;Q3THW5	Histone H2A.Z;Histone H2A.V	3.39996e-08	#N/A	#N/A	#N/A	#N/A	#N/A	#N/A	#N/A	#N/A	#N/A	#N/A	#N/A
P0DP26;P0DP27;P0DP28;Q3UKW2	Calmodulin-1;Calmodulin-2;Calmodulin-3;Calmodulin-1	3.38931e-09	#N/A	#N/A	#N/A	#N/A	#N/A	#N/A	#N/A	#N/A	#N/A	#N/A	#N/A
P10107	Annexin A1	8.22802e-13	#N/A	#N/A	#N/A	#N/A	#N/A	#N/A	#N/A	#N/A	#N/A	#N/A	#N/A
P10126	Elongation factor 1-alpha 1	9.9247e-11	#N/A	#N/A	#N/A	#N/A	#N/A	#N/A	#N/A	#N/A	#N/A	#N/A	#N/A
P11031	Activated RNA polymerase II transcriptional coactivator p15	0.000577657	#N/A	#N/A	#N/A	#N/A	#N/A	#N/A	#N/A	#N/A	#N/A	#N/A	#N/A
P11438	Lysosome-associated membrane glycoprotein 1	0.0048633	#N/A	#N/A	#N/A	#N/A	#N/A	#N/A	#N/A	#N/A	#N/A	#N/A	#N/A
P11499	Heat shock protein HSP 90-beta	1.92324e-12	#N/A	#N/A	#N/A	#N/A	#N/A	#N/A	#N/A	#N/A	#N/A	#N/A	#N/A
P11679	Keratin, type II cytoskeletal 8	0.00183944	#N/A	#N/A	#N/A	#N/A	#N/A	#N/A	#N/A	#N/A	#N/A	#N/A	#N/A
P11983	T-complex protein 1 subunit alpha	3.05292e-07	#N/A	#N/A	#N/A	#N/A	#N/A	#N/A	#N/A	#N/A	#N/A	#N/A	#N/A
P12970	60S ribosomal protein L7a	4.52601e-08	#N/A	#N/A	#N/A	#N/A	#N/A	#N/A	#N/A	#N/A	#N/A	#N/A	#N/A
P13020	Gelsolin	8.62068e-10	#N/A	#N/A	#N/A	#N/A	#N/A	#N/A	#N/A	#N/A	#N/A	#N/A	#N/A
P13412	Troponin I, fast skeletal muscle	9.53001e-10	#N/A	#N/A	#N/A	#N/A	#N/A	#N/A	#N/A	#N/A	#N/A	#N/A	#N/A
P14115	60S ribosomal protein L27a	0.00283741	#N/A	#N/A	#N/A	#N/A	#N/A	#N/A	#N/A	#N/A	#N/A	#N/A	#N/A
P14142	Solute carrier family 2, facilitated glucose transporter member 4	0.00835173	#N/A	#N/A	#N/A	#N/A	#N/A	#N/A	#N/A	#N/A	#N/A	#N/A	#N/A
P14148	60S ribosomal protein L7	6.04525e-08	#N/A	#N/A	#N/A	#N/A	#N/A	#N/A	#N/A	#N/A	#N/A	#N/A	#N/A
P14206	40S ribosomal protein SA	1.7169e-12	#N/A	#N/A	#N/A	#N/A	#N/A	#N/A	#N/A	#N/A	#N/A	#N/A	#N/A
P14602	Heat shock protein beta-1	5.7271e-08	#N/A	#N/A	#N/A	#N/A	#N/A	#N/A	#N/A	#N/A	#N/A	#N/A	#N/A
P14685	26S proteasome non-ATPase regulatory subunit 3	0.00259681	#N/A	#N/A	#N/A	#N/A	#N/A	#N/A	#N/A	#N/A	#N/A	#N/A	#N/A
P14824	Annexin A6	5.74071e-09	#N/A	#N/A	#N/A	#N/A	#N/A	#N/A	#N/A	#N/A	#N/A	#N/A	#N/A
P15089	Mast cell carboxypeptidase A	4.57892e-06	#N/A	#N/A	#N/A	#N/A	#N/A	#N/A	#N/A	#N/A	#N/A	#N/A	#N/A
P15105	Glutamine synthetase	1.34609e-09	#N/A	#N/A	#N/A	#N/A	#N/A	#N/A	#N/A	#N/A	#N/A	#N/A	#N/A
P15864;P43277	Histone H1.2;Histone H1.3	1.31971e-10	#N/A	#N/A	#N/A	#N/A	#N/A	#N/A	#N/A	#N/A	#N/A	#N/A	#N/A
P16015	Carbonic anhydrase 3	2.0095e-05	#N/A	#N/A	#N/A	#N/A	#N/A	#N/A	#N/A	#N/A	#N/A	#N/A	#N/A
P16045	Galectin-1	7.23305e-06	#N/A	#N/A	#N/A	#N/A	#N/A	#N/A	#N/A	#N/A	#N/A	#N/A	#N/A
P16125	L-lactate dehydrogenase B chain	3.74601e-09	#N/A	#N/A	#N/A	#N/A	#N/A	#N/A	#N/A	#N/A	#N/A	#N/A	#N/A
P16381;Q62167	Putative ATP-dependent RNA helicase Pl10;ATP-dependent RNA helicase DDX3X	3.98585e-08	#N/A	#N/A	#N/A	#N/A	#N/A	#N/A	#N/A	#N/A	#N/A	#N/A	#N/A
P16546	Spectrin alpha chain, non-erythrocytic 1	2.21634e-07	#N/A	#N/A	#N/A	#N/A	#N/A	#N/A	#N/A	#N/A	#N/A	#N/A	#N/A
P16858	Glyceraldehyde-3-phosphate dehydrogenase	1.56921e-12	#N/A	#N/A	#N/A	#N/A	#N/A	#N/A	#N/A	#N/A	#N/A	#N/A	#N/A
P17156	Heat shock-related 70 kDa protein 2	0.00324122	#N/A	#N/A	#N/A	#N/A	#N/A	#N/A	#N/A	#N/A	#N/A	#N/A	#N/A
P17182	Alpha-enolase	7.74904e-12	#N/A	#N/A	#N/A	#N/A	#N/A	#N/A	#N/A	#N/A	#N/A	#N/A	#N/A
P17225;Q8BGJ5;Q8CB58;Q922I7	Polypyrimidine tract-binding protein 1;MCG13402, isoform CRA_a;MCG13402, isoform CRA_d;MCG13402, isoform CRA_c	0.000825108	#N/A	#N/A	#N/A	#N/A	#N/A	#N/A	#N/A	#N/A	#N/A	#N/A	#N/A
P17751	Triosephosphate isomerase	6.82103e-10	#N/A	#N/A	#N/A	#N/A	#N/A	#N/A	#N/A	#N/A	#N/A	#N/A	#N/A
P19123	Troponin C, slow skeletal and cardiac muscles	3.8355e-12	#N/A	#N/A	#N/A	#N/A	#N/A	#N/A	#N/A	#N/A	#N/A	#N/A	#N/A
P20108	Thioredoxin-dependent peroxide reductase, mitochondrial	0.00102904	#N/A	#N/A	#N/A	#N/A	#N/A	#N/A	#N/A	#N/A	#N/A	#N/A	#N/A
P20152	Vimentin	6.17406e-13	#N/A	#N/A	#N/A	#N/A	#N/A	#N/A	#N/A	#N/A	#N/A	#N/A	#N/A
P21550	Beta-enolase	1.18798e-10	#N/A	#N/A	#N/A	#N/A	#N/A	#N/A	#N/A	#N/A	#N/A	#N/A	#N/A
P23116	Eukaryotic translation initiation factor 3 subunit A	9.52023e-07	#N/A	#N/A	#N/A	#N/A	#N/A	#N/A	#N/A	#N/A	#N/A	#N/A	#N/A
P23492;Q543K9	Purine nucleoside phosphorylase	1.01073e-09	#N/A	#N/A	#N/A	#N/A	#N/A	#N/A	#N/A	#N/A	#N/A	#N/A	#N/A
P23927	Alpha-crystallin B chain	5.56438e-09	#N/A	#N/A	#N/A	#N/A	#N/A	#N/A	#N/A	#N/A	#N/A	#N/A	#N/A
P24369	Peptidyl-prolyl cis-trans isomerase B	1.16724e-07	#N/A	#N/A	#N/A	#N/A	#N/A	#N/A	#N/A	#N/A	#N/A	#N/A	#N/A
P26041	Moesin	4.96441e-10	#N/A	#N/A	#N/A	#N/A	#N/A	#N/A	#N/A	#N/A	#N/A	#N/A	#N/A
P26231	Catenin alpha-1	1.84544e-05	#N/A	#N/A	#N/A	#N/A	#N/A	#N/A	#N/A	#N/A	#N/A	#N/A	#N/A
P26638;Q8C483	Serine--tRNA ligase, cytoplasmic;Serine--tRNA ligase, cytoplasmic	0.000124685	#N/A	#N/A	#N/A	#N/A	#N/A	#N/A	#N/A	#N/A	#N/A	#N/A	#N/A
P27546	Microtubule-associated protein 4	0.00372846	#N/A	#N/A	#N/A	#N/A	#N/A	#N/A	#N/A	#N/A	#N/A	#N/A	#N/A
P27773	Protein disulfide-isomerase A3	5.84347e-07	#N/A	#N/A	#N/A	#N/A	#N/A	#N/A	#N/A	#N/A	#N/A	#N/A	#N/A
P28653	Biglycan	6.91389e-08	#N/A	#N/A	#N/A	#N/A	#N/A	#N/A	#N/A	#N/A	#N/A	#N/A	#N/A
P29341	Polyadenylate-binding protein 1	2.63913e-08	#N/A	#N/A	#N/A	#N/A	#N/A	#N/A	#N/A	#N/A	#N/A	#N/A	#N/A
P29788	Vitronectin	0.00844161	#N/A	#N/A	#N/A	#N/A	#N/A	#N/A	#N/A	#N/A	#N/A	#N/A	#N/A
P31001	Desmin	1.28414e-13	#N/A	#N/A	#N/A	#N/A	#N/A	#N/A	#N/A	#N/A	#N/A	#N/A	#N/A
P35293	Ras-related protein Rab-18	0.000106831	#N/A	#N/A	#N/A	#N/A	#N/A	#N/A	#N/A	#N/A	#N/A	#N/A	#N/A
P35385	Heat shock protein beta-7	6.98977e-05	#N/A	#N/A	#N/A	#N/A	#N/A	#N/A	#N/A	#N/A	#N/A	#N/A	#N/A
P35564	Calnexin	3.38001e-05	#N/A	#N/A	#N/A	#N/A	#N/A	#N/A	#N/A	#N/A	#N/A	#N/A	#N/A
P37040;Q05DV1	NADPH--cytochrome P450 reductase	3.19833e-05	#N/A	#N/A	#N/A	#N/A	#N/A	#N/A	#N/A	#N/A	#N/A	#N/A	#N/A
P38647	Stress-70 protein, mitochondrial	2.2692e-09	#N/A	#N/A	#N/A	#N/A	#N/A	#N/A	#N/A	#N/A	#N/A	#N/A	#N/A
P40336	Vacuolar protein sorting-associated protein 26A	6.00729e-06	#N/A	#N/A	#N/A	#N/A	#N/A	#N/A	#N/A	#N/A	#N/A	#N/A	#N/A
P42125	Enoyl-CoA delta isomerase 1, mitochondrial	1.29123e-05	#N/A	#N/A	#N/A	#N/A	#N/A	#N/A	#N/A	#N/A	#N/A	#N/A	#N/A
P42227	Signal transducer and activator of transcription 3	8.99211e-10	#N/A	#N/A	#N/A	#N/A	#N/A	#N/A	#N/A	#N/A	#N/A	#N/A	#N/A
P42669	Transcriptional activator protein Pur-alpha	5.46425e-05	#N/A	#N/A	#N/A	#N/A	#N/A	#N/A	#N/A	#N/A	#N/A	#N/A	#N/A
P42932	T-complex protein 1 subunit theta	4.90141e-07	#N/A	#N/A	#N/A	#N/A	#N/A	#N/A	#N/A	#N/A	#N/A	#N/A	#N/A
P45591	Cofilin-2	4.65873e-05	#N/A	#N/A	#N/A	#N/A	#N/A	#N/A	#N/A	#N/A	#N/A	#N/A	#N/A
P45952	Medium-chain specific acyl-CoA dehydrogenase, mitochondrial	0.00328011	#N/A	#N/A	#N/A	#N/A	#N/A	#N/A	#N/A	#N/A	#N/A	#N/A	#N/A
P46460	Vesicle-fusing ATPase	2.37659e-05	#N/A	#N/A	#N/A	#N/A	#N/A	#N/A	#N/A	#N/A	#N/A	#N/A	#N/A
P46638	Ras-related protein Rab-11B	1.5964e-07	#N/A	#N/A	#N/A	#N/A	#N/A	#N/A	#N/A	#N/A	#N/A	#N/A	#N/A
P47738	Aldehyde dehydrogenase, mitochondrial	7.65963e-09	#N/A	#N/A	#N/A	#N/A	#N/A	#N/A	#N/A	#N/A	#N/A	#N/A	#N/A
P47955	60S acidic ribosomal protein P1	7.67938e-07	#N/A	#N/A	#N/A	#N/A	#N/A	#N/A	#N/A	#N/A	#N/A	#N/A	#N/A
P48036	Annexin A5	1.37334e-08	#N/A	#N/A	#N/A	#N/A	#N/A	#N/A	#N/A	#N/A	#N/A	#N/A	#N/A
P49312;Q5EBP8	Heterogeneous nuclear ribonucleoprotein A1	2.46929e-06	#N/A	#N/A	#N/A	#N/A	#N/A	#N/A	#N/A	#N/A	#N/A	#N/A	#N/A
P49722	Proteasome subunit alpha type-2	6.12541e-08	#N/A	#N/A	#N/A	#N/A	#N/A	#N/A	#N/A	#N/A	#N/A	#N/A	#N/A
P49817	Caveolin-1	0.000639008	#N/A	#N/A	#N/A	#N/A	#N/A	#N/A	#N/A	#N/A	#N/A	#N/A	#N/A
P50446	Keratin, type II cytoskeletal 6A	6.17406e-13	#N/A	#N/A	#N/A	#N/A	#N/A	#N/A	#N/A	#N/A	#N/A	#N/A	#N/A
P50462	Cysteine and glycine-rich protein 3	6.77692e-09	#N/A	#N/A	#N/A	#N/A	#N/A	#N/A	#N/A	#N/A	#N/A	#N/A	#N/A
P50516	V-type proton ATPase catalytic subunit A	4.97726e-08	#N/A	#N/A	#N/A	#N/A	#N/A	#N/A	#N/A	#N/A	#N/A	#N/A	#N/A
P50544	Very long-chain specific acyl-CoA dehydrogenase, mitochondrial	6.48503e-12	#N/A	#N/A	#N/A	#N/A	#N/A	#N/A	#N/A	#N/A	#N/A	#N/A	#N/A
P50580;Q3TGU7	Proliferation-associated protein 2G4;Proliferation-associated 2G4	0.00311006	#N/A	#N/A	#N/A	#N/A	#N/A	#N/A	#N/A	#N/A	#N/A	#N/A	#N/A
P51667	Myosin regulatory light chain 2, ventricular/cardiac muscle isoform	8.64757e-14	#N/A	#N/A	#N/A	#N/A	#N/A	#N/A	#N/A	#N/A	#N/A	#N/A	#N/A
P52503	NADH dehydrogenase [ubiquinone] iron-sulfur protein 6, mitochondrial	6.2041e-07	#N/A	#N/A	#N/A	#N/A	#N/A	#N/A	#N/A	#N/A	#N/A	#N/A	#N/A
P52825	Carnitine O-palmitoyltransferase 2, mitochondrial	4.78451e-06	#N/A	#N/A	#N/A	#N/A	#N/A	#N/A	#N/A	#N/A	#N/A	#N/A	#N/A
P53395	Lipoamide acyltransferase component of branched-chain alpha-keto acid dehydrogenase complex, mitochondrial	0.00238986	#N/A	#N/A	#N/A	#N/A	#N/A	#N/A	#N/A	#N/A	#N/A	#N/A	#N/A
P54071	Isocitrate dehydrogenase [NADP], mitochondrial	2.74914e-10	#N/A	#N/A	#N/A	#N/A	#N/A	#N/A	#N/A	#N/A	#N/A	#N/A	#N/A
P54320	Elastin	0.00461976	#N/A	#N/A	#N/A	#N/A	#N/A	#N/A	#N/A	#N/A	#N/A	#N/A	#N/A
P55002;Q99PM0	Microfibrillar-associated protein 2;Microfibril-associated glycoprotein 1	0.000661724	#N/A	#N/A	#N/A	#N/A	#N/A	#N/A	#N/A	#N/A	#N/A	#N/A	#N/A
P56135	ATP synthase subunit f, mitochondrial	2.00689e-13	#N/A	#N/A	#N/A	#N/A	#N/A	#N/A	#N/A	#N/A	#N/A	#N/A	#N/A
P56391	Cytochrome c oxidase subunit 6B1	9.80427e-12	#N/A	#N/A	#N/A	#N/A	#N/A	#N/A	#N/A	#N/A	#N/A	#N/A	#N/A
P56399;Q3U4W8	Ubiquitin carboxyl-terminal hydrolase 5;Ubiquitin carboxyl-terminal hydrolase	5.0939e-08	#N/A	#N/A	#N/A	#N/A	#N/A	#N/A	#N/A	#N/A	#N/A	#N/A	#N/A
P56695;Q3UN10	Wolframin	2.39759e-05	#N/A	#N/A	#N/A	#N/A	#N/A	#N/A	#N/A	#N/A	#N/A	#N/A	#N/A
P58771	Tropomyosin alpha-1 chain	8.64757e-14	#N/A	#N/A	#N/A	#N/A	#N/A	#N/A	#N/A	#N/A	#N/A	#N/A	#N/A
P59017	Bcl-2-like protein 13	0.00398574	#N/A	#N/A	#N/A	#N/A	#N/A	#N/A	#N/A	#N/A	#N/A	#N/A	#N/A
P59999	Actin-related protein 2/3 complex subunit 4	2.92389e-09	#N/A	#N/A	#N/A	#N/A	#N/A	#N/A	#N/A	#N/A	#N/A	#N/A	#N/A
P60335	Poly(rC)-binding protein 1	1.31737e-08	#N/A	#N/A	#N/A	#N/A	#N/A	#N/A	#N/A	#N/A	#N/A	#N/A	#N/A
P60603	Reactive oxygen species modulator 1	0.00183367	#N/A	#N/A	#N/A	#N/A	#N/A	#N/A	#N/A	#N/A	#N/A	#N/A	#N/A
P60710;P63260	Actin, cytoplasmic 1;Actin, cytoplasmic 2	4.12678e-12	#N/A	#N/A	#N/A	#N/A	#N/A	#N/A	#N/A	#N/A	#N/A	#N/A	#N/A
P60764;P63001;Q3TLP8	Ras-related C3 botulinum toxin substrate 3;Ras-related C3 botulinum toxin substrate 1;RAS-related C3 botulinum substrate 1, isoform CRA_a	0.00352179	#N/A	#N/A	#N/A	#N/A	#N/A	#N/A	#N/A	#N/A	#N/A	#N/A	#N/A
P60766	Cell division control protein 42 homolog	1.45967e-06	#N/A	#N/A	#N/A	#N/A	#N/A	#N/A	#N/A	#N/A	#N/A	#N/A	#N/A
P60843	Eukaryotic initiation factor 4A-I	1.16192e-08	#N/A	#N/A	#N/A	#N/A	#N/A	#N/A	#N/A	#N/A	#N/A	#N/A	#N/A
P60867	40S ribosomal protein S20	1.23959e-09	#N/A	#N/A	#N/A	#N/A	#N/A	#N/A	#N/A	#N/A	#N/A	#N/A	#N/A
P61027	Ras-related protein Rab-10	1.57945e-09	#N/A	#N/A	#N/A	#N/A	#N/A	#N/A	#N/A	#N/A	#N/A	#N/A	#N/A
P61089	Ubiquitin-conjugating enzyme E2 N	0.00521121	#N/A	#N/A	#N/A	#N/A	#N/A	#N/A	#N/A	#N/A	#N/A	#N/A	#N/A
P61164	Alpha-centractin	2.15798e-10	#N/A	#N/A	#N/A	#N/A	#N/A	#N/A	#N/A	#N/A	#N/A	#N/A	#N/A
P61205;P84078	ADP-ribosylation factor 3;ADP-ribosylation factor 1	4.93825e-10	#N/A	#N/A	#N/A	#N/A	#N/A	#N/A	#N/A	#N/A	#N/A	#N/A	#N/A
P61290	Proteasome activator complex subunit 3	5.87884e-09	#N/A	#N/A	#N/A	#N/A	#N/A	#N/A	#N/A	#N/A	#N/A	#N/A	#N/A
P61358	60S ribosomal protein L27	5.08225e-09	#N/A	#N/A	#N/A	#N/A	#N/A	#N/A	#N/A	#N/A	#N/A	#N/A	#N/A
P61514	60S ribosomal protein L37a	1.61936e-05	#N/A	#N/A	#N/A	#N/A	#N/A	#N/A	#N/A	#N/A	#N/A	#N/A	#N/A
P62141;P63087	Serine/threonine-protein phosphatase PP1-beta catalytic subunit;Serine/threonine-protein phosphatase PP1-gamma catalytic subunit	8.2387e-06	#N/A	#N/A	#N/A	#N/A	#N/A	#N/A	#N/A	#N/A	#N/A	#N/A	#N/A
P62192	26S proteasome regulatory subunit 4	1.97014e-05	#N/A	#N/A	#N/A	#N/A	#N/A	#N/A	#N/A	#N/A	#N/A	#N/A	#N/A
P62259	14-3-3 protein epsilon	8.73228e-12	#N/A	#N/A	#N/A	#N/A	#N/A	#N/A	#N/A	#N/A	#N/A	#N/A	#N/A
P62264	40S ribosomal protein S14	7.09214e-06	#N/A	#N/A	#N/A	#N/A	#N/A	#N/A	#N/A	#N/A	#N/A	#N/A	#N/A
P62267	40S ribosomal protein S23	7.47389e-09	#N/A	#N/A	#N/A	#N/A	#N/A	#N/A	#N/A	#N/A	#N/A	#N/A	#N/A
P62301;Q921R2	40S ribosomal protein S13	3.72674e-08	#N/A	#N/A	#N/A	#N/A	#N/A	#N/A	#N/A	#N/A	#N/A	#N/A	#N/A
P62334	26S proteasome regulatory subunit 10B	3.13685e-07	#N/A	#N/A	#N/A	#N/A	#N/A	#N/A	#N/A	#N/A	#N/A	#N/A	#N/A
P62702	40S ribosomal protein S4, X isoform	1.32417e-08	#N/A	#N/A	#N/A	#N/A	#N/A	#N/A	#N/A	#N/A	#N/A	#N/A	#N/A
P62814	V-type proton ATPase subunit B, brain isoform	0.00405046	#N/A	#N/A	#N/A	#N/A	#N/A	#N/A	#N/A	#N/A	#N/A	#N/A	#N/A
P62821;Q5SW88	Ras-related protein Rab-1A;RAB1A, member RAS oncogene family	1.75943e-11	#N/A	#N/A	#N/A	#N/A	#N/A	#N/A	#N/A	#N/A	#N/A	#N/A	#N/A
P62827;Q14AA6	GTP-binding nuclear protein Ran	2.73193e-05	#N/A	#N/A	#N/A	#N/A	#N/A	#N/A	#N/A	#N/A	#N/A	#N/A	#N/A
P62862;Q642K5	40S ribosomal protein S30	4.22642e-05	#N/A	#N/A	#N/A	#N/A	#N/A	#N/A	#N/A	#N/A	#N/A	#N/A	#N/A
P62897	Cytochrome c, somatic	0.000253872	#N/A	#N/A	#N/A	#N/A	#N/A	#N/A	#N/A	#N/A	#N/A	#N/A	#N/A
P62908	40S ribosomal protein S3	1.24912e-09	#N/A	#N/A	#N/A	#N/A	#N/A	#N/A	#N/A	#N/A	#N/A	#N/A	#N/A
P62911	60S ribosomal protein L32	8.50378e-08	#N/A	#N/A	#N/A	#N/A	#N/A	#N/A	#N/A	#N/A	#N/A	#N/A	#N/A
P62918	60S ribosomal protein L8	4.19268e-06	#N/A	#N/A	#N/A	#N/A	#N/A	#N/A	#N/A	#N/A	#N/A	#N/A	#N/A
P62960	Nuclease-sensitive element-binding protein 1	0.00199912	#N/A	#N/A	#N/A	#N/A	#N/A	#N/A	#N/A	#N/A	#N/A	#N/A	#N/A
P62962;Q5SX49	Profilin-1;Profilin	3.06506e-05	#N/A	#N/A	#N/A	#N/A	#N/A	#N/A	#N/A	#N/A	#N/A	#N/A	#N/A
P63038	60 kDa heat shock protein, mitochondrial	1.56608e-08	#N/A	#N/A	#N/A	#N/A	#N/A	#N/A	#N/A	#N/A	#N/A	#N/A	#N/A
P63101	14-3-3 protein zeta/delta	7.09269e-12	#N/A	#N/A	#N/A	#N/A	#N/A	#N/A	#N/A	#N/A	#N/A	#N/A	#N/A
P63268	Actin, gamma-enteric smooth muscle	1.025e-06	#N/A	#N/A	#N/A	#N/A	#N/A	#N/A	#N/A	#N/A	#N/A	#N/A	#N/A
P63276	40S ribosomal protein S17	7.35059e-10	#N/A	#N/A	#N/A	#N/A	#N/A	#N/A	#N/A	#N/A	#N/A	#N/A	#N/A
P63325	40S ribosomal protein S10	6.91275e-10	#N/A	#N/A	#N/A	#N/A	#N/A	#N/A	#N/A	#N/A	#N/A	#N/A	#N/A
P63330	Serine/threonine-protein phosphatase 2A catalytic subunit alpha isoform	2.4092e-06	#N/A	#N/A	#N/A	#N/A	#N/A	#N/A	#N/A	#N/A	#N/A	#N/A	#N/A
P67984	60S ribosomal protein L22	8.59361e-10	#N/A	#N/A	#N/A	#N/A	#N/A	#N/A	#N/A	#N/A	#N/A	#N/A	#N/A
P68040	Receptor of activated protein C kinase 1	2.23735e-09	#N/A	#N/A	#N/A	#N/A	#N/A	#N/A	#N/A	#N/A	#N/A	#N/A	#N/A
P68369	Tubulin alpha-1A chain	2.67345e-12	#N/A	#N/A	#N/A	#N/A	#N/A	#N/A	#N/A	#N/A	#N/A	#N/A	#N/A
P70124	Serpin B5	8.12745e-10	#N/A	#N/A	#N/A	#N/A	#N/A	#N/A	#N/A	#N/A	#N/A	#N/A	#N/A
P70296	Phosphatidylethanolamine-binding protein 1	4.17012e-09	#N/A	#N/A	#N/A	#N/A	#N/A	#N/A	#N/A	#N/A	#N/A	#N/A	#N/A
P70362	Ubiquitin recognition factor in ER-associated degradation protein 1	0.000640647	#N/A	#N/A	#N/A	#N/A	#N/A	#N/A	#N/A	#N/A	#N/A	#N/A	#N/A
P80313	T-complex protein 1 subunit eta	0.00146501	#N/A	#N/A	#N/A	#N/A	#N/A	#N/A	#N/A	#N/A	#N/A	#N/A	#N/A
P80314	T-complex protein 1 subunit beta	3.97419e-09	#N/A	#N/A	#N/A	#N/A	#N/A	#N/A	#N/A	#N/A	#N/A	#N/A	#N/A
P80317	T-complex protein 1 subunit zeta	0.00338429	#N/A	#N/A	#N/A	#N/A	#N/A	#N/A	#N/A	#N/A	#N/A	#N/A	#N/A
P82198	Transforming growth factor-beta-induced protein ig-h3	1.96861e-06	#N/A	#N/A	#N/A	#N/A	#N/A	#N/A	#N/A	#N/A	#N/A	#N/A	#N/A
P82349	Beta-sarcoglycan	0.000148283	#N/A	#N/A	#N/A	#N/A	#N/A	#N/A	#N/A	#N/A	#N/A	#N/A	#N/A
P84091;Q3TWV4	AP-2 complex subunit mu	0.0061711	#N/A	#N/A	#N/A	#N/A	#N/A	#N/A	#N/A	#N/A	#N/A	#N/A	#N/A
P84104	Serine/arginine-rich splicing factor 3	0.000512354	#N/A	#N/A	#N/A	#N/A	#N/A	#N/A	#N/A	#N/A	#N/A	#N/A	#N/A
P97350	Plakophilin-1	7.47389e-09	#N/A	#N/A	#N/A	#N/A	#N/A	#N/A	#N/A	#N/A	#N/A	#N/A	#N/A
P97351	40S ribosomal protein S3a	2.13119e-06	#N/A	#N/A	#N/A	#N/A	#N/A	#N/A	#N/A	#N/A	#N/A	#N/A	#N/A
P97384	Annexin A11	0.00447188	#N/A	#N/A	#N/A	#N/A	#N/A	#N/A	#N/A	#N/A	#N/A	#N/A	#N/A
P97443	Histone-lysine N-methyltransferase Smyd1	3.57613e-08	#N/A	#N/A	#N/A	#N/A	#N/A	#N/A	#N/A	#N/A	#N/A	#N/A	#N/A
P97450	ATP synthase-coupling factor 6, mitochondrial	1.02971e-11	#N/A	#N/A	#N/A	#N/A	#N/A	#N/A	#N/A	#N/A	#N/A	#N/A	#N/A
P97457	Myosin regulatory light chain 2, skeletal muscle isoform	1.89516e-14	#N/A	#N/A	#N/A	#N/A	#N/A	#N/A	#N/A	#N/A	#N/A	#N/A	#N/A
P97807	Fumarate hydratase, mitochondrial	0.000102652	#N/A	#N/A	#N/A	#N/A	#N/A	#N/A	#N/A	#N/A	#N/A	#N/A	#N/A
P97927	Laminin subunit alpha-4	0.00942586	#N/A	#N/A	#N/A	#N/A	#N/A	#N/A	#N/A	#N/A	#N/A	#N/A	#N/A
P99024	Tubulin beta-5 chain	2.64424e-10	#N/A	#N/A	#N/A	#N/A	#N/A	#N/A	#N/A	#N/A	#N/A	#N/A	#N/A
Q00623	Apolipoprotein A-I	1.47921e-06	#N/A	#N/A	#N/A	#N/A	#N/A	#N/A	#N/A	#N/A	#N/A	#N/A	#N/A
Q01149	Collagen alpha-2(I) chain	2.02312e-11	#N/A	#N/A	#N/A	#N/A	#N/A	#N/A	#N/A	#N/A	#N/A	#N/A	#N/A
Q02053	Ubiquitin-like modifier-activating enzyme 1	8.24113e-11	#N/A	#N/A	#N/A	#N/A	#N/A	#N/A	#N/A	#N/A	#N/A	#N/A	#N/A
Q02257	Junction plakoglobin	4.89262e-12	#N/A	#N/A	#N/A	#N/A	#N/A	#N/A	#N/A	#N/A	#N/A	#N/A	#N/A
Q02566	Myosin-6	0.00992698	#N/A	#N/A	#N/A	#N/A	#N/A	#N/A	#N/A	#N/A	#N/A	#N/A	#N/A
Q03265	ATP synthase subunit alpha, mitochondrial	1.56921e-12	#N/A	#N/A	#N/A	#N/A	#N/A	#N/A	#N/A	#N/A	#N/A	#N/A	#N/A
Q04447	Creatine kinase B-type	3.49548e-06	#N/A	#N/A	#N/A	#N/A	#N/A	#N/A	#N/A	#N/A	#N/A	#N/A	#N/A
Q05816	Fatty acid-binding protein 5	5.22921e-12	#N/A	#N/A	#N/A	#N/A	#N/A	#N/A	#N/A	#N/A	#N/A	#N/A	#N/A
Q06890	Clusterin	0.000289335	#N/A	#N/A	#N/A	#N/A	#N/A	#N/A	#N/A	#N/A	#N/A	#N/A	#N/A
Q08642	Protein-arginine deiminase type-2	0.000163929	#N/A	#N/A	#N/A	#N/A	#N/A	#N/A	#N/A	#N/A	#N/A	#N/A	#N/A
Q08857	Platelet glycoprotein 4	7.22169e-08	#N/A	#N/A	#N/A	#N/A	#N/A	#N/A	#N/A	#N/A	#N/A	#N/A	#N/A
Q11011	Puromycin-sensitive aminopeptidase	7.43452e-07	#N/A	#N/A	#N/A	#N/A	#N/A	#N/A	#N/A	#N/A	#N/A	#N/A	#N/A
Q1XH17	Tripartite motif-containing protein 72	2.49984e-08	#N/A	#N/A	#N/A	#N/A	#N/A	#N/A	#N/A	#N/A	#N/A	#N/A	#N/A
Q3TML0;Q922R8	Protein disulfide-isomerase A6	1.44015e-08	#N/A	#N/A	#N/A	#N/A	#N/A	#N/A	#N/A	#N/A	#N/A	#N/A	#N/A
Q3TVI8	Pre-B-cell leukemia transcription factor-interacting protein 1	4.21125e-05	#N/A	#N/A	#N/A	#N/A	#N/A	#N/A	#N/A	#N/A	#N/A	#N/A	#N/A
Q3TXS7	26S proteasome non-ATPase regulatory subunit 1	0.00910374	#N/A	#N/A	#N/A	#N/A	#N/A	#N/A	#N/A	#N/A	#N/A	#N/A	#N/A
Q3TZZ7	Extended synaptotagmin-2	0.00731498	#N/A	#N/A	#N/A	#N/A	#N/A	#N/A	#N/A	#N/A	#N/A	#N/A	#N/A
Q3U125;Q9CYH2	Redox-regulatory protein FAM213A	2.1124e-08	#N/A	#N/A	#N/A	#N/A	#N/A	#N/A	#N/A	#N/A	#N/A	#N/A	#N/A
Q3U1J4	DNA damage-binding protein 1	0.00775433	#N/A	#N/A	#N/A	#N/A	#N/A	#N/A	#N/A	#N/A	#N/A	#N/A	#N/A
Q3U2G2;Q61316	Heat shock 70 kDa protein 4	6.71313e-10	#N/A	#N/A	#N/A	#N/A	#N/A	#N/A	#N/A	#N/A	#N/A	#N/A	#N/A
Q3U7R1	Extended synaptotagmin-1	7.86561e-05	#N/A	#N/A	#N/A	#N/A	#N/A	#N/A	#N/A	#N/A	#N/A	#N/A	#N/A
Q3UER8;Q8VCM7	Fibrinogen gamma chain	0.00029938	#N/A	#N/A	#N/A	#N/A	#N/A	#N/A	#N/A	#N/A	#N/A	#N/A	#N/A
Q3UGX2	Spectrin beta chain	2.08578e-07	#N/A	#N/A	#N/A	#N/A	#N/A	#N/A	#N/A	#N/A	#N/A	#N/A	#N/A
Q3UH59;Q5SV64;Q61879	Myosin-10	0.000708881	#N/A	#N/A	#N/A	#N/A	#N/A	#N/A	#N/A	#N/A	#N/A	#N/A	#N/A
Q3UHZ5	Leiomodin-2	1.80545e-08	#N/A	#N/A	#N/A	#N/A	#N/A	#N/A	#N/A	#N/A	#N/A	#N/A	#N/A
Q3UJQ9;Q9D0K2	Succinyl-CoA:3-ketoacid-coenzyme A transferase;Succinyl-CoA:3-ketoacid coenzyme A transferase 1, mitochondrial	0.00534378	#N/A	#N/A	#N/A	#N/A	#N/A	#N/A	#N/A	#N/A	#N/A	#N/A	#N/A
Q3ULD5	Methylcrotonoyl-CoA carboxylase beta chain, mitochondrial	0.00229785	#N/A	#N/A	#N/A	#N/A	#N/A	#N/A	#N/A	#N/A	#N/A	#N/A	#N/A
Q3UMR5	Calcium uniporter protein, mitochondrial	0.00419831	#N/A	#N/A	#N/A	#N/A	#N/A	#N/A	#N/A	#N/A	#N/A	#N/A	#N/A
Q3UN88	Mast cell protease 4, isoform CRA_a	4.91592e-08	#N/A	#N/A	#N/A	#N/A	#N/A	#N/A	#N/A	#N/A	#N/A	#N/A	#N/A
Q3V1D3	AMP deaminase 1	1.38025e-09	#N/A	#N/A	#N/A	#N/A	#N/A	#N/A	#N/A	#N/A	#N/A	#N/A	#N/A
Q4U4S6	Xin actin-binding repeat-containing protein 2	1.10537e-05	#N/A	#N/A	#N/A	#N/A	#N/A	#N/A	#N/A	#N/A	#N/A	#N/A	#N/A
Q5DTJ9	Myopalladin	1.43659e-06	#N/A	#N/A	#N/A	#N/A	#N/A	#N/A	#N/A	#N/A	#N/A	#N/A	#N/A
Q5EBG6	Heat shock protein beta-6	3.71054e-06	#N/A	#N/A	#N/A	#N/A	#N/A	#N/A	#N/A	#N/A	#N/A	#N/A	#N/A
Q5SQB0;Q5SQB5;Q61937;Q9DAY9	Nucleophosmin	3.12042e-08	#N/A	#N/A	#N/A	#N/A	#N/A	#N/A	#N/A	#N/A	#N/A	#N/A	#N/A
Q5SUS9;Q5SUT0;Q61545	RNA-binding protein EWS	2.38947e-05	#N/A	#N/A	#N/A	#N/A	#N/A	#N/A	#N/A	#N/A	#N/A	#N/A	#N/A
Q5SXR6;Q68FD5	Clathrin heavy chain;Clathrin heavy chain 1	1.25072e-08	#N/A	#N/A	#N/A	#N/A	#N/A	#N/A	#N/A	#N/A	#N/A	#N/A	#N/A
Q5U458	DnaJ homolog subfamily C member 11	0.000903042	#N/A	#N/A	#N/A	#N/A	#N/A	#N/A	#N/A	#N/A	#N/A	#N/A	#N/A
Q5XJF6	Ribosomal protein	3.16243e-07	#N/A	#N/A	#N/A	#N/A	#N/A	#N/A	#N/A	#N/A	#N/A	#N/A	#N/A
Q5XJY5	Coatomer subunit delta	0.00978808	#N/A	#N/A	#N/A	#N/A	#N/A	#N/A	#N/A	#N/A	#N/A	#N/A	#N/A
Q60597	2-oxoglutarate dehydrogenase, mitochondrial	8.36981e-09	#N/A	#N/A	#N/A	#N/A	#N/A	#N/A	#N/A	#N/A	#N/A	#N/A	#N/A
Q60714	Long-chain fatty acid transport protein 1	3.36045e-06	#N/A	#N/A	#N/A	#N/A	#N/A	#N/A	#N/A	#N/A	#N/A	#N/A	#N/A
Q60864	Stress-induced-phosphoprotein 1	0.00311006	#N/A	#N/A	#N/A	#N/A	#N/A	#N/A	#N/A	#N/A	#N/A	#N/A	#N/A
Q61081	Hsp90 co-chaperone Cdc37	6.94274e-09	#N/A	#N/A	#N/A	#N/A	#N/A	#N/A	#N/A	#N/A	#N/A	#N/A	#N/A
Q61102	ATP-binding cassette sub-family B member 7, mitochondrial	0.00145566	#N/A	#N/A	#N/A	#N/A	#N/A	#N/A	#N/A	#N/A	#N/A	#N/A	#N/A
Q61425	Hydroxyacyl-coenzyme A dehydrogenase, mitochondrial	0.00898891	#N/A	#N/A	#N/A	#N/A	#N/A	#N/A	#N/A	#N/A	#N/A	#N/A	#N/A
Q61598	Rab GDP dissociation inhibitor beta	8.02587e-08	#N/A	#N/A	#N/A	#N/A	#N/A	#N/A	#N/A	#N/A	#N/A	#N/A	#N/A
Q61656;Q8BTS0	Probable ATP-dependent RNA helicase DDX5;DEAD (Asp-Glu-Ala-Asp) box polypeptide 5	1.60746e-09	#N/A	#N/A	#N/A	#N/A	#N/A	#N/A	#N/A	#N/A	#N/A	#N/A	#N/A
Q61696	Heat shock 70 kDa protein 1A	1.21862e-11	#N/A	#N/A	#N/A	#N/A	#N/A	#N/A	#N/A	#N/A	#N/A	#N/A	#N/A
Q61753	D-3-phosphoglycerate dehydrogenase	0.00613677	#N/A	#N/A	#N/A	#N/A	#N/A	#N/A	#N/A	#N/A	#N/A	#N/A	#N/A
Q61781	Keratin, type I cytoskeletal 14	0.00560016	#N/A	#N/A	#N/A	#N/A	#N/A	#N/A	#N/A	#N/A	#N/A	#N/A	#N/A
Q62000	Mimecan	0.00120893	#N/A	#N/A	#N/A	#N/A	#N/A	#N/A	#N/A	#N/A	#N/A	#N/A	#N/A
Q62009	Periostin	2.05251e-08	#N/A	#N/A	#N/A	#N/A	#N/A	#N/A	#N/A	#N/A	#N/A	#N/A	#N/A
Q62234	Myomesin-1	2.91223e-09	#N/A	#N/A	#N/A	#N/A	#N/A	#N/A	#N/A	#N/A	#N/A	#N/A	#N/A
Q62261	Spectrin beta chain, non-erythrocytic 1	0.00147724	#N/A	#N/A	#N/A	#N/A	#N/A	#N/A	#N/A	#N/A	#N/A	#N/A	#N/A
Q64282	Interferon-induced protein with tetratricopeptide repeats 1	0.00152953	#N/A	#N/A	#N/A	#N/A	#N/A	#N/A	#N/A	#N/A	#N/A	#N/A	#N/A
Q64337	Sequestosome-1	3.34833e-07	#N/A	#N/A	#N/A	#N/A	#N/A	#N/A	#N/A	#N/A	#N/A	#N/A	#N/A
Q64523;Q6GSS7	Histone H2A type 2-C;Histone H2A type 2-A	3.09125e-05	#N/A	#N/A	#N/A	#N/A	#N/A	#N/A	#N/A	#N/A	#N/A	#N/A	#N/A
Q64727	Vinculin	7.04914e-05	#N/A	#N/A	#N/A	#N/A	#N/A	#N/A	#N/A	#N/A	#N/A	#N/A	#N/A
Q64737	Trifunctional purine biosynthetic protein adenosine-3	0.00142053	#N/A	#N/A	#N/A	#N/A	#N/A	#N/A	#N/A	#N/A	#N/A	#N/A	#N/A
Q6IFX2	Keratin, type I cytoskeletal 42	9.3244e-14	#N/A	#N/A	#N/A	#N/A	#N/A	#N/A	#N/A	#N/A	#N/A	#N/A	#N/A
Q6IFZ6	Keratin, type II cytoskeletal 1b	2.07528e-05	#N/A	#N/A	#N/A	#N/A	#N/A	#N/A	#N/A	#N/A	#N/A	#N/A	#N/A
Q6IFZ8	MCG1050941	9.98213e-10	#N/A	#N/A	#N/A	#N/A	#N/A	#N/A	#N/A	#N/A	#N/A	#N/A	#N/A
Q6P5E4	UDP-glucose:glycoprotein glucosyltransferase 1	0.0061711	#N/A	#N/A	#N/A	#N/A	#N/A	#N/A	#N/A	#N/A	#N/A	#N/A	#N/A
Q6P5H2	Nestin	0.00311891	#N/A	#N/A	#N/A	#N/A	#N/A	#N/A	#N/A	#N/A	#N/A	#N/A	#N/A
Q6PA06	Atlastin-2	1.72282e-07	#N/A	#N/A	#N/A	#N/A	#N/A	#N/A	#N/A	#N/A	#N/A	#N/A	#N/A
Q6PIE5	Sodium/potassium-transporting ATPase subunit alpha-2	1.95592e-11	#N/A	#N/A	#N/A	#N/A	#N/A	#N/A	#N/A	#N/A	#N/A	#N/A	#N/A
Q6ZQ38	Cullin-associated NEDD8-dissociated protein 1	3.17433e-05	#N/A	#N/A	#N/A	#N/A	#N/A	#N/A	#N/A	#N/A	#N/A	#N/A	#N/A
Q6ZWN5	40S ribosomal protein S9	6.48487e-08	#N/A	#N/A	#N/A	#N/A	#N/A	#N/A	#N/A	#N/A	#N/A	#N/A	#N/A
Q6ZWQ9	MCG5400	8.02587e-08	#N/A	#N/A	#N/A	#N/A	#N/A	#N/A	#N/A	#N/A	#N/A	#N/A	#N/A
Q6ZWX6	Eukaryotic translation initiation factor 2 subunit 1	0.000441706	#N/A	#N/A	#N/A	#N/A	#N/A	#N/A	#N/A	#N/A	#N/A	#N/A	#N/A
Q6ZWZ7;Q9CPR4	60S ribosomal protein L17	2.9834e-08	#N/A	#N/A	#N/A	#N/A	#N/A	#N/A	#N/A	#N/A	#N/A	#N/A	#N/A
Q70IV5	Synemin	2.82684e-05	#N/A	#N/A	#N/A	#N/A	#N/A	#N/A	#N/A	#N/A	#N/A	#N/A	#N/A
Q76MZ3	Serine/threonine-protein phosphatase 2A 65 kDa regulatory subunit A alpha isoform	0.00338429	#N/A	#N/A	#N/A	#N/A	#N/A	#N/A	#N/A	#N/A	#N/A	#N/A	#N/A
Q78IK2	Up-regulated during skeletal muscle growth protein 5	2.5611e-11	#N/A	#N/A	#N/A	#N/A	#N/A	#N/A	#N/A	#N/A	#N/A	#N/A	#N/A
Q78IK4	MICOS complex subunit Mic27	1.14378e-06	#N/A	#N/A	#N/A	#N/A	#N/A	#N/A	#N/A	#N/A	#N/A	#N/A	#N/A
Q7TMM9	Tubulin beta-2A chain	0.000167359	#N/A	#N/A	#N/A	#N/A	#N/A	#N/A	#N/A	#N/A	#N/A	#N/A	#N/A
Q80U63	Mitofusin-2	0.00219667	#N/A	#N/A	#N/A	#N/A	#N/A	#N/A	#N/A	#N/A	#N/A	#N/A	#N/A
Q80UU9	Membrane-associated progesterone receptor component 2	1.53626e-07	#N/A	#N/A	#N/A	#N/A	#N/A	#N/A	#N/A	#N/A	#N/A	#N/A	#N/A
Q80X68	Citrate synthase	4.55117e-06	#N/A	#N/A	#N/A	#N/A	#N/A	#N/A	#N/A	#N/A	#N/A	#N/A	#N/A
Q80X90	Filamin-B	5.53648e-09	#N/A	#N/A	#N/A	#N/A	#N/A	#N/A	#N/A	#N/A	#N/A	#N/A	#N/A
Q80XN0	D-beta-hydroxybutyrate dehydrogenase, mitochondrial	1.99533e-11	#N/A	#N/A	#N/A	#N/A	#N/A	#N/A	#N/A	#N/A	#N/A	#N/A	#N/A
Q8BFR5	Elongation factor Tu, mitochondrial	1.59547e-07	#N/A	#N/A	#N/A	#N/A	#N/A	#N/A	#N/A	#N/A	#N/A	#N/A	#N/A
Q8BG32	26S proteasome non-ATPase regulatory subunit 11	5.4973e-08	#N/A	#N/A	#N/A	#N/A	#N/A	#N/A	#N/A	#N/A	#N/A	#N/A	#N/A
Q8BH59	Calcium-binding mitochondrial carrier protein Aralar1	2.0499e-11	#N/A	#N/A	#N/A	#N/A	#N/A	#N/A	#N/A	#N/A	#N/A	#N/A	#N/A
Q8BLF1	Neutral cholesterol ester hydrolase 1	2.01513e-06	#N/A	#N/A	#N/A	#N/A	#N/A	#N/A	#N/A	#N/A	#N/A	#N/A	#N/A
Q8BMS4	Ubiquinone biosynthesis O-methyltransferase, mitochondrial	0.00083027	#N/A	#N/A	#N/A	#N/A	#N/A	#N/A	#N/A	#N/A	#N/A	#N/A	#N/A
Q8BU30	Isoleucine--tRNA ligase, cytoplasmic	0.00968686	#N/A	#N/A	#N/A	#N/A	#N/A	#N/A	#N/A	#N/A	#N/A	#N/A	#N/A
Q8BWM0	Prostaglandin E synthase 2	0.00160019	#N/A	#N/A	#N/A	#N/A	#N/A	#N/A	#N/A	#N/A	#N/A	#N/A	#N/A
Q8BWY3	Eukaryotic peptide chain release factor subunit 1	0.000189916	#N/A	#N/A	#N/A	#N/A	#N/A	#N/A	#N/A	#N/A	#N/A	#N/A	#N/A
Q8C5G6;Q9QZ06	Toll-interacting protein	0.000206572	#N/A	#N/A	#N/A	#N/A	#N/A	#N/A	#N/A	#N/A	#N/A	#N/A	#N/A
Q8C8R3;S4R2F3;S4R2T7	Ankyrin-2;Ankyrin-2;Ankyrin-2 (Fragment)	7.06101e-05	#N/A	#N/A	#N/A	#N/A	#N/A	#N/A	#N/A	#N/A	#N/A	#N/A	#N/A
Q8CC35	Synaptopodin	2.89174e-09	#N/A	#N/A	#N/A	#N/A	#N/A	#N/A	#N/A	#N/A	#N/A	#N/A	#N/A
Q8CC88	von Willebrand factor A domain-containing protein 8	0.00643013	#N/A	#N/A	#N/A	#N/A	#N/A	#N/A	#N/A	#N/A	#N/A	#N/A	#N/A
Q8CDN6	Thioredoxin-like protein 1	5.84347e-07	#N/A	#N/A	#N/A	#N/A	#N/A	#N/A	#N/A	#N/A	#N/A	#N/A	#N/A
Q8CGC7	Bifunctional glutamate/proline--tRNA ligase	9.25635e-06	#N/A	#N/A	#N/A	#N/A	#N/A	#N/A	#N/A	#N/A	#N/A	#N/A	#N/A
Q8CGK3	Lon protease homolog, mitochondrial	2.48721e-06	#N/A	#N/A	#N/A	#N/A	#N/A	#N/A	#N/A	#N/A	#N/A	#N/A	#N/A
Q8CI43	Myosin light chain 6B	2.68665e-13	#N/A	#N/A	#N/A	#N/A	#N/A	#N/A	#N/A	#N/A	#N/A	#N/A	#N/A
Q8CI94	Glycogen phosphorylase, brain form	0.00447284	#N/A	#N/A	#N/A	#N/A	#N/A	#N/A	#N/A	#N/A	#N/A	#N/A	#N/A
Q8JZN5	Acyl-CoA dehydrogenase family member 9, mitochondrial	0.000553296	#N/A	#N/A	#N/A	#N/A	#N/A	#N/A	#N/A	#N/A	#N/A	#N/A	#N/A
Q8K0E8	Fibrinogen beta chain	7.62532e-07	#N/A	#N/A	#N/A	#N/A	#N/A	#N/A	#N/A	#N/A	#N/A	#N/A	#N/A
Q8K2B3	Succinate dehydrogenase [ubiquinone] flavoprotein subunit, mitochondrial	8.36e-11	#N/A	#N/A	#N/A	#N/A	#N/A	#N/A	#N/A	#N/A	#N/A	#N/A	#N/A
Q8QZY1	Eukaryotic translation initiation factor 3 subunit L	0.000139803	#N/A	#N/A	#N/A	#N/A	#N/A	#N/A	#N/A	#N/A	#N/A	#N/A	#N/A
Q8R010;Q8R3V2	Aminoacyl tRNA synthase complex-interacting multifunctional protein 2	0.00581968	#N/A	#N/A	#N/A	#N/A	#N/A	#N/A	#N/A	#N/A	#N/A	#N/A	#N/A
Q8R1B4	Eukaryotic translation initiation factor 3 subunit C	4.51804e-06	#N/A	#N/A	#N/A	#N/A	#N/A	#N/A	#N/A	#N/A	#N/A	#N/A	#N/A
Q8R1Q8	Cytoplasmic dynein 1 light intermediate chain 1	0.00671163	#N/A	#N/A	#N/A	#N/A	#N/A	#N/A	#N/A	#N/A	#N/A	#N/A	#N/A
Q8R404	MICOS complex subunit MIC13	2.92061e-07	#N/A	#N/A	#N/A	#N/A	#N/A	#N/A	#N/A	#N/A	#N/A	#N/A	#N/A
Q8R5C5	Beta-centractin	0.000194984	#N/A	#N/A	#N/A	#N/A	#N/A	#N/A	#N/A	#N/A	#N/A	#N/A	#N/A
Q8R5J9	PRA1 family protein 3	0.000190423	#N/A	#N/A	#N/A	#N/A	#N/A	#N/A	#N/A	#N/A	#N/A	#N/A	#N/A
Q8R5L1	Complement component 1 Q subcomponent-binding protein, mitochondrial	6.51142e-05	#N/A	#N/A	#N/A	#N/A	#N/A	#N/A	#N/A	#N/A	#N/A	#N/A	#N/A
Q8VCF0	Mitochondrial antiviral-signaling protein	0.000167616	#N/A	#N/A	#N/A	#N/A	#N/A	#N/A	#N/A	#N/A	#N/A	#N/A	#N/A
Q8VCR8	Myosin light chain kinase 2, skeletal/cardiac muscle	8.01377e-05	#N/A	#N/A	#N/A	#N/A	#N/A	#N/A	#N/A	#N/A	#N/A	#N/A	#N/A
Q8VDD5	Myosin-9	8.29858e-10	#N/A	#N/A	#N/A	#N/A	#N/A	#N/A	#N/A	#N/A	#N/A	#N/A	#N/A
Q8VDM4	26S proteasome non-ATPase regulatory subunit 2	6.1819e-05	#N/A	#N/A	#N/A	#N/A	#N/A	#N/A	#N/A	#N/A	#N/A	#N/A	#N/A
Q8VDN2	Sodium/potassium-transporting ATPase subunit alpha-1	4.7812e-07	#N/A	#N/A	#N/A	#N/A	#N/A	#N/A	#N/A	#N/A	#N/A	#N/A	#N/A
Q8VED9	Galectin-related protein	0.000569017	#N/A	#N/A	#N/A	#N/A	#N/A	#N/A	#N/A	#N/A	#N/A	#N/A	#N/A
Q8VEE1	LIM and cysteine-rich domains protein 1	0.00573185	#N/A	#N/A	#N/A	#N/A	#N/A	#N/A	#N/A	#N/A	#N/A	#N/A	#N/A
Q8VEK3	Heterogeneous nuclear ribonucleoprotein U	3.37084e-07	#N/A	#N/A	#N/A	#N/A	#N/A	#N/A	#N/A	#N/A	#N/A	#N/A	#N/A
Q91V79	Fat storage-inducing transmembrane protein 1	8.92308e-07	#N/A	#N/A	#N/A	#N/A	#N/A	#N/A	#N/A	#N/A	#N/A	#N/A	#N/A
Q91VA7	Isocitrate dehydrogenase [NAD] subunit, mitochondrial	4.89589e-05	#N/A	#N/A	#N/A	#N/A	#N/A	#N/A	#N/A	#N/A	#N/A	#N/A	#N/A
Q91VK1	Basic leucine zipper and W2 domain-containing protein 2	0.000336092	#N/A	#N/A	#N/A	#N/A	#N/A	#N/A	#N/A	#N/A	#N/A	#N/A	#N/A
Q91WD5	NADH dehydrogenase [ubiquinone] iron-sulfur protein 2, mitochondrial	1.78383e-09	#N/A	#N/A	#N/A	#N/A	#N/A	#N/A	#N/A	#N/A	#N/A	#N/A	#N/A
Q91YE8	Synaptopodin-2	3.35153e-10	#N/A	#N/A	#N/A	#N/A	#N/A	#N/A	#N/A	#N/A	#N/A	#N/A	#N/A
Q91ZA3	Propionyl-CoA carboxylase alpha chain, mitochondrial	6.95153e-05	#N/A	#N/A	#N/A	#N/A	#N/A	#N/A	#N/A	#N/A	#N/A	#N/A	#N/A
Q922B2	Aspartate--tRNA ligase, cytoplasmic	0.000625371	#N/A	#N/A	#N/A	#N/A	#N/A	#N/A	#N/A	#N/A	#N/A	#N/A	#N/A
Q922Q1	Mitochondrial amidoxime reducing component 2	0.00751456	#N/A	#N/A	#N/A	#N/A	#N/A	#N/A	#N/A	#N/A	#N/A	#N/A	#N/A
Q922U2	Keratin, type II cytoskeletal 5	3.37525e-08	#N/A	#N/A	#N/A	#N/A	#N/A	#N/A	#N/A	#N/A	#N/A	#N/A	#N/A
Q924X2	Carnitine O-palmitoyltransferase 1, muscle isoform	1.83302e-10	#N/A	#N/A	#N/A	#N/A	#N/A	#N/A	#N/A	#N/A	#N/A	#N/A	#N/A
Q925I1	ATPase family AAA domain-containing protein 3	0.00119919	#N/A	#N/A	#N/A	#N/A	#N/A	#N/A	#N/A	#N/A	#N/A	#N/A	#N/A
Q99JY9	Actin-related protein 3	1.91071e-07	#N/A	#N/A	#N/A	#N/A	#N/A	#N/A	#N/A	#N/A	#N/A	#N/A	#N/A
Q99KI0	Aconitate hydratase, mitochondrial	6.4259e-07	#N/A	#N/A	#N/A	#N/A	#N/A	#N/A	#N/A	#N/A	#N/A	#N/A	#N/A
Q99KQ4	Nicotinamide phosphoribosyltransferase	1.25779e-09	#N/A	#N/A	#N/A	#N/A	#N/A	#N/A	#N/A	#N/A	#N/A	#N/A	#N/A
Q99LC5	Electron transfer flavoprotein subunit alpha, mitochondrial	1.21905e-08	#N/A	#N/A	#N/A	#N/A	#N/A	#N/A	#N/A	#N/A	#N/A	#N/A	#N/A
Q99LY9	NADH dehydrogenase [ubiquinone] iron-sulfur protein 5	9.90833e-10	#N/A	#N/A	#N/A	#N/A	#N/A	#N/A	#N/A	#N/A	#N/A	#N/A	#N/A
Q99MN9	Propionyl-CoA carboxylase beta chain, mitochondrial	1.74236e-05	#N/A	#N/A	#N/A	#N/A	#N/A	#N/A	#N/A	#N/A	#N/A	#N/A	#N/A
Q99MQ4	Asporin	3.25311e-09	#N/A	#N/A	#N/A	#N/A	#N/A	#N/A	#N/A	#N/A	#N/A	#N/A	#N/A
Q99MR8	Methylcrotonoyl-CoA carboxylase subunit alpha, mitochondrial	0.000918958	#N/A	#N/A	#N/A	#N/A	#N/A	#N/A	#N/A	#N/A	#N/A	#N/A	#N/A
Q99MR9	Protein phosphatase 1 regulatory subunit 3A	0.00013989	#N/A	#N/A	#N/A	#N/A	#N/A	#N/A	#N/A	#N/A	#N/A	#N/A	#N/A
Q99MS7	EH domain-binding protein 1-like protein 1	0.00607956	#N/A	#N/A	#N/A	#N/A	#N/A	#N/A	#N/A	#N/A	#N/A	#N/A	#N/A
Q99P72	Reticulon-4	7.05527e-09	#N/A	#N/A	#N/A	#N/A	#N/A	#N/A	#N/A	#N/A	#N/A	#N/A	#N/A
Q9CPQ1	Cytochrome c oxidase subunit 6C	7.45999e-11	#N/A	#N/A	#N/A	#N/A	#N/A	#N/A	#N/A	#N/A	#N/A	#N/A	#N/A
Q9CPU2	NADH dehydrogenase [ubiquinone] 1 beta subcomplex subunit 2, mitochondrial	2.64645e-05	#N/A	#N/A	#N/A	#N/A	#N/A	#N/A	#N/A	#N/A	#N/A	#N/A	#N/A
Q9CPU4	Microsomal glutathione S-transferase 3	2.82839e-07	#N/A	#N/A	#N/A	#N/A	#N/A	#N/A	#N/A	#N/A	#N/A	#N/A	#N/A
Q9CPX8	Cytochrome b-c1 complex subunit 10	2.6946e-07	#N/A	#N/A	#N/A	#N/A	#N/A	#N/A	#N/A	#N/A	#N/A	#N/A	#N/A
Q9CQ40	39S ribosomal protein L49, mitochondrial	0.00239552	#N/A	#N/A	#N/A	#N/A	#N/A	#N/A	#N/A	#N/A	#N/A	#N/A	#N/A
Q9CQD1	Ras-related protein Rab-5A	0.000487485	#N/A	#N/A	#N/A	#N/A	#N/A	#N/A	#N/A	#N/A	#N/A	#N/A	#N/A
Q9CQH3	NADH dehydrogenase [ubiquinone] 1 beta subcomplex subunit 5, mitochondrial	7.88419e-08	#N/A	#N/A	#N/A	#N/A	#N/A	#N/A	#N/A	#N/A	#N/A	#N/A	#N/A
Q9CQJ8	NADH dehydrogenase [ubiquinone] 1 beta subcomplex subunit 9	3.27596e-06	#N/A	#N/A	#N/A	#N/A	#N/A	#N/A	#N/A	#N/A	#N/A	#N/A	#N/A
Q9CQQ7	ATP synthase F(0) complex subunit B1, mitochondrial	2.78125e-11	#N/A	#N/A	#N/A	#N/A	#N/A	#N/A	#N/A	#N/A	#N/A	#N/A	#N/A
Q9CQR2	40S ribosomal protein S21	1.16966e-05	#N/A	#N/A	#N/A	#N/A	#N/A	#N/A	#N/A	#N/A	#N/A	#N/A	#N/A
Q9CQV1	Mitochondrial import inner membrane translocase subunit TIM16	0.00944115	#N/A	#N/A	#N/A	#N/A	#N/A	#N/A	#N/A	#N/A	#N/A	#N/A	#N/A
Q9CQV8	14-3-3 protein beta/alpha	8.26074e-09	#N/A	#N/A	#N/A	#N/A	#N/A	#N/A	#N/A	#N/A	#N/A	#N/A	#N/A
Q9CQZ6	NADH dehydrogenase [ubiquinone] 1 beta subcomplex subunit 3	7.34217e-12	#N/A	#N/A	#N/A	#N/A	#N/A	#N/A	#N/A	#N/A	#N/A	#N/A	#N/A
Q9CRB9	MICOS complex subunit Mic19	2.63548e-06	#N/A	#N/A	#N/A	#N/A	#N/A	#N/A	#N/A	#N/A	#N/A	#N/A	#N/A
Q9CXJ4	ATP-binding cassette sub-family B member 8, mitochondrial	6.44835e-06	#N/A	#N/A	#N/A	#N/A	#N/A	#N/A	#N/A	#N/A	#N/A	#N/A	#N/A
Q9CXY6	Interleukin enhancer-binding factor 2	0.00821254	#N/A	#N/A	#N/A	#N/A	#N/A	#N/A	#N/A	#N/A	#N/A	#N/A	#N/A
Q9CY27	Very-long-chain enoyl-CoA reductase	0.000573782	#N/A	#N/A	#N/A	#N/A	#N/A	#N/A	#N/A	#N/A	#N/A	#N/A	#N/A
Q9CZB0	Succinate dehydrogenase cytochrome b560 subunit, mitochondrial	0.000488802	#N/A	#N/A	#N/A	#N/A	#N/A	#N/A	#N/A	#N/A	#N/A	#N/A	#N/A
Q9CZD3	Glycine--tRNA ligase	0.000244612	#N/A	#N/A	#N/A	#N/A	#N/A	#N/A	#N/A	#N/A	#N/A	#N/A	#N/A
Q9CZM2	60S ribosomal protein L15	8.11202e-05	#N/A	#N/A	#N/A	#N/A	#N/A	#N/A	#N/A	#N/A	#N/A	#N/A	#N/A
Q9D020	Cytosolic 5'-nucleotidase 3A	1.46192e-05	#N/A	#N/A	#N/A	#N/A	#N/A	#N/A	#N/A	#N/A	#N/A	#N/A	#N/A
Q9D0F9	Phosphoglucomutase-1	8.88913e-08	#N/A	#N/A	#N/A	#N/A	#N/A	#N/A	#N/A	#N/A	#N/A	#N/A	#N/A
Q9D0L4	Uncharacterized aarF domain-containing protein kinase 1	3.30108e-05	#N/A	#N/A	#N/A	#N/A	#N/A	#N/A	#N/A	#N/A	#N/A	#N/A	#N/A
Q9D0M5	Dynein light chain 2, cytoplasmic	1.44001e-05	#N/A	#N/A	#N/A	#N/A	#N/A	#N/A	#N/A	#N/A	#N/A	#N/A	#N/A
Q9D172	ES1 protein homolog, mitochondrial	0.00842883	#N/A	#N/A	#N/A	#N/A	#N/A	#N/A	#N/A	#N/A	#N/A	#N/A	#N/A
Q9D1A2	Cytosolic non-specific dipeptidase	0.00943057	#N/A	#N/A	#N/A	#N/A	#N/A	#N/A	#N/A	#N/A	#N/A	#N/A	#N/A
Q9D1G1	Ras-related protein Rab-1B	8.33769e-05	#N/A	#N/A	#N/A	#N/A	#N/A	#N/A	#N/A	#N/A	#N/A	#N/A	#N/A
Q9D1H9	Microfibril-associated glycoprotein 4	1.24175e-05	#N/A	#N/A	#N/A	#N/A	#N/A	#N/A	#N/A	#N/A	#N/A	#N/A	#N/A
Q9D1I2	Caspase recruitment domain-containing protein 19	0.00158166	#N/A	#N/A	#N/A	#N/A	#N/A	#N/A	#N/A	#N/A	#N/A	#N/A	#N/A
Q9D1Q6	Endoplasmic reticulum resident protein 44	5.43833e-05	#N/A	#N/A	#N/A	#N/A	#N/A	#N/A	#N/A	#N/A	#N/A	#N/A	#N/A
Q9D1R9	60S ribosomal protein L34	0.00754183	#N/A	#N/A	#N/A	#N/A	#N/A	#N/A	#N/A	#N/A	#N/A	#N/A	#N/A
Q9D2Q8	Protein S100-A14	2.84524e-10	#N/A	#N/A	#N/A	#N/A	#N/A	#N/A	#N/A	#N/A	#N/A	#N/A	#N/A
Q9D3D9	ATP synthase subunit delta, mitochondrial	5.10261e-08	#N/A	#N/A	#N/A	#N/A	#N/A	#N/A	#N/A	#N/A	#N/A	#N/A	#N/A
Q9D517	1-acyl-sn-glycerol-3-phosphate acyltransferase gamma	0.000492432	#N/A	#N/A	#N/A	#N/A	#N/A	#N/A	#N/A	#N/A	#N/A	#N/A	#N/A
Q9D5T0	ATPase family AAA domain-containing protein 1	9.18988e-05	#N/A	#N/A	#N/A	#N/A	#N/A	#N/A	#N/A	#N/A	#N/A	#N/A	#N/A
Q9D6K8	FUN14 domain-containing protein 2	1.00089e-05	#N/A	#N/A	#N/A	#N/A	#N/A	#N/A	#N/A	#N/A	#N/A	#N/A	#N/A
Q9D6U8	Protein FAM162A	0.0016619	#N/A	#N/A	#N/A	#N/A	#N/A	#N/A	#N/A	#N/A	#N/A	#N/A	#N/A
Q9D786	HAUS augmin-like complex subunit 5	0.00887125	#N/A	#N/A	#N/A	#N/A	#N/A	#N/A	#N/A	#N/A	#N/A	#N/A	#N/A
Q9D880	Mitochondrial import inner membrane translocase subunit TIM50	8.89188e-09	#N/A	#N/A	#N/A	#N/A	#N/A	#N/A	#N/A	#N/A	#N/A	#N/A	#N/A
Q9D892	Inosine triphosphate pyrophosphatase	0.00931211	#N/A	#N/A	#N/A	#N/A	#N/A	#N/A	#N/A	#N/A	#N/A	#N/A	#N/A
Q9D898	Actin-related protein 2/3 complex subunit 5-like protein	0.000857287	#N/A	#N/A	#N/A	#N/A	#N/A	#N/A	#N/A	#N/A	#N/A	#N/A	#N/A
Q9D8N0	Elongation factor 1-gamma	2.08962e-06	#N/A	#N/A	#N/A	#N/A	#N/A	#N/A	#N/A	#N/A	#N/A	#N/A	#N/A
Q9DAV9	Trimeric intracellular cation channel type B	6.26377e-05	#N/A	#N/A	#N/A	#N/A	#N/A	#N/A	#N/A	#N/A	#N/A	#N/A	#N/A
Q9DB05	Alpha-soluble NSF attachment protein	0.000192301	#N/A	#N/A	#N/A	#N/A	#N/A	#N/A	#N/A	#N/A	#N/A	#N/A	#N/A
Q9DB15	39S ribosomal protein L12, mitochondrial	0.00172962	#N/A	#N/A	#N/A	#N/A	#N/A	#N/A	#N/A	#N/A	#N/A	#N/A	#N/A
Q9DB73	NADH-cytochrome b5 reductase 1	4.88636e-07	#N/A	#N/A	#N/A	#N/A	#N/A	#N/A	#N/A	#N/A	#N/A	#N/A	#N/A
Q9DBJ1	Phosphoglycerate mutase 1	1.99533e-11	#N/A	#N/A	#N/A	#N/A	#N/A	#N/A	#N/A	#N/A	#N/A	#N/A	#N/A
Q9DBS1	Transmembrane protein 43	3.88878e-05	#N/A	#N/A	#N/A	#N/A	#N/A	#N/A	#N/A	#N/A	#N/A	#N/A	#N/A
Q9DCD0	6-phosphogluconate dehydrogenase, decarboxylating	2.95236e-08	#N/A	#N/A	#N/A	#N/A	#N/A	#N/A	#N/A	#N/A	#N/A	#N/A	#N/A
Q9DCF9	Translocon-associated protein subunit gamma	0.00212903	#N/A	#N/A	#N/A	#N/A	#N/A	#N/A	#N/A	#N/A	#N/A	#N/A	#N/A
Q9DCH4	Eukaryotic translation initiation factor 3 subunit F	0.000164635	#N/A	#N/A	#N/A	#N/A	#N/A	#N/A	#N/A	#N/A	#N/A	#N/A	#N/A
Q9DCX2	ATP synthase subunit d, mitochondrial	2.53399e-12	#N/A	#N/A	#N/A	#N/A	#N/A	#N/A	#N/A	#N/A	#N/A	#N/A	#N/A
Q9EP69	Phosphatidylinositide phosphatase SAC1	0.00422692	#N/A	#N/A	#N/A	#N/A	#N/A	#N/A	#N/A	#N/A	#N/A	#N/A	#N/A
Q9EPU0	Regulator of nonsense transcripts 1	5.79188e-05	#N/A	#N/A	#N/A	#N/A	#N/A	#N/A	#N/A	#N/A	#N/A	#N/A	#N/A
Q9EQH3	Vacuolar protein sorting-associated protein 35	0.000557431	#N/A	#N/A	#N/A	#N/A	#N/A	#N/A	#N/A	#N/A	#N/A	#N/A	#N/A
Q9ESJ4	NCK-interacting protein with SH3 domain	0.00669685	#N/A	#N/A	#N/A	#N/A	#N/A	#N/A	#N/A	#N/A	#N/A	#N/A	#N/A
Q9JJW5	Myozenin-2	8.22802e-13	#N/A	#N/A	#N/A	#N/A	#N/A	#N/A	#N/A	#N/A	#N/A	#N/A	#N/A
Q9JK42	[Pyruvate dehydrogenase (acetyl-transferring)] kinase isozyme 2, mitochondrial	0.0098637	#N/A	#N/A	#N/A	#N/A	#N/A	#N/A	#N/A	#N/A	#N/A	#N/A	#N/A
Q9JK91	DNA mismatch repair protein Mlh1	0.0013272	#N/A	#N/A	#N/A	#N/A	#N/A	#N/A	#N/A	#N/A	#N/A	#N/A	#N/A
Q9JKB1	Ubiquitin carboxyl-terminal hydrolase isozyme L3	8.27692e-05	#N/A	#N/A	#N/A	#N/A	#N/A	#N/A	#N/A	#N/A	#N/A	#N/A	#N/A
Q9JKF1	Ras GTPase-activating-like protein IQGAP1	0.000185875	#N/A	#N/A	#N/A	#N/A	#N/A	#N/A	#N/A	#N/A	#N/A	#N/A	#N/A
Q9JKF7	39S ribosomal protein L39, mitochondrial	0.00494904	#N/A	#N/A	#N/A	#N/A	#N/A	#N/A	#N/A	#N/A	#N/A	#N/A	#N/A
Q9JKS4	LIM domain-binding protein 3	2.43027e-11	#N/A	#N/A	#N/A	#N/A	#N/A	#N/A	#N/A	#N/A	#N/A	#N/A	#N/A
Q9JLV1	BAG family molecular chaperone regulator 3	0.0005837	#N/A	#N/A	#N/A	#N/A	#N/A	#N/A	#N/A	#N/A	#N/A	#N/A	#N/A
Q9JMC3	DnaJ homolog subfamily A member 4	0.0051904	#N/A	#N/A	#N/A	#N/A	#N/A	#N/A	#N/A	#N/A	#N/A	#N/A	#N/A
Q9QUM9	Proteasome subunit alpha type-6	0.00134285	#N/A	#N/A	#N/A	#N/A	#N/A	#N/A	#N/A	#N/A	#N/A	#N/A	#N/A
Q9QUR6	Prolyl endopeptidase	0.00238986	#N/A	#N/A	#N/A	#N/A	#N/A	#N/A	#N/A	#N/A	#N/A	#N/A	#N/A
Q9QWL7	Keratin, type I cytoskeletal 17	9.2046e-12	#N/A	#N/A	#N/A	#N/A	#N/A	#N/A	#N/A	#N/A	#N/A	#N/A	#N/A
Q9QXS1	Plectin	5.55576e-12	#N/A	#N/A	#N/A	#N/A	#N/A	#N/A	#N/A	#N/A	#N/A	#N/A	#N/A
Q9QZD9	Eukaryotic translation initiation factor 3 subunit I	0.00259074	#N/A	#N/A	#N/A	#N/A	#N/A	#N/A	#N/A	#N/A	#N/A	#N/A	#N/A
Q9R059	Four and a half LIM domains protein 3	2.66196e-07	#N/A	#N/A	#N/A	#N/A	#N/A	#N/A	#N/A	#N/A	#N/A	#N/A	#N/A
Q9R0P5	Destrin	0.0048633	#N/A	#N/A	#N/A	#N/A	#N/A	#N/A	#N/A	#N/A	#N/A	#N/A	#N/A
Q9R0Y5	Adenylate kinase isoenzyme 1	1.56608e-08	#N/A	#N/A	#N/A	#N/A	#N/A	#N/A	#N/A	#N/A	#N/A	#N/A	#N/A
Q9R112	Sulfide:quinone oxidoreductase, mitochondrial	1.29358e-05	#N/A	#N/A	#N/A	#N/A	#N/A	#N/A	#N/A	#N/A	#N/A	#N/A	#N/A
Q9R1P0	Proteasome subunit alpha type-4	9.20359e-07	#N/A	#N/A	#N/A	#N/A	#N/A	#N/A	#N/A	#N/A	#N/A	#N/A	#N/A
Q9R1P1	Proteasome subunit beta type-3	0.00936291	#N/A	#N/A	#N/A	#N/A	#N/A	#N/A	#N/A	#N/A	#N/A	#N/A	#N/A
Q9R1P3	Proteasome subunit beta type-2	3.00142e-07	#N/A	#N/A	#N/A	#N/A	#N/A	#N/A	#N/A	#N/A	#N/A	#N/A	#N/A
Q9R1P4	Proteasome subunit alpha type-1	0.00366422	#N/A	#N/A	#N/A	#N/A	#N/A	#N/A	#N/A	#N/A	#N/A	#N/A	#N/A
Q9WTI7	Unconventional myosin-Ic	0.000139558	#N/A	#N/A	#N/A	#N/A	#N/A	#N/A	#N/A	#N/A	#N/A	#N/A	#N/A
Q9WTP6	Adenylate kinase 2, mitochondrial	0.000168959	#N/A	#N/A	#N/A	#N/A	#N/A	#N/A	#N/A	#N/A	#N/A	#N/A	#N/A
Q9WTX5	S-phase kinase-associated protein 1	0.000560376	#N/A	#N/A	#N/A	#N/A	#N/A	#N/A	#N/A	#N/A	#N/A	#N/A	#N/A
Q9WU78	Programmed cell death 6-interacting protein	8.70671e-06	#N/A	#N/A	#N/A	#N/A	#N/A	#N/A	#N/A	#N/A	#N/A	#N/A	#N/A
Q9WUA2	Phenylalanine--tRNA ligase beta subunit	4.63744e-06	#N/A	#N/A	#N/A	#N/A	#N/A	#N/A	#N/A	#N/A	#N/A	#N/A	#N/A
Q9WUB3	Glycogen phosphorylase, muscle form	1.87872e-08	#N/A	#N/A	#N/A	#N/A	#N/A	#N/A	#N/A	#N/A	#N/A	#N/A	#N/A
Q9WV06	Ankyrin repeat domain-containing protein 2	0.000532727	#N/A	#N/A	#N/A	#N/A	#N/A	#N/A	#N/A	#N/A	#N/A	#N/A	#N/A
Q9WVA4	Transgelin-2	1.81652e-08	#N/A	#N/A	#N/A	#N/A	#N/A	#N/A	#N/A	#N/A	#N/A	#N/A	#N/A
Q9Z0N1	Eukaryotic translation initiation factor 2 subunit 3, X-linked	0.00362251	#N/A	#N/A	#N/A	#N/A	#N/A	#N/A	#N/A	#N/A	#N/A	#N/A	#N/A
Q9Z1N5	Spliceosome RNA helicase Ddx39b	8.84852e-08	#N/A	#N/A	#N/A	#N/A	#N/A	#N/A	#N/A	#N/A	#N/A	#N/A	#N/A
Q9Z1P6	NADH dehydrogenase [ubiquinone] 1 alpha subcomplex subunit 7	3.59737e-07	#N/A	#N/A	#N/A	#N/A	#N/A	#N/A	#N/A	#N/A	#N/A	#N/A	#N/A
Q9Z1Q5	Chloride intracellular channel protein 1	3.78887e-09	#N/A	#N/A	#N/A	#N/A	#N/A	#N/A	#N/A	#N/A	#N/A	#N/A	#N/A
Q9Z1Q9	Valine--tRNA ligase	0.000181443	#N/A	#N/A	#N/A	#N/A	#N/A	#N/A	#N/A	#N/A	#N/A	#N/A	#N/A
Q9Z1T2	Thrombospondin-4	5.6312e-06	#N/A	#N/A	#N/A	#N/A	#N/A	#N/A	#N/A	#N/A	#N/A	#N/A	#N/A
Q9Z204	Heterogeneous nuclear ribonucleoproteins C1/C2	1.28785e-06	#N/A	#N/A	#N/A	#N/A	#N/A	#N/A	#N/A	#N/A	#N/A	#N/A	#N/A
Q9Z2I0	Mitochondrial proton/calcium exchanger protein	4.17006e-06	#N/A	#N/A	#N/A	#N/A	#N/A	#N/A	#N/A	#N/A	#N/A	#N/A	#N/A
Q9Z2K1	Keratin, type I cytoskeletal 16	6.64222e-12	#N/A	#N/A	#N/A	#N/A	#N/A	#N/A	#N/A	#N/A	#N/A	#N/A	#N/A
Q9Z2U0	Proteasome subunit alpha type-7	0.00203781	#N/A	#N/A	#N/A	#N/A	#N/A	#N/A	#N/A	#N/A	#N/A	#N/A	#N/A
V9GWW6;V9GXX2	Muscular LMNA-interacting protein	1.52469e-06	#N/A	#N/A	#N/A	#N/A	#N/A	#N/A	#N/A	#N/A	#N/A	#N/A	#N/A
V9GXQ2	Uncharacterized protein	4.53547e-06	#N/A	#N/A	#N/A	#N/A	#N/A	#N/A	#N/A	#N/A	#N/A	#N/A	#N/A

## Sheet: type IIb WT_HET
higher abundant in HET
Accessions	Protein Name	Qvalue	Type IIb_p.anova	Type IIb_p.anova.fdr	Type IIb_p_HET_vs_WT	Type IIb_FC_HET_WT	Type IIb_FC_WT_HET
P28654	Decorin	1.6093e-07	0.0481359	0.210287	0.0028073	1.66258	0.601474
Q9CQ54	NADH dehydrogenase [ubiquinone] 1 subunit C2	3.97298e-10	0.141521	0.372718	0.0394888	2.36343	0.423114
P17665	Cytochrome c oxidase subunit 7C, mitochondrial	3.2495e-12	0.00771951	0.0901083	0.0194543	1.58501	0.630912
Q9DCS9	NADH dehydrogenase [ubiquinone] 1 beta subcomplex subunit 10	1.99533e-11	0.0975881	0.301842	0.0339371	1.53455	0.651655
P05202	Aspartate aminotransferase, mitochondrial	2.82755e-11	0.00192475	0.0511983	0.00735317	1.41284	0.707794
Q791V5	Mitochondrial carrier homolog 2	1.91071e-07	0.00882167	0.0938625	0.035634	1.17849	0.848546
A0A0N4SWG2;Q3U133	Zinc finger protein 746	1.55068e-05	0.0105086	0.0998318	6.07201e-08	1.37772	0.725837
A2AI87;A2AI88;A2AI89;A2AI91;P18826	Phosphorylase b kinase regulatory subunit;Phosphorylase b kinase regulatory subunit;Phosphorylase b kinase regulatory subunit;Phosphorylase b kinase regulatory subunit;Phosphorylase b kinase regulatory subunit alpha, skeletal muscle isoform	1.52469e-06	0.0135099	0.101296	0.00266411	1.34746	0.742136
Q9WV55	Vesicle-associated membrane protein-associated protein A	5.6742e-06	0.124062	0.340212	0.039042	1.2904	0.774954
higher abundant in WT
Accessions	Protein Name	Qvalue	Type IIb_p.anova	Type IIb_p.anova.fdr	Type IIb_p_HET_vs_WT	Type IIb_FC_HET_WT	Type IIb_FC_WT_HET
E9QP46;Q6ZWQ0	Nesprin-2	0.000368595	0.144993	0.378119	0.0423472	0.536634	1.86347
O88990	Alpha-actinin-3	1.0418e-13	0.00121108	0.0451132	0.00280882	0.796138	1.25606
P03899	NADH-ubiquinone oxidoreductase chain 3	7.43452e-07	0.00486435	0.0661421	0.00164631	0.608655	1.64297
Q9CQC7	NADH dehydrogenase [ubiquinone] 1 beta subcomplex subunit 4	4.52924e-10	0.0127743	0.101296	0.0300751	0.644749	1.55099
Q06185	ATP synthase subunit e, mitochondrial	2.53399e-12	0.000153152	0.0135794	0.0146669	0.797682	1.25363
Q8BK30	NADH dehydrogenase [ubiquinone] flavoprotein 3, mitochondrial	8.99211e-10	7.15511e-05	0.0134278	0.00968404	0.818326	1.22201
Q8BMF4	Dihydrolipoyllysine-residue acetyltransferase component of pyruvate dehydrogenase complex, mitochondrial	8.73228e-12	0.106565	0.320539	0.0415727	0.820328	1.21903
Q9D1G3	Protein-cysteine N-palmitoyltransferase HHAT-like protein	2.23409e-09	0.000100961	0.0134278	0.0128027	0.862287	1.15971
P51881	ADP/ATP translocase 2	2.17009e-11	0.127657	0.346497	0.0432966	0.50349	1.98614
Q8BGH2	Sorting and assembly machinery component 50 homolog	1.78383e-09	0.00111417	0.0451132	0	0.634229	1.57672

## Sheet: type IIb WT_HOM
higher abundant in HOM
Accessions	Protein Name	Qvalue	Type IIb_p.anova	Type IIb_p.anova.fdr	Type IIb_p_HOM_vs_WT	Type IIb_FC_HOM_WT	Type IIb_FC_WT_HOM
P70402	Myosin-binding protein H	6.63957e-10	0.0211543	0.131862	0.00390386	7.71658	0.129591
A0A0R4J166;Q9D783	Kelch-like protein 40	4.07042e-08	0.00276092	0.055559	2.14535e-08	4.23077	0.236364
P13541	Myosin-3	5.68463e-10	0.0321763	0.161489	0.00187416	2.67882	0.373298
A2AUC9	Kelch-like protein 41	5.38845e-11	0.0148859	0.104202	0.000115472	2.52537	0.395981
A2ABU4	Myomesin-3	8.99562e-11	0.0482236	0.210287	0.000536375	2.31419	0.432117
P82348	Gamma-sarcoglycan	1.47781e-06	0.0129392	0.101296	0.00314596	2.09118	0.4782
Q8VHX6	Filamin-C	3.9495e-12	0.031544	0.16136	0.0189768	1.87979	0.531975
O70548	Telethonin	7.45999e-11	0.0117063	0.101296	2.24253e-05	1.87466	0.53343
P82350	Alpha-sarcoglycan	7.28648e-08	0.0776432	0.264783	0.033869	1.74317	0.573668
Q9JK37	Myozenin-1	2.99656e-12	0.0638141	0.233977	0.0501824	1.57798	0.633721
P28654	Decorin	1.6093e-07	0.0481359	0.210287	0.0478719	1.3761	0.726689
O88990	Alpha-actinin-3	1.0418e-13	0.00121108	0.0451132	0.000460837	1.30201	0.76804
Q14BI5	Myomesin 2	1.94742e-13	0.063769	0.233977	0.0437856	1.29957	0.769484
A0A0R4J1B1;A2A6H6;A2A6I8;A2A6J0;A2A6J1;J3QP61;Q9QZ47;Z4YJU0;Z4YKE7;Z4YKF8;Z4YKG3;Z4YKG8;Z4YKH8;Z4YNB2	Troponin T, fast skeletal muscle;Troponin T, fast skeletal muscle;Troponin T, fast skeletal muscle;Troponin T, fast skeletal muscle;Troponin T, fast skeletal muscle;Troponin T, fast skeletal muscle;Troponin T, fast skeletal muscle;Troponin T, fast skeletal muscle;Troponin T, fast skeletal muscle;Troponin T, fast skeletal muscle;Troponin T, fast skeletal muscle;Troponin T, fast skeletal muscle;Tro…	6.32943e-13	0.0292751	0.16136	0.00576285	1.28989	0.775259
O70250	Phosphoglycerate mutase 2	8.07187e-08	0.0275053	0.159052	0.000328468	3.47269	0.287962
P52480	Pyruvate kinase PKM	7.58401e-12	0.00135679	0.0451132	6.45428e-09	2.76736	0.361355
P05202	Aspartate aminotransferase, mitochondrial	2.82755e-11	0.00192475	0.0511983	2.39084e-10	2.12848	0.469818
P47857	ATP-dependent 6-phosphofructokinase, muscle type	9.62837e-09	0.0592092	0.228256	0.00677825	1.89875	0.526664
P63017	Heat shock cognate 71 kDa protein	4.12678e-12	0.00129014	0.0451132	1.34024e-07	1.9239	0.519778
P62196;Q8K1K2	26S proteasome regulatory subunit 8	6.50743e-09	0.0137092	0.101296	0.000206055	1.71047	0.584636
Q9D1G3	Protein-cysteine N-palmitoyltransferase HHAT-like protein	2.23409e-09	0.000100961	0.0134278	6.21725e-15	1.50366	0.665044
Q5SVJ0	Calcium/calmodulin-dependent protein kinase II, beta, isoform CRA_b	9.33911e-08	0.0146138	0.104202	0.000153994	1.98504	0.503769
P49813	Tropomodulin-1	2.28919e-08	0.00779132	0.0901083	8.48895e-06	1.44579	0.691665
P58252	Elongation factor 2	4.92106e-11	0.0024729	0.054816	4.38583e-08	3.11786	0.320732
Q8R2Y2	Cell surface glycoprotein MUC18	0.0001999	0.0757386	0.261642	0.0158708	2.42661	0.412098
P68372	Tubulin beta-4B chain	2.11416e-10	0.00317213	0.0562524	5.09282e-08	2.34134	0.427106
P07724	Serum albumin	4.33654e-07	0.021316	0.131862	0.00760367	2.1936	0.455872
Q9WTR5	Cadherin-13	1.16898e-06	0.0935942	0.296382	0.0211866	1.89452	0.527837
Q9JJZ2	Tubulin alpha-8 chain	9.99846e-07	0.0705753	0.247014	0.0098532	1.79079	0.558414
A2AL76;A2AL77;A2AL78;Q9CR06	Aspartyl/asparaginyl beta-hydroxylase;Aspartyl/asparaginyl beta-hydroxylase (Fragment);Aspartyl/asparaginyl beta-hydroxylase;Aspartate-beta-hydroxylase, isoform CRA_a	1.38025e-09	0.00994785	0.0980047	2.52435e-05	1.64641	0.607383
A0A0N4SWG2;Q3U133	Zinc finger protein 746	1.55068e-05	0.0105086	0.0998318	1.99729e-13	1.52651	0.655091
A0A0A0MQA5;P68368	Tubulin alpha chain (Fragment);Tubulin alpha-4A chain	2.99656e-12	0.0807597	0.271925	0.030288	1.52644	0.655118
A2AI87;A2AI88;A2AI89;A2AI91;P18826	Phosphorylase b kinase regulatory subunit;Phosphorylase b kinase regulatory subunit;Phosphorylase b kinase regulatory subunit;Phosphorylase b kinase regulatory subunit;Phosphorylase b kinase regulatory subunit alpha, skeletal muscle isoform	1.52469e-06	0.0135099	0.101296	0.000102163	1.44038	0.694261
A0A1B0GT92;Q9Z1E4	Glycogen [starch] synthase;Glycogen [starch] synthase, muscle	4.33665e-08	0.0084574	0.0937362	0.0171659	1.34057	0.74595
higher abundant in WT
Accessions	Protein Name	Qvalue	Type IIb_p.anova	Type IIb_p.anova.fdr	Type IIb_p_HOM_vs_WT	Type IIb_FC_HOM_WT	Type IIb_FC_WT_HOM
F8VQJ3	Laminin subunit gamma-1	2.98381e-10	0.0960092	0.300452	0.0207569	0.0972777	10.2798
Q8BMK4	Cytoskeleton-associated protein 4	3.88342e-07	0.0110573	0.101296	2.12886e-06	0.172032	5.81287
F6ULR7	Myosin regulatory light chain 2, skeletal muscle isoform (Fragment)	7.10115e-08	0.0647785	0.233977	0.0251585	0.484688	2.06318
Q04857	Collagen alpha-1(VI) chain	2.16176e-10	0.0555489	0.223068	0.00665979	0.556663	1.79642
Q60675	Laminin subunit alpha-2	3.0091e-08	0.039359	0.186955	0.00216179	0.668051	1.49689
Q9CPP6	NADH dehydrogenase [ubiquinone] 1 alpha subcomplex subunit 5	1.5771e-07	0.00436333	0.0661421	2.65549e-05	0.169393	5.90344
Q8BK30	NADH dehydrogenase [ubiquinone] flavoprotein 3, mitochondrial	8.99211e-10	7.15511e-05	0.0134278	0	0.330918	3.0219
Q9D0M3	Cytochrome c1, heme protein, mitochondrial	3.83143e-12	0.0531165	0.220766	0.0109744	0.330989	3.02124
Q99LC3	NADH dehydrogenase [ubiquinone] 1 alpha subcomplex subunit 10, mitochondrial	7.22944e-10	0.00163719	0.0483882	6.09512e-14	0.358924	2.78611
Q8K3J1	NADH dehydrogenase [ubiquinone] iron-sulfur protein 8, mitochondrial	9.98213e-10	0.0650913	0.233977	0.00823268	0.384406	2.60142
P48771	Cytochrome c oxidase subunit 7A2, mitochondrial	3.64548e-10	0.000758056	0.0451132	2.08502e-11	0.426459	2.34489
Q06185	ATP synthase subunit e, mitochondrial	2.53399e-12	0.000153152	0.0135794	0	0.445854	2.24289
P03899	NADH-ubiquinone oxidoreductase chain 3	7.43452e-07	0.00486435	0.0661421	3.13916e-07	0.468758	2.1333
Q9CQC7	NADH dehydrogenase [ubiquinone] 1 beta subcomplex subunit 4	4.52924e-10	0.0127743	0.101296	3.41901e-05	0.473356	2.11257
Q9CQ91	NADH dehydrogenase [ubiquinone] 1 alpha subcomplex subunit 3	6.93534e-11	0.0166436	0.11068	0.00922447	0.507564	1.9702
P17665	Cytochrome c oxidase subunit 7C, mitochondrial	3.2495e-12	0.00771951	0.0901083	0.00625173	0.53463	1.87045
Q9CQB4;Q9D855	Cytochrome b-c1 complex subunit 7	4.54015e-09	0.102652	0.313856	0.0113447	0.565888	1.76714
P12787	Cytochrome c oxidase subunit 5A, mitochondrial	1.2066e-10	0.0184252	0.119539	0.000201008	0.579909	1.72441
Q9CQ75	NADH dehydrogenase [ubiquinone] 1 alpha subcomplex subunit 2	6.7278e-09	0.00212144	0.0513002	9.16859e-09	0.59026	1.69417
Q9WUM5	Succinate--CoA ligase [ADP/GDP-forming] subunit alpha, mitochondrial	1.67969e-06	0.0273151	0.159052	0.00903728	0.599555	1.6679
Q8R1I1	Cytochrome b-c1 complex subunit 9	6.00696e-09	0.0132733	0.101296	0.000424207	0.606975	1.64751
P03888	NADH-ubiquinone oxidoreductase chain 1	2.54758e-07	0.0406896	0.189885	0.0130838	0.625871	1.59777
Q9CR68	Cytochrome b-c1 complex subunit Rieske, mitochondrial	2.23062e-11	0.0333487	0.164273	0.0210688	0.631554	1.5834
P19783	Cytochrome c oxidase subunit 4 isoform 1, mitochondrial	2.35754e-12	0.138386	0.368106	0.047443	0.653313	1.53066
A0A0N4SVQ1;Q62425	Cytochrome c oxidase subunit NDUFA4	8.89413e-11	0.054912	0.223068	0.0103391	0.748026	1.33685
P70404	Isocitrate dehydrogenase [NAD] subunit gamma 1, mitochondrial	4.51055e-06	0.0299425	0.16136	0.0239952	0.520501	1.92122
Q8BKZ9	Pyruvate dehydrogenase protein X component, mitochondrial	9.43129e-07	0.00466767	0.0661421	4.47883e-06	0.455332	2.1962
Q9Z2Z6	Mitochondrial carnitine/acylcarnitine carrier protein	4.52692e-08	0.00367364	0.0610742	4.13283e-07	0.52367	1.9096
Q9D023	Mitochondrial pyruvate carrier 2	7.05527e-09	0.00292416	0.055559	9.55072e-09	0.53467	1.87031
Q791V5	Mitochondrial carrier homolog 2	1.91071e-07	0.00882167	0.0938625	0.00557577	0.831073	1.20326
Q99M87	DnaJ homolog subfamily A member 3, mitochondrial	0.00054445	0.0588226	0.228256	0.00373561	0.705231	1.41797
Q6NZM9	Histone deacetylase 4	9.13792e-07	0.0921682	0.295383	0.0327758	0.31317	3.19315
Q4VAE3	Transmembrane protein 65	1.99517e-09	0.0451725	0.206142	0.00294544	0.290862	3.43805
Q7M729	Sodium channel subunit beta-4	0.000247525	0.00497309	0.0661421	6.17239e-06	0.308807	3.23827
Q60932	Voltage-dependent anion-selective channel protein 1	2.60927e-12	0.0154684	0.105503	6.32589e-05	0.57696	1.73322
P35979	60S ribosomal protein L12	2.87009e-11	0.107248	0.320539	0.0440919	0.719658	1.38955
Q4LDD4	Arf-GAP with Rho-GAP domain, ANK repeat and PH domain-containing protein 1	8.12745e-10	0.00935409	0.0956995	2.97939e-05	0.228355	4.37916
Q02013	Aquaporin-1	5.27573e-08	0.0252002	0.152347	0.00338007	0.351471	2.84518
A0A1C7ZMY0;A0A1D5RLB6;O55040	Neuromedin-U receptor 1	1.40002e-05	0.030378	0.16136	0.00171857	0.441502	2.265
Q8C494	Proline-rich protein 33	0.000425674	0.0293147	0.16136	0.0073102	0.442767	2.25852
Q62087	Serum paraoxonase/lactonase 3	4.18504e-06	0.0457232	0.206142	0.00230142	0.543163	1.84107
Q91YQ5	Dolichyl-diphosphooligosaccharide--protein glycosyltransferase subunit 1	1.72818e-05	0.0518485	0.219045	0.0234722	0.575784	1.73676
Q91WS0	CDGSH iron-sulfur domain-containing protein 1	1.30403e-10	0.0886939	0.293372	0.018131	0.639496	1.56373
Q99KI3	ER membrane protein complex subunit 3	0.000992301	0.00617138	0.0781708	0.000124875	0.655421	1.52574
D9J303;E9Q8P5;F8WJI6;Q9CRA2	ENH isoform 3a;PDZ and LIM domain protein 5;PDZ and LIM domain protein 5;PDZ and LIM domain protein 5	3.41213e-07	0.0912097	0.295383	0.0164434	0.731433	1.36718
Q8BGH2	Sorting and assembly machinery component 50 homolog	1.78383e-09	0.00111417	0.0451132	3.84105e-07	0.798329	1.25262

## Sheet: type IIb HET_HOM
higher abundant in HET
Accessions	Protein Name	Qvalue	Type IIb_p.anova	Type IIb_p.anova.fdr	Type IIb_p_HET_vs_HOM	Type IIb_FC_HET_HOM	Type IIb_FC_HOM_HET
Q8BMK4	Cytoskeleton-associated protein 4	3.88342e-07	0.0110573	0.101296	0.000754657	3.44903	0.289936
F6ULR7	Myosin regulatory light chain 2, skeletal muscle isoform (Fragment)	7.10115e-08	0.0647785	0.233977	0.0267339	2.12813	0.469896
Q9CPP6	NADH dehydrogenase [ubiquinone] 1 alpha subcomplex subunit 5	1.5771e-07	0.00436333	0.0661421	8.36483e-07	6.88425	0.145259
P56382	ATP synthase subunit epsilon, mitochondrial	0.000737539	0.0893351	0.293372	0.017401	3.70287	0.270061
P0DN34	NADH dehydrogenase [ubiquinone] 1 beta subcomplex subunit 1	0.000162866	0.0123867	0.101296	2.49951e-05	3.54619	0.281993
P17665	Cytochrome c oxidase subunit 7C, mitochondrial	3.2495e-12	0.00771951	0.0901083	1.02268e-07	2.96468	0.337305
Q9D0M3	Cytochrome c1, heme protein, mitochondrial	3.83143e-12	0.0531165	0.220766	0.0293761	2.81413	0.355349
Q9CQ91	NADH dehydrogenase [ubiquinone] 1 alpha subcomplex subunit 3	6.93534e-11	0.0166436	0.11068	0.000183714	2.60127	0.384427
Q8BK30	NADH dehydrogenase [ubiquinone] flavoprotein 3, mitochondrial	8.99211e-10	7.15511e-05	0.0134278	0	2.4729	0.404384
P48771	Cytochrome c oxidase subunit 7A2, mitochondrial	3.64548e-10	0.000758056	0.0451132	1.23471e-10	2.22992	0.448447
Q99LC3	NADH dehydrogenase [ubiquinone] 1 alpha subcomplex subunit 10, mitochondrial	7.22944e-10	0.00163719	0.0483882	1.87157e-08	2.19494	0.455594
Q8BKZ9	Pyruvate dehydrogenase protein X component, mitochondrial	9.43129e-07	0.00466767	0.0661421	1.32613e-05	2.16793	0.461269
Q9CR61	NADH dehydrogenase [ubiquinone] 1 beta subcomplex subunit 7	2.87009e-11	0.0561864	0.223068	0.0057345	2.12448	0.470703
Q9WUM5	Succinate--CoA ligase [ADP/GDP-forming] subunit alpha, mitochondrial	1.67969e-06	0.0273151	0.159052	0.00164528	1.82406	0.548226
Q06185	ATP synthase subunit e, mitochondrial	2.53399e-12	0.000153152	0.0135794	1.47904e-12	1.78911	0.558936
Q9CR68	Cytochrome b-c1 complex subunit Rieske, mitochondrial	2.23062e-11	0.0333487	0.164273	0.00210605	1.7372	0.57564
P03888	NADH-ubiquinone oxidoreductase chain 1	2.54758e-07	0.0406896	0.189885	0.00706081	1.66328	0.60122
Q8R1I1	Cytochrome b-c1 complex subunit 9	6.00696e-09	0.0132733	0.101296	0.00045362	1.64973	0.606159
Q9CQ75	NADH dehydrogenase [ubiquinone] 1 alpha subcomplex subunit 2	6.7278e-09	0.00212144	0.0513002	2.2383e-06	1.55811	0.641804
P12787	Cytochrome c oxidase subunit 5A, mitochondrial	1.2066e-10	0.0184252	0.119539	0.0140999	1.4585	0.685637
A0A0N4SVQ1;Q62425	Cytochrome c oxidase subunit NDUFA4	8.89413e-11	0.054912	0.223068	0.0363724	1.27497	0.78433
P70404	Isocitrate dehydrogenase [NAD] subunit gamma 1, mitochondrial	4.51055e-06	0.0299425	0.16136	0.00126623	2.50302	0.399518
Q9D023	Mitochondrial pyruvate carrier 2	7.05527e-09	0.00292416	0.055559	2.22045e-16	2.21127	0.45223
Q9Z2Z6	Mitochondrial carnitine/acylcarnitine carrier protein	4.52692e-08	0.00367364	0.0610742	1.44122e-05	1.73454	0.576522
Q791V5	Mitochondrial carrier homolog 2	1.91071e-07	0.00882167	0.0938625	4.4409e-07	1.41803	0.705204
Q7TQ48	Sarcalumenin	6.31343e-11	0.0602777	0.229055	0.0051359	1.38854	0.720179
Q7M729	Sodium channel subunit beta-4	0.000247525	0.00497309	0.0661421	1.10948e-05	3.03451	0.329542
P01942;Q91VB8	Hemoglobin subunit alpha;Alpha globin 1	0.00125148	0.0309908	0.16136	0.00102628	7.76378	0.128803
Q4LDD4	Arf-GAP with Rho-GAP domain, ANK repeat and PH domain-containing protein 1	8.12745e-10	0.00935409	0.0956995	0.000495611	3.49085	0.286463
Q02013	Aquaporin-1	5.27573e-08	0.0252002	0.152347	0.000204984	3.32474	0.300775
E9Q9M0;Q6A078	Centrosomal protein of 290 kDa	2.42179e-06	0.117893	0.333613	0.0456939	2.79907	0.357262
Q8C494	Proline-rich protein 33	0.000425674	0.0293147	0.16136	0.00262437	2.3474	0.426004
Q62087	Serum paraoxonase/lactonase 3	4.18504e-06	0.0457232	0.206142	0.00187636	1.93848	0.515867
Q91YQ5	Dolichyl-diphosphooligosaccharide--protein glycosyltransferase subunit 1	1.72818e-05	0.0518485	0.219045	0.0117667	1.80908	0.552766
A0A1C7ZMY0;A0A1D5RLB6;O55040	Neuromedin-U receptor 1	1.40002e-05	0.030378	0.16136	0.0182006	1.808	0.553097
Q99KI3	ER membrane protein complex subunit 3	0.000992301	0.00617138	0.0781708	3.03162e-08	1.79502	0.557096
higher abundant in HOM
Accessions	Protein Name	Qvalue	Type IIb_p.anova	Type IIb_p.anova.fdr	Type IIb_p_HET_vs_HOM	Type IIb_FC_HET_HOM	Type IIb_FC_HOM_HET
P70402	Myosin-binding protein H	6.63957e-10	0.0211543	0.131862	0.000216278	0.108037	9.25613
Q91Z83	Myosin-7	1.74823e-14	0.0518791	0.219045	0.00555482	0.172573	5.79464
P82348	Gamma-sarcoglycan	1.47781e-06	0.0129392	0.101296	1.05343e-07	0.280243	3.56833
A0A0R4J166;Q9D783	Kelch-like protein 40	4.07042e-08	0.00276092	0.055559	3.64507e-05	0.331195	3.01937
O70250	Phosphoglycerate mutase 2	8.07187e-08	0.0275053	0.159052	0.00409946	0.348015	2.87344
Q8VHX6	Filamin-C	3.9495e-12	0.031544	0.16136	0.00182836	0.452395	2.21046
P13541	Myosin-3	5.68463e-10	0.0321763	0.161489	0.019192	0.48291	2.07078
P47754	F-actin-capping protein subunit alpha-2	2.78125e-11	0.0356016	0.172182	0.0014333	0.486874	2.05392
A2AUC9	Kelch-like protein 41	5.38845e-11	0.0148859	0.104202	0.00482471	0.50657	1.97406
P68372	Tubulin beta-4B chain	2.11416e-10	0.00317213	0.0562524	3.08083e-05	0.528996	1.89037
Q9JK37	Myozenin-1	2.99656e-12	0.0638141	0.233977	0.0142125	0.556687	1.79634
P82350	Alpha-sarcoglycan	7.28648e-08	0.0776432	0.264783	0.0406312	0.559602	1.78699
Q9D1G3	Protein-cysteine N-palmitoyltransferase HHAT-like protein	2.23409e-09	0.000100961	0.0134278	0	0.573459	1.74381
O88990	Alpha-actinin-3	1.0418e-13	0.00121108	0.0451132	2.00617e-12	0.611466	1.63541
O70548	Telethonin	7.45999e-11	0.0117063	0.101296	0.014541	0.675135	1.48119
Q14BI5	Myomesin 2	1.94742e-13	0.063769	0.233977	0.0157483	0.744632	1.34295
A0A0R4J1B1;A2A6H6;A2A6I8;A2A6J0;A2A6J1;J3QP61;Q9QZ47;Z4YJU0;Z4YKE7;Z4YKF8;Z4YKG3;Z4YKG8;Z4YKH8;Z4YNB2	Troponin T, fast skeletal muscle;Troponin T, fast skeletal muscle;Troponin T, fast skeletal muscle;Troponin T, fast skeletal muscle;Troponin T, fast skeletal muscle;Troponin T, fast skeletal muscle;Troponin T, fast skeletal muscle;Troponin T, fast skeletal muscle;Troponin T, fast skeletal muscle;Troponin T, fast skeletal muscle;Troponin T, fast skeletal muscle;Troponin T, fast skeletal muscle;Tro…	6.32943e-13	0.0292751	0.16136	0.00310859	0.767984	1.30211
P05202	Aspartate aminotransferase, mitochondrial	2.82755e-11	0.00192475	0.0511983	0.00141187	0.663778	1.50653
P63017	Heat shock cognate 71 kDa protein	4.12678e-12	0.00129014	0.0451132	1.2173e-10	0.451316	2.21574
P62196;Q8K1K2	26S proteasome regulatory subunit 8	6.50743e-09	0.0137092	0.101296	0.000124196	0.610137	1.63898
P43274	Histone H1.4	4.07377e-09	0.12306	0.340212	0.0302219	0.43389	2.30473
Q5SVJ0	Calcium/calmodulin-dependent protein kinase II, beta, isoform CRA_b	9.33911e-08	0.0146138	0.104202	0.00249019	0.571174	1.75078
P49813	Tropomodulin-1	2.28919e-08	0.00779132	0.0901083	0.000783	0.753567	1.32702
Q9ET78	Junctophilin-2	1.12681e-07	0.0675349	0.239524	0.0110892	0.788417	1.26836
P52480	Pyruvate kinase PKM	7.58401e-12	0.00135679	0.0451132	6.88244e-09	0.345667	2.89296
P07724	Serum albumin	4.33654e-07	0.021316	0.131862	0.000587041	0.374606	2.66947
P58252	Elongation factor 2	4.92106e-11	0.0024729	0.054816	2.12637e-06	0.38319	2.60967
A0A1B0GT92;Q9Z1E4	Glycogen [starch] synthase;Glycogen [starch] synthase, muscle	4.33665e-08	0.0084574	0.0937362	3.82604e-06	0.588819	1.69832
Q8CHS7	Dehydrogenase/reductase SDR family member 7C	1.03838e-07	0.110202	0.325357	0.0306668	0.634014	1.57725
A0A1B0GSX6	PDZ and LIM domain 3, isoform CRA_a	2.29824e-10	0.113114	0.325357	0.0304373	0.676096	1.47908
A2AL76;A2AL77;A2AL78;Q9CR06	Aspartyl/asparaginyl beta-hydroxylase;Aspartyl/asparaginyl beta-hydroxylase (Fragment);Aspartyl/asparaginyl beta-hydroxylase;Aspartate-beta-hydroxylase, isoform CRA_a	1.38025e-09	0.00994785	0.0980047	0.00159659	0.67938	1.47193
Q8BGH2	Sorting and assembly machinery component 50 homolog	1.78383e-09	0.00111417	0.0451132	1.82799e-06	0.794445	1.25874
