# Supplementary material for: Fiber Type‐Specific Proteomic Alterations in R349P Desminopathy Mice
Source: Muscle Nerve. 2025 Mar 3;71(6):1113–21. doi: 10.1002/mus.28379 (PMC12060636; doi:10.1002/mus.28379)
Supplement: Supplementary file 9 — Table S9. Quantitative comparison of protein intensities between wildtype (WT), heterozygous (HET) and homozygous (HOM) type IIx fibers, including information on protein accession, protein name, q value (protein groups), p value (ANOVA) and adjusted p values (ANOVA FDR), as well as p value (Student’s t‐tests) and fold changes (FC), of differential proteins for the respective comparison. [file MUS-71-1113-s003.xlsx]

## Sheet: all type IIx comparisons
Accessions	Protein Name	Qvalue	T2x_p.anova	T2x_p.anova.fdr	T2x_p_HET_vs_HOM	T2x_p_HET_vs_WT	T2x_p_HOM_vs_WT	T2x_FC_HET_HOM	T2x_FC_HOM_HET	T2x_FC_HET_WT	T2x_FC_WT_HET	T2x_FC_HOM_WT	T2x_FC_WT_HOM
P51881	ADP/ATP translocase 2	2.17009e-11	9.78359e-06	0.00293508	0	0.81304	0	0.0296811	33.6915	1.10382	0.905947	37.1892	0.0268895
P13542	Myosin-8	1.10808e-07	6.04708e-05	0.00907062	4.01086e-05	0	0	0.532702	1.87722	4.68753	0.213332	8.79954	0.113642
A2AUC9	Kelch-like protein 41	5.38845e-11	0.000339367	0.0339367	0	0.0821151	0	0.504295	1.98297	1.13101	0.884167	2.24275	0.445881
A0A0R4J166;Q9D783	Kelch-like protein 40	4.07042e-08	0.000513663	0.0385247	7.77156e-16	0.651849	0	0.274344	3.64506	1.14385	0.874242	4.1694	0.239843
P31001	Desmin	1.28414e-13	0.00129538	0.0777231	0	0.467769	0	13.5139	0.073998	0.795781	1.25663	0.0588863	16.9819
P62196;Q8K1K2	26S proteasome regulatory subunit 8	6.50743e-09	0.00294053	0.147027	0	4.81504e-13	2.21492e-10	0.275226	3.63338	0.532317	1.87858	1.93411	0.517033
A2AL76;A2AL77;A2AL78;Q9CR06	Aspartyl/asparaginyl beta-hydroxylase;Aspartyl/asparaginyl beta-hydroxylase (Fragment);Aspartyl/asparaginyl beta-hydroxylase;Aspartate-beta-hydroxylase, isoform CRA_a	1.38025e-09	0.00655767	0.281043	2.37666e-07	0.60293	3.38296e-05	0.432136	2.31409	0.855366	1.16909	1.97939	0.505206
Q9DCZ4	MICOS complex subunit Mic26	2.36539e-08	0.00768759	0.288285	2.98776e-07	0.369076	0.000256924	2.12885	0.469736	1.20989	0.826524	0.568327	1.75955
A2ABU4	Myomesin-3	8.99562e-11	0.011039	0.331171	8.79093e-08	0.702866	2.93671e-05	0.222688	4.49059	0.81143	1.23239	3.6438	0.274439
P62751	60S ribosomal protein L23a	5.80875e-06	0.0107043	0.331171	2.10976e-12	0.96662	1.38172e-11	1.82616	0.547597	0.983644	1.01663	0.53864	1.85653
A0A1W2P756;P62075	Mitochondrial import inner membrane translocase subunit Tim13	1.61683e-12	0.0124768	0.340277	1.34295e-05	0.598356	1.27184e-06	8.68367	0.115159	0.727977	1.37367	0.0838329	11.9285
Q8R2Y2	Cell surface glycoprotein MUC18	0.0001999	0.0143993	0.359984	0.00296219	0.0450058	1.47753e-07	0.675461	1.48047	1.29691	0.771062	1.92004	0.520822
Q8BH59	Calcium-binding mitochondrial carrier protein Aralar1	2.0499e-11	0.0178221	0.411279	2.5771e-05	0.701567	1.7044e-06	0.488821	2.04574	1.10955	0.901262	2.26986	0.440556
Q62087	Serum paraoxonase/lactonase 3	4.18504e-06	0.0209052	0.447969	4.53556e-07	0.715876	1.42913e-07	2.29899	0.434973	0.894758	1.11762	0.389195	2.5694
A0A1B0GSX6	PDZ and LIM domain 3, isoform CRA_a	2.29824e-10	0.0246604	0.493208	0.627869	0.000743057	7.44105e-05	0.865932	1.15482	1.65205	0.605308	1.90783	0.524156
Q8BWT1	3-ketoacyl-CoA thiolase, mitochondrial	2.82755e-11	0.0267961	0.502426	1.82126e-05	0.0551339	0.0175337	3.14893	0.317568	1.53873	0.649887	0.488652	2.04645
A0A0R4J016;Q32M08	tRNA-dihydrouridine synthase;tRNA-dihydrouridine(20a/20b) synthase [NAD(P)+]-like	0.00311291	0.0699483	0.627597	0.00248747	0.131649	0.232931	0.627523	1.59357	0.7672	1.30344	1.22258	0.817939
A0A0R4J1N8;D3YVJ8;Q8CEE7	Retinol dehydrogenase 13;Retinol dehydrogenase 13 (Fragment);Retinol dehydrogenase 13	6.80196e-12	0.0631197	0.627597	0.00419145	0.324639	0.138726	1.29256	0.77366	1.09501	0.913235	0.847164	1.18041
A0A140LIU4;P56392	Cytochrome c oxidase subunit 7A1, mitochondrial;Cytochrome c oxidase subunit 7A1, mitochondrial	5.71242e-11	0.0507922	0.627597	0.00449094	0.0224405	0.862754	0.670937	1.49045	0.724092	1.38104	1.07922	0.926591
A0A2I3BQP6;Q923T9	Calcium/calmodulin-dependent protein kinase type II subunit gamma	1.52268e-05	0.0732196	0.627597	1.11465e-06	0.0758688	0.00302481	0.309325	3.23285	0.660438	1.51415	2.1351	0.468363
A2AMM0	Caveolae-associated protein 4	1.30647e-05	0.06415	0.627597	0.0103097	0.941716	0.0267352	0.200068	4.9983	0.942476	1.06103	4.71078	0.212279
E9QN70;P02469	Laminin subunit beta-1	2.53982e-05	0.0609791	0.627597	0.000494015	0.979077	0.000829855	2.44805	0.408488	0.974883	1.02576	0.398228	2.51113
P00405	Cytochrome c oxidase subunit 2	6.71491e-10	0.0595448	0.627597	0.29935	0.138303	0.00414396	1.76283	0.567269	0.439929	2.27309	0.249558	4.00708
P07310	Creatine kinase M-type	1.2972e-12	0.0688422	0.627597	0.00883166	0.846981	0.0376464	0.458341	2.18178	0.858056	1.16542	1.87209	0.534162
P67778	Prohibitin	9.82911e-12	0.0420244	0.627597	0.984556	0.00068277	0.0140132	1.02569	0.974957	1.57213	0.636079	1.53276	0.652418
P70404	Isocitrate dehydrogenase [NAD] subunit gamma 1, mitochondrial	4.51055e-06	0.0597373	0.627597	0.0197928	0.00339523	0.977571	1.28011	0.781183	1.30332	0.767274	1.01813	0.982195
Q8BK30	NADH dehydrogenase [ubiquinone] flavoprotein 3, mitochondrial	8.99211e-10	0.0617899	0.627597	0.00152612	0.141455	0.180359	2.00219	0.499453	1.37871	0.725317	0.6886	1.45222
Q91WD5	NADH dehydrogenase [ubiquinone] iron-sulfur protein 2, mitochondrial	1.78383e-09	0.0640764	0.627597	0.0661335	0.371367	0.00175303	2.38918	0.418553	0.634085	1.57708	0.265398	3.76793
Q99MR8	Methylcrotonoyl-CoA carboxylase subunit alpha, mitochondrial	0.000918958	0.0721476	0.627597	0.00364451	0.871126	0.00179505	8.35297	0.119718	0.649429	1.53981	0.0777482	12.862
Q9CQ69	Cytochrome b-c1 complex subunit 8	1.70415e-08	0.0485865	0.627597	0.00858887	0.994193	0.0064024	2.52755	0.395639	0.959959	1.04171	0.379798	2.63298
Q9CR61	NADH dehydrogenase [ubiquinone] 1 beta subcomplex subunit 7	2.87009e-11	0.0676988	0.627597	0.114347	0.269104	0.00212884	1.37832	0.725523	0.779216	1.28334	0.565339	1.76885
Q9CXJ4	ATP-binding cassette sub-family B member 8, mitochondrial	6.44835e-06	0.0694784	0.627597	0.000821229	0.995022	0.00222031	3.2579	0.306946	0.979478	1.02095	0.300647	3.32616
Q9D023	Mitochondrial pyruvate carrier 2	7.05527e-09	0.0595034	0.627597	0.00102363	0.954056	0.000884515	1.72818	0.578642	1.0381	0.9633	0.600687	1.66476
Q9JIF9	Myotilin	1.83891e-12	0.0584983	0.627597	0.808269	0.0377104	0.00608326	0.896067	1.11599	1.54181	0.648589	1.72064	0.581179
Q9QZQ8	Core histone macro-H2A.1	1.50269e-10	0.0388707	0.627597	0.762694	0.00132826	0.0278766	1.15748	0.863949	1.78048	0.561646	1.53824	0.650092
A0A0R4J1B1;A2A6H6;A2A6I8;A2A6J0;A2A6J1;J3QP61;Q9QZ47;Z4YJU0;Z4YKE7;Z4YKF8;Z4YKG3;Z4YKG8;Z4YKH8;Z4YNB2	Troponin T, fast skeletal muscle;Troponin T, fast skeletal muscle;Troponin T, fast skeletal muscle;Troponin T, fast skeletal muscle;Troponin T, fast skeletal muscle;Troponin T, fast skeletal muscle;Troponin T, fast skeletal muscle;Troponin T, fast skeletal muscle;Troponin T, fast skeletal muscle;Troponin T, fast skeletal muscle;Troponin T, fast skeletal muscle;Troponin T, fast skeletal muscle;Tro…	6.32943e-13	0.0890274	0.65142	0.0797606	0.0215315	0.959553	0.685578	1.45862	0.616987	1.62078	0.899952	1.11117
A2AGN7;B7ZCF1;O88685	26S proteasome regulatory subunit 6A	2.2825e-05	0.0878617	0.65142	0.00526192	0.0309576	0.565788	0.628128	1.59203	0.736962	1.35692	1.17327	0.852321
A2AQR0;Q64521	Glycerol-3-phosphate dehydrogenase;Glycerol-3-phosphate dehydrogenase, mitochondrial	1.85393e-07	0.0880316	0.65142	0.0100156	0.820559	0.0038964	0.604263	1.65491	1.09101	0.916585	1.80552	0.553858
O54724	Caveolae-associated protein 1	3.40312e-06	0.0856084	0.65142	0.00989118	0.00813511	0.999404	0.757778	1.31965	0.756805	1.32134	0.998717	1.00128
P10493	Nidogen-1	3.76576e-11	0.0870407	0.65142	0.0369583	0.0220899	0.83689	0.516789	1.93502	0.588278	1.69988	1.13833	0.878477
Q9CQ91	NADH dehydrogenase [ubiquinone] 1 alpha subcomplex subunit 3	6.93534e-11	0.0873939	0.65142	0.838283	0.0161168	0.110067	0.932879	1.07195	0.635664	1.57316	0.681401	1.46757
Q9D2G2	Dihydrolipoyllysine-residue succinyltransferase component of 2-oxoglutarate dehydrogenase complex, mitochondrial	8.20471e-11	0.0914185	0.652989	0.0147485	0.602398	0.16072	0.772089	1.29519	0.919535	1.08751	1.19097	0.839651
P62806	Histone H4	7.00319e-14	0.0950288	0.660168	0.0684726	0.927906	0.0263169	0.700219	1.42813	1.09828	0.910516	1.56848	0.63756
Q9CR68	Cytochrome b-c1 complex subunit Rieske, mitochondrial	2.23062e-11	0.0968246	0.660168	0.118029	0.0201401	0.761448	0.771452	1.29626	0.71692	1.39486	0.929312	1.07606
A2ACH6;P82347	Delta-sarcoglycan	2.36899e-05	0.145285	0.695949	0.243223	0.0341986	0.807936	0.691229	1.4467	0.598825	1.66994	0.866319	1.15431
A2AQB2	Nebulin	1.46154e-11	0.150609	0.695949	0.284184	0.597738	0.0458282	0.821305	1.21757	1.12146	0.891692	1.36546	0.732352
D3YYZ9;D3Z233;E9PYV4;Q3UW53	Protein Niban (Fragment);Protein Niban;Protein Niban;Protein Niban	3.91851e-11	0.144146	0.695949	0.049511	0.783016	0.212695	2.32357	0.430373	1.27065	0.787	0.546852	1.82865
P07724	Serum albumin	4.33654e-07	0.111167	0.695949	1	0.0537705	0.0611267	0.92464	1.0815	2.35836	0.424024	2.55057	0.39207
P14094	Sodium/potassium-transporting ATPase subunit beta-1	7.34217e-12	0.121857	0.695949	0.120047	0.0471568	0.983951	0.63157	1.58336	0.568073	1.76034	0.899461	1.11178
P14152	Malate dehydrogenase, cytoplasmic	1.4939e-10	0.150789	0.695949	0.00840244	0.981781	0.00502562	0.427681	2.33819	1.04692	0.955181	2.4479	0.408513
P50544	Very long-chain specific acyl-CoA dehydrogenase, mitochondrial	6.48503e-12	0.133133	0.695949	0.0332322	0.145185	0.689554	1.76836	0.565495	1.44486	0.692108	0.817061	1.2239
P52480	Pyruvate kinase PKM	7.58401e-12	0.148922	0.695949	0.252199	0.729645	0.0503268	0.615966	1.62347	1.36493	0.732636	2.21593	0.451279
P62242	40S ribosomal protein S8	1.26547e-10	0.149049	0.695949	0.139599	0.797094	0.036193	1.36009	0.735244	0.90523	1.10469	0.665564	1.50248
P62631	Elongation factor 1-alpha 2	0.0019702	0.13311	0.695949	0.45127	0.0107846	0.305881	0.687346	1.45487	0.434283	2.30265	0.631826	1.58272
P82348	Gamma-sarcoglycan	1.47781e-06	0.141395	0.695949	0.0868231	0.218692	0.00147927	0.293186	3.41081	2.6047	0.383922	8.88412	0.11256
P82350	Alpha-sarcoglycan	7.28648e-08	0.146802	0.695949	0.0342985	0.779855	0.141521	0.469591	2.12951	0.847121	1.18047	1.80395	0.554338
Q14BI5	Myomesin 2	1.94742e-13	0.143607	0.695949	0.04218	0.360117	0.510883	0.679911	1.47078	0.789775	1.26618	1.16159	0.860892
Q6NZM9	Histone deacetylase 4	9.13792e-07	0.149309	0.695949	0.0345369	0.817371	0.199269	2.3348	0.428303	1.23626	0.808892	0.529494	1.8886
Q6ZQ73	Cullin-associated NEDD8-dissociated protein 2	6.49966e-07	0.122667	0.695949	0.0253686	0.194734	0.353997	0.47658	2.09829	0.698779	1.43107	1.46624	0.682017
Q9CPQ8	ATP synthase subunit g, mitochondrial	3.43219e-12	0.111904	0.695949	0.0346986	0.955691	0.0668306	2.0099	0.497537	1.03634	0.964933	0.515619	1.93942
Q9CPX8	Cytochrome b-c1 complex subunit 10	2.6946e-07	0.141608	0.695949	0.112123	0.180608	0.0015912	0.325068	3.07628	2.51692	0.397311	7.74275	0.129153
Q9CQ75	NADH dehydrogenase [ubiquinone] 1 alpha subcomplex subunit 2	6.7278e-09	0.148391	0.695949	0.0339766	0.748496	0.155878	1.52651	0.655087	1.12786	0.886634	0.738847	1.35346
Q9JLH8	Tropomodulin-4	2.80512e-10	0.142593	0.695949	0.145819	0.732178	0.0301592	0.590602	1.69319	1.26571	0.790071	2.14308	0.466618
Q9WTR5	Cadherin-13	1.16898e-06	0.149457	0.695949	0.0312236	0.537619	0.182131	0.565433	1.76856	0.837587	1.19391	1.48132	0.675073
Q9WUM5	Succinate--CoA ligase [ADP/GDP-forming] subunit alpha, mitochondrial	1.67969e-06	0.150277	0.695949	0.04453	0.973503	0.0690354	1.66453	0.600771	1.01676	0.983513	0.610842	1.63709
Q9Z1P6	NADH dehydrogenase [ubiquinone] 1 alpha subcomplex subunit 7	3.59737e-07	0.15743	0.715592	0.183617	0.373063	0.0188364	4.07264	0.245541	0.552157	1.81108	0.135577	7.37587
Q06185	ATP synthase subunit e, mitochondrial	2.53399e-12	0.163153	0.719794	0.106846	0.998689	0.118705	1.59715	0.626114	1.01339	0.986783	0.6345	1.57604
Q80U63	Mitofusin-2	0.00219667	0.163146	0.719794	0.0216633	0.500516	0.332005	2.75977	0.362349	1.61891	0.617699	0.586612	1.7047
F6XWD4;Q3UMT1	Protein phosphatase 1 regulatory subunit 12C (Fragment);Protein phosphatase 1 regulatory subunit 12C	0.00769534	0.175482	0.721256	0.37348	0.421216	0.0510541	0.579005	1.7271	1.67343	0.597575	2.89018	0.345999
P03888	NADH-ubiquinone oxidoreductase chain 1	2.54758e-07	0.184085	0.721256	0.0568037	0.49001	0.299621	4.18856	0.238745	1.57337	0.635577	0.375636	2.66215
P05202	Aspartate aminotransferase, mitochondrial	2.82755e-11	0.181344	0.721256	0.247026	0.857158	0.0848016	0.716218	1.39622	1.17704	0.849589	1.64341	0.608491
P43274	Histone H1.4	4.07377e-09	0.169147	0.721256	0.906646	0.0805787	0.195564	1.08263	0.923677	2.04248	0.489601	1.88659	0.530056
P62754	40S ribosomal protein S6	3.60459e-10	0.182588	0.721256	0.0987395	0.939043	0.197684	1.47758	0.676781	1.05843	0.944794	0.716326	1.39601
Q7M729	Sodium channel subunit beta-4	0.000247525	0.172984	0.721256	0.267624	0.486534	0.0481809	2.12872	0.469766	0.744893	1.34247	0.349925	2.85775
Q80XN0	D-beta-hydroxybutyrate dehydrogenase, mitochondrial	1.99533e-11	0.170218	0.721256	0.0474279	0.861867	0.116591	4.03362	0.247916	1.24678	0.802065	0.309097	3.23523
Q8BXZ1	Protein disulfide-isomerase TMX3	0.00596308	0.177787	0.721256	0.0288364	0.666576	0.182362	0.303456	3.29537	0.764962	1.30725	2.52084	0.396694
Q91WS0	CDGSH iron-sulfur domain-containing protein 1	1.30403e-10	0.185122	0.721256	0.397678	0.648795	0.0743152	0.788403	1.26839	1.15047	0.869213	1.45924	0.68529
P19783	Cytochrome c oxidase subunit 4 isoform 1, mitochondrial	2.35754e-12	0.192735	0.739913	0.0781629	0.606668	0.393139	0.788839	1.26769	0.909491	1.09952	1.15295	0.867341
P49813	Tropomodulin-1	2.28919e-08	0.199742	0.739913	0.0868093	0.422589	0.663749	0.628977	1.58988	0.764088	1.30875	1.21481	0.823173
P97807	Fumarate hydratase, mitochondrial	0.000102652	0.197787	0.739913	0.0368595	0.0358709	0.999928	1.76001	0.568178	1.81779	0.550119	1.03283	0.968215
Q5SX40	Myosin-1	1.74823e-14	0.199777	0.739913	0.999391	0.161466	0.151091	0.985046	1.01518	1.31994	0.757611	1.33998	0.746282
A2AKH7;Q8JZX5;Q9D1G5	Leucine-rich repeat-containing protein 57 (Fragment);Leucine rich repeat containing 57, isoform CRA_a;Leucine-rich repeat-containing protein 57	8.17496e-11	0.206464	0.755357	0.074539	0.784447	0.348497	1.9225	0.520155	1.40561	0.711437	0.731133	1.36774
Q3TMP8	Trimeric intracellular cation channel type A	3.26075e-09	0.213324	0.762063	0.147908	0.204278	0.794874	0.389607	2.56669	0.572086	1.74799	1.46837	0.681029
Q925I1	ATPase family AAA domain-containing protein 3	0.00119919	0.215918	0.762063	0.998823	0.0543619	0.0482772	0.998208	1.0018	0.753435	1.32725	0.754788	1.32488
Q9CPP6	NADH dehydrogenase [ubiquinone] 1 alpha subcomplex subunit 5	1.5771e-07	0.213866	0.762063	0.310641	0.721705	0.0806262	1.66856	0.599319	0.796054	1.2562	0.477091	2.09604
P03899	NADH-ubiquinone oxidoreductase chain 3	7.43452e-07	0.221573	0.771194	0.105001	0.547715	0.527256	1.86247	0.53692	1.32719	0.753474	0.712594	1.40332
Q9JK37	Myozenin-1	2.99656e-12	0.223646	0.771194	0.113604	0.997157	0.127222	0.661966	1.51065	0.986671	1.01351	1.49052	0.670908
A0A1Y7VLP0;P56379	RIKEN cDNA 2010107E04 gene (Fragment);6.8 kDa mitochondrial proteolipid	5.85691e-06	0.234078	0.772474	0.107341	0.96224	0.158474	2.82103	0.354481	1.07845	0.927256	0.38229	2.61582
O70548	Telethonin	7.45999e-11	0.23267	0.772474	0.193472	0.994611	0.162836	0.731886	1.36633	1.04565	0.956342	1.42871	0.699933
Q9CR62	Mitochondrial 2-oxoglutarate/malate carrier protein	1.13665e-11	0.234317	0.772474	0.211085	0.945943	0.120056	1.8441	0.542269	0.943515	1.05987	0.511639	1.9545
Z4YJF5	Myomesin-1	3.83143e-12	0.232497	0.772474	0.107073	0.941947	0.180529	0.522668	1.91326	0.916746	1.09081	1.75397	0.570134
Q6PF96;Q921G7	Electron transfer flavoprotein-ubiquinone oxidoreductase, mitochondrial;Electron transfer flavoprotein-ubiquinone oxidoreductase, mitochondrial	8.47239e-09	0.237158	0.773342	0.637617	0.0705383	0.710156	1.21785	0.821121	1.40977	0.709335	1.15759	0.863862
P21981	Protein-glutamine gamma-glutamyltransferase 2	1.43886e-08	0.243388	0.785123	0.987183	0.132644	0.140491	1.01528	0.984954	0.809086	1.23596	0.796912	1.25484
P97450	ATP synthase-coupling factor 6, mitochondrial	1.02971e-11	0.253717	0.786862	0.171509	0.975414	0.244125	1.95517	0.511463	1.16439	0.85882	0.595541	1.67914
Q78IK4	MICOS complex subunit Mic27	1.14378e-06	0.254384	0.786862	0.297988	0.864976	0.126516	1.62926	0.613777	0.794468	1.2587	0.487627	2.05075
Q8BH80;Q9QY76	Vesicle-associated membrane protein, associated protein B and C;Vesicle-associated membrane protein-associated protein B	0.000454592	0.25492	0.786862	0.129456	0.420015	0.696962	1.55324	0.643816	1.26936	0.787801	0.817232	1.22364
Q9CPU4	Microsomal glutathione S-transferase 3	2.82839e-07	0.257042	0.786862	0.205124	0.933425	0.125035	3.21799	0.310753	0.985179	1.01504	0.306148	3.2664
Q9Z2Z6	Mitochondrial carnitine/acylcarnitine carrier protein	4.52692e-08	0.255143	0.786862	0.124421	0.540244	0.449363	1.9144	0.522356	1.25733	0.795336	0.656774	1.52259
Q91Z83	Myosin-7	1.74823e-14	0.265385	0.804197	0.339747	0.880551	0.158994	0.0560065	17.8551	1.6155	0.619004	28.8448	0.0346683
E9PZ16	Basement membrane-specific heparan sulfate proteoglycan core protein	8.73783e-09	0.273598	0.818242	0.219787	0.846081	0.0689376	0.723896	1.38141	1.10934	0.901437	1.53246	0.652547
Q69ZW3	EH domain-binding protein 1	1.22043e-06	0.275475	0.818242	0.28515	0.963939	0.189292	0.828389	1.20716	1.05489	0.947967	1.27342	0.785286
Q7TQ48	Sarcalumenin	6.31343e-11	0.278933	0.820392	0.14994	0.862845	0.338296	0.780212	1.2817	0.941628	1.06199	1.20689	0.828577
G5E814;Q9D8B4	MCG5603;NADH dehydrogenase [ubiquinone] 1 alpha subcomplex subunit 11	1.21477e-09	0.297657	0.823159	0.128602	0.600546	0.399752	0.312626	3.19871	0.710922	1.40662	2.27403	0.439747
O88477	Insulin-like growth factor 2 mRNA-binding protein 1	7.22767e-11	0.283289	0.823159	0.128212	0.827341	0.369105	0.150183	6.65854	0.507296	1.97123	3.37785	0.296046
P11087	Collagen alpha-1(I) chain	2.35754e-12	0.299081	0.823159	0.297518	0.983536	0.227556	0.64234	1.55681	1.08118	0.924912	1.6832	0.594108
P61027	Ras-related protein Rab-10	1.57945e-09	0.294484	0.823159	0.122669	0.998982	0.113274	0.233668	4.27958	1.18855	0.841363	5.08649	0.196599
P62855	40S ribosomal protein S26	1.00577e-10	0.291773	0.823159	0.309918	0.20274	0.993985	3.6634	0.272971	2.30272	0.43427	0.628574	1.5909
Q99JY0	Trifunctional enzyme subunit beta, mitochondrial	1.0584e-12	0.298311	0.823159	0.919309	0.199682	0.487432	0.966089	1.0351	0.633275	1.57909	0.655504	1.52554
Q9DCS9	NADH dehydrogenase [ubiquinone] 1 beta subcomplex subunit 10	1.99533e-11	0.289978	0.823159	0.553985	0.633231	0.153366	0.791476	1.26346	1.1696	0.854993	1.47775	0.676706
P12787	Cytochrome c oxidase subunit 5A, mitochondrial	1.2066e-10	0.30738	0.830757	0.202463	0.468258	0.68831	1.68017	0.595179	1.28267	0.779624	0.763418	1.3099
P28654	Decorin	1.6093e-07	0.306267	0.830757	0.18195	0.426304	0.742132	0.570136	1.75397	0.742981	1.34593	1.30316	0.767363
E9QPX3;Q9CXZ1	NADH dehydrogenase [ubiquinone] iron-sulfur protein 4, mitochondrial;NADH dehydrogenase [ubiquinone] iron-sulfur protein 4, mitochondrial	2.39662e-10	0.321484	0.846613	0.319101	0.276594	0.997021	1.24964	0.800228	1.26167	0.792601	1.00962	0.990469
Q02013	Aquaporin-1	5.27573e-08	0.321713	0.846613	0.262824	0.399037	0.915994	1.3743	0.727641	1.22571	0.815853	0.891877	1.12123
Q02788	Collagen alpha-2(VI) chain	9.21193e-10	0.317976	0.846613	0.203214	0.488432	0.759162	0.567697	1.7615	0.678856	1.47307	1.19581	0.836255
A0A0N4SUN3;A0A0N4SVX9;A0A0N4SWG7;A0A0N4SWH3;E9PXU9;E9QL12;Q9ESD7	Dysferlin	2.06314e-05	0.412273	0.856506	0.755515	0.596746	0.212025	0.760152	1.31553	1.3289	0.752503	1.7482	0.572016
A0A1C7ZMY0;A0A1D5RLB6;O55040	Neuromedin-U receptor 1	1.40002e-05	0.368841	0.856506	0.210386	0.87578	0.457119	2.80763	0.356172	1.40727	0.710598	0.501228	1.9951
D3Z041;P41216	Long-chain-fatty-acid--CoA ligase 1	2.27778e-11	0.401523	0.856506	0.806278	0.521992	0.344561	1.1943	0.83731	0.782619	1.27776	0.655295	1.52603
G3UX26;Q60930	Voltage-dependent anion-selective channel protein 2	6.85541e-11	0.364405	0.856506	0.988462	0.316426	0.427235	0.99169	1.00838	1.26364	0.791362	1.27423	0.784786
G5E902;Q8VEM8	MCG10343, isoform CRA_b;Phosphate carrier protein, mitochondrial	2.79408e-12	0.356829	0.856506	0.999958	0.274449	0.498618	1.01639	0.983878	0.217463	4.59847	0.213957	4.67383
K3W4S6;Q9R062;V9GX26	Glycogenin;Glycogenin-1;Glycogenin (Fragment)	0.0015048	0.35185	0.856506	0.752076	0.567627	0.234454	0.776935	1.28711	1.35526	0.737864	1.74437	0.573272
M0QW57;Q3MI48	Junctional sarcoplasmic reticulum protein 1, isoform CRA_b;Junctional sarcoplasmic reticulum protein 1	2.51222e-07	0.41011	0.856506	0.918393	0.524965	0.357405	1.22446	0.816685	0.789435	1.26673	0.644719	1.55106
O70622	Reticulon-2	5.59149e-11	0.36203	0.856506	0.891859	0.456158	0.279447	1.04916	0.953142	0.84332	1.18579	0.803804	1.24409
P03911	NADH-ubiquinone oxidoreductase chain 4	2.25163e-09	0.402691	0.856506	0.429606	0.97108	0.31727	2.73461	0.365683	0.990157	1.00994	0.362084	2.76179
P08122	Collagen alpha-2(IV) chain	7.05527e-09	0.401854	0.856506	0.308145	0.618611	0.701925	0.640677	1.56085	0.798141	1.25291	1.24578	0.802711
P47754	F-actin-capping protein subunit alpha-2	2.78125e-11	0.413978	0.856506	0.326296	0.963921	0.45466	0.553559	1.80649	0.849386	1.17732	1.53441	0.651717
P48962	ADP/ATP translocase 1	3.13837e-13	0.398241	0.856506	0.304202	0.900561	0.524934	1.24486	0.803304	1.04048	0.961095	0.835821	1.19643
Q4VAE3	Transmembrane protein 65	1.99517e-09	0.413234	0.856506	0.850802	0.290888	0.856168	1.45358	0.687955	1.70692	0.58585	1.17429	0.851581
Q60675	Laminin subunit alpha-2	3.0091e-08	0.344102	0.856506	0.254915	0.524526	0.818621	0.791227	1.26386	0.830351	1.20431	1.04945	0.952883
Q61554	Fibrillin-1	6.64222e-12	0.393448	0.856506	0.298353	0.955599	0.436612	1.89052	0.528955	1.23249	0.811366	0.651932	1.5339
Q766D5	N-acetyl-beta-glucosaminyl-glycoprotein 4-beta-N-acetylgalactosaminyltransferase 1	0.0040062	0.346926	0.856506	0.743657	0.566444	0.227952	0.818551	1.22167	1.3867	0.721138	1.69409	0.590288
Q8BGH2	Sorting and assembly machinery component 50 homolog	1.78383e-09	0.370397	0.856506	0.530574	0.284344	0.999082	0.564602	1.77116	0.491371	2.03512	0.870297	1.14903
Q8BMK4	Cytoskeleton-associated protein 4	3.88342e-07	0.337003	0.856506	0.219763	0.467247	0.778915	3.25303	0.307406	2.08259	0.48017	0.640201	1.56201
Q8BMS1	Trifunctional enzyme subunit alpha, mitochondrial	6.48503e-12	0.400869	0.856506	0.288838	0.681079	0.670024	0.700364	1.42783	0.843626	1.18536	1.20455	0.830182
Q8K3J1	NADH dehydrogenase [ubiquinone] iron-sulfur protein 8, mitochondrial	9.98213e-10	0.35783	0.856506	0.2366	0.663792	0.574561	3.06934	0.325802	1.54532	0.647114	0.50347	1.98622
Q99M87	DnaJ homolog subfamily A member 3, mitochondrial	0.00054445	0.352784	0.856506	0.257259	0.98103	0.237171	1.48991	0.671181	0.982224	1.0181	0.65925	1.51688
Q99MR9	Protein phosphatase 1 regulatory subunit 3A	0.00013989	0.398218	0.856506	0.987902	0.321065	0.388163	0.961135	1.04044	1.37049	0.729665	1.42591	0.701307
Q9CQA3	Succinate dehydrogenase [ubiquinone] iron-sulfur subunit, mitochondrial	9.98071e-10	0.357493	0.856506	0.747163	0.248514	0.661911	0.915953	1.09176	0.820337	1.21901	0.89561	1.11656
Q9CQC7	NADH dehydrogenase [ubiquinone] 1 beta subcomplex subunit 4	4.52924e-10	0.355952	0.856506	0.257738	0.901613	0.462341	1.51804	0.658744	1.09921	0.909742	0.7241	1.38103
Q9D1G3	Protein-cysteine N-palmitoyltransferase HHAT-like protein	2.23409e-09	0.338993	0.856506	0.320977	0.34808	0.919573	0.736589	1.35761	0.808113	1.23745	1.0971	0.911493
Q9D786	HAUS augmin-like complex subunit 5	0.00887125	0.394541	0.856506	0.29627	0.537861	0.815533	4.74157	0.210901	2.61525	0.382373	0.551558	1.81305
Q9D880	Mitochondrial import inner membrane translocase subunit TIM50	8.89188e-09	0.39	0.856506	0.453874	0.195579	0.858198	0.688561	1.4523	0.616774	1.62134	0.895744	1.11639
Q9D8E6	60S ribosomal protein L4	1.22932e-09	0.399418	0.856506	0.649962	0.682698	0.28804	1.16242	0.860274	0.918719	1.08847	0.79035	1.26526
Q9ESJ4	NCK-interacting protein with SH3 domain	0.00669685	0.399044	0.856506	0.312956	0.988578	0.302286	0.651671	1.53452	1.07929	0.926532	1.65619	0.603795
Q9JI91	Alpha-actinin-2	9.3244e-14	0.385549	0.856506	0.930098	0.299295	0.581355	0.984543	1.0157	1.48218	0.674683	1.50545	0.664254
Q9JJW5	Myozenin-2	8.22802e-13	0.411828	0.856506	0.405925	0.877489	0.213018	0.294291	3.39799	1.28448	0.778526	4.36465	0.229113
E9Q1W3	Nebulin	6.32943e-13	0.421896	0.866909	0.285103	0.742977	0.664917	0.292163	3.42274	0.660931	1.51302	2.2622	0.442048
Q99MQ4	Asporin	3.25311e-09	0.42993	0.87148	0.84725	0.60474	0.339096	1.15918	0.862679	0.840188	1.19021	0.724813	1.37967
Q9JHU4	Cytoplasmic dynein 1 heavy chain 1	1.60057e-08	0.427203	0.87148	0.232937	0.608292	0.775389	0.707494	1.41344	0.827974	1.20777	1.17029	0.854488
Q99LC3	NADH dehydrogenase [ubiquinone] 1 alpha subcomplex subunit 10, mitochondrial	7.22944e-10	0.438626	0.88314	0.865694	0.659096	0.35048	1.07474	0.930457	0.855367	1.16909	0.795882	1.25647
Q8K2B3	Succinate dehydrogenase [ubiquinone] flavoprotein subunit, mitochondrial	8.36e-11	0.442104	0.884209	0.599441	0.812792	0.328368	0.765429	1.30646	1.09574	0.912622	1.43154	0.698547
F6ZDS4;Q7M739	Nucleoprotein TPR;Nuclear pore complex-associated intranuclear coiled-coil protein TPR	1.76948e-07	0.447821	0.889711	0.993165	0.346972	0.426428	1.27899	0.781869	5.99979	0.166672	4.69105	0.213172
Q8BKZ9	Pyruvate dehydrogenase protein X component, mitochondrial	9.43129e-07	0.454158	0.896365	0.356108	0.917151	0.566078	1.33275	0.750328	1.07438	0.930774	0.806133	1.24049
P09411	Phosphoglycerate kinase 1	6.83025e-10	0.459053	0.900105	0.831896	0.716587	0.335221	0.261216	3.82825	1.96962	0.507712	7.54019	0.132623
E9QJU4;Q8R4E4	Myozenin-3	7.70194e-08	0.484243	0.907997	0.644315	0.852969	0.391712	1.38398	0.722552	0.879007	1.13765	0.635129	1.57448
O88990	Alpha-actinin-3	1.0418e-13	0.48794	0.907997	0.434323	0.643286	0.902647	1.22254	0.817967	1.29336	0.77318	1.05792	0.945247
P38647	Stress-70 protein, mitochondrial	2.2692e-09	0.496372	0.907997	0.470306	0.594214	0.953634	2.0583	0.485839	1.51796	0.65878	0.737483	1.35596
P48678	Prelamin-A/C	2.56811e-10	0.483282	0.907997	0.845448	0.738147	0.398203	0.575515	1.73757	1.47151	0.679576	2.55685	0.391106
P56480	ATP synthase subunit beta, mitochondrial	5.80878e-12	0.494634	0.907997	0.445016	0.975851	0.564501	1.52767	0.654593	1.16903	0.855412	0.765237	1.30679
Q1XH17	Tripartite motif-containing protein 72	2.49984e-08	0.488852	0.907997	0.811689	0.610136	0.394068	0.838154	1.1931	1.38896	0.719961	1.65717	0.603438
Q6IFX2	Keratin, type I cytoskeletal 42	9.3244e-14	0.491061	0.907997	0.393477	0.90274	0.713499	0.302848	3.30199	0.599024	1.66938	1.97797	0.505569
Q6P6L5	Myosin-binding protein C, slow-type	4.26649e-11	0.468488	0.907997	0.549704	0.947304	0.382209	1.34582	0.743043	0.950017	1.05261	0.705903	1.41663
Q8BVJ7	PDZ and LIM domain 7, isoform CRA_f	4.58616e-11	0.477454	0.907997	0.806292	0.374402	0.933994	1.92719	0.51889	1.91083	0.523334	0.991507	1.00857
Q8R1I1	Cytochrome b-c1 complex subunit 9	6.00696e-09	0.496016	0.907997	0.754569	0.817627	0.410589	1.16077	0.861494	0.90424	1.1059	0.778998	1.2837
Q8R429	Sarcoplasmic/endoplasmic reticulum calcium ATPase 1	1.04952e-13	0.494302	0.907997	0.476308	0.574104	0.969084	1.27596	0.783727	1.21199	0.825087	0.949872	1.05277
A2AG06	Meiosis-specific coiled-coil domain-containing protein MEIOC	1.81187e-05	0.50328	0.915055	0.973973	0.510257	0.567595	1.11588	0.896153	0.636674	1.57066	0.570557	1.75267
A0A075B5K8;A0A075B5N0;A0A0B4J1I0;A0A0G2JDE5;A0A140T8M0;A0A140T8M9;A0A140T8N1;F6XWB2;P01631	Immunoglobulin kappa variable 1-99;Immunoglobulin kappa variable 1-35;Immunoglobulin kappa variable 1-110 (Fragment);Immunoglobulin kappa variable 1-35 (Fragment);Immunoglobulin kappa variable 1-117 (Fragment);Immunoglobulin kappa chain variable 1-122 (Fragment);Immunoglobulin kappa chain variable 1-88 (Fragment);Immunoglobulin kappa variable 1-99 (Fragment);Ig kappa chain V-II region 26-10	0.000128709	0.527999	0.921779	0.567633	0.98508	0.531147	1.19396	0.837548	0.960389	1.04124	0.804372	1.24321
A0A1B0GT92;Q9Z1E4	Glycogen [starch] synthase;Glycogen [starch] synthase, muscle	4.33665e-08	0.513571	0.921779	0.418546	0.943826	0.558554	0.744134	1.34384	0.962733	1.03871	1.29376	0.772939
O08532	Voltage-dependent calcium channel subunit alpha-2/delta-1	2.77169e-06	0.527048	0.921779	0.488297	0.66786	0.860538	0.462167	2.16372	0.724088	1.38105	1.56672	0.638275
P20801	Troponin C, skeletal muscle	4.00529e-12	0.528487	0.921779	0.999841	0.533334	0.588783	1.62564	0.615142	0.69843	1.43178	0.429634	2.32756
Q4LDD4	Arf-GAP with Rho-GAP domain, ANK repeat and PH domain-containing protein 1	8.12745e-10	0.514211	0.921779	0.941123	0.445401	0.731616	0.996568	1.00344	0.567089	1.76339	0.569042	1.75734
Q5XKE0	Myosin-binding protein C, fast-type	1.51497e-12	0.517167	0.921779	0.45568	0.933196	0.677122	1.28208	0.779983	1.05775	0.945399	0.825031	1.21208
Q80X90	Filamin-B	5.53648e-09	0.523446	0.921779	0.769584	0.370553	0.911482	1.59864	0.625533	1.89362	0.528088	1.18452	0.844221
A0A1B0GR78;A0A1B0GRA5;P70302	Stromal interaction molecule 1	2.6664e-08	0.534796	0.927391	0.836987	0.446042	0.95026	0.813481	1.22929	0.679597	1.47146	0.835419	1.197
A0A0A0MQA5;P68368	Tubulin alpha chain (Fragment);Tubulin alpha-4A chain	2.99656e-12	0.624461	0.929708	0.729287	0.973519	0.593341	0.82841	1.20713	1.01364	0.98654	1.2236	0.81726
A0A0N4SVQ1;Q62425	Cytochrome c oxidase subunit NDUFA4	8.89413e-11	0.626004	0.929708	0.982006	0.568619	0.839409	1.13835	0.878464	1.40493	0.711781	1.23418	0.810256
A0A1L1STE6;Q9D6R2	Isocitrate dehydrogenase [NAD] subunit, mitochondrial;Isocitrate dehydrogenase [NAD] subunit alpha, mitochondrial	8.0653e-09	0.575581	0.929708	0.513536	0.78069	0.918404	1.14744	0.871502	1.35515	0.737928	1.18101	0.846731
D3YX08;D3Z0I8;D3Z3Z2;D3Z7P2;Q3UBX0	Transmembrane protein 109;Transmembrane protein 109 (Fragment);Transmembrane protein 109 (Fragment);Transmembrane protein 109 (Fragment);Transmembrane protein 109	1.57803e-05	0.620203	0.929708	0.560625	0.886977	0.833504	1.16538	0.858089	1.10505	0.904939	0.948229	1.0546
D3Z3X4;Q9CQB5	CDGSH iron-sulfur domain-containing protein 2	1.29831e-06	0.60192	0.929708	0.781048	0.892655	0.529148	1.09371	0.914322	0.906513	1.10313	0.828845	1.2065
F6RDH3	Nebulin (Fragment)	0.000348038	0.620668	0.929708	0.680254	0.931178	0.540673	0.771059	1.29692	1.08484	0.921798	1.40694	0.710761
F6SVV1;P62082	40S ribosomal protein S7	1.44015e-08	0.543402	0.929708	0.827658	0.683005	0.458953	0.62929	1.58909	1.83947	0.543636	2.92308	0.342105
F6ULR7	Myosin regulatory light chain 2, skeletal muscle isoform (Fragment)	7.10115e-08	0.612027	0.929708	0.677549	0.966504	0.580291	2.45872	0.406715	1.21198	0.825099	0.492929	2.02869
O89104	Synaptophysin-like protein 2	1.66493e-08	0.552397	0.929708	0.728644	0.50182	0.999051	0.803037	1.24527	0.782997	1.27714	0.975044	1.02559
P11531	Dystrophin	6.2628e-09	0.58629	0.929708	0.889134	0.71279	0.564974	0.891639	1.12153	1.12244	0.890918	1.25885	0.794377
P47757	F-actin-capping protein subunit beta	3.1269e-08	0.57041	0.929708	0.752617	0.834913	0.493949	0.78223	1.2784	1.09152	0.916156	1.39539	0.716645
P47963	60S ribosomal protein L13	6.25787e-05	0.57833	0.929708	0.687638	0.567172	0.993801	1.37153	0.729113	1.32019	0.757464	0.962571	1.03888
P56382	ATP synthase subunit epsilon, mitochondrial	0.000737539	0.616629	0.929708	0.905439	0.733017	0.603874	0.923051	1.08336	1.78398	0.560545	1.9327	0.517412
P58774	Tropomyosin beta chain	4.26967e-12	0.593997	0.929708	0.941565	0.723005	0.564051	0.534322	1.87153	1.93581	0.51658	3.62292	0.27602
Q7TSH2	Phosphorylase b kinase regulatory subunit beta	2.86871e-07	0.566788	0.929708	0.681912	0.537526	0.999403	1.26707	0.789221	1.26582	0.790003	0.99901	1.00099
Q8VHX6	Filamin-C	3.9495e-12	0.602099	0.929708	0.988309	0.656049	0.621676	0.824356	1.21307	1.24538	0.802967	1.51073	0.66193
Q91ZJ5	UTP--glucose-1-phosphate uridylyltransferase	4.57892e-06	0.595128	0.929708	0.976272	0.663446	0.588966	0.923657	1.08265	1.29753	0.770697	1.40477	0.71186
Q9CPU2	NADH dehydrogenase [ubiquinone] 1 beta subcomplex subunit 2, mitochondrial	2.64645e-05	0.553322	0.929708	0.972299	0.544827	0.566954	1.14506	0.873318	0.759984	1.31582	0.663708	1.50669
Q9CQZ5	NADH dehydrogenase [ubiquinone] 1 alpha subcomplex subunit 6	3.97318e-10	0.541815	0.929708	0.481692	0.725659	0.902884	1.42952	0.699536	1.18093	0.846792	0.826102	1.2105
Q9CQZ6	NADH dehydrogenase [ubiquinone] 1 beta subcomplex subunit 3	7.34217e-12	0.579198	0.929708	0.550066	0.988097	0.635215	0.769533	1.29949	0.965595	1.03563	1.25478	0.796952
Q9CXS4	Centromere protein V	0.00250396	0.571481	0.929708	0.649473	0.467948	0.954756	1.29969	0.769413	1.47813	0.67653	1.13729	0.879281
Q9D051	Pyruvate dehydrogenase E1 component subunit beta, mitochondrial	1.30403e-10	0.571296	0.929708	0.553535	0.987477	0.64934	1.72124	0.580976	1.11262	0.898779	0.646406	1.54701
Q9D6K8	FUN14 domain-containing protein 2	1.00089e-05	0.614345	0.929708	0.982616	0.552573	0.842534	1.05557	0.947358	1.18794	0.841792	1.12541	0.888568
Q9DB20	ATP synthase subunit O, mitochondrial	6.71738e-13	0.62339	0.929708	0.58332	0.792744	0.856087	1.54379	0.647756	1.14659	0.872148	0.742713	1.34641
Q9DB77	Cytochrome b-c1 complex subunit 2, mitochondrial	9.8982e-12	0.6136	0.929708	0.599425	0.715729	0.961697	0.713228	1.40208	0.77569	1.28917	1.08758	0.919475
Q9DCJ5	NADH dehydrogenase [ubiquinone] 1 alpha subcomplex subunit 8	4.80462e-10	0.554354	0.929708	0.972117	0.506455	0.715976	0.898389	1.1131	0.776146	1.28842	0.863932	1.1575
Q9JK53	Prolargin	1.01127e-09	0.609178	0.929708	0.614332	0.997776	0.597652	1.37282	0.728428	1.02376	0.976787	0.745739	1.34095
Q9WV35	C->U-editing enzyme APOBEC-2	1.45478e-07	0.624782	0.929708	0.898154	0.751355	0.606187	0.738273	1.35451	1.27804	0.782451	1.73111	0.577663
Q9Z2I9	Succinate--CoA ligase [ADP-forming] subunit beta, mitochondrial	6.53835e-06	0.615994	0.929708	0.962251	0.6644	0.656689	0.956332	1.04566	1.21585	0.82247	1.27137	0.786554
P14602	Heat shock protein beta-1	5.7271e-08	0.631833	0.933744	0.573772	0.999024	0.595571	0.580253	1.72339	0.94455	1.05871	1.62782	0.614317
Q9D6U8	Protein FAM162A	0.0016619	0.635548	0.934629	0.608056	0.675218	0.963141	0.595507	1.67924	0.706511	1.41541	1.1864	0.842885
P13541	Myosin-3	5.68463e-10	0.639356	0.935643	0.774968	0.60659	0.977169	0.778637	1.2843	0.674067	1.48353	0.865701	1.15513
E9PYJ9	LIM domain-binding protein 3	4.35663e-10	0.648143	0.936626	0.989078	0.725551	0.637483	0.799372	1.25098	1.57574	0.634623	1.97122	0.5073
F7B1B6;Q60936	Atypical kinase COQ8A, mitochondrial (Fragment);Atypical kinase COQ8A, mitochondrial	1.21483e-08	0.645937	0.936626	0.999911	0.655136	0.658984	1.0173	0.98299	1.30033	0.769038	1.27821	0.782345
Q8CGK3	Lon protease homolog, mitochondrial	2.48721e-06	0.649394	0.936626	0.567362	0.767479	0.940633	0.593205	1.68576	0.656929	1.52223	1.10742	0.902997
Q8BMF4	Dihydrolipoyllysine-residue acetyltransferase component of pyruvate dehydrogenase complex, mitochondrial	8.73228e-12	0.656701	0.942633	0.595216	0.910167	0.791869	1.23084	0.812453	1.06493	0.939028	0.865206	1.15579
P61982	14-3-3 protein gamma	1.12972e-10	0.661672	0.945245	0.95203	0.791274	0.605596	0.922187	1.08438	1.1641	0.859035	1.26232	0.792192
A0A0R3P9C8;Q9DC69	NADH dehydrogenase [ubiquinone] 1 alpha subcomplex subunit 9, mitochondrial;NADH dehydrogenase [ubiquinone] 1 alpha subcomplex subunit 9, mitochondrial	7.65963e-09	0.689609	0.946257	0.964097	0.636354	0.914088	0.959641	1.04206	0.786156	1.27201	0.819219	1.22068
B0QZL1	Alpha-enolase (Fragment)	3.57361e-06	0.691207	0.946257	0.619939	0.956403	0.780108	0.732273	1.36561	0.956465	1.04552	1.30616	0.765603
G3UW82	MCG140437, isoform CRA_d	7.56848e-14	0.668074	0.946257	0.772826	0.962235	0.626702	0.590208	1.69432	0.843085	1.18612	1.42846	0.700057
P10853;P10854;Q64475;Q64478;Q64525;Q6ZWY9;Q8CBB6;Q8CGP1;Q8CGP2	Histone H2B type 1-F/J/L;Histone H2B type 1-M;Histone H2B type 1-B;Histone H2B type 1-H;Histone H2B type 2-B;Histone H2B type 1-C/E/G;Histone H2B;Histone H2B type 1-K;Histone H2B type 1-P	5.32385e-12	0.6916	0.946257	0.663157	0.811875	0.947187	0.54242	1.84359	0.919889	1.08709	1.6959	0.589658
P14148	60S ribosomal protein L7	6.04525e-08	0.699112	0.946257	0.810904	0.903895	0.638059	0.745742	1.34095	1.56242	0.640034	2.09512	0.4773
P35486	Pyruvate dehydrogenase E1 component subunit alpha, somatic form, mitochondrial	2.30978e-12	0.700539	0.946257	0.656775	0.886698	0.912829	1.35066	0.74038	1.26087	0.793103	0.933523	1.07121
P35979	60S ribosomal protein L12	2.87009e-11	0.700284	0.946257	0.866369	0.903625	0.650943	1.11405	0.897629	0.910752	1.09799	0.817518	1.22321
P60603	Reactive oxygen species modulator 1	0.00183367	0.689969	0.946257	0.687191	0.998236	0.66154	1.4893	0.671455	0.888411	1.12561	0.596527	1.67637
P99028	Cytochrome b-c1 complex subunit 6, mitochondrial	2.94334e-11	0.701678	0.946257	0.681641	0.999787	0.690439	1.98888	0.502796	1.1496	0.869867	0.578015	1.73006
Q99KI3	ER membrane protein complex subunit 3	0.000992301	0.703385	0.946257	0.985638	0.66368	0.873433	0.966726	1.03442	0.744871	1.34251	0.770509	1.29784
Q9CZ13	Cytochrome b-c1 complex subunit 1, mitochondrial	1.26629e-12	0.67946	0.946257	0.647155	0.807207	0.959386	1.19481	0.836956	1.18272	0.845506	0.989888	1.01022
Q9CZU6	Citrate synthase, mitochondrial	2.69056e-10	0.679975	0.946257	0.999723	0.662576	0.728173	1.08321	0.923178	1.89413	0.527948	1.74861	0.571881
Q9Z0U1	Tight junction protein ZO-2	2.37882e-10	0.703314	0.946257	0.883072	0.918357	0.66044	1.92938	0.518302	0.631523	1.58347	0.327319	3.05512
F7B227;O35459	Delta(3,5)-Delta(2,4)-dienoyl-CoA isomerase, mitochondrial (Fragment);Delta(3,5)-Delta(2,4)-dienoyl-CoA isomerase, mitochondrial	1.2081e-06	0.709793	0.950616	0.999115	0.71024	0.729878	1.00325	0.996765	0.855258	1.16924	0.852492	1.17303
Q9DC70	NADH dehydrogenase [ubiquinone] iron-sulfur protein 7, mitochondrial	4.44789e-10	0.714877	0.953169	0.999825	0.723496	0.781983	1.16299	0.859855	0.802353	1.24633	0.689907	1.44947
A2AKU9	ATP synthase subunit gamma	3.83143e-12	0.725491	0.963042	0.990633	0.689353	0.891223	1.27307	0.785506	1.56786	0.637813	1.23156	0.811978
E9Q616	AHNAK nucleoprotein (desmoyokin)	1.4408e-10	0.738627	0.96492	0.695086	0.970463	0.793661	0.801393	1.24783	0.996663	1.00335	1.24366	0.804077
P03903	NADH-ubiquinone oxidoreductase chain 4L	5.25855e-07	0.734345	0.96492	0.702739	0.97667	0.811701	1.28799	0.776402	1.02033	0.980077	0.792184	1.26233
P58252	Elongation factor 2	4.92106e-11	0.742988	0.96492	0.720342	0.992523	0.822568	1.11636	0.895769	1.20166	0.83218	1.07641	0.929012
Q04857	Collagen alpha-1(VI) chain	2.16176e-10	0.740903	0.96492	0.715228	0.865506	0.949234	0.795924	1.2564	0.840835	1.18929	1.05643	0.946587
Q9D6J5	NADH dehydrogenase [ubiquinone] 1 beta subcomplex subunit 8, mitochondrial	3.84281e-09	0.734311	0.96492	0.739522	0.996157	0.788592	1.0708	0.933878	1.00835	0.991721	0.941675	1.06194
Q9ET78	Junctophilin-2	1.12681e-07	0.74685	0.965754	0.81916	0.744478	0.998454	0.878734	1.138	0.868275	1.15171	0.988098	1.01205
Q61292	Laminin subunit beta-2	2.58388e-10	0.750937	0.966871	0.719033	0.901068	0.923177	0.836209	1.19587	0.895456	1.11675	1.07085	0.933837
P17665	Cytochrome c oxidase subunit 7C, mitochondrial	3.2495e-12	0.756067	0.969317	0.973499	0.857708	0.73452	1.05037	0.952046	0.845649	1.18252	0.805096	1.24209
A0A0A6YX26;P62900	60S ribosomal protein L31	8.05924e-08	0.759889	0.970072	0.857812	0.940805	0.721285	0.811371	1.23248	1.03662	0.964676	1.27761	0.78271
A0A0R4J083;P51174	Long-chain-specific acyl-CoA dehydrogenase, mitochondrial;Long-chain specific acyl-CoA dehydrogenase, mitochondrial	3.79721e-08	0.842585	0.971656	0.910719	0.97723	0.822944	0.808701	1.23655	1.10004	0.909055	1.36026	0.735153
A0A0R4J275;Q7TMF3	NADH dehydrogenase [ubiquinone] 1 alpha subcomplex subunit 12	2.69056e-10	0.871439	0.971656	0.997805	0.871321	0.919797	0.991532	1.00854	0.614787	1.62658	0.620038	1.6128
A2AI87;A2AI88;A2AI89;A2AI91;P18826	Phosphorylase b kinase regulatory subunit;Phosphorylase b kinase regulatory subunit;Phosphorylase b kinase regulatory subunit;Phosphorylase b kinase regulatory subunit;Phosphorylase b kinase regulatory subunit alpha, skeletal muscle isoform	1.52469e-06	0.807512	0.971656	0.965841	0.88039	0.807579	0.946591	1.05642	1.18004	0.847428	1.24662	0.802168
A2AL71;A2AL79;Q6P8S1	Aspartyl/asparaginyl beta-hydroxylase (Fragment);Aspartyl/asparaginyl beta-hydroxylase;Aspartyl/asparaginyl beta-hydroxylase	0.00366747	0.773376	0.971656	0.961103	0.847795	0.754482	1.15435	0.866289	0.768635	1.30101	0.66586	1.50182
A2AP32;Q3UIU2	NADH dehydrogenase [ubiquinone] 1 beta subcomplex subunit 6	5.34261e-06	0.848184	0.971656	0.8895	0.851968	0.999768	0.850731	1.17546	0.863438	1.15816	1.01494	0.985283
B7FAU9;B7FAV1;Q8BTM8	Filamin, alpha;Filamin, alpha (Fragment);Filamin-A	1.12972e-10	0.803793	0.971656	0.930013	0.899175	0.779386	0.901255	1.10956	1.1927	0.838436	1.32337	0.755645
D3YU50	Myosin-binding protein C, slow-type	2.6393e-13	0.886257	0.971656	0.977398	0.946947	0.877866	1.20692	0.828553	0.78546	1.27314	0.650795	1.53658
E9PZQ0;K3W4M2	Ryanodine receptor 1	2.2904e-10	0.780686	0.971656	0.747606	0.946453	0.896978	0.585292	1.70855	0.858494	1.16483	1.46678	0.681767
F6W2Q5;H3BK65;P42567;Q5JC28	Epidermal growth factor receptor substrate 15;Epidermal growth factor receptor substrate 15;Epidermal growth factor receptor substrate 15;Epidermal growth factor receptor pathway substrate 15 isoform B	1.68749e-05	0.881804	0.971656	0.867413	0.983598	0.917151	1.56518	0.638903	1.005	0.99503	0.642095	1.5574
J3QMG3;Q60931	Voltage-dependent anion-selective channel protein 3	8.73228e-12	0.829514	0.971656	0.886927	0.987774	0.817191	1.02818	0.972594	0.978281	1.0222	0.95147	1.051
O09165	Calsequestrin-1	7.58401e-12	0.815907	0.971656	0.891924	0.983248	0.80326	0.779693	1.28256	1.02868	0.972117	1.31934	0.757953
P00158	Cytochrome b	2.70272e-09	0.796388	0.971656	0.804653	0.866072	0.961467	0.825366	1.21158	0.852176	1.17347	1.03248	0.96854
P0DN34	NADH dehydrogenase [ubiquinone] 1 beta subcomplex subunit 1	0.000162866	0.866692	0.971656	0.930016	0.864505	0.999992	1.40759	0.710436	1.35272	0.739253	0.961019	1.04056
P0DP26;P0DP27;P0DP28;Q3UKW2	Calmodulin-1;Calmodulin-2;Calmodulin-3;Calmodulin-1	3.38931e-09	0.888048	0.971656	0.873893	0.973923	0.965688	1.78816	0.559234	1.30932	0.763757	0.732214	1.36572
P10922	Histone H1.0	5.74049e-06	0.886198	0.971656	0.87716	0.950101	0.984738	0.836261	1.1958	0.916791	1.09076	1.0963	0.912161
P14131	40S ribosomal protein S16	7.00591e-10	0.819473	0.971656	0.794421	0.965875	0.90655	0.882656	1.13294	0.952065	1.05035	1.07864	0.927096
P14733	Lamin-B1	0.000205419	0.882651	0.971656	0.867383	0.969943	0.938579	1.15729	0.864088	1.03392	0.967191	0.8934	1.11932
P20029	Endoplasmic reticulum chaperone BiP	1.75462e-11	0.838892	0.971656	0.986799	0.825129	0.92383	1.03965	0.961861	1.06888	0.935561	1.02811	0.972656
P47857	ATP-dependent 6-phosphofructokinase, muscle type	9.62837e-09	0.824824	0.971656	0.917798	0.80913	0.985389	0.78683	1.27092	0.830134	1.20462	1.05504	0.947835
P51150	Ras-related protein Rab-7a	1.25324e-09	0.807239	0.971656	0.967288	0.776631	0.97015	1.13065	0.884445	1.20405	0.830532	1.06491	0.939043
P63017	Heat shock cognate 71 kDa protein	4.12678e-12	0.788682	0.971656	0.813549	0.986696	0.766463	0.802427	1.24622	1.07692	0.928576	1.34207	0.745115
P70670	Nascent polypeptide-associated complex subunit alpha, muscle-specific form	3.55741e-08	0.883609	0.971656	0.882048	0.929794	0.98731	1.10151	0.907849	1.10317	0.906483	1.00151	0.998495
Q01853	Transitional endoplasmic reticulum ATPase	4.40545e-11	0.838448	0.971656	0.888898	0.825518	0.991058	0.937093	1.06713	1.64618	0.607467	1.75669	0.569253
Q5SX39	Myosin-4	9.3244e-14	0.828019	0.971656	0.808951	0.97675	0.902766	0.853709	1.17136	0.928158	1.0774	1.08721	0.919788
Q6P8J7	Creatine kinase S-type, mitochondrial	4.18302e-11	0.85387	0.971656	0.836487	0.980577	0.915364	1.07481	0.930401	1.15205	0.86802	1.07187	0.932953
Q6PB66	Leucine-rich PPR motif-containing protein, mitochondrial	2.30012e-05	0.859188	0.971656	0.999988	0.861372	0.885034	0.958068	1.04377	0.776896	1.28717	0.810898	1.2332
Q78IK2	Up-regulated during skeletal muscle growth protein 5	2.5611e-11	0.801413	0.971656	0.999497	0.801587	0.881382	1.06907	0.935395	0.873128	1.14531	0.81672	1.22441
Q8CGY6	Protein unc-45 homolog B	0.000916045	0.859005	0.971656	0.991298	0.841255	0.933396	1.06709	0.937125	1.19416	0.837412	1.11907	0.893597
Q8CHS7	Dehydrogenase/reductase SDR family member 7C	1.03838e-07	0.890685	0.971656	0.999819	0.896618	0.923548	0.996967	1.00304	0.906777	1.10281	0.909536	1.09946
Q91VD9	NADH-ubiquinone oxidoreductase 75 kDa subunit, mitochondrial	1.37117e-11	0.881643	0.971656	0.883967	0.92302	0.991058	0.913525	1.09466	0.882526	1.13311	0.966067	1.03512
Q99JB8	Protein kinase C and casein kinase II substrate protein 3	2.31091e-07	0.782583	0.971656	0.856951	0.789692	0.999853	0.850994	1.1751	0.844354	1.18434	0.992198	1.00786
Q99LC5	Electron transfer flavoprotein subunit alpha, mitochondrial	1.21905e-08	0.821848	0.971656	0.803013	0.920425	0.973186	1.07419	0.930932	1.0579	0.94527	0.984832	1.0154
Q9CPQ3	Mitochondrial import receptor subunit TOM22 homolog	4.08777e-06	0.789215	0.971656	0.835885	0.802473	0.999963	1.26215	0.792298	1.26765	0.788864	1.00435	0.995665
Q9CQ54	NADH dehydrogenase [ubiquinone] 1 subunit C2	3.97298e-10	0.765754	0.971656	0.985997	0.800177	0.809622	0.923369	1.08299	1.12645	0.887746	1.21993	0.819717
Q9CQQ7	ATP synthase F(0) complex subunit B1, mitochondrial	2.78125e-11	0.795116	0.971656	0.882674	0.937891	0.759271	0.854764	1.16991	1.25656	0.795821	1.47007	0.680239
Q9D0M3	Cytochrome c1, heme protein, mitochondrial	3.83143e-12	0.822989	0.971656	0.811155	0.906398	0.969978	1.3081	0.764465	1.28162	0.780263	0.979753	1.02067
Q9DCT2	NADH dehydrogenase [ubiquinone] iron-sulfur protein 3, mitochondrial	2.8499e-12	0.880874	0.971656	0.940437	0.980111	0.867271	0.974198	1.02649	1.05306	0.949617	1.08095	0.925114
Q9JJZ2	Tubulin alpha-8 chain	9.99846e-07	0.872058	0.971656	0.92585	0.966836	0.85241	0.778874	1.2839	0.955887	1.04615	1.22727	0.814818
Q9JKB3	Y-box-binding protein 3	1.271e-09	0.886275	0.971656	0.875488	0.957762	0.957627	1.23082	0.812466	1.03872	0.962724	0.843924	1.18494
Q9WV55	Vesicle-associated membrane protein-associated protein A	5.6742e-06	0.787523	0.971656	0.769383	0.901953	0.948651	1.0894	0.917933	1.03785	0.963532	0.952675	1.04968
A0A075B5P6;A0A075B6A0;P01872	Immunoglobulin heavy constant mu (Fragment);Immunoglobulin heavy constant mu (Fragment);Immunoglobulin heavy constant mu	1.55321e-08	0.938901	0.972451	0.933521	0.994004	0.975631	0.794347	1.2589	0.986222	1.01397	1.24155	0.805445
O54734	Dolichyl-diphosphooligosaccharide--protein glycosyltransferase 48 kDa subunit	3.14118e-05	0.923917	0.972451	0.993678	0.947211	0.921842	0.965181	1.03608	1.09744	0.911215	1.13703	0.879487
P14869	60S acidic ribosomal protein P0	3.38264e-11	0.938364	0.972451	0.991393	0.93185	0.979286	0.981166	1.0192	1.11107	0.900034	1.1324	0.883082
P19536;Q9D881	Cytochrome c oxidase subunit 5B, mitochondrial;Cytochrome c oxidase subunit 5B, mitochondrial	7.34217e-12	0.94976	0.972451	0.962392	0.996219	0.94395	1.21021	0.826302	1.06318	0.940571	0.878511	1.13829
P28481	Collagen alpha-1(II) chain	4.96441e-10	0.944728	0.972451	0.940196	0.974648	0.981641	1.53753	0.650393	1.32987	0.751952	0.86494	1.15615
P32848	Parvalbumin alpha	2.47335e-08	0.947986	0.972451	0.980131	0.944032	0.991973	0.99197	1.00809	1.31057	0.763029	1.32118	0.756902
P48771	Cytochrome c oxidase subunit 7A2, mitochondrial	3.64548e-10	0.917659	0.972451	0.999947	0.924317	0.941366	1.00382	0.996198	0.821401	1.21743	0.818278	1.22208
P68134	Actin, alpha skeletal muscle	1.74823e-14	0.931792	0.972451	0.963324	0.993611	0.928009	1.63594	0.611268	0.604297	1.65481	0.369388	2.70718
Q05816	Fatty acid-binding protein 5	5.22921e-12	0.902533	0.972451	0.920544	0.999735	0.911719	0.386048	2.59035	0.761976	1.31238	1.97379	0.506641
Q5SVJ0	Calcium/calmodulin-dependent protein kinase II, beta, isoform CRA_b	9.33911e-08	0.896126	0.972451	0.970291	0.883808	0.979998	0.80012	1.24981	0.897972	1.11362	1.1223	0.89103
Q60932	Voltage-dependent anion-selective channel protein 1	2.60927e-12	0.921452	0.972451	0.976512	0.912428	0.978732	1.04029	0.96127	1.10644	0.903799	1.06359	0.940214
Q791V5	Mitochondrial carrier homolog 2	1.91071e-07	0.929432	0.972451	0.943028	0.941275	0.999509	1.09416	0.913945	1.07139	0.933369	0.979189	1.02125
Q8CC35	Synaptopodin	2.89174e-09	0.911237	0.972451	0.996707	0.928653	0.924819	1.05736	0.94575	0.920236	1.08668	0.870312	1.14901
Q99KI0	Aconitate hydratase, mitochondrial	6.4259e-07	0.919586	0.972451	0.916187	0.957883	0.987894	1.22553	0.815974	1.25948	0.793978	1.0277	0.973044
Q9CQB4;Q9D855	Cytochrome b-c1 complex subunit 7	4.54015e-09	0.935026	0.972451	0.996352	0.957253	0.943719	1.02348	0.977058	0.880217	1.13608	0.860023	1.16276
Q9CR57	60S ribosomal protein L14	2.88749e-07	0.897988	0.972451	0.943438	0.896751	0.999239	0.917375	1.09007	0.887556	1.12669	0.967496	1.0336
Q9QZZ6	Dermatopontin	6.82572e-09	0.945615	0.972451	0.962663	0.949065	0.999726	0.900959	1.10993	0.882081	1.13368	0.979046	1.0214
V9GXQ2	Uncharacterized protein	4.53547e-06	0.925012	0.972451	0.998209	0.919112	0.972222	1.97498	0.506334	0.727787	1.37403	0.368504	2.71368
A0A0A6YW67;contaminant_RS27A_HUMAN;E9Q4P0;E9Q5F6;E9Q9J0;E9QNP0;P0CG49;P0CG50;P62983;P62984;Q5SX22	MCG23377, isoform CRA_b;;KxDL motif-containing protein 1 (Fragment);Polyubiquitin-C (Fragment);Ubiquitin-60S ribosomal protein L40 (Fragment);KxDL motif-containing protein 1;Polyubiquitin-B;Polyubiquitin-C;Ubiquitin-40S ribosomal protein S27a;Ubiquitin-60S ribosomal protein L40;Polyubiquitin-B (Fragment)	1.02971e-11	0.98127	0.984198	0.994539	0.979828	0.998265	0.971078	1.02978	0.901091	1.10977	0.927929	1.07767
O35129	Prohibitin-2	1.41336e-09	0.982455	0.984198	0.997311	0.991339	0.981859	0.970323	1.03058	1.03731	0.96403	1.06904	0.93542
P62274	40S ribosomal protein S29	1.31737e-08	0.984198	0.984198	0.984052	0.991069	0.996485	1.44137	0.693783	1.1761	0.85027	0.815957	1.22556
P99027	60S acidic ribosomal protein P2	3.82063e-11	0.980786	0.984198	0.989478	0.980652	0.999448	1.19711	0.835348	1.1382	0.878582	0.950791	1.05176
Q924X2	Carnitine O-palmitoyltransferase 1, muscle isoform	1.83302e-10	0.979156	0.984198	0.999982	0.981183	0.985291	1.03911	0.962362	0.998609	1.00139	0.961023	1.04056
Q9D6J6	NADH dehydrogenase [ubiquinone] flavoprotein 2, mitochondrial	3.82063e-11	0.971504	0.984198	0.976218	0.97777	0.999558	0.964884	1.03639	0.98217	1.01815	1.01792	0.9824
Q9ERS2	NADH dehydrogenase [ubiquinone] 1 alpha subcomplex subunit 13	7.74904e-12	0.975631	0.984198	0.992126	0.992902	0.973101	0.963679	1.03769	1.02762	0.973119	1.06635	0.937774
A0A075B5N9;A0A0G2JE31;P01674	Immunoglobulin kappa variable 3-7;Immunoglobulin kappa variable 3-7 (Fragment);Ig kappa chain V-III region PC 2154	1.37232e-11	#N/A	#N/A	#N/A	#N/A	#N/A	#N/A	#N/A	#N/A	#N/A	#N/A	#N/A
A0A075B5P3;A0A0A6YVP0;P01867	Immunoglobulin heavy constant gamma 2B (Fragment);Immunoglobulin heavy constant gamma 2B (Fragment);Ig gamma-2B chain C region	6.90227e-12	#N/A	#N/A	#N/A	#N/A	#N/A	#N/A	#N/A	#N/A	#N/A	#N/A	#N/A
A0A075B5T4;A0A075B5W2;A0A075B5W3;A0A075B5X3;A0A075B5X7;A0A0A6YXC3;A0A0G2JFS5;P01749	Immunoglobulin heavy variable 1-4 (Fragment);Immunoglobulin heavy variable 1-52;Immunoglobulin heavy variable 1-53 (Fragment);Immunoglobulin heavy variable 1-64 (Fragment);Immunoglobulin heavy variable 1-69;Immunoglobulin heavy variable 1-52 (Fragment);Immunoglobulin heavy variable 1-69 (Fragment);Ig heavy chain V region 3	3.90453e-06	#N/A	#N/A	#N/A	#N/A	#N/A	#N/A	#N/A	#N/A	#N/A	#N/A	#N/A
A0A087WPL5;E9QNN1	ATP-dependent RNA helicase A	1.84422e-09	#N/A	#N/A	#N/A	#N/A	#N/A	#N/A	#N/A	#N/A	#N/A	#N/A	#N/A
A0A087WR45;Q3UKG2	Proline-rich basic protein 1;Proline-rich basic protein 1 (Fragment)	3.16168e-06	#N/A	#N/A	#N/A	#N/A	#N/A	#N/A	#N/A	#N/A	#N/A	#N/A	#N/A
A0A087WR50;A0A087WS56;A0A087WSN6;B7ZNJ1;B9EHT6;Q3UHL6	Fibronectin 1, isoform CRA_d;Fibronectin;Fibronectin 1, isoform CRA_c;Fibronectin;Fibronectin;Fibronectin	0.000323243	#N/A	#N/A	#N/A	#N/A	#N/A	#N/A	#N/A	#N/A	#N/A	#N/A	#N/A
A0A0A0MQM0;P63242	Eukaryotic translation initiation factor 5A (Fragment);Eukaryotic translation initiation factor 5A-1	1.85231e-08	#N/A	#N/A	#N/A	#N/A	#N/A	#N/A	#N/A	#N/A	#N/A	#N/A	#N/A
A0A0A6YY29;Q9CXW3	Calcyclin-binding protein (Fragment);Calcyclin-binding protein	0.00396212	#N/A	#N/A	#N/A	#N/A	#N/A	#N/A	#N/A	#N/A	#N/A	#N/A	#N/A
A0A0B4J1H7;A0A0B4J1H8	Immunoglobulin kappa variable 1-135 (Fragment);Immunoglobulin kappa variable 1-133 (Fragment)	7.73045e-11	#N/A	#N/A	#N/A	#N/A	#N/A	#N/A	#N/A	#N/A	#N/A	#N/A	#N/A
A0A0G2JDI9;P55096	ATP-binding cassette sub-family D member 3	0.000373867	#N/A	#N/A	#N/A	#N/A	#N/A	#N/A	#N/A	#N/A	#N/A	#N/A	#N/A
A0A0G2JDL9;P62835	MCG10748, isoform CRA_b;Ras-related protein Rap-1A	3.74623e-05	#N/A	#N/A	#N/A	#N/A	#N/A	#N/A	#N/A	#N/A	#N/A	#N/A	#N/A
A0A0G2JEP0;Q61584	Fragile X mental retardation syndrome-related protein 1	0.00373627	#N/A	#N/A	#N/A	#N/A	#N/A	#N/A	#N/A	#N/A	#N/A	#N/A	#N/A
A0A0G2JFH2	Microtubule-associated protein (Fragment)	0.000141011	#N/A	#N/A	#N/A	#N/A	#N/A	#N/A	#N/A	#N/A	#N/A	#N/A	#N/A
A0A0G2JFK7;D3Z2F7;D3Z2F8;H7BWZ3;Q9JM76	Actin-related protein 2/3 complex subunit 3 (Fragment);Actin-related protein 2/3 complex subunit 3;Actin-related protein 2/3 complex subunit 3;Actin-related protein 2/3 complex subunit 3;Actin-related protein 2/3 complex subunit 3	2.69056e-10	#N/A	#N/A	#N/A	#N/A	#N/A	#N/A	#N/A	#N/A	#N/A	#N/A	#N/A
A0A0J9YUI1;D3Z4U3;P61087	Ubiquitin-conjugating enzyme E2 K	0.00050316	#N/A	#N/A	#N/A	#N/A	#N/A	#N/A	#N/A	#N/A	#N/A	#N/A	#N/A
A0A0J9YUS5;E9PVC5;E9PVC6;E9Q9E1;Q6NZJ6	Eukaryotic translation initiation factor 4 gamma 1	7.62264e-08	#N/A	#N/A	#N/A	#N/A	#N/A	#N/A	#N/A	#N/A	#N/A	#N/A	#N/A
A0A0N4SV32;Q3UMP4;Q9CY58	Plasminogen activator inhibitor 1 RNA-binding protein	3.14704e-06	#N/A	#N/A	#N/A	#N/A	#N/A	#N/A	#N/A	#N/A	#N/A	#N/A	#N/A
A0A0N4SV57;A0A0N4SW89;P97429	Annexin (Fragment);Annexin (Fragment);Annexin A4	1.08904e-07	#N/A	#N/A	#N/A	#N/A	#N/A	#N/A	#N/A	#N/A	#N/A	#N/A	#N/A
A0A0N4SV66;C0HKE1;C0HKE2;C0HKE3;C0HKE4;C0HKE5;C0HKE6;C0HKE7;C0HKE8;C0HKE9;Q8BFU2;Q8CGP4;Q8CGP5;Q8CGP6;Q8CGP7;Q8R1M2	Histone H2A;Histone H2A type 1-B;Histone H2A type 1-C;Histone H2A type 1-D;Histone H2A type 1-E;Histone H2A type 1-G;Histone H2A type 1-I;Histone H2A type 1-N;Histone H2A type 1-O;Histone H2A type 1-P;Histone H2A type 3;Histone H2A;Histone H2A type 1-F;Histone H2A type 1-H;Histone H2A type 1-K;Histone H2A.J	1.15122e-13	#N/A	#N/A	#N/A	#N/A	#N/A	#N/A	#N/A	#N/A	#N/A	#N/A	#N/A
A0A0N4SVE0;A0A0N4SWE9;A0A0U1RNP5;A0A0U1RNR3;Q9DCW4	Uncharacterized protein;Uncharacterized protein;Electron transfer flavoprotein subunit beta (Fragment);Electron transfer flavoprotein subunit beta (Fragment);Electron transfer flavoprotein subunit beta	0.0002231	#N/A	#N/A	#N/A	#N/A	#N/A	#N/A	#N/A	#N/A	#N/A	#N/A	#N/A
A0A0N4SWG2;Q3U133	Zinc finger protein 746	1.55068e-05	#N/A	#N/A	#N/A	#N/A	#N/A	#N/A	#N/A	#N/A	#N/A	#N/A	#N/A
A0A0R4J093;Q9DBP5	UMP-CMP kinase	4.17006e-06	#N/A	#N/A	#N/A	#N/A	#N/A	#N/A	#N/A	#N/A	#N/A	#N/A	#N/A
A0A0R4J0J1;A0A0R4J1D0;P59108;Q0VE82;Q1RLL3;Q3UYN2;Q8BLR2;Q8BT60;Q8JZW4;Q9D6C8;Q9DC53;Q9Z140	Copine-9;Copine-2;Copine-2;Copine-7;Copine-9;Copine-6;Copine-4;Copine-3;Copine-5;Copine-4;Copine-8;Copine-6	2.60078e-08	#N/A	#N/A	#N/A	#N/A	#N/A	#N/A	#N/A	#N/A	#N/A	#N/A	#N/A
A0A0R4J0K2;A2AGT5;K3W4R5;Z4YL78	Cytoskeleton-associated protein 5	0.000359659	#N/A	#N/A	#N/A	#N/A	#N/A	#N/A	#N/A	#N/A	#N/A	#N/A	#N/A
A0A0R4J194;A2A542;A2A545	Voltage-dependent L-type calcium channel subunit beta-1;Voltage-dependent L-type calcium channel subunit beta-1;Calcium channel, voltage-dependent, beta 1 subunit, isoform CRA_b	0.000846402	#N/A	#N/A	#N/A	#N/A	#N/A	#N/A	#N/A	#N/A	#N/A	#N/A	#N/A
A0A0R4J1A8;A0A0R4J1B0;A2A6I0;A2A6I3;A2A6I5;Z4YKD9	Troponin T, fast skeletal muscle;Troponin T, fast skeletal muscle;Troponin T, fast skeletal muscle;Troponin T, fast skeletal muscle;Troponin T, fast skeletal muscle;Troponin T, fast skeletal muscle	0.000625371	#N/A	#N/A	#N/A	#N/A	#N/A	#N/A	#N/A	#N/A	#N/A	#N/A	#N/A
A0A0R4J1E2;A0A0R4J1L2;E9QN08;F6ZFU0;P57776;Q80T06;Q91VK2	Elongation factor 1-delta;Elongation factor 1-delta;Elongation factor 1-delta (Fragment);Elongation factor 1-delta (Fragment);Elongation factor 1-delta;Elongation factor 1-delta;Eef1d protein	0.00196471	#N/A	#N/A	#N/A	#N/A	#N/A	#N/A	#N/A	#N/A	#N/A	#N/A	#N/A
A0A0R4J1M9;A0A0R4J1N4;A0A0R4J1Q4;E9Q7Q8;E9QNU1;F6RER8;Q8R2G4	NAD(P)(+)--arginine ADP-ribosyltransferase;NAD(P)(+)--arginine ADP-ribosyltransferase;NAD(P)(+)--arginine ADP-ribosyltransferase;NAD(P)(+)--arginine ADP-ribosyltransferase;NAD(P)(+)--arginine ADP-ribosyltransferase;NAD(P)(+)--arginine ADP-ribosyltransferase (Fragment);Ecto-ADP-ribosyltransferase 3	4.94453e-11	#N/A	#N/A	#N/A	#N/A	#N/A	#N/A	#N/A	#N/A	#N/A	#N/A	#N/A
A0A0R4J1N7;B7ZW98;D3YTV8;E9QNT8;G5E8J2;Q02357	Ankyrin-1;Ank1 protein;Ankyrin-1;Ankyrin-1;Ankyrin 1, erythroid;Ankyrin-1	0.000149841	#N/A	#N/A	#N/A	#N/A	#N/A	#N/A	#N/A	#N/A	#N/A	#N/A	#N/A
A0A0R4J1P2;P21107	Tropomyosin alpha-3 chain	2.99656e-12	#N/A	#N/A	#N/A	#N/A	#N/A	#N/A	#N/A	#N/A	#N/A	#N/A	#N/A
A0A0R4J1Y7;E9PXX7;Q91W90	Thioredoxin domain-containing protein 5	0.00102904	#N/A	#N/A	#N/A	#N/A	#N/A	#N/A	#N/A	#N/A	#N/A	#N/A	#N/A
A0A140LIG7;P17426	AP-2 complex subunit alpha-1 (Fragment);AP-2 complex subunit alpha-1	0.000141011	#N/A	#N/A	#N/A	#N/A	#N/A	#N/A	#N/A	#N/A	#N/A	#N/A	#N/A
A0A140T8T4;P51410	Uncharacterized protein;60S ribosomal protein L9	3.85756e-06	#N/A	#N/A	#N/A	#N/A	#N/A	#N/A	#N/A	#N/A	#N/A	#N/A	#N/A
A0A140T8V5;P17918	Proliferating cell nuclear antigen	0.00990965	#N/A	#N/A	#N/A	#N/A	#N/A	#N/A	#N/A	#N/A	#N/A	#N/A	#N/A
A0A1B0GQU8;P35980	60S ribosomal protein L18	7.45299e-07	#N/A	#N/A	#N/A	#N/A	#N/A	#N/A	#N/A	#N/A	#N/A	#N/A	#N/A
A0A1B0GQW6;A0A1B0GS68;A0A1B0GSF0;A0A1B0GSQ6;A0A1B0GTA1;P19253	60S ribosomal protein L13a (Fragment);Uncharacterized protein;60S ribosomal protein L13a;60S ribosomal protein L13a (Fragment);60S ribosomal protein L13a (Fragment);60S ribosomal protein L13a	3.85802e-06	#N/A	#N/A	#N/A	#N/A	#N/A	#N/A	#N/A	#N/A	#N/A	#N/A	#N/A
A0A1B0GR11;Q93092	Transaldolase	1.12767e-07	#N/A	#N/A	#N/A	#N/A	#N/A	#N/A	#N/A	#N/A	#N/A	#N/A	#N/A
A0A1B0GRR3;P62281	40S ribosomal protein S11	0.00229785	#N/A	#N/A	#N/A	#N/A	#N/A	#N/A	#N/A	#N/A	#N/A	#N/A	#N/A
A0A1B0GS91;Q8K4L2;Q8K4L3	Supervillin;Archvillin;Supervillin	0.0085919	#N/A	#N/A	#N/A	#N/A	#N/A	#N/A	#N/A	#N/A	#N/A	#N/A	#N/A
A0A1B0GSX0;P06151;Q564E2	L-lactate dehydrogenase;L-lactate dehydrogenase A chain;L-lactate dehydrogenase	3.38339e-09	#N/A	#N/A	#N/A	#N/A	#N/A	#N/A	#N/A	#N/A	#N/A	#N/A	#N/A
A0A1B0GT63;G3X9F4;Q8VD26	Transmembrane protein 143;Transmembrane protein 143, isoform CRA_a;Transmembrane protein 143	0.00305228	#N/A	#N/A	#N/A	#N/A	#N/A	#N/A	#N/A	#N/A	#N/A	#N/A	#N/A
A0A1B0GT66;F6Y6L6;F8WIR1;P18242	Uncharacterized protein (Fragment);Uncharacterized protein (Fragment);Cathepsin D;Cathepsin D	3.79158e-05	#N/A	#N/A	#N/A	#N/A	#N/A	#N/A	#N/A	#N/A	#N/A	#N/A	#N/A
A0A1C7CYV0;B1AX58;Q99K51	Plastin-3 (Fragment);Plastin-3;Plastin-3	4.73623e-05	#N/A	#N/A	#N/A	#N/A	#N/A	#N/A	#N/A	#N/A	#N/A	#N/A	#N/A
A0A1C7ZN10;B2RRE2;E9Q405;E9QAX2;K3W4L0;Q9JMH9	Unconventional myosin-XVIIIa;Myo18a protein;Unconventional myosin-XVIIIa;Unconventional myosin-XVIIIa;Unconventional myosin-XVIIIa;Unconventional myosin-XVIIIa	0.00203434	#N/A	#N/A	#N/A	#N/A	#N/A	#N/A	#N/A	#N/A	#N/A	#N/A	#N/A
A0A1D5RM85;P62717	60S ribosomal protein L18a (Fragment);60S ribosomal protein L18a	3.98224e-09	#N/A	#N/A	#N/A	#N/A	#N/A	#N/A	#N/A	#N/A	#N/A	#N/A	#N/A
A0A1L1SQ51;E9PUM4;Q71LX4	Talin-2	0.000371118	#N/A	#N/A	#N/A	#N/A	#N/A	#N/A	#N/A	#N/A	#N/A	#N/A	#N/A
A0A1L1SQA8;P62852	40S ribosomal protein S25	2.30456e-09	#N/A	#N/A	#N/A	#N/A	#N/A	#N/A	#N/A	#N/A	#N/A	#N/A	#N/A
A0A1L1SSA8;Q91XE8	Transmembrane protein 205 (Fragment);Transmembrane protein 205	0.00364595	#N/A	#N/A	#N/A	#N/A	#N/A	#N/A	#N/A	#N/A	#N/A	#N/A	#N/A
A0A1L1SV25;P57780	Alpha-actinin-4	2.68665e-13	#N/A	#N/A	#N/A	#N/A	#N/A	#N/A	#N/A	#N/A	#N/A	#N/A	#N/A
A0A1W2P6F6;A0A1W2P7Q9;Q60605	Myosin light polypeptide 6	2.35754e-12	#N/A	#N/A	#N/A	#N/A	#N/A	#N/A	#N/A	#N/A	#N/A	#N/A	#N/A
A0A1W2P6N3;A0A1W2P720;A0A1W2P869;P36536;Q99JZ4;Q9CQC9	GTP-binding protein SAR1a (Fragment);GTP-binding protein SAR1a (Fragment);GTP-binding protein SAR1a (Fragment);GTP-binding protein SAR1a;GTP-binding protein SAR1a;GTP-binding protein SAR1b	0.000112239	#N/A	#N/A	#N/A	#N/A	#N/A	#N/A	#N/A	#N/A	#N/A	#N/A	#N/A
A0A1W2P768;F8WI35;P02301;P68433;P84228;P84244	Histone H3.2;Histone H3;Histone H3.3C;Histone H3.1;Histone H3.2;Histone H3.3	4.5422e-11	#N/A	#N/A	#N/A	#N/A	#N/A	#N/A	#N/A	#N/A	#N/A	#N/A	#N/A
A0A1W2P7A1;F7AEH4;P63323;Q6ZWZ6	40S ribosomal protein S12	1.57957e-08	#N/A	#N/A	#N/A	#N/A	#N/A	#N/A	#N/A	#N/A	#N/A	#N/A	#N/A
A0A1W2P7G5;A0A1W2P7J1;E9Q3H6	Coenzyme Q10A	0.000183667	#N/A	#N/A	#N/A	#N/A	#N/A	#N/A	#N/A	#N/A	#N/A	#N/A	#N/A
A0A1W2P812;G3X971;G5E8K2;G5E8K3;G5E8K5;S4R165;S4R187;S4R1S2;S4R1X7;S4R236;S4R2C1;S4R2F5;S4R2J6;S4R2K9;S4R2S8	Ankyrin-3;Ankyrin 3, epithelial, isoform CRA_i;Ankyrin 3, epithelial, isoform CRA_l;Ankyrin 3, epithelial, isoform CRA_b;Ankyrin-3;Ankyrin-3;Ankyrin-3;Ankyrin-3;Ankyrin-3;Ankyrin-3 (Fragment);Ankyrin-3;Ankyrin-3;Ankyrin-3;Ankyrin-3 (Fragment);Ankyrin-3	0.000201897	#N/A	#N/A	#N/A	#N/A	#N/A	#N/A	#N/A	#N/A	#N/A	#N/A	#N/A
A0A1Y7VJW9;Q9WVH9	Fibulin-5	8.79322e-05	#N/A	#N/A	#N/A	#N/A	#N/A	#N/A	#N/A	#N/A	#N/A	#N/A	#N/A
A0A1Y7VKY1;F6YVP7;P62270	MCG116671;Uncharacterized protein;40S ribosomal protein S18	1.38223e-08	#N/A	#N/A	#N/A	#N/A	#N/A	#N/A	#N/A	#N/A	#N/A	#N/A	#N/A
A0A286YCG8;A0A286YCT4;A0A286YDB7;Q9CY50	Translocon-associated protein subunit alpha;Translocon-associated protein subunit alpha;Translocon-associated protein subunit alpha (Fragment);Translocon-associated protein subunit alpha	0.00865203	#N/A	#N/A	#N/A	#N/A	#N/A	#N/A	#N/A	#N/A	#N/A	#N/A	#N/A
A0A286YCI8;E9QNA7	Sorbin and SH3 domain-containing protein 1	4.00464e-05	#N/A	#N/A	#N/A	#N/A	#N/A	#N/A	#N/A	#N/A	#N/A	#N/A	#N/A
A0A286YE28;P40142	Transketolase (Fragment);Transketolase	2.81189e-08	#N/A	#N/A	#N/A	#N/A	#N/A	#N/A	#N/A	#N/A	#N/A	#N/A	#N/A
A0A286YEB7;P62849	40S ribosomal protein S24	0.00329737	#N/A	#N/A	#N/A	#N/A	#N/A	#N/A	#N/A	#N/A	#N/A	#N/A	#N/A
A0A2I3BPW0;Q9QYG0	Protein NDRG2 (Fragment);Protein NDRG2	2.82684e-05	#N/A	#N/A	#N/A	#N/A	#N/A	#N/A	#N/A	#N/A	#N/A	#N/A	#N/A
A0A2I3BQF4;P62889	60S ribosomal protein L30	1.19101e-11	#N/A	#N/A	#N/A	#N/A	#N/A	#N/A	#N/A	#N/A	#N/A	#N/A	#N/A
A0A2I3BRT4;Q8R0W0	Epiplakin	8.67419e-06	#N/A	#N/A	#N/A	#N/A	#N/A	#N/A	#N/A	#N/A	#N/A	#N/A	#N/A
A0A2R8VHF9;E9QPE7	Myosin-11	1.08174e-09	#N/A	#N/A	#N/A	#N/A	#N/A	#N/A	#N/A	#N/A	#N/A	#N/A	#N/A
A0A2R8VHP9;A0A2R8VI25;B2M1R7;Q61990	Poly(rC)-binding protein 2;Poly(RC) binding protein 2, isoform CRA_d;Poly(rC)-binding protein 2;Poly(rC)-binding protein 2	1.91449e-09	#N/A	#N/A	#N/A	#N/A	#N/A	#N/A	#N/A	#N/A	#N/A	#N/A	#N/A
A0A2R8VI07;H3BJI7;Q5I0W6;Q76I24;Q76I26;Q8C6B0;Q9D7S5	Methyltransferase-like 7A1 (Fragment);Methyltransferase hypoxia-inducible domain-containing 1;Methyltransferase-like 7A2;Methyltransferase-like 7A2;Methyltransferase hypoxia-inducible domain-containing 1;MCG20149, isoform CRA_a;MCG20149, isoform CRA_d	0.0038153	#N/A	#N/A	#N/A	#N/A	#N/A	#N/A	#N/A	#N/A	#N/A	#N/A	#N/A
A0JNY3;Q8BUV3	Gephyrin	0.000277914	#N/A	#N/A	#N/A	#N/A	#N/A	#N/A	#N/A	#N/A	#N/A	#N/A	#N/A
A2A513;P02535	Keratin, type I cytoskeletal 10;Keratin, type I cytoskeletal 10	1.19873e-09	#N/A	#N/A	#N/A	#N/A	#N/A	#N/A	#N/A	#N/A	#N/A	#N/A	#N/A
A2A547;P84099	Ribosomal protein L19;60S ribosomal protein L19	8.7615e-08	#N/A	#N/A	#N/A	#N/A	#N/A	#N/A	#N/A	#N/A	#N/A	#N/A	#N/A
A2A6F8;P62830	60S ribosomal protein L23 (Fragment);60S ribosomal protein L23	4.45241e-09	#N/A	#N/A	#N/A	#N/A	#N/A	#N/A	#N/A	#N/A	#N/A	#N/A	#N/A
A2A6Q8;P09541;Q9CZ19	Myosin light chain 4 (Fragment);Myosin light chain 4;Myosin light chain 4	9.11178e-06	#N/A	#N/A	#N/A	#N/A	#N/A	#N/A	#N/A	#N/A	#N/A	#N/A	#N/A
A2A930;A2A931;A2A933;A2A934;A2A935	PR domain zinc finger protein 16	4.12678e-12	#N/A	#N/A	#N/A	#N/A	#N/A	#N/A	#N/A	#N/A	#N/A	#N/A	#N/A
A2AAJ9	Obscurin	1.6915e-10	#N/A	#N/A	#N/A	#N/A	#N/A	#N/A	#N/A	#N/A	#N/A	#N/A	#N/A
A2AAN2;Q8BMA6	Signal recognition particle subunit SRP68	0.000422603	#N/A	#N/A	#N/A	#N/A	#N/A	#N/A	#N/A	#N/A	#N/A	#N/A	#N/A
A2ACG7;Q9DBG6	Dolichyl-diphosphooligosaccharide--protein glycosyltransferase subunit 2	0.000504328	#N/A	#N/A	#N/A	#N/A	#N/A	#N/A	#N/A	#N/A	#N/A	#N/A	#N/A
A2AEX6;A2AEX8;P97447	Four and a half LIM domains protein 1;Four and a half LIM domains 1, isoform CRA_b;Four and a half LIM domains protein 1	1.4408e-10	#N/A	#N/A	#N/A	#N/A	#N/A	#N/A	#N/A	#N/A	#N/A	#N/A	#N/A
A2AJ76	Hemicentin-2	0.000103861	#N/A	#N/A	#N/A	#N/A	#N/A	#N/A	#N/A	#N/A	#N/A	#N/A	#N/A
A2AJY2;O35206	Collagen alpha-1(XV) chain	4.59265e-07	#N/A	#N/A	#N/A	#N/A	#N/A	#N/A	#N/A	#N/A	#N/A	#N/A	#N/A
A2AKD7;Q61234	Alpha-1-syntrophin	4.21125e-05	#N/A	#N/A	#N/A	#N/A	#N/A	#N/A	#N/A	#N/A	#N/A	#N/A	#N/A
A2AL12;B2RXM2;J3QNY1;Q8BG05	Heterogeneous nuclear ribonucleoprotein A3;EG627828 protein;Uncharacterized protein;Heterogeneous nuclear ribonucleoprotein A3	1.60087e-05	#N/A	#N/A	#N/A	#N/A	#N/A	#N/A	#N/A	#N/A	#N/A	#N/A	#N/A
A2AM65;Q3TEA8;Z4YKA3;Z4YKB8	Heterochromatin protein 1-binding protein 3 (Fragment);Heterochromatin protein 1-binding protein 3;Heterochromatin protein 1-binding protein 3;Heterochromatin protein 1-binding protein 3	0.00284645	#N/A	#N/A	#N/A	#N/A	#N/A	#N/A	#N/A	#N/A	#N/A	#N/A	#N/A
A2AMQ5;Q6PBC0;Q99L43	Phosphatidate cytidylyltransferase;Cds2 protein;Phosphatidate cytidylyltransferase 2	0.00694562	#N/A	#N/A	#N/A	#N/A	#N/A	#N/A	#N/A	#N/A	#N/A	#N/A	#N/A
A2ASS6	Titin	2.12581e-13	#N/A	#N/A	#N/A	#N/A	#N/A	#N/A	#N/A	#N/A	#N/A	#N/A	#N/A
A2AT02;Q9CZ44	NSFL1 cofactor p47	0.00012558	#N/A	#N/A	#N/A	#N/A	#N/A	#N/A	#N/A	#N/A	#N/A	#N/A	#N/A
A2BE92;A2BE93;Q9EQU5	Protein SET (Fragment);Protein SET (Fragment);Protein SET	0.00157166	#N/A	#N/A	#N/A	#N/A	#N/A	#N/A	#N/A	#N/A	#N/A	#N/A	#N/A
A3KG36;G3UWD6;P97324;Q00612	Glucose-6-phosphate 1-dehydrogenase (Fragment);Glucose-6-phosphate 1-dehydrogenase;Glucose-6-phosphate 1-dehydrogenase 2;Glucose-6-phosphate 1-dehydrogenase X	3.88533e-08	#N/A	#N/A	#N/A	#N/A	#N/A	#N/A	#N/A	#N/A	#N/A	#N/A	#N/A
A6H644;Q8BG95	MCG130490;Protein phosphatase 1 regulatory subunit 12B	0.00934624	#N/A	#N/A	#N/A	#N/A	#N/A	#N/A	#N/A	#N/A	#N/A	#N/A	#N/A
A8DUK4	Beta-globin	1.20539e-10	#N/A	#N/A	#N/A	#N/A	#N/A	#N/A	#N/A	#N/A	#N/A	#N/A	#N/A
B0QZN5;P63024;P63044	Vesicle-associated membrane protein 2;Vesicle-associated membrane protein 3;Vesicle-associated membrane protein 2	0.000441955	#N/A	#N/A	#N/A	#N/A	#N/A	#N/A	#N/A	#N/A	#N/A	#N/A	#N/A
B1AR69	Myosin, heavy polypeptide 13, skeletal muscle	2.62729e-07	#N/A	#N/A	#N/A	#N/A	#N/A	#N/A	#N/A	#N/A	#N/A	#N/A	#N/A
B1ATI0;B1AV77;P47740	Aldehyde dehydrogenase;Aldehyde dehydrogenase;Fatty aldehyde dehydrogenase	0.00148315	#N/A	#N/A	#N/A	#N/A	#N/A	#N/A	#N/A	#N/A	#N/A	#N/A	#N/A
B1AU25;Q9Z0X1	Apoptosis-inducing factor 1, mitochondrial;Apoptosis-inducing factor 1, mitochondrial	7.80494e-05	#N/A	#N/A	#N/A	#N/A	#N/A	#N/A	#N/A	#N/A	#N/A	#N/A	#N/A
B2M1R6;P61979	Heterogeneous nuclear ribonucleoprotein K	5.8223e-11	#N/A	#N/A	#N/A	#N/A	#N/A	#N/A	#N/A	#N/A	#N/A	#N/A	#N/A
B2RPU8;D3Z5B1;Q9D1L0	MCG130675;Zinc finger, BED type-containing 5 (Fragment);Coiled-coil-helix-coiled-coil-helix domain-containing protein 2	0.00477186	#N/A	#N/A	#N/A	#N/A	#N/A	#N/A	#N/A	#N/A	#N/A	#N/A	#N/A
B2RQK7;Q8BWB1	Synaptopodin 2-like protein	2.82287e-09	#N/A	#N/A	#N/A	#N/A	#N/A	#N/A	#N/A	#N/A	#N/A	#N/A	#N/A
B8JJE0;D3YYF1;Q8VHN7	Adhesion G protein-coupled receptor V1;Adhesion G protein-coupled receptor V1;G-protein coupled receptor 98	1.20805e-07	#N/A	#N/A	#N/A	#N/A	#N/A	#N/A	#N/A	#N/A	#N/A	#N/A	#N/A
B8JK32;B8JK33;Q9D0E1	Heterogeneous nuclear ribonucleoprotein M	2.98381e-10	#N/A	#N/A	#N/A	#N/A	#N/A	#N/A	#N/A	#N/A	#N/A	#N/A	#N/A
D3YTS1;D3YWT0;D3Z569;Q9R0P6	Signal peptidase complex catalytic subunit SEC11;Signal peptidase complex catalytic subunit SEC11;Signal peptidase complex catalytic subunit SEC11;Signal peptidase complex catalytic subunit SEC11A	0.00238986	#N/A	#N/A	#N/A	#N/A	#N/A	#N/A	#N/A	#N/A	#N/A	#N/A	#N/A
D3YU22;Q3UH68	LIM and calponin homology domains-containing protein 1	0.000565947	#N/A	#N/A	#N/A	#N/A	#N/A	#N/A	#N/A	#N/A	#N/A	#N/A	#N/A
D3YUG3;D3YUT3;D3Z5R8;D3Z722;Q9CZX8	40S ribosomal protein S19 (Fragment);40S ribosomal protein S19 (Fragment);40S ribosomal protein S19 (Fragment);40S ribosomal protein S19;40S ribosomal protein S19	0.00279656	#N/A	#N/A	#N/A	#N/A	#N/A	#N/A	#N/A	#N/A	#N/A	#N/A	#N/A
D3YUM1;Q91YT0	NADH dehydrogenase [ubiquinone] flavoprotein 1, mitochondrial;NADH dehydrogenase [ubiquinone] flavoprotein 1, mitochondrial	5.60561e-10	#N/A	#N/A	#N/A	#N/A	#N/A	#N/A	#N/A	#N/A	#N/A	#N/A	#N/A
D3YUN3;F6QC77;Q9WUZ5	Troponin I, slow skeletal muscle;Troponin I, slow skeletal muscle (Fragment);Troponin I, slow skeletal muscle	3.30156e-12	#N/A	#N/A	#N/A	#N/A	#N/A	#N/A	#N/A	#N/A	#N/A	#N/A	#N/A
D3YV69	Ras-related protein Rab-6A	1.65389e-05	#N/A	#N/A	#N/A	#N/A	#N/A	#N/A	#N/A	#N/A	#N/A	#N/A	#N/A
D3YVB4;D3Z712;F8WJ41;P62245	40S ribosomal protein S15a (Fragment);40S ribosomal protein S15a (Fragment);40S ribosomal protein S15a (Fragment);40S ribosomal protein S15a	9.61142e-07	#N/A	#N/A	#N/A	#N/A	#N/A	#N/A	#N/A	#N/A	#N/A	#N/A	#N/A
D3YVC1;D3YWJ3;P25444	40S ribosomal protein S2 (Fragment);40S ribosomal protein S2;40S ribosomal protein S2	4.28525e-10	#N/A	#N/A	#N/A	#N/A	#N/A	#N/A	#N/A	#N/A	#N/A	#N/A	#N/A
D3YVW0;F7C846;G3XA66;P47802	Metaxin-1;Metaxin-1;Metaxin-1 (Fragment);Metaxin-1	0.00865203	#N/A	#N/A	#N/A	#N/A	#N/A	#N/A	#N/A	#N/A	#N/A	#N/A	#N/A
D3YW97;H7BWZ1;P61961	Ubiquitin-fold modifier 1	9.18988e-05	#N/A	#N/A	#N/A	#N/A	#N/A	#N/A	#N/A	#N/A	#N/A	#N/A	#N/A
D3YWF6;Q7TQI3	Ubiquitin thioesterase OTUB1	0.00137303	#N/A	#N/A	#N/A	#N/A	#N/A	#N/A	#N/A	#N/A	#N/A	#N/A	#N/A
D3YXG2;Q9D997;Q9QZ08	N-acetyl-D-glucosamine kinase	0.00137539	#N/A	#N/A	#N/A	#N/A	#N/A	#N/A	#N/A	#N/A	#N/A	#N/A	#N/A
D3YYM6;D3Z1S8;Q91V55	40S ribosomal protein S5 (Fragment);40S ribosomal protein S5 (Fragment);40S ribosomal protein S5	5.63667e-07	#N/A	#N/A	#N/A	#N/A	#N/A	#N/A	#N/A	#N/A	#N/A	#N/A	#N/A
D3YYV8;P47962	60S ribosomal protein L5 (Fragment);60S ribosomal protein L5	1.8569e-09	#N/A	#N/A	#N/A	#N/A	#N/A	#N/A	#N/A	#N/A	#N/A	#N/A	#N/A
D3Z0Y2;O08709;Q6GT24	Peroxiredoxin-6	0.00242077	#N/A	#N/A	#N/A	#N/A	#N/A	#N/A	#N/A	#N/A	#N/A	#N/A	#N/A
D3Z158;Q8BML9	Glutamine--tRNA ligase	7.8034e-05	#N/A	#N/A	#N/A	#N/A	#N/A	#N/A	#N/A	#N/A	#N/A	#N/A	#N/A
D3Z1M1;E9QKR0;P62880	Guanine nucleotide-binding protein G(I)/G(S)/G(T) subunit beta-2 (Fragment);Guanine nucleotide-binding protein G(I)/G(S)/G(T) subunit beta-2;Guanine nucleotide-binding protein G(I)/G(S)/G(T) subunit beta-2	0.000232258	#N/A	#N/A	#N/A	#N/A	#N/A	#N/A	#N/A	#N/A	#N/A	#N/A	#N/A
D3Z2H2;D3Z2H7;D3Z7H6;E9Q8Z4;E9Q8Z5;E9Q8Z6;E9Q8Z8;E9Q8Z9;E9Q901;E9Q903;E9Q904;E9Q905;E9Q906;E9Q907;E9Q986;G3X9V2;P30999	Catenin delta-1;Catenin delta-1;Catenin delta-1;Catenin delta-1;Catenin delta-1;Catenin delta-1;Catenin delta-1;Catenin delta-1;Catenin delta-1;Catenin delta-1;Catenin delta-1;Catenin delta-1;Catenin delta-1;Catenin delta-1;Catenin delta-1;Catenin (Cadherin associated protein), delta 1, isoform CRA_a;Catenin delta-1	0.000704827	#N/A	#N/A	#N/A	#N/A	#N/A	#N/A	#N/A	#N/A	#N/A	#N/A	#N/A
D3Z2Z1;F8WIA1;Q922J3	CAP-Gly domain-containing linker protein 1	0.00655504	#N/A	#N/A	#N/A	#N/A	#N/A	#N/A	#N/A	#N/A	#N/A	#N/A	#N/A
D3Z3L7;D3Z4D7;F8WJ99;Q9QZJ6	Microfibrillar-associated protein 5 (Fragment);Microfibrillar-associated protein 5;Microfibrillar-associated protein 5;Microfibrillar-associated protein 5	0.000631068	#N/A	#N/A	#N/A	#N/A	#N/A	#N/A	#N/A	#N/A	#N/A	#N/A	#N/A
D3Z3S1;Q9WUQ2	Prolactin regulatory element binding, isoform CRA_b;Prolactin regulatory element-binding protein	0.00503491	#N/A	#N/A	#N/A	#N/A	#N/A	#N/A	#N/A	#N/A	#N/A	#N/A	#N/A
D3Z7C6;Q9R0Q7	Prostaglandin E synthase 3	0.000196275	#N/A	#N/A	#N/A	#N/A	#N/A	#N/A	#N/A	#N/A	#N/A	#N/A	#N/A
D3Z7H8	Cartilage intermediate layer protein 2	0.000434173	#N/A	#N/A	#N/A	#N/A	#N/A	#N/A	#N/A	#N/A	#N/A	#N/A	#N/A
D3Z7V3;F6UV57;F6YCM8;F8WIH0;H7BX64;Q3URD3	Sarcolemmal membrane-associated protein;Sarcolemmal membrane-associated protein (Fragment);Sarcolemmal membrane-associated protein (Fragment);Sarcolemmal membrane-associated protein (Fragment);Sarcolemmal membrane-associated protein;Sarcolemmal membrane-associated protein	1.47299e-05	#N/A	#N/A	#N/A	#N/A	#N/A	#N/A	#N/A	#N/A	#N/A	#N/A	#N/A
D6RFB1;Q9D8C4	Interferon-induced 35 kDa protein homolog	2.25627e-07	#N/A	#N/A	#N/A	#N/A	#N/A	#N/A	#N/A	#N/A	#N/A	#N/A	#N/A
D6RG87;F8WIM7;F8WJI4;P57759	Endoplasmic reticulum resident protein 29	6.4846e-05	#N/A	#N/A	#N/A	#N/A	#N/A	#N/A	#N/A	#N/A	#N/A	#N/A	#N/A
D9J2Z9;D9J300;D9J301;D9J302;Q8CI51	ENH isoform 1b;ENH isoform 1c;ENH isoform 1d;ENH isoform 1e;PDZ and LIM domain protein 5	1.31971e-10	#N/A	#N/A	#N/A	#N/A	#N/A	#N/A	#N/A	#N/A	#N/A	#N/A	#N/A
D9J303;E9Q8P5;F8WJI6;Q9CRA2	ENH isoform 3a;PDZ and LIM domain protein 5;PDZ and LIM domain protein 5;PDZ and LIM domain protein 5	3.41213e-07	#N/A	#N/A	#N/A	#N/A	#N/A	#N/A	#N/A	#N/A	#N/A	#N/A	#N/A
E0CXD9;F7CH13;Q64310	Surfeit locus protein 4;Surfeit locus protein 4 (Fragment);Surfeit locus protein 4	0.00664439	#N/A	#N/A	#N/A	#N/A	#N/A	#N/A	#N/A	#N/A	#N/A	#N/A	#N/A
E0CYV9	Uncharacterized protein C4orf54 homolog	0.000514629	#N/A	#N/A	#N/A	#N/A	#N/A	#N/A	#N/A	#N/A	#N/A	#N/A	#N/A
E9PWK1;Q9D379	Epoxide hydrolase;Epoxide hydrolase 1	2.14084e-11	#N/A	#N/A	#N/A	#N/A	#N/A	#N/A	#N/A	#N/A	#N/A	#N/A	#N/A
E9PWQ3	Collagen, type VI, alpha 3	1.06557e-10	#N/A	#N/A	#N/A	#N/A	#N/A	#N/A	#N/A	#N/A	#N/A	#N/A	#N/A
E9PX70;Q60847	Collagen alpha-1(XII) chain	1.20219e-06	#N/A	#N/A	#N/A	#N/A	#N/A	#N/A	#N/A	#N/A	#N/A	#N/A	#N/A
E9PYB0;F7CVJ5;F7DBB3	AHNAK nucleoprotein 2 (Fragment)	0.000205894	#N/A	#N/A	#N/A	#N/A	#N/A	#N/A	#N/A	#N/A	#N/A	#N/A	#N/A
E9PYL9;E9PZB3;Q9CXW4	Uncharacterized protein;Uncharacterized protein;60S ribosomal protein L11	5.83864e-06	#N/A	#N/A	#N/A	#N/A	#N/A	#N/A	#N/A	#N/A	#N/A	#N/A	#N/A
E9PZD8;G3X8Q5;G3X9T8;Q61147	Ceruloplasmin;Ceruloplasmin, isoform CRA_a;Ceruloplasmin, isoform CRA_f;Ceruloplasmin	6.34453e-06	#N/A	#N/A	#N/A	#N/A	#N/A	#N/A	#N/A	#N/A	#N/A	#N/A	#N/A
E9PZF0;Q01768	Nucleoside diphosphate kinase;Nucleoside diphosphate kinase B	0.000145823	#N/A	#N/A	#N/A	#N/A	#N/A	#N/A	#N/A	#N/A	#N/A	#N/A	#N/A
E9PZF4;Q80XB4	Nebulin-related-anchoring protein	1.56929e-07	#N/A	#N/A	#N/A	#N/A	#N/A	#N/A	#N/A	#N/A	#N/A	#N/A	#N/A
E9Q035	Uncharacterized protein	0.00175977	#N/A	#N/A	#N/A	#N/A	#N/A	#N/A	#N/A	#N/A	#N/A	#N/A	#N/A
E9Q0U7;Q61699	Heat shock protein 105 kDa	5.63408e-05	#N/A	#N/A	#N/A	#N/A	#N/A	#N/A	#N/A	#N/A	#N/A	#N/A	#N/A
E9Q133;P80318;Q3U0I3	T-complex protein 1 subunit gamma	0.00018253	#N/A	#N/A	#N/A	#N/A	#N/A	#N/A	#N/A	#N/A	#N/A	#N/A	#N/A
E9Q1T9;Q9ERK4	Exportin-2	9.13201e-07	#N/A	#N/A	#N/A	#N/A	#N/A	#N/A	#N/A	#N/A	#N/A	#N/A	#N/A
E9Q284;Q5SU73	Coilin	1.35771e-09	#N/A	#N/A	#N/A	#N/A	#N/A	#N/A	#N/A	#N/A	#N/A	#N/A	#N/A
E9Q3T0	Uncharacterized protein	0.000673632	#N/A	#N/A	#N/A	#N/A	#N/A	#N/A	#N/A	#N/A	#N/A	#N/A	#N/A
E9Q3X0;Q9EQK5	Major vault protein	4.98752e-07	#N/A	#N/A	#N/A	#N/A	#N/A	#N/A	#N/A	#N/A	#N/A	#N/A	#N/A
E9Q456	Tropomyosin alpha-1 chain	9.3244e-14	#N/A	#N/A	#N/A	#N/A	#N/A	#N/A	#N/A	#N/A	#N/A	#N/A	#N/A
E9Q4Z2	Acetyl-CoA carboxylase 2	6.11172e-05	#N/A	#N/A	#N/A	#N/A	#N/A	#N/A	#N/A	#N/A	#N/A	#N/A	#N/A
E9Q557	Desmoplakin	3.30156e-12	#N/A	#N/A	#N/A	#N/A	#N/A	#N/A	#N/A	#N/A	#N/A	#N/A	#N/A
E9Q5B5;O08528	Hexokinase-2	3.21711e-05	#N/A	#N/A	#N/A	#N/A	#N/A	#N/A	#N/A	#N/A	#N/A	#N/A	#N/A
E9Q5B6;F6ZV59;G3X9W0;G5E8G0;Q60668	Heterogeneous nuclear ribonucleoprotein D0 (Fragment);Heterogeneous nuclear ribonucleoprotein D0 (Fragment);Heterogeneous nuclear ribonucleoprotein D, isoform CRA_a;Heterogeneous nuclear ribonucleoprotein D, isoform CRA_b;Heterogeneous nuclear ribonucleoprotein D0	0.000562605	#N/A	#N/A	#N/A	#N/A	#N/A	#N/A	#N/A	#N/A	#N/A	#N/A	#N/A
E9Q6M6;Q9D6M3	Mitochondrial glutamate carrier 1	0.00272988	#N/A	#N/A	#N/A	#N/A	#N/A	#N/A	#N/A	#N/A	#N/A	#N/A	#N/A
E9Q6U4;Q3UWL8	Prefoldin subunit 4	0.00310207	#N/A	#N/A	#N/A	#N/A	#N/A	#N/A	#N/A	#N/A	#N/A	#N/A	#N/A
E9Q7B5;E9QPX8;F8VQE0;Q02789	Voltage-dependent L-type calcium channel subunit alpha;Voltage-dependent L-type calcium channel subunit alpha;Voltage-dependent L-type calcium channel subunit alpha;Voltage-dependent L-type calcium channel subunit alpha-1S	1.47942e-07	#N/A	#N/A	#N/A	#N/A	#N/A	#N/A	#N/A	#N/A	#N/A	#N/A	#N/A
E9Q7Q3	Tropomyosin alpha-3 chain	2.78125e-11	#N/A	#N/A	#N/A	#N/A	#N/A	#N/A	#N/A	#N/A	#N/A	#N/A	#N/A
E9Q800;Q8CAQ8	MICOS complex subunit MIC60;MICOS complex subunit Mic60	5.29259e-11	#N/A	#N/A	#N/A	#N/A	#N/A	#N/A	#N/A	#N/A	#N/A	#N/A	#N/A
E9Q8N1	Titin	1.45736e-09	#N/A	#N/A	#N/A	#N/A	#N/A	#N/A	#N/A	#N/A	#N/A	#N/A	#N/A
E9Q8T1	Transforming acidic coiled-coil-containing protein 2	0.00837062	#N/A	#N/A	#N/A	#N/A	#N/A	#N/A	#N/A	#N/A	#N/A	#N/A	#N/A
E9Q9C0;E9Q9C1;E9Q9C2;E9Q9C7;E9QK41;Q8K4G5	Actin-binding LIM protein 1	9.41503e-05	#N/A	#N/A	#N/A	#N/A	#N/A	#N/A	#N/A	#N/A	#N/A	#N/A	#N/A
E9Q9K5	Triadin	4.97972e-06	#N/A	#N/A	#N/A	#N/A	#N/A	#N/A	#N/A	#N/A	#N/A	#N/A	#N/A
E9Q9M0;Q6A078	Centrosomal protein of 290 kDa	2.42179e-06	#N/A	#N/A	#N/A	#N/A	#N/A	#N/A	#N/A	#N/A	#N/A	#N/A	#N/A
E9QJW0;Q91VS7	Microsomal glutathione S-transferase 1	1.88041e-07	#N/A	#N/A	#N/A	#N/A	#N/A	#N/A	#N/A	#N/A	#N/A	#N/A	#N/A
E9QK82	Myelin protein P0	2.29608e-10	#N/A	#N/A	#N/A	#N/A	#N/A	#N/A	#N/A	#N/A	#N/A	#N/A	#N/A
E9QLJ0	Cardiomyopathy-associated protein 5	8.02587e-08	#N/A	#N/A	#N/A	#N/A	#N/A	#N/A	#N/A	#N/A	#N/A	#N/A	#N/A
E9QP46;Q6ZWQ0	Nesprin-2	0.000368595	#N/A	#N/A	#N/A	#N/A	#N/A	#N/A	#N/A	#N/A	#N/A	#N/A	#N/A
E9QQ25;Q62407	Striated muscle-specific serine/threonine-protein kinase	4.69274e-05	#N/A	#N/A	#N/A	#N/A	#N/A	#N/A	#N/A	#N/A	#N/A	#N/A	#N/A
E9QQ93;O70373	Xin actin-binding repeat-containing protein 1	2.60273e-05	#N/A	#N/A	#N/A	#N/A	#N/A	#N/A	#N/A	#N/A	#N/A	#N/A	#N/A
E9QQ96	Obscurin	7.7147e-08	#N/A	#N/A	#N/A	#N/A	#N/A	#N/A	#N/A	#N/A	#N/A	#N/A	#N/A
F2Z456;Q9DCN2	NADH-cytochrome b5 reductase;NADH-cytochrome b5 reductase 3	3.56774e-08	#N/A	#N/A	#N/A	#N/A	#N/A	#N/A	#N/A	#N/A	#N/A	#N/A	#N/A
F6QYE1;O09161	Calsequestrin;Calsequestrin-2	5.87995e-07	#N/A	#N/A	#N/A	#N/A	#N/A	#N/A	#N/A	#N/A	#N/A	#N/A	#N/A
F6RPJ9;Q9JHR7	Insulin-degrading enzyme (Fragment);Insulin-degrading enzyme	3.76576e-11	#N/A	#N/A	#N/A	#N/A	#N/A	#N/A	#N/A	#N/A	#N/A	#N/A	#N/A
F6RQN3	Sarcoplasmic/endoplasmic reticulum calcium ATPase 1 (Fragment)	1.842e-09	#N/A	#N/A	#N/A	#N/A	#N/A	#N/A	#N/A	#N/A	#N/A	#N/A	#N/A
F6RR81;G3UWY3;G3UZ73;G5E8P4;Q5NBX1	Protein cordon-bleu (Fragment);Protein cordon-bleu;Protein cordon-bleu;Protein cordon-bleu;Protein cordon-bleu	0.000396435	#N/A	#N/A	#N/A	#N/A	#N/A	#N/A	#N/A	#N/A	#N/A	#N/A	#N/A
F6RSK3;Q8BP67	Uncharacterized protein;60S ribosomal protein L24	0.00422692	#N/A	#N/A	#N/A	#N/A	#N/A	#N/A	#N/A	#N/A	#N/A	#N/A	#N/A
F6RT34;F6RWW8;F6TYB7;F6VME3;F6ZIA4;F7A0B0;P04370	Myelin basic protein (Fragment);Myelin basic protein (Fragment);Myelin basic protein (Fragment);Myelin basic protein (Fragment);Myelin basic protein (Fragment);Myelin basic protein (Fragment);Myelin basic protein	0.00234923	#N/A	#N/A	#N/A	#N/A	#N/A	#N/A	#N/A	#N/A	#N/A	#N/A	#N/A
F6SFF5;Q8K1Z0	Ubiquinone biosynthesis protein COQ9, mitochondrial (Fragment);Ubiquinone biosynthesis protein COQ9, mitochondrial	1.61272e-05	#N/A	#N/A	#N/A	#N/A	#N/A	#N/A	#N/A	#N/A	#N/A	#N/A	#N/A
F6VG99	LIM domain only 7 (Fragment)	0.00150912	#N/A	#N/A	#N/A	#N/A	#N/A	#N/A	#N/A	#N/A	#N/A	#N/A	#N/A
F6VW30;F6YY69;P68254	14-3-3 protein theta (Fragment);14-3-3 protein theta (Fragment);14-3-3 protein theta	0.000149841	#N/A	#N/A	#N/A	#N/A	#N/A	#N/A	#N/A	#N/A	#N/A	#N/A	#N/A
F6WMC0;F7CDT0;P61082	NEDD8-conjugating enzyme Ubc12 (Fragment);NEDD8-conjugating enzyme Ubc12 (Fragment);NEDD8-conjugating enzyme Ubc12	7.89854e-05	#N/A	#N/A	#N/A	#N/A	#N/A	#N/A	#N/A	#N/A	#N/A	#N/A	#N/A
F6ZFT1;F8WJ64;Q9CR21	Acyl carrier protein (Fragment);Acyl carrier protein (Fragment);Acyl carrier protein, mitochondrial	9.34121e-08	#N/A	#N/A	#N/A	#N/A	#N/A	#N/A	#N/A	#N/A	#N/A	#N/A	#N/A
F6ZGN3	Unconventional myosin-XVIIIa (Fragment)	0.0018898	#N/A	#N/A	#N/A	#N/A	#N/A	#N/A	#N/A	#N/A	#N/A	#N/A	#N/A
F7B5B5;Q8VHM5	Heterogeneous nuclear ribonucleoprotein R	1.41205e-08	#N/A	#N/A	#N/A	#N/A	#N/A	#N/A	#N/A	#N/A	#N/A	#N/A	#N/A
F8VPN4	Amylo-1,6-glucosidase, 4-alpha-glucanotransferase	1.87574e-07	#N/A	#N/A	#N/A	#N/A	#N/A	#N/A	#N/A	#N/A	#N/A	#N/A	#N/A
F8VQJ3	Laminin subunit gamma-1	2.98381e-10	#N/A	#N/A	#N/A	#N/A	#N/A	#N/A	#N/A	#N/A	#N/A	#N/A	#N/A
F8WGL3;P18760	Cofilin-1	2.65542e-07	#N/A	#N/A	#N/A	#N/A	#N/A	#N/A	#N/A	#N/A	#N/A	#N/A	#N/A
F8WHL2;Q8CIE6	Coatomer subunit alpha	3.42793e-08	#N/A	#N/A	#N/A	#N/A	#N/A	#N/A	#N/A	#N/A	#N/A	#N/A	#N/A
F8WIS9	Calcium/calmodulin-dependent protein kinase type II subunit alpha	9.3945e-09	#N/A	#N/A	#N/A	#N/A	#N/A	#N/A	#N/A	#N/A	#N/A	#N/A	#N/A
F8WJK8;Q99L47	Hsc70-interacting protein	0.000433201	#N/A	#N/A	#N/A	#N/A	#N/A	#N/A	#N/A	#N/A	#N/A	#N/A	#N/A
G3UWS1	Nebulin (Fragment)	0.000179895	#N/A	#N/A	#N/A	#N/A	#N/A	#N/A	#N/A	#N/A	#N/A	#N/A	#N/A
G3UXL2;Q9D7G0	Phosphoribosyl pyrophosphate synthetase 1-like 3;Ribose-phosphate pyrophosphokinase 1	0.000122912	#N/A	#N/A	#N/A	#N/A	#N/A	#N/A	#N/A	#N/A	#N/A	#N/A	#N/A
G3UXY0;G3UXZ5;P97371	Proteasome activator complex subunit 1;Proteasome activator complex subunit 1 (Fragment);Proteasome activator complex subunit 1	2.07746e-06	#N/A	#N/A	#N/A	#N/A	#N/A	#N/A	#N/A	#N/A	#N/A	#N/A	#N/A
G3UY72;G3UYR8;Q9DBF1	Alpha-aminoadipic semialdehyde dehydrogenase (Fragment);Alpha-aminoadipic semialdehyde dehydrogenase;Alpha-aminoadipic semialdehyde dehydrogenase	0.000256472	#N/A	#N/A	#N/A	#N/A	#N/A	#N/A	#N/A	#N/A	#N/A	#N/A	#N/A
G3UYV7;P62858	40S ribosomal protein S28 (Fragment);40S ribosomal protein S28	6.64222e-12	#N/A	#N/A	#N/A	#N/A	#N/A	#N/A	#N/A	#N/A	#N/A	#N/A	#N/A
G3UZJ4;P99029	Peroxiredoxin-5, mitochondrial;Peroxiredoxin-5, mitochondrial	3.14319e-05	#N/A	#N/A	#N/A	#N/A	#N/A	#N/A	#N/A	#N/A	#N/A	#N/A	#N/A
G3X8R0	Receptor expression-enhancing protein	0.00600546	#N/A	#N/A	#N/A	#N/A	#N/A	#N/A	#N/A	#N/A	#N/A	#N/A	#N/A
G3X9Q1	Integrin alpha-7	0.000165136	#N/A	#N/A	#N/A	#N/A	#N/A	#N/A	#N/A	#N/A	#N/A	#N/A	#N/A
G3X9V8;Q6UKZ0	MCG129038;MCG8992	3.86613e-13	#N/A	#N/A	#N/A	#N/A	#N/A	#N/A	#N/A	#N/A	#N/A	#N/A	#N/A
G5E839;P80315	T-complex protein 1 subunit delta	0.00865203	#N/A	#N/A	#N/A	#N/A	#N/A	#N/A	#N/A	#N/A	#N/A	#N/A	#N/A
G5E924;Q8R081	Heterogeneous nuclear ribonucleoprotein L (Fragment);Heterogeneous nuclear ribonucleoprotein L	0.0085145	#N/A	#N/A	#N/A	#N/A	#N/A	#N/A	#N/A	#N/A	#N/A	#N/A	#N/A
H3BIY9;Q9DBG3	AP complex subunit beta;AP-2 complex subunit beta	0.00011429	#N/A	#N/A	#N/A	#N/A	#N/A	#N/A	#N/A	#N/A	#N/A	#N/A	#N/A
I7HLV2;P86048;Q6ZWV3	60S ribosomal protein L10 (Fragment);60S ribosomal protein L10-like;60S ribosomal protein L10	5.92414e-07	#N/A	#N/A	#N/A	#N/A	#N/A	#N/A	#N/A	#N/A	#N/A	#N/A	#N/A
J7NUP1;Q60766	Immunity-related GTPase family M protein 1	0.00703099	#N/A	#N/A	#N/A	#N/A	#N/A	#N/A	#N/A	#N/A	#N/A	#N/A	#N/A
J9JIB2	Obscurin (Fragment)	0.00992698	#N/A	#N/A	#N/A	#N/A	#N/A	#N/A	#N/A	#N/A	#N/A	#N/A	#N/A
K3W4Q8;P18572	Basigin, isoform CRA_d;Basigin	2.49984e-08	#N/A	#N/A	#N/A	#N/A	#N/A	#N/A	#N/A	#N/A	#N/A	#N/A	#N/A
K3W4R2;Q6URW6	Myosin-14	0.000132864	#N/A	#N/A	#N/A	#N/A	#N/A	#N/A	#N/A	#N/A	#N/A	#N/A	#N/A
O08539;Q6P1B9	Myc box-dependent-interacting protein 1;Bin1 protein	1.73774e-06	#N/A	#N/A	#N/A	#N/A	#N/A	#N/A	#N/A	#N/A	#N/A	#N/A	#N/A
O08749	Dihydrolipoyl dehydrogenase, mitochondrial	0.000765424	#N/A	#N/A	#N/A	#N/A	#N/A	#N/A	#N/A	#N/A	#N/A	#N/A	#N/A
O09061	Proteasome subunit beta type-1	5.30374e-05	#N/A	#N/A	#N/A	#N/A	#N/A	#N/A	#N/A	#N/A	#N/A	#N/A	#N/A
O09111	NADH dehydrogenase [ubiquinone] 1 beta subcomplex subunit 11, mitochondrial	3.39135e-11	#N/A	#N/A	#N/A	#N/A	#N/A	#N/A	#N/A	#N/A	#N/A	#N/A	#N/A
O09117	Synaptophysin-like protein 1	0.000341363	#N/A	#N/A	#N/A	#N/A	#N/A	#N/A	#N/A	#N/A	#N/A	#N/A	#N/A
O35226	26S proteasome non-ATPase regulatory subunit 4	0.000159276	#N/A	#N/A	#N/A	#N/A	#N/A	#N/A	#N/A	#N/A	#N/A	#N/A	#N/A
O35350	Calpain-1 catalytic subunit	0.00123611	#N/A	#N/A	#N/A	#N/A	#N/A	#N/A	#N/A	#N/A	#N/A	#N/A	#N/A
O35452	Tenascin XB	6.80781e-05	#N/A	#N/A	#N/A	#N/A	#N/A	#N/A	#N/A	#N/A	#N/A	#N/A	#N/A
O35593	26S proteasome non-ATPase regulatory subunit 14	7.80985e-05	#N/A	#N/A	#N/A	#N/A	#N/A	#N/A	#N/A	#N/A	#N/A	#N/A	#N/A
O35737;Q8C2Q7	Heterogeneous nuclear ribonucleoprotein H	2.27198e-10	#N/A	#N/A	#N/A	#N/A	#N/A	#N/A	#N/A	#N/A	#N/A	#N/A	#N/A
O54962	Barrier-to-autointegration factor	5.50339e-06	#N/A	#N/A	#N/A	#N/A	#N/A	#N/A	#N/A	#N/A	#N/A	#N/A	#N/A
O55029	Coatomer subunit beta'	0.00103721	#N/A	#N/A	#N/A	#N/A	#N/A	#N/A	#N/A	#N/A	#N/A	#N/A	#N/A
O55142	60S ribosomal protein L35a	1.12972e-10	#N/A	#N/A	#N/A	#N/A	#N/A	#N/A	#N/A	#N/A	#N/A	#N/A	#N/A
O55143	Sarcoplasmic/endoplasmic reticulum calcium ATPase 2	1.75978e-13	#N/A	#N/A	#N/A	#N/A	#N/A	#N/A	#N/A	#N/A	#N/A	#N/A	#N/A
O55234	Proteasome subunit beta type-5	0.00083027	#N/A	#N/A	#N/A	#N/A	#N/A	#N/A	#N/A	#N/A	#N/A	#N/A	#N/A
O70250	Phosphoglycerate mutase 2	8.07187e-08	#N/A	#N/A	#N/A	#N/A	#N/A	#N/A	#N/A	#N/A	#N/A	#N/A	#N/A
O70572	Sphingomyelin phosphodiesterase 2	0.000492432	#N/A	#N/A	#N/A	#N/A	#N/A	#N/A	#N/A	#N/A	#N/A	#N/A	#N/A
O88322	Nidogen-2	0.000904912	#N/A	#N/A	#N/A	#N/A	#N/A	#N/A	#N/A	#N/A	#N/A	#N/A	#N/A
O88342	WD repeat-containing protein 1	0.000359065	#N/A	#N/A	#N/A	#N/A	#N/A	#N/A	#N/A	#N/A	#N/A	#N/A	#N/A
O88346	Troponin T, slow skeletal muscle	1.2028e-13	#N/A	#N/A	#N/A	#N/A	#N/A	#N/A	#N/A	#N/A	#N/A	#N/A	#N/A
O88398	Advillin	6.34255e-05	#N/A	#N/A	#N/A	#N/A	#N/A	#N/A	#N/A	#N/A	#N/A	#N/A	#N/A
O88441	Metaxin-2	0.00152717	#N/A	#N/A	#N/A	#N/A	#N/A	#N/A	#N/A	#N/A	#N/A	#N/A	#N/A
O88492	Perilipin-4	7.45299e-07	#N/A	#N/A	#N/A	#N/A	#N/A	#N/A	#N/A	#N/A	#N/A	#N/A	#N/A
O88569	Heterogeneous nuclear ribonucleoproteins A2/B1	1.26913e-10	#N/A	#N/A	#N/A	#N/A	#N/A	#N/A	#N/A	#N/A	#N/A	#N/A	#N/A
P00397	Cytochrome c oxidase subunit 1	0.000598365	#N/A	#N/A	#N/A	#N/A	#N/A	#N/A	#N/A	#N/A	#N/A	#N/A	#N/A
P00416	Cytochrome c oxidase subunit 3	1.24754e-07	#N/A	#N/A	#N/A	#N/A	#N/A	#N/A	#N/A	#N/A	#N/A	#N/A	#N/A
P01027	Complement C3	1.18579e-05	#N/A	#N/A	#N/A	#N/A	#N/A	#N/A	#N/A	#N/A	#N/A	#N/A	#N/A
P01837	Immunoglobulin kappa constant	1.96974e-09	#N/A	#N/A	#N/A	#N/A	#N/A	#N/A	#N/A	#N/A	#N/A	#N/A	#N/A
P01868;P01869	Ig gamma-1 chain C region secreted form;Ig gamma-1 chain C region, membrane-bound form	1.92388e-12	#N/A	#N/A	#N/A	#N/A	#N/A	#N/A	#N/A	#N/A	#N/A	#N/A	#N/A
P01942;Q91VB8	Hemoglobin subunit alpha;Alpha globin 1	0.00125148	#N/A	#N/A	#N/A	#N/A	#N/A	#N/A	#N/A	#N/A	#N/A	#N/A	#N/A
P02463	Collagen alpha-1(IV) chain	2.58283e-09	#N/A	#N/A	#N/A	#N/A	#N/A	#N/A	#N/A	#N/A	#N/A	#N/A	#N/A
P03893	NADH-ubiquinone oxidoreductase chain 2	2.02308e-06	#N/A	#N/A	#N/A	#N/A	#N/A	#N/A	#N/A	#N/A	#N/A	#N/A	#N/A
P03921	NADH-ubiquinone oxidoreductase chain 5	4.33654e-07	#N/A	#N/A	#N/A	#N/A	#N/A	#N/A	#N/A	#N/A	#N/A	#N/A	#N/A
P03930	ATP synthase protein 8	1.95826e-10	#N/A	#N/A	#N/A	#N/A	#N/A	#N/A	#N/A	#N/A	#N/A	#N/A	#N/A
P04247	Myoglobin	1.32124e-09	#N/A	#N/A	#N/A	#N/A	#N/A	#N/A	#N/A	#N/A	#N/A	#N/A	#N/A
P05064	Fructose-bisphosphate aldolase A	7.21251e-11	#N/A	#N/A	#N/A	#N/A	#N/A	#N/A	#N/A	#N/A	#N/A	#N/A	#N/A
P05201	Aspartate aminotransferase, cytoplasmic	0.000123003	#N/A	#N/A	#N/A	#N/A	#N/A	#N/A	#N/A	#N/A	#N/A	#N/A	#N/A
P05977	Myosin light chain 1/3, skeletal muscle isoform	1.74823e-14	#N/A	#N/A	#N/A	#N/A	#N/A	#N/A	#N/A	#N/A	#N/A	#N/A	#N/A
P06745	Glucose-6-phosphate isomerase	1.02784e-08	#N/A	#N/A	#N/A	#N/A	#N/A	#N/A	#N/A	#N/A	#N/A	#N/A	#N/A
P06801;Q3TQP6	NADP-dependent malic enzyme;Malic enzyme	3.71622e-05	#N/A	#N/A	#N/A	#N/A	#N/A	#N/A	#N/A	#N/A	#N/A	#N/A	#N/A
P07356	Annexin A2	4.02365e-12	#N/A	#N/A	#N/A	#N/A	#N/A	#N/A	#N/A	#N/A	#N/A	#N/A	#N/A
P07901	Heat shock protein HSP 90-alpha	5.05495e-10	#N/A	#N/A	#N/A	#N/A	#N/A	#N/A	#N/A	#N/A	#N/A	#N/A	#N/A
P08030	Adenine phosphoribosyltransferase	1.06789e-05	#N/A	#N/A	#N/A	#N/A	#N/A	#N/A	#N/A	#N/A	#N/A	#N/A	#N/A
P08113	Endoplasmin	2.69056e-10	#N/A	#N/A	#N/A	#N/A	#N/A	#N/A	#N/A	#N/A	#N/A	#N/A	#N/A
P08207	Protein S100-A10	2.60078e-08	#N/A	#N/A	#N/A	#N/A	#N/A	#N/A	#N/A	#N/A	#N/A	#N/A	#N/A
P08249	Malate dehydrogenase, mitochondrial	1.90153e-10	#N/A	#N/A	#N/A	#N/A	#N/A	#N/A	#N/A	#N/A	#N/A	#N/A	#N/A
P08752	Guanine nucleotide-binding protein G(i) subunit alpha-2	4.3499e-06	#N/A	#N/A	#N/A	#N/A	#N/A	#N/A	#N/A	#N/A	#N/A	#N/A	#N/A
P08882;P08883;P08884;P13366	Granzyme C;Granzyme F;Granzyme E;Granzyme G	0.00951042	#N/A	#N/A	#N/A	#N/A	#N/A	#N/A	#N/A	#N/A	#N/A	#N/A	#N/A
P09055	Integrin beta-1	0.000277636	#N/A	#N/A	#N/A	#N/A	#N/A	#N/A	#N/A	#N/A	#N/A	#N/A	#N/A
P09103	Protein disulfide-isomerase	3.50521e-11	#N/A	#N/A	#N/A	#N/A	#N/A	#N/A	#N/A	#N/A	#N/A	#N/A	#N/A
P09405	Nucleolin	7.45884e-07	#N/A	#N/A	#N/A	#N/A	#N/A	#N/A	#N/A	#N/A	#N/A	#N/A	#N/A
P09542	Myosin light chain 3	4.45826e-14	#N/A	#N/A	#N/A	#N/A	#N/A	#N/A	#N/A	#N/A	#N/A	#N/A	#N/A
P0C0S6;Q3THW5	Histone H2A.Z;Histone H2A.V	3.39996e-08	#N/A	#N/A	#N/A	#N/A	#N/A	#N/A	#N/A	#N/A	#N/A	#N/A	#N/A
P10107	Annexin A1	8.22802e-13	#N/A	#N/A	#N/A	#N/A	#N/A	#N/A	#N/A	#N/A	#N/A	#N/A	#N/A
P10126	Elongation factor 1-alpha 1	9.9247e-11	#N/A	#N/A	#N/A	#N/A	#N/A	#N/A	#N/A	#N/A	#N/A	#N/A	#N/A
P11031	Activated RNA polymerase II transcriptional coactivator p15	0.000577657	#N/A	#N/A	#N/A	#N/A	#N/A	#N/A	#N/A	#N/A	#N/A	#N/A	#N/A
P11438	Lysosome-associated membrane glycoprotein 1	0.0048633	#N/A	#N/A	#N/A	#N/A	#N/A	#N/A	#N/A	#N/A	#N/A	#N/A	#N/A
P11499	Heat shock protein HSP 90-beta	1.92324e-12	#N/A	#N/A	#N/A	#N/A	#N/A	#N/A	#N/A	#N/A	#N/A	#N/A	#N/A
P11679	Keratin, type II cytoskeletal 8	0.00183944	#N/A	#N/A	#N/A	#N/A	#N/A	#N/A	#N/A	#N/A	#N/A	#N/A	#N/A
P11983	T-complex protein 1 subunit alpha	3.05292e-07	#N/A	#N/A	#N/A	#N/A	#N/A	#N/A	#N/A	#N/A	#N/A	#N/A	#N/A
P12970	60S ribosomal protein L7a	4.52601e-08	#N/A	#N/A	#N/A	#N/A	#N/A	#N/A	#N/A	#N/A	#N/A	#N/A	#N/A
P13020	Gelsolin	8.62068e-10	#N/A	#N/A	#N/A	#N/A	#N/A	#N/A	#N/A	#N/A	#N/A	#N/A	#N/A
P13412	Troponin I, fast skeletal muscle	9.53001e-10	#N/A	#N/A	#N/A	#N/A	#N/A	#N/A	#N/A	#N/A	#N/A	#N/A	#N/A
P14115	60S ribosomal protein L27a	0.00283741	#N/A	#N/A	#N/A	#N/A	#N/A	#N/A	#N/A	#N/A	#N/A	#N/A	#N/A
P14142	Solute carrier family 2, facilitated glucose transporter member 4	0.00835173	#N/A	#N/A	#N/A	#N/A	#N/A	#N/A	#N/A	#N/A	#N/A	#N/A	#N/A
P14206	40S ribosomal protein SA	1.7169e-12	#N/A	#N/A	#N/A	#N/A	#N/A	#N/A	#N/A	#N/A	#N/A	#N/A	#N/A
P14231	Sodium/potassium-transporting ATPase subunit beta-2	2.03821e-06	#N/A	#N/A	#N/A	#N/A	#N/A	#N/A	#N/A	#N/A	#N/A	#N/A	#N/A
P14685	26S proteasome non-ATPase regulatory subunit 3	0.00259681	#N/A	#N/A	#N/A	#N/A	#N/A	#N/A	#N/A	#N/A	#N/A	#N/A	#N/A
P14824	Annexin A6	5.74071e-09	#N/A	#N/A	#N/A	#N/A	#N/A	#N/A	#N/A	#N/A	#N/A	#N/A	#N/A
P15089	Mast cell carboxypeptidase A	4.57892e-06	#N/A	#N/A	#N/A	#N/A	#N/A	#N/A	#N/A	#N/A	#N/A	#N/A	#N/A
P15105	Glutamine synthetase	1.34609e-09	#N/A	#N/A	#N/A	#N/A	#N/A	#N/A	#N/A	#N/A	#N/A	#N/A	#N/A
P15864;P43277	Histone H1.2;Histone H1.3	1.31971e-10	#N/A	#N/A	#N/A	#N/A	#N/A	#N/A	#N/A	#N/A	#N/A	#N/A	#N/A
P16015	Carbonic anhydrase 3	2.0095e-05	#N/A	#N/A	#N/A	#N/A	#N/A	#N/A	#N/A	#N/A	#N/A	#N/A	#N/A
P16045	Galectin-1	7.23305e-06	#N/A	#N/A	#N/A	#N/A	#N/A	#N/A	#N/A	#N/A	#N/A	#N/A	#N/A
P16125	L-lactate dehydrogenase B chain	3.74601e-09	#N/A	#N/A	#N/A	#N/A	#N/A	#N/A	#N/A	#N/A	#N/A	#N/A	#N/A
P16381;Q62167	Putative ATP-dependent RNA helicase Pl10;ATP-dependent RNA helicase DDX3X	3.98585e-08	#N/A	#N/A	#N/A	#N/A	#N/A	#N/A	#N/A	#N/A	#N/A	#N/A	#N/A
P16546	Spectrin alpha chain, non-erythrocytic 1	2.21634e-07	#N/A	#N/A	#N/A	#N/A	#N/A	#N/A	#N/A	#N/A	#N/A	#N/A	#N/A
P16858	Glyceraldehyde-3-phosphate dehydrogenase	1.56921e-12	#N/A	#N/A	#N/A	#N/A	#N/A	#N/A	#N/A	#N/A	#N/A	#N/A	#N/A
P17156	Heat shock-related 70 kDa protein 2	0.00324122	#N/A	#N/A	#N/A	#N/A	#N/A	#N/A	#N/A	#N/A	#N/A	#N/A	#N/A
P17182	Alpha-enolase	7.74904e-12	#N/A	#N/A	#N/A	#N/A	#N/A	#N/A	#N/A	#N/A	#N/A	#N/A	#N/A
P17225;Q8BGJ5;Q8CB58;Q922I7	Polypyrimidine tract-binding protein 1;MCG13402, isoform CRA_a;MCG13402, isoform CRA_d;MCG13402, isoform CRA_c	0.000825108	#N/A	#N/A	#N/A	#N/A	#N/A	#N/A	#N/A	#N/A	#N/A	#N/A	#N/A
P17751	Triosephosphate isomerase	6.82103e-10	#N/A	#N/A	#N/A	#N/A	#N/A	#N/A	#N/A	#N/A	#N/A	#N/A	#N/A
P19123	Troponin C, slow skeletal and cardiac muscles	3.8355e-12	#N/A	#N/A	#N/A	#N/A	#N/A	#N/A	#N/A	#N/A	#N/A	#N/A	#N/A
P20108	Thioredoxin-dependent peroxide reductase, mitochondrial	0.00102904	#N/A	#N/A	#N/A	#N/A	#N/A	#N/A	#N/A	#N/A	#N/A	#N/A	#N/A
P20152	Vimentin	6.17406e-13	#N/A	#N/A	#N/A	#N/A	#N/A	#N/A	#N/A	#N/A	#N/A	#N/A	#N/A
P21550	Beta-enolase	1.18798e-10	#N/A	#N/A	#N/A	#N/A	#N/A	#N/A	#N/A	#N/A	#N/A	#N/A	#N/A
P23116	Eukaryotic translation initiation factor 3 subunit A	9.52023e-07	#N/A	#N/A	#N/A	#N/A	#N/A	#N/A	#N/A	#N/A	#N/A	#N/A	#N/A
P23492;Q543K9	Purine nucleoside phosphorylase	1.01073e-09	#N/A	#N/A	#N/A	#N/A	#N/A	#N/A	#N/A	#N/A	#N/A	#N/A	#N/A
P23927	Alpha-crystallin B chain	5.56438e-09	#N/A	#N/A	#N/A	#N/A	#N/A	#N/A	#N/A	#N/A	#N/A	#N/A	#N/A
P24369	Peptidyl-prolyl cis-trans isomerase B	1.16724e-07	#N/A	#N/A	#N/A	#N/A	#N/A	#N/A	#N/A	#N/A	#N/A	#N/A	#N/A
P26041	Moesin	4.96441e-10	#N/A	#N/A	#N/A	#N/A	#N/A	#N/A	#N/A	#N/A	#N/A	#N/A	#N/A
P26231	Catenin alpha-1	1.84544e-05	#N/A	#N/A	#N/A	#N/A	#N/A	#N/A	#N/A	#N/A	#N/A	#N/A	#N/A
P26638;Q8C483	Serine--tRNA ligase, cytoplasmic;Serine--tRNA ligase, cytoplasmic	0.000124685	#N/A	#N/A	#N/A	#N/A	#N/A	#N/A	#N/A	#N/A	#N/A	#N/A	#N/A
P27546	Microtubule-associated protein 4	0.00372846	#N/A	#N/A	#N/A	#N/A	#N/A	#N/A	#N/A	#N/A	#N/A	#N/A	#N/A
P27773	Protein disulfide-isomerase A3	5.84347e-07	#N/A	#N/A	#N/A	#N/A	#N/A	#N/A	#N/A	#N/A	#N/A	#N/A	#N/A
P28653	Biglycan	6.91389e-08	#N/A	#N/A	#N/A	#N/A	#N/A	#N/A	#N/A	#N/A	#N/A	#N/A	#N/A
P29341	Polyadenylate-binding protein 1	2.63913e-08	#N/A	#N/A	#N/A	#N/A	#N/A	#N/A	#N/A	#N/A	#N/A	#N/A	#N/A
P29788	Vitronectin	0.00844161	#N/A	#N/A	#N/A	#N/A	#N/A	#N/A	#N/A	#N/A	#N/A	#N/A	#N/A
P35293	Ras-related protein Rab-18	0.000106831	#N/A	#N/A	#N/A	#N/A	#N/A	#N/A	#N/A	#N/A	#N/A	#N/A	#N/A
P35385	Heat shock protein beta-7	6.98977e-05	#N/A	#N/A	#N/A	#N/A	#N/A	#N/A	#N/A	#N/A	#N/A	#N/A	#N/A
P35564	Calnexin	3.38001e-05	#N/A	#N/A	#N/A	#N/A	#N/A	#N/A	#N/A	#N/A	#N/A	#N/A	#N/A
P37040;Q05DV1	NADPH--cytochrome P450 reductase	3.19833e-05	#N/A	#N/A	#N/A	#N/A	#N/A	#N/A	#N/A	#N/A	#N/A	#N/A	#N/A
P40336	Vacuolar protein sorting-associated protein 26A	6.00729e-06	#N/A	#N/A	#N/A	#N/A	#N/A	#N/A	#N/A	#N/A	#N/A	#N/A	#N/A
P42125	Enoyl-CoA delta isomerase 1, mitochondrial	1.29123e-05	#N/A	#N/A	#N/A	#N/A	#N/A	#N/A	#N/A	#N/A	#N/A	#N/A	#N/A
P42227	Signal transducer and activator of transcription 3	8.99211e-10	#N/A	#N/A	#N/A	#N/A	#N/A	#N/A	#N/A	#N/A	#N/A	#N/A	#N/A
P42669	Transcriptional activator protein Pur-alpha	5.46425e-05	#N/A	#N/A	#N/A	#N/A	#N/A	#N/A	#N/A	#N/A	#N/A	#N/A	#N/A
P42932	T-complex protein 1 subunit theta	4.90141e-07	#N/A	#N/A	#N/A	#N/A	#N/A	#N/A	#N/A	#N/A	#N/A	#N/A	#N/A
P45591	Cofilin-2	4.65873e-05	#N/A	#N/A	#N/A	#N/A	#N/A	#N/A	#N/A	#N/A	#N/A	#N/A	#N/A
P45952	Medium-chain specific acyl-CoA dehydrogenase, mitochondrial	0.00328011	#N/A	#N/A	#N/A	#N/A	#N/A	#N/A	#N/A	#N/A	#N/A	#N/A	#N/A
P46460	Vesicle-fusing ATPase	2.37659e-05	#N/A	#N/A	#N/A	#N/A	#N/A	#N/A	#N/A	#N/A	#N/A	#N/A	#N/A
P46638	Ras-related protein Rab-11B	1.5964e-07	#N/A	#N/A	#N/A	#N/A	#N/A	#N/A	#N/A	#N/A	#N/A	#N/A	#N/A
P47738	Aldehyde dehydrogenase, mitochondrial	7.65963e-09	#N/A	#N/A	#N/A	#N/A	#N/A	#N/A	#N/A	#N/A	#N/A	#N/A	#N/A
P47911	60S ribosomal protein L6	2.26349e-06	#N/A	#N/A	#N/A	#N/A	#N/A	#N/A	#N/A	#N/A	#N/A	#N/A	#N/A
P47955	60S acidic ribosomal protein P1	7.67938e-07	#N/A	#N/A	#N/A	#N/A	#N/A	#N/A	#N/A	#N/A	#N/A	#N/A	#N/A
P48036	Annexin A5	1.37334e-08	#N/A	#N/A	#N/A	#N/A	#N/A	#N/A	#N/A	#N/A	#N/A	#N/A	#N/A
P49312;Q5EBP8	Heterogeneous nuclear ribonucleoprotein A1	2.46929e-06	#N/A	#N/A	#N/A	#N/A	#N/A	#N/A	#N/A	#N/A	#N/A	#N/A	#N/A
P49722	Proteasome subunit alpha type-2	6.12541e-08	#N/A	#N/A	#N/A	#N/A	#N/A	#N/A	#N/A	#N/A	#N/A	#N/A	#N/A
P49817	Caveolin-1	0.000639008	#N/A	#N/A	#N/A	#N/A	#N/A	#N/A	#N/A	#N/A	#N/A	#N/A	#N/A
P50446	Keratin, type II cytoskeletal 6A	6.17406e-13	#N/A	#N/A	#N/A	#N/A	#N/A	#N/A	#N/A	#N/A	#N/A	#N/A	#N/A
P50462	Cysteine and glycine-rich protein 3	6.77692e-09	#N/A	#N/A	#N/A	#N/A	#N/A	#N/A	#N/A	#N/A	#N/A	#N/A	#N/A
P50516	V-type proton ATPase catalytic subunit A	4.97726e-08	#N/A	#N/A	#N/A	#N/A	#N/A	#N/A	#N/A	#N/A	#N/A	#N/A	#N/A
P50580;Q3TGU7	Proliferation-associated protein 2G4;Proliferation-associated 2G4	0.00311006	#N/A	#N/A	#N/A	#N/A	#N/A	#N/A	#N/A	#N/A	#N/A	#N/A	#N/A
P50608	Fibromodulin	7.2702e-06	#N/A	#N/A	#N/A	#N/A	#N/A	#N/A	#N/A	#N/A	#N/A	#N/A	#N/A
P51667	Myosin regulatory light chain 2, ventricular/cardiac muscle isoform	8.64757e-14	#N/A	#N/A	#N/A	#N/A	#N/A	#N/A	#N/A	#N/A	#N/A	#N/A	#N/A
P51885	Lumican	6.61377e-07	#N/A	#N/A	#N/A	#N/A	#N/A	#N/A	#N/A	#N/A	#N/A	#N/A	#N/A
P52503	NADH dehydrogenase [ubiquinone] iron-sulfur protein 6, mitochondrial	6.2041e-07	#N/A	#N/A	#N/A	#N/A	#N/A	#N/A	#N/A	#N/A	#N/A	#N/A	#N/A
P52825	Carnitine O-palmitoyltransferase 2, mitochondrial	4.78451e-06	#N/A	#N/A	#N/A	#N/A	#N/A	#N/A	#N/A	#N/A	#N/A	#N/A	#N/A
P53395	Lipoamide acyltransferase component of branched-chain alpha-keto acid dehydrogenase complex, mitochondrial	0.00238986	#N/A	#N/A	#N/A	#N/A	#N/A	#N/A	#N/A	#N/A	#N/A	#N/A	#N/A
P53994	Ras-related protein Rab-2A	1.96809e-07	#N/A	#N/A	#N/A	#N/A	#N/A	#N/A	#N/A	#N/A	#N/A	#N/A	#N/A
P54071	Isocitrate dehydrogenase [NADP], mitochondrial	2.74914e-10	#N/A	#N/A	#N/A	#N/A	#N/A	#N/A	#N/A	#N/A	#N/A	#N/A	#N/A
P54320	Elastin	0.00461976	#N/A	#N/A	#N/A	#N/A	#N/A	#N/A	#N/A	#N/A	#N/A	#N/A	#N/A
P55002;Q99PM0	Microfibrillar-associated protein 2;Microfibril-associated glycoprotein 1	0.000661724	#N/A	#N/A	#N/A	#N/A	#N/A	#N/A	#N/A	#N/A	#N/A	#N/A	#N/A
P56135	ATP synthase subunit f, mitochondrial	2.00689e-13	#N/A	#N/A	#N/A	#N/A	#N/A	#N/A	#N/A	#N/A	#N/A	#N/A	#N/A
P56391	Cytochrome c oxidase subunit 6B1	9.80427e-12	#N/A	#N/A	#N/A	#N/A	#N/A	#N/A	#N/A	#N/A	#N/A	#N/A	#N/A
P56399;Q3U4W8	Ubiquitin carboxyl-terminal hydrolase 5;Ubiquitin carboxyl-terminal hydrolase	5.0939e-08	#N/A	#N/A	#N/A	#N/A	#N/A	#N/A	#N/A	#N/A	#N/A	#N/A	#N/A
P56695;Q3UN10	Wolframin	2.39759e-05	#N/A	#N/A	#N/A	#N/A	#N/A	#N/A	#N/A	#N/A	#N/A	#N/A	#N/A
P58771	Tropomyosin alpha-1 chain	8.64757e-14	#N/A	#N/A	#N/A	#N/A	#N/A	#N/A	#N/A	#N/A	#N/A	#N/A	#N/A
P59017	Bcl-2-like protein 13	0.00398574	#N/A	#N/A	#N/A	#N/A	#N/A	#N/A	#N/A	#N/A	#N/A	#N/A	#N/A
P59999	Actin-related protein 2/3 complex subunit 4	2.92389e-09	#N/A	#N/A	#N/A	#N/A	#N/A	#N/A	#N/A	#N/A	#N/A	#N/A	#N/A
P60335	Poly(rC)-binding protein 1	1.31737e-08	#N/A	#N/A	#N/A	#N/A	#N/A	#N/A	#N/A	#N/A	#N/A	#N/A	#N/A
P60710;P63260	Actin, cytoplasmic 1;Actin, cytoplasmic 2	4.12678e-12	#N/A	#N/A	#N/A	#N/A	#N/A	#N/A	#N/A	#N/A	#N/A	#N/A	#N/A
P60764;P63001;Q3TLP8	Ras-related C3 botulinum toxin substrate 3;Ras-related C3 botulinum toxin substrate 1;RAS-related C3 botulinum substrate 1, isoform CRA_a	0.00352179	#N/A	#N/A	#N/A	#N/A	#N/A	#N/A	#N/A	#N/A	#N/A	#N/A	#N/A
P60766	Cell division control protein 42 homolog	1.45967e-06	#N/A	#N/A	#N/A	#N/A	#N/A	#N/A	#N/A	#N/A	#N/A	#N/A	#N/A
P60843	Eukaryotic initiation factor 4A-I	1.16192e-08	#N/A	#N/A	#N/A	#N/A	#N/A	#N/A	#N/A	#N/A	#N/A	#N/A	#N/A
P60867	40S ribosomal protein S20	1.23959e-09	#N/A	#N/A	#N/A	#N/A	#N/A	#N/A	#N/A	#N/A	#N/A	#N/A	#N/A
P61089	Ubiquitin-conjugating enzyme E2 N	0.00521121	#N/A	#N/A	#N/A	#N/A	#N/A	#N/A	#N/A	#N/A	#N/A	#N/A	#N/A
P61164	Alpha-centractin	2.15798e-10	#N/A	#N/A	#N/A	#N/A	#N/A	#N/A	#N/A	#N/A	#N/A	#N/A	#N/A
P61205;P84078	ADP-ribosylation factor 3;ADP-ribosylation factor 1	4.93825e-10	#N/A	#N/A	#N/A	#N/A	#N/A	#N/A	#N/A	#N/A	#N/A	#N/A	#N/A
P61290	Proteasome activator complex subunit 3	5.87884e-09	#N/A	#N/A	#N/A	#N/A	#N/A	#N/A	#N/A	#N/A	#N/A	#N/A	#N/A
P61358	60S ribosomal protein L27	5.08225e-09	#N/A	#N/A	#N/A	#N/A	#N/A	#N/A	#N/A	#N/A	#N/A	#N/A	#N/A
P61514	60S ribosomal protein L37a	1.61936e-05	#N/A	#N/A	#N/A	#N/A	#N/A	#N/A	#N/A	#N/A	#N/A	#N/A	#N/A
P62141;P63087	Serine/threonine-protein phosphatase PP1-beta catalytic subunit;Serine/threonine-protein phosphatase PP1-gamma catalytic subunit	8.2387e-06	#N/A	#N/A	#N/A	#N/A	#N/A	#N/A	#N/A	#N/A	#N/A	#N/A	#N/A
P62192	26S proteasome regulatory subunit 4	1.97014e-05	#N/A	#N/A	#N/A	#N/A	#N/A	#N/A	#N/A	#N/A	#N/A	#N/A	#N/A
P62259	14-3-3 protein epsilon	8.73228e-12	#N/A	#N/A	#N/A	#N/A	#N/A	#N/A	#N/A	#N/A	#N/A	#N/A	#N/A
P62264	40S ribosomal protein S14	7.09214e-06	#N/A	#N/A	#N/A	#N/A	#N/A	#N/A	#N/A	#N/A	#N/A	#N/A	#N/A
P62267	40S ribosomal protein S23	7.47389e-09	#N/A	#N/A	#N/A	#N/A	#N/A	#N/A	#N/A	#N/A	#N/A	#N/A	#N/A
P62301;Q921R2	40S ribosomal protein S13	3.72674e-08	#N/A	#N/A	#N/A	#N/A	#N/A	#N/A	#N/A	#N/A	#N/A	#N/A	#N/A
P62334	26S proteasome regulatory subunit 10B	3.13685e-07	#N/A	#N/A	#N/A	#N/A	#N/A	#N/A	#N/A	#N/A	#N/A	#N/A	#N/A
P62702	40S ribosomal protein S4, X isoform	1.32417e-08	#N/A	#N/A	#N/A	#N/A	#N/A	#N/A	#N/A	#N/A	#N/A	#N/A	#N/A
P62814	V-type proton ATPase subunit B, brain isoform	0.00405046	#N/A	#N/A	#N/A	#N/A	#N/A	#N/A	#N/A	#N/A	#N/A	#N/A	#N/A
P62821;Q5SW88	Ras-related protein Rab-1A;RAB1A, member RAS oncogene family	1.75943e-11	#N/A	#N/A	#N/A	#N/A	#N/A	#N/A	#N/A	#N/A	#N/A	#N/A	#N/A
P62827;Q14AA6	GTP-binding nuclear protein Ran	2.73193e-05	#N/A	#N/A	#N/A	#N/A	#N/A	#N/A	#N/A	#N/A	#N/A	#N/A	#N/A
P62862;Q642K5	40S ribosomal protein S30	4.22642e-05	#N/A	#N/A	#N/A	#N/A	#N/A	#N/A	#N/A	#N/A	#N/A	#N/A	#N/A
P62897	Cytochrome c, somatic	0.000253872	#N/A	#N/A	#N/A	#N/A	#N/A	#N/A	#N/A	#N/A	#N/A	#N/A	#N/A
P62908	40S ribosomal protein S3	1.24912e-09	#N/A	#N/A	#N/A	#N/A	#N/A	#N/A	#N/A	#N/A	#N/A	#N/A	#N/A
P62911	60S ribosomal protein L32	8.50378e-08	#N/A	#N/A	#N/A	#N/A	#N/A	#N/A	#N/A	#N/A	#N/A	#N/A	#N/A
P62918	60S ribosomal protein L8	4.19268e-06	#N/A	#N/A	#N/A	#N/A	#N/A	#N/A	#N/A	#N/A	#N/A	#N/A	#N/A
P62960	Nuclease-sensitive element-binding protein 1	0.00199912	#N/A	#N/A	#N/A	#N/A	#N/A	#N/A	#N/A	#N/A	#N/A	#N/A	#N/A
P62962;Q5SX49	Profilin-1;Profilin	3.06506e-05	#N/A	#N/A	#N/A	#N/A	#N/A	#N/A	#N/A	#N/A	#N/A	#N/A	#N/A
P63038	60 kDa heat shock protein, mitochondrial	1.56608e-08	#N/A	#N/A	#N/A	#N/A	#N/A	#N/A	#N/A	#N/A	#N/A	#N/A	#N/A
P63101	14-3-3 protein zeta/delta	7.09269e-12	#N/A	#N/A	#N/A	#N/A	#N/A	#N/A	#N/A	#N/A	#N/A	#N/A	#N/A
P63268	Actin, gamma-enteric smooth muscle	1.025e-06	#N/A	#N/A	#N/A	#N/A	#N/A	#N/A	#N/A	#N/A	#N/A	#N/A	#N/A
P63276	40S ribosomal protein S17	7.35059e-10	#N/A	#N/A	#N/A	#N/A	#N/A	#N/A	#N/A	#N/A	#N/A	#N/A	#N/A
P63325	40S ribosomal protein S10	6.91275e-10	#N/A	#N/A	#N/A	#N/A	#N/A	#N/A	#N/A	#N/A	#N/A	#N/A	#N/A
P63330	Serine/threonine-protein phosphatase 2A catalytic subunit alpha isoform	2.4092e-06	#N/A	#N/A	#N/A	#N/A	#N/A	#N/A	#N/A	#N/A	#N/A	#N/A	#N/A
P67984	60S ribosomal protein L22	8.59361e-10	#N/A	#N/A	#N/A	#N/A	#N/A	#N/A	#N/A	#N/A	#N/A	#N/A	#N/A
P68040	Receptor of activated protein C kinase 1	2.23735e-09	#N/A	#N/A	#N/A	#N/A	#N/A	#N/A	#N/A	#N/A	#N/A	#N/A	#N/A
P68369	Tubulin alpha-1A chain	2.67345e-12	#N/A	#N/A	#N/A	#N/A	#N/A	#N/A	#N/A	#N/A	#N/A	#N/A	#N/A
P68372	Tubulin beta-4B chain	2.11416e-10	#N/A	#N/A	#N/A	#N/A	#N/A	#N/A	#N/A	#N/A	#N/A	#N/A	#N/A
P70124	Serpin B5	8.12745e-10	#N/A	#N/A	#N/A	#N/A	#N/A	#N/A	#N/A	#N/A	#N/A	#N/A	#N/A
P70296	Phosphatidylethanolamine-binding protein 1	4.17012e-09	#N/A	#N/A	#N/A	#N/A	#N/A	#N/A	#N/A	#N/A	#N/A	#N/A	#N/A
P70362	Ubiquitin recognition factor in ER-associated degradation protein 1	0.000640647	#N/A	#N/A	#N/A	#N/A	#N/A	#N/A	#N/A	#N/A	#N/A	#N/A	#N/A
P70402	Myosin-binding protein H	6.63957e-10	#N/A	#N/A	#N/A	#N/A	#N/A	#N/A	#N/A	#N/A	#N/A	#N/A	#N/A
P80313	T-complex protein 1 subunit eta	0.00146501	#N/A	#N/A	#N/A	#N/A	#N/A	#N/A	#N/A	#N/A	#N/A	#N/A	#N/A
P80314	T-complex protein 1 subunit beta	3.97419e-09	#N/A	#N/A	#N/A	#N/A	#N/A	#N/A	#N/A	#N/A	#N/A	#N/A	#N/A
P80317	T-complex protein 1 subunit zeta	0.00338429	#N/A	#N/A	#N/A	#N/A	#N/A	#N/A	#N/A	#N/A	#N/A	#N/A	#N/A
P82198	Transforming growth factor-beta-induced protein ig-h3	1.96861e-06	#N/A	#N/A	#N/A	#N/A	#N/A	#N/A	#N/A	#N/A	#N/A	#N/A	#N/A
P82349	Beta-sarcoglycan	0.000148283	#N/A	#N/A	#N/A	#N/A	#N/A	#N/A	#N/A	#N/A	#N/A	#N/A	#N/A
P84091;Q3TWV4	AP-2 complex subunit mu	0.0061711	#N/A	#N/A	#N/A	#N/A	#N/A	#N/A	#N/A	#N/A	#N/A	#N/A	#N/A
P84104	Serine/arginine-rich splicing factor 3	0.000512354	#N/A	#N/A	#N/A	#N/A	#N/A	#N/A	#N/A	#N/A	#N/A	#N/A	#N/A
P97350	Plakophilin-1	7.47389e-09	#N/A	#N/A	#N/A	#N/A	#N/A	#N/A	#N/A	#N/A	#N/A	#N/A	#N/A
P97351	40S ribosomal protein S3a	2.13119e-06	#N/A	#N/A	#N/A	#N/A	#N/A	#N/A	#N/A	#N/A	#N/A	#N/A	#N/A
P97384	Annexin A11	0.00447188	#N/A	#N/A	#N/A	#N/A	#N/A	#N/A	#N/A	#N/A	#N/A	#N/A	#N/A
P97443	Histone-lysine N-methyltransferase Smyd1	3.57613e-08	#N/A	#N/A	#N/A	#N/A	#N/A	#N/A	#N/A	#N/A	#N/A	#N/A	#N/A
P97457	Myosin regulatory light chain 2, skeletal muscle isoform	1.89516e-14	#N/A	#N/A	#N/A	#N/A	#N/A	#N/A	#N/A	#N/A	#N/A	#N/A	#N/A
P97927	Laminin subunit alpha-4	0.00942586	#N/A	#N/A	#N/A	#N/A	#N/A	#N/A	#N/A	#N/A	#N/A	#N/A	#N/A
P99024	Tubulin beta-5 chain	2.64424e-10	#N/A	#N/A	#N/A	#N/A	#N/A	#N/A	#N/A	#N/A	#N/A	#N/A	#N/A
Q00623	Apolipoprotein A-I	1.47921e-06	#N/A	#N/A	#N/A	#N/A	#N/A	#N/A	#N/A	#N/A	#N/A	#N/A	#N/A
Q01149	Collagen alpha-2(I) chain	2.02312e-11	#N/A	#N/A	#N/A	#N/A	#N/A	#N/A	#N/A	#N/A	#N/A	#N/A	#N/A
Q02053	Ubiquitin-like modifier-activating enzyme 1	8.24113e-11	#N/A	#N/A	#N/A	#N/A	#N/A	#N/A	#N/A	#N/A	#N/A	#N/A	#N/A
Q02257	Junction plakoglobin	4.89262e-12	#N/A	#N/A	#N/A	#N/A	#N/A	#N/A	#N/A	#N/A	#N/A	#N/A	#N/A
Q02566	Myosin-6	0.00992698	#N/A	#N/A	#N/A	#N/A	#N/A	#N/A	#N/A	#N/A	#N/A	#N/A	#N/A
Q03265	ATP synthase subunit alpha, mitochondrial	1.56921e-12	#N/A	#N/A	#N/A	#N/A	#N/A	#N/A	#N/A	#N/A	#N/A	#N/A	#N/A
Q04447	Creatine kinase B-type	3.49548e-06	#N/A	#N/A	#N/A	#N/A	#N/A	#N/A	#N/A	#N/A	#N/A	#N/A	#N/A
Q06890	Clusterin	0.000289335	#N/A	#N/A	#N/A	#N/A	#N/A	#N/A	#N/A	#N/A	#N/A	#N/A	#N/A
Q08642	Protein-arginine deiminase type-2	0.000163929	#N/A	#N/A	#N/A	#N/A	#N/A	#N/A	#N/A	#N/A	#N/A	#N/A	#N/A
Q08857	Platelet glycoprotein 4	7.22169e-08	#N/A	#N/A	#N/A	#N/A	#N/A	#N/A	#N/A	#N/A	#N/A	#N/A	#N/A
Q11011	Puromycin-sensitive aminopeptidase	7.43452e-07	#N/A	#N/A	#N/A	#N/A	#N/A	#N/A	#N/A	#N/A	#N/A	#N/A	#N/A
Q3TML0;Q922R8	Protein disulfide-isomerase A6	1.44015e-08	#N/A	#N/A	#N/A	#N/A	#N/A	#N/A	#N/A	#N/A	#N/A	#N/A	#N/A
Q3TVI8	Pre-B-cell leukemia transcription factor-interacting protein 1	4.21125e-05	#N/A	#N/A	#N/A	#N/A	#N/A	#N/A	#N/A	#N/A	#N/A	#N/A	#N/A
Q3TXS7	26S proteasome non-ATPase regulatory subunit 1	0.00910374	#N/A	#N/A	#N/A	#N/A	#N/A	#N/A	#N/A	#N/A	#N/A	#N/A	#N/A
Q3TZZ7	Extended synaptotagmin-2	0.00731498	#N/A	#N/A	#N/A	#N/A	#N/A	#N/A	#N/A	#N/A	#N/A	#N/A	#N/A
Q3U125;Q9CYH2	Redox-regulatory protein FAM213A	2.1124e-08	#N/A	#N/A	#N/A	#N/A	#N/A	#N/A	#N/A	#N/A	#N/A	#N/A	#N/A
Q3U1J4	DNA damage-binding protein 1	0.00775433	#N/A	#N/A	#N/A	#N/A	#N/A	#N/A	#N/A	#N/A	#N/A	#N/A	#N/A
Q3U2G2;Q61316	Heat shock 70 kDa protein 4	6.71313e-10	#N/A	#N/A	#N/A	#N/A	#N/A	#N/A	#N/A	#N/A	#N/A	#N/A	#N/A
Q3U7R1	Extended synaptotagmin-1	7.86561e-05	#N/A	#N/A	#N/A	#N/A	#N/A	#N/A	#N/A	#N/A	#N/A	#N/A	#N/A
Q3UER8;Q8VCM7	Fibrinogen gamma chain	0.00029938	#N/A	#N/A	#N/A	#N/A	#N/A	#N/A	#N/A	#N/A	#N/A	#N/A	#N/A
Q3UGX2	Spectrin beta chain	2.08578e-07	#N/A	#N/A	#N/A	#N/A	#N/A	#N/A	#N/A	#N/A	#N/A	#N/A	#N/A
Q3UH59;Q5SV64;Q61879	Myosin-10	0.000708881	#N/A	#N/A	#N/A	#N/A	#N/A	#N/A	#N/A	#N/A	#N/A	#N/A	#N/A
Q3UHZ5	Leiomodin-2	1.80545e-08	#N/A	#N/A	#N/A	#N/A	#N/A	#N/A	#N/A	#N/A	#N/A	#N/A	#N/A
Q3UJQ9;Q9D0K2	Succinyl-CoA:3-ketoacid-coenzyme A transferase;Succinyl-CoA:3-ketoacid coenzyme A transferase 1, mitochondrial	0.00534378	#N/A	#N/A	#N/A	#N/A	#N/A	#N/A	#N/A	#N/A	#N/A	#N/A	#N/A
Q3ULD5	Methylcrotonoyl-CoA carboxylase beta chain, mitochondrial	0.00229785	#N/A	#N/A	#N/A	#N/A	#N/A	#N/A	#N/A	#N/A	#N/A	#N/A	#N/A
Q3UMR5	Calcium uniporter protein, mitochondrial	0.00419831	#N/A	#N/A	#N/A	#N/A	#N/A	#N/A	#N/A	#N/A	#N/A	#N/A	#N/A
Q3UN88	Mast cell protease 4, isoform CRA_a	4.91592e-08	#N/A	#N/A	#N/A	#N/A	#N/A	#N/A	#N/A	#N/A	#N/A	#N/A	#N/A
Q3V1D3	AMP deaminase 1	1.38025e-09	#N/A	#N/A	#N/A	#N/A	#N/A	#N/A	#N/A	#N/A	#N/A	#N/A	#N/A
Q4U4S6	Xin actin-binding repeat-containing protein 2	1.10537e-05	#N/A	#N/A	#N/A	#N/A	#N/A	#N/A	#N/A	#N/A	#N/A	#N/A	#N/A
Q5DTJ9	Myopalladin	1.43659e-06	#N/A	#N/A	#N/A	#N/A	#N/A	#N/A	#N/A	#N/A	#N/A	#N/A	#N/A
Q5EBG6	Heat shock protein beta-6	3.71054e-06	#N/A	#N/A	#N/A	#N/A	#N/A	#N/A	#N/A	#N/A	#N/A	#N/A	#N/A
Q5SQB0;Q5SQB5;Q61937;Q9DAY9	Nucleophosmin	3.12042e-08	#N/A	#N/A	#N/A	#N/A	#N/A	#N/A	#N/A	#N/A	#N/A	#N/A	#N/A
Q5SUS9;Q5SUT0;Q61545	RNA-binding protein EWS	2.38947e-05	#N/A	#N/A	#N/A	#N/A	#N/A	#N/A	#N/A	#N/A	#N/A	#N/A	#N/A
Q5SXR6;Q68FD5	Clathrin heavy chain;Clathrin heavy chain 1	1.25072e-08	#N/A	#N/A	#N/A	#N/A	#N/A	#N/A	#N/A	#N/A	#N/A	#N/A	#N/A
Q5U458	DnaJ homolog subfamily C member 11	0.000903042	#N/A	#N/A	#N/A	#N/A	#N/A	#N/A	#N/A	#N/A	#N/A	#N/A	#N/A
Q5XJF6	Ribosomal protein	3.16243e-07	#N/A	#N/A	#N/A	#N/A	#N/A	#N/A	#N/A	#N/A	#N/A	#N/A	#N/A
Q5XJY5	Coatomer subunit delta	0.00978808	#N/A	#N/A	#N/A	#N/A	#N/A	#N/A	#N/A	#N/A	#N/A	#N/A	#N/A
Q60597	2-oxoglutarate dehydrogenase, mitochondrial	8.36981e-09	#N/A	#N/A	#N/A	#N/A	#N/A	#N/A	#N/A	#N/A	#N/A	#N/A	#N/A
Q60714	Long-chain fatty acid transport protein 1	3.36045e-06	#N/A	#N/A	#N/A	#N/A	#N/A	#N/A	#N/A	#N/A	#N/A	#N/A	#N/A
Q60864	Stress-induced-phosphoprotein 1	0.00311006	#N/A	#N/A	#N/A	#N/A	#N/A	#N/A	#N/A	#N/A	#N/A	#N/A	#N/A
Q61081	Hsp90 co-chaperone Cdc37	6.94274e-09	#N/A	#N/A	#N/A	#N/A	#N/A	#N/A	#N/A	#N/A	#N/A	#N/A	#N/A
Q61102	ATP-binding cassette sub-family B member 7, mitochondrial	0.00145566	#N/A	#N/A	#N/A	#N/A	#N/A	#N/A	#N/A	#N/A	#N/A	#N/A	#N/A
Q61425	Hydroxyacyl-coenzyme A dehydrogenase, mitochondrial	0.00898891	#N/A	#N/A	#N/A	#N/A	#N/A	#N/A	#N/A	#N/A	#N/A	#N/A	#N/A
Q61598	Rab GDP dissociation inhibitor beta	8.02587e-08	#N/A	#N/A	#N/A	#N/A	#N/A	#N/A	#N/A	#N/A	#N/A	#N/A	#N/A
Q61656;Q8BTS0	Probable ATP-dependent RNA helicase DDX5;DEAD (Asp-Glu-Ala-Asp) box polypeptide 5	1.60746e-09	#N/A	#N/A	#N/A	#N/A	#N/A	#N/A	#N/A	#N/A	#N/A	#N/A	#N/A
Q61696	Heat shock 70 kDa protein 1A	1.21862e-11	#N/A	#N/A	#N/A	#N/A	#N/A	#N/A	#N/A	#N/A	#N/A	#N/A	#N/A
Q61753	D-3-phosphoglycerate dehydrogenase	0.00613677	#N/A	#N/A	#N/A	#N/A	#N/A	#N/A	#N/A	#N/A	#N/A	#N/A	#N/A
Q61781	Keratin, type I cytoskeletal 14	0.00560016	#N/A	#N/A	#N/A	#N/A	#N/A	#N/A	#N/A	#N/A	#N/A	#N/A	#N/A
Q62000	Mimecan	0.00120893	#N/A	#N/A	#N/A	#N/A	#N/A	#N/A	#N/A	#N/A	#N/A	#N/A	#N/A
Q62009	Periostin	2.05251e-08	#N/A	#N/A	#N/A	#N/A	#N/A	#N/A	#N/A	#N/A	#N/A	#N/A	#N/A
Q62234	Myomesin-1	2.91223e-09	#N/A	#N/A	#N/A	#N/A	#N/A	#N/A	#N/A	#N/A	#N/A	#N/A	#N/A
Q62261	Spectrin beta chain, non-erythrocytic 1	0.00147724	#N/A	#N/A	#N/A	#N/A	#N/A	#N/A	#N/A	#N/A	#N/A	#N/A	#N/A
Q64282	Interferon-induced protein with tetratricopeptide repeats 1	0.00152953	#N/A	#N/A	#N/A	#N/A	#N/A	#N/A	#N/A	#N/A	#N/A	#N/A	#N/A
Q64337	Sequestosome-1	3.34833e-07	#N/A	#N/A	#N/A	#N/A	#N/A	#N/A	#N/A	#N/A	#N/A	#N/A	#N/A
Q64523;Q6GSS7	Histone H2A type 2-C;Histone H2A type 2-A	3.09125e-05	#N/A	#N/A	#N/A	#N/A	#N/A	#N/A	#N/A	#N/A	#N/A	#N/A	#N/A
Q64727	Vinculin	7.04914e-05	#N/A	#N/A	#N/A	#N/A	#N/A	#N/A	#N/A	#N/A	#N/A	#N/A	#N/A
Q64737	Trifunctional purine biosynthetic protein adenosine-3	0.00142053	#N/A	#N/A	#N/A	#N/A	#N/A	#N/A	#N/A	#N/A	#N/A	#N/A	#N/A
Q6IFZ6	Keratin, type II cytoskeletal 1b	2.07528e-05	#N/A	#N/A	#N/A	#N/A	#N/A	#N/A	#N/A	#N/A	#N/A	#N/A	#N/A
Q6IFZ8	MCG1050941	9.98213e-10	#N/A	#N/A	#N/A	#N/A	#N/A	#N/A	#N/A	#N/A	#N/A	#N/A	#N/A
Q6P5E4	UDP-glucose:glycoprotein glucosyltransferase 1	0.0061711	#N/A	#N/A	#N/A	#N/A	#N/A	#N/A	#N/A	#N/A	#N/A	#N/A	#N/A
Q6P5H2	Nestin	0.00311891	#N/A	#N/A	#N/A	#N/A	#N/A	#N/A	#N/A	#N/A	#N/A	#N/A	#N/A
Q6PA06	Atlastin-2	1.72282e-07	#N/A	#N/A	#N/A	#N/A	#N/A	#N/A	#N/A	#N/A	#N/A	#N/A	#N/A
Q6PIE5	Sodium/potassium-transporting ATPase subunit alpha-2	1.95592e-11	#N/A	#N/A	#N/A	#N/A	#N/A	#N/A	#N/A	#N/A	#N/A	#N/A	#N/A
Q6ZQ38	Cullin-associated NEDD8-dissociated protein 1	3.17433e-05	#N/A	#N/A	#N/A	#N/A	#N/A	#N/A	#N/A	#N/A	#N/A	#N/A	#N/A
Q6ZWN5	40S ribosomal protein S9	6.48487e-08	#N/A	#N/A	#N/A	#N/A	#N/A	#N/A	#N/A	#N/A	#N/A	#N/A	#N/A
Q6ZWQ9	MCG5400	8.02587e-08	#N/A	#N/A	#N/A	#N/A	#N/A	#N/A	#N/A	#N/A	#N/A	#N/A	#N/A
Q6ZWX6	Eukaryotic translation initiation factor 2 subunit 1	0.000441706	#N/A	#N/A	#N/A	#N/A	#N/A	#N/A	#N/A	#N/A	#N/A	#N/A	#N/A
Q6ZWZ7;Q9CPR4	60S ribosomal protein L17	2.9834e-08	#N/A	#N/A	#N/A	#N/A	#N/A	#N/A	#N/A	#N/A	#N/A	#N/A	#N/A
Q70IV5	Synemin	2.82684e-05	#N/A	#N/A	#N/A	#N/A	#N/A	#N/A	#N/A	#N/A	#N/A	#N/A	#N/A
Q76MZ3	Serine/threonine-protein phosphatase 2A 65 kDa regulatory subunit A alpha isoform	0.00338429	#N/A	#N/A	#N/A	#N/A	#N/A	#N/A	#N/A	#N/A	#N/A	#N/A	#N/A
Q7TMM9	Tubulin beta-2A chain	0.000167359	#N/A	#N/A	#N/A	#N/A	#N/A	#N/A	#N/A	#N/A	#N/A	#N/A	#N/A
Q80UU9	Membrane-associated progesterone receptor component 2	1.53626e-07	#N/A	#N/A	#N/A	#N/A	#N/A	#N/A	#N/A	#N/A	#N/A	#N/A	#N/A
Q80X68	Citrate synthase	4.55117e-06	#N/A	#N/A	#N/A	#N/A	#N/A	#N/A	#N/A	#N/A	#N/A	#N/A	#N/A
Q8BFR5	Elongation factor Tu, mitochondrial	1.59547e-07	#N/A	#N/A	#N/A	#N/A	#N/A	#N/A	#N/A	#N/A	#N/A	#N/A	#N/A
Q8BG32	26S proteasome non-ATPase regulatory subunit 11	5.4973e-08	#N/A	#N/A	#N/A	#N/A	#N/A	#N/A	#N/A	#N/A	#N/A	#N/A	#N/A
Q8BLF1	Neutral cholesterol ester hydrolase 1	2.01513e-06	#N/A	#N/A	#N/A	#N/A	#N/A	#N/A	#N/A	#N/A	#N/A	#N/A	#N/A
Q8BMS4	Ubiquinone biosynthesis O-methyltransferase, mitochondrial	0.00083027	#N/A	#N/A	#N/A	#N/A	#N/A	#N/A	#N/A	#N/A	#N/A	#N/A	#N/A
Q8BU30	Isoleucine--tRNA ligase, cytoplasmic	0.00968686	#N/A	#N/A	#N/A	#N/A	#N/A	#N/A	#N/A	#N/A	#N/A	#N/A	#N/A
Q8BWM0	Prostaglandin E synthase 2	0.00160019	#N/A	#N/A	#N/A	#N/A	#N/A	#N/A	#N/A	#N/A	#N/A	#N/A	#N/A
Q8BWY3	Eukaryotic peptide chain release factor subunit 1	0.000189916	#N/A	#N/A	#N/A	#N/A	#N/A	#N/A	#N/A	#N/A	#N/A	#N/A	#N/A
Q8C494	Proline-rich protein 33	0.000425674	#N/A	#N/A	#N/A	#N/A	#N/A	#N/A	#N/A	#N/A	#N/A	#N/A	#N/A
Q8C5G6;Q9QZ06	Toll-interacting protein	0.000206572	#N/A	#N/A	#N/A	#N/A	#N/A	#N/A	#N/A	#N/A	#N/A	#N/A	#N/A
Q8C8R3;S4R2F3;S4R2T7	Ankyrin-2;Ankyrin-2;Ankyrin-2 (Fragment)	7.06101e-05	#N/A	#N/A	#N/A	#N/A	#N/A	#N/A	#N/A	#N/A	#N/A	#N/A	#N/A
Q8CC88	von Willebrand factor A domain-containing protein 8	0.00643013	#N/A	#N/A	#N/A	#N/A	#N/A	#N/A	#N/A	#N/A	#N/A	#N/A	#N/A
Q8CDN6	Thioredoxin-like protein 1	5.84347e-07	#N/A	#N/A	#N/A	#N/A	#N/A	#N/A	#N/A	#N/A	#N/A	#N/A	#N/A
Q8CGC7	Bifunctional glutamate/proline--tRNA ligase	9.25635e-06	#N/A	#N/A	#N/A	#N/A	#N/A	#N/A	#N/A	#N/A	#N/A	#N/A	#N/A
Q8CI43	Myosin light chain 6B	2.68665e-13	#N/A	#N/A	#N/A	#N/A	#N/A	#N/A	#N/A	#N/A	#N/A	#N/A	#N/A
Q8CI94	Glycogen phosphorylase, brain form	0.00447284	#N/A	#N/A	#N/A	#N/A	#N/A	#N/A	#N/A	#N/A	#N/A	#N/A	#N/A
Q8JZN5	Acyl-CoA dehydrogenase family member 9, mitochondrial	0.000553296	#N/A	#N/A	#N/A	#N/A	#N/A	#N/A	#N/A	#N/A	#N/A	#N/A	#N/A
Q8K0E8	Fibrinogen beta chain	7.62532e-07	#N/A	#N/A	#N/A	#N/A	#N/A	#N/A	#N/A	#N/A	#N/A	#N/A	#N/A
Q8QZY1	Eukaryotic translation initiation factor 3 subunit L	0.000139803	#N/A	#N/A	#N/A	#N/A	#N/A	#N/A	#N/A	#N/A	#N/A	#N/A	#N/A
Q8R010;Q8R3V2	Aminoacyl tRNA synthase complex-interacting multifunctional protein 2	0.00581968	#N/A	#N/A	#N/A	#N/A	#N/A	#N/A	#N/A	#N/A	#N/A	#N/A	#N/A
Q8R1B4	Eukaryotic translation initiation factor 3 subunit C	4.51804e-06	#N/A	#N/A	#N/A	#N/A	#N/A	#N/A	#N/A	#N/A	#N/A	#N/A	#N/A
Q8R1Q8	Cytoplasmic dynein 1 light intermediate chain 1	0.00671163	#N/A	#N/A	#N/A	#N/A	#N/A	#N/A	#N/A	#N/A	#N/A	#N/A	#N/A
Q8R404	MICOS complex subunit MIC13	2.92061e-07	#N/A	#N/A	#N/A	#N/A	#N/A	#N/A	#N/A	#N/A	#N/A	#N/A	#N/A
Q8R5C5	Beta-centractin	0.000194984	#N/A	#N/A	#N/A	#N/A	#N/A	#N/A	#N/A	#N/A	#N/A	#N/A	#N/A
Q8R5J9	PRA1 family protein 3	0.000190423	#N/A	#N/A	#N/A	#N/A	#N/A	#N/A	#N/A	#N/A	#N/A	#N/A	#N/A
Q8R5L1	Complement component 1 Q subcomponent-binding protein, mitochondrial	6.51142e-05	#N/A	#N/A	#N/A	#N/A	#N/A	#N/A	#N/A	#N/A	#N/A	#N/A	#N/A
Q8VCF0	Mitochondrial antiviral-signaling protein	0.000167616	#N/A	#N/A	#N/A	#N/A	#N/A	#N/A	#N/A	#N/A	#N/A	#N/A	#N/A
Q8VCR8	Myosin light chain kinase 2, skeletal/cardiac muscle	8.01377e-05	#N/A	#N/A	#N/A	#N/A	#N/A	#N/A	#N/A	#N/A	#N/A	#N/A	#N/A
Q8VDD5	Myosin-9	8.29858e-10	#N/A	#N/A	#N/A	#N/A	#N/A	#N/A	#N/A	#N/A	#N/A	#N/A	#N/A
Q8VDM4	26S proteasome non-ATPase regulatory subunit 2	6.1819e-05	#N/A	#N/A	#N/A	#N/A	#N/A	#N/A	#N/A	#N/A	#N/A	#N/A	#N/A
Q8VDN2	Sodium/potassium-transporting ATPase subunit alpha-1	4.7812e-07	#N/A	#N/A	#N/A	#N/A	#N/A	#N/A	#N/A	#N/A	#N/A	#N/A	#N/A
Q8VED9	Galectin-related protein	0.000569017	#N/A	#N/A	#N/A	#N/A	#N/A	#N/A	#N/A	#N/A	#N/A	#N/A	#N/A
Q8VEE1	LIM and cysteine-rich domains protein 1	0.00573185	#N/A	#N/A	#N/A	#N/A	#N/A	#N/A	#N/A	#N/A	#N/A	#N/A	#N/A
Q8VEK3	Heterogeneous nuclear ribonucleoprotein U	3.37084e-07	#N/A	#N/A	#N/A	#N/A	#N/A	#N/A	#N/A	#N/A	#N/A	#N/A	#N/A
Q91V79	Fat storage-inducing transmembrane protein 1	8.92308e-07	#N/A	#N/A	#N/A	#N/A	#N/A	#N/A	#N/A	#N/A	#N/A	#N/A	#N/A
Q91VA7	Isocitrate dehydrogenase [NAD] subunit, mitochondrial	4.89589e-05	#N/A	#N/A	#N/A	#N/A	#N/A	#N/A	#N/A	#N/A	#N/A	#N/A	#N/A
Q91VK1	Basic leucine zipper and W2 domain-containing protein 2	0.000336092	#N/A	#N/A	#N/A	#N/A	#N/A	#N/A	#N/A	#N/A	#N/A	#N/A	#N/A
Q91YE8	Synaptopodin-2	3.35153e-10	#N/A	#N/A	#N/A	#N/A	#N/A	#N/A	#N/A	#N/A	#N/A	#N/A	#N/A
Q91YQ5	Dolichyl-diphosphooligosaccharide--protein glycosyltransferase subunit 1	1.72818e-05	#N/A	#N/A	#N/A	#N/A	#N/A	#N/A	#N/A	#N/A	#N/A	#N/A	#N/A
Q91ZA3	Propionyl-CoA carboxylase alpha chain, mitochondrial	6.95153e-05	#N/A	#N/A	#N/A	#N/A	#N/A	#N/A	#N/A	#N/A	#N/A	#N/A	#N/A
Q922B2	Aspartate--tRNA ligase, cytoplasmic	0.000625371	#N/A	#N/A	#N/A	#N/A	#N/A	#N/A	#N/A	#N/A	#N/A	#N/A	#N/A
Q922Q1	Mitochondrial amidoxime reducing component 2	0.00751456	#N/A	#N/A	#N/A	#N/A	#N/A	#N/A	#N/A	#N/A	#N/A	#N/A	#N/A
Q922U2	Keratin, type II cytoskeletal 5	3.37525e-08	#N/A	#N/A	#N/A	#N/A	#N/A	#N/A	#N/A	#N/A	#N/A	#N/A	#N/A
Q99JY9	Actin-related protein 3	1.91071e-07	#N/A	#N/A	#N/A	#N/A	#N/A	#N/A	#N/A	#N/A	#N/A	#N/A	#N/A
Q99KQ4	Nicotinamide phosphoribosyltransferase	1.25779e-09	#N/A	#N/A	#N/A	#N/A	#N/A	#N/A	#N/A	#N/A	#N/A	#N/A	#N/A
Q99LY9	NADH dehydrogenase [ubiquinone] iron-sulfur protein 5	9.90833e-10	#N/A	#N/A	#N/A	#N/A	#N/A	#N/A	#N/A	#N/A	#N/A	#N/A	#N/A
Q99MN9	Propionyl-CoA carboxylase beta chain, mitochondrial	1.74236e-05	#N/A	#N/A	#N/A	#N/A	#N/A	#N/A	#N/A	#N/A	#N/A	#N/A	#N/A
Q99MS7	EH domain-binding protein 1-like protein 1	0.00607956	#N/A	#N/A	#N/A	#N/A	#N/A	#N/A	#N/A	#N/A	#N/A	#N/A	#N/A
Q99P72	Reticulon-4	7.05527e-09	#N/A	#N/A	#N/A	#N/A	#N/A	#N/A	#N/A	#N/A	#N/A	#N/A	#N/A
Q9CPQ1	Cytochrome c oxidase subunit 6C	7.45999e-11	#N/A	#N/A	#N/A	#N/A	#N/A	#N/A	#N/A	#N/A	#N/A	#N/A	#N/A
Q9CQ40	39S ribosomal protein L49, mitochondrial	0.00239552	#N/A	#N/A	#N/A	#N/A	#N/A	#N/A	#N/A	#N/A	#N/A	#N/A	#N/A
Q9CQD1	Ras-related protein Rab-5A	0.000487485	#N/A	#N/A	#N/A	#N/A	#N/A	#N/A	#N/A	#N/A	#N/A	#N/A	#N/A
Q9CQH3	NADH dehydrogenase [ubiquinone] 1 beta subcomplex subunit 5, mitochondrial	7.88419e-08	#N/A	#N/A	#N/A	#N/A	#N/A	#N/A	#N/A	#N/A	#N/A	#N/A	#N/A
Q9CQJ8	NADH dehydrogenase [ubiquinone] 1 beta subcomplex subunit 9	3.27596e-06	#N/A	#N/A	#N/A	#N/A	#N/A	#N/A	#N/A	#N/A	#N/A	#N/A	#N/A
Q9CQR2	40S ribosomal protein S21	1.16966e-05	#N/A	#N/A	#N/A	#N/A	#N/A	#N/A	#N/A	#N/A	#N/A	#N/A	#N/A
Q9CQV1	Mitochondrial import inner membrane translocase subunit TIM16	0.00944115	#N/A	#N/A	#N/A	#N/A	#N/A	#N/A	#N/A	#N/A	#N/A	#N/A	#N/A
Q9CQV8	14-3-3 protein beta/alpha	8.26074e-09	#N/A	#N/A	#N/A	#N/A	#N/A	#N/A	#N/A	#N/A	#N/A	#N/A	#N/A
Q9CRB9	MICOS complex subunit Mic19	2.63548e-06	#N/A	#N/A	#N/A	#N/A	#N/A	#N/A	#N/A	#N/A	#N/A	#N/A	#N/A
Q9CXY6	Interleukin enhancer-binding factor 2	0.00821254	#N/A	#N/A	#N/A	#N/A	#N/A	#N/A	#N/A	#N/A	#N/A	#N/A	#N/A
Q9CY27	Very-long-chain enoyl-CoA reductase	0.000573782	#N/A	#N/A	#N/A	#N/A	#N/A	#N/A	#N/A	#N/A	#N/A	#N/A	#N/A
Q9CZB0	Succinate dehydrogenase cytochrome b560 subunit, mitochondrial	0.000488802	#N/A	#N/A	#N/A	#N/A	#N/A	#N/A	#N/A	#N/A	#N/A	#N/A	#N/A
Q9CZD3	Glycine--tRNA ligase	0.000244612	#N/A	#N/A	#N/A	#N/A	#N/A	#N/A	#N/A	#N/A	#N/A	#N/A	#N/A
Q9CZM2	60S ribosomal protein L15	8.11202e-05	#N/A	#N/A	#N/A	#N/A	#N/A	#N/A	#N/A	#N/A	#N/A	#N/A	#N/A
Q9D020	Cytosolic 5'-nucleotidase 3A	1.46192e-05	#N/A	#N/A	#N/A	#N/A	#N/A	#N/A	#N/A	#N/A	#N/A	#N/A	#N/A
Q9D0F9	Phosphoglucomutase-1	8.88913e-08	#N/A	#N/A	#N/A	#N/A	#N/A	#N/A	#N/A	#N/A	#N/A	#N/A	#N/A
Q9D0I9	Arginine--tRNA ligase, cytoplasmic	1.82024e-05	#N/A	#N/A	#N/A	#N/A	#N/A	#N/A	#N/A	#N/A	#N/A	#N/A	#N/A
Q9D0L4	Uncharacterized aarF domain-containing protein kinase 1	3.30108e-05	#N/A	#N/A	#N/A	#N/A	#N/A	#N/A	#N/A	#N/A	#N/A	#N/A	#N/A
Q9D0M5	Dynein light chain 2, cytoplasmic	1.44001e-05	#N/A	#N/A	#N/A	#N/A	#N/A	#N/A	#N/A	#N/A	#N/A	#N/A	#N/A
Q9D172	ES1 protein homolog, mitochondrial	0.00842883	#N/A	#N/A	#N/A	#N/A	#N/A	#N/A	#N/A	#N/A	#N/A	#N/A	#N/A
Q9D1A2	Cytosolic non-specific dipeptidase	0.00943057	#N/A	#N/A	#N/A	#N/A	#N/A	#N/A	#N/A	#N/A	#N/A	#N/A	#N/A
Q9D1G1	Ras-related protein Rab-1B	8.33769e-05	#N/A	#N/A	#N/A	#N/A	#N/A	#N/A	#N/A	#N/A	#N/A	#N/A	#N/A
Q9D1H9	Microfibril-associated glycoprotein 4	1.24175e-05	#N/A	#N/A	#N/A	#N/A	#N/A	#N/A	#N/A	#N/A	#N/A	#N/A	#N/A
Q9D1I2	Caspase recruitment domain-containing protein 19	0.00158166	#N/A	#N/A	#N/A	#N/A	#N/A	#N/A	#N/A	#N/A	#N/A	#N/A	#N/A
Q9D1Q6	Endoplasmic reticulum resident protein 44	5.43833e-05	#N/A	#N/A	#N/A	#N/A	#N/A	#N/A	#N/A	#N/A	#N/A	#N/A	#N/A
Q9D1R9	60S ribosomal protein L34	0.00754183	#N/A	#N/A	#N/A	#N/A	#N/A	#N/A	#N/A	#N/A	#N/A	#N/A	#N/A
Q9D2Q8	Protein S100-A14	2.84524e-10	#N/A	#N/A	#N/A	#N/A	#N/A	#N/A	#N/A	#N/A	#N/A	#N/A	#N/A
Q9D3D9	ATP synthase subunit delta, mitochondrial	5.10261e-08	#N/A	#N/A	#N/A	#N/A	#N/A	#N/A	#N/A	#N/A	#N/A	#N/A	#N/A
Q9D517	1-acyl-sn-glycerol-3-phosphate acyltransferase gamma	0.000492432	#N/A	#N/A	#N/A	#N/A	#N/A	#N/A	#N/A	#N/A	#N/A	#N/A	#N/A
Q9D5T0	ATPase family AAA domain-containing protein 1	9.18988e-05	#N/A	#N/A	#N/A	#N/A	#N/A	#N/A	#N/A	#N/A	#N/A	#N/A	#N/A
Q9D892	Inosine triphosphate pyrophosphatase	0.00931211	#N/A	#N/A	#N/A	#N/A	#N/A	#N/A	#N/A	#N/A	#N/A	#N/A	#N/A
Q9D898	Actin-related protein 2/3 complex subunit 5-like protein	0.000857287	#N/A	#N/A	#N/A	#N/A	#N/A	#N/A	#N/A	#N/A	#N/A	#N/A	#N/A
Q9D8N0	Elongation factor 1-gamma	2.08962e-06	#N/A	#N/A	#N/A	#N/A	#N/A	#N/A	#N/A	#N/A	#N/A	#N/A	#N/A
Q9DAV9	Trimeric intracellular cation channel type B	6.26377e-05	#N/A	#N/A	#N/A	#N/A	#N/A	#N/A	#N/A	#N/A	#N/A	#N/A	#N/A
Q9DB05	Alpha-soluble NSF attachment protein	0.000192301	#N/A	#N/A	#N/A	#N/A	#N/A	#N/A	#N/A	#N/A	#N/A	#N/A	#N/A
Q9DB15	39S ribosomal protein L12, mitochondrial	0.00172962	#N/A	#N/A	#N/A	#N/A	#N/A	#N/A	#N/A	#N/A	#N/A	#N/A	#N/A
Q9DB73	NADH-cytochrome b5 reductase 1	4.88636e-07	#N/A	#N/A	#N/A	#N/A	#N/A	#N/A	#N/A	#N/A	#N/A	#N/A	#N/A
Q9DBJ1	Phosphoglycerate mutase 1	1.99533e-11	#N/A	#N/A	#N/A	#N/A	#N/A	#N/A	#N/A	#N/A	#N/A	#N/A	#N/A
Q9DBS1	Transmembrane protein 43	3.88878e-05	#N/A	#N/A	#N/A	#N/A	#N/A	#N/A	#N/A	#N/A	#N/A	#N/A	#N/A
Q9DCD0	6-phosphogluconate dehydrogenase, decarboxylating	2.95236e-08	#N/A	#N/A	#N/A	#N/A	#N/A	#N/A	#N/A	#N/A	#N/A	#N/A	#N/A
Q9DCF9	Translocon-associated protein subunit gamma	0.00212903	#N/A	#N/A	#N/A	#N/A	#N/A	#N/A	#N/A	#N/A	#N/A	#N/A	#N/A
Q9DCH4	Eukaryotic translation initiation factor 3 subunit F	0.000164635	#N/A	#N/A	#N/A	#N/A	#N/A	#N/A	#N/A	#N/A	#N/A	#N/A	#N/A
Q9DCX2	ATP synthase subunit d, mitochondrial	2.53399e-12	#N/A	#N/A	#N/A	#N/A	#N/A	#N/A	#N/A	#N/A	#N/A	#N/A	#N/A
Q9EP69	Phosphatidylinositide phosphatase SAC1	0.00422692	#N/A	#N/A	#N/A	#N/A	#N/A	#N/A	#N/A	#N/A	#N/A	#N/A	#N/A
Q9EPU0	Regulator of nonsense transcripts 1	5.79188e-05	#N/A	#N/A	#N/A	#N/A	#N/A	#N/A	#N/A	#N/A	#N/A	#N/A	#N/A
Q9EQH3	Vacuolar protein sorting-associated protein 35	0.000557431	#N/A	#N/A	#N/A	#N/A	#N/A	#N/A	#N/A	#N/A	#N/A	#N/A	#N/A
Q9JK42	[Pyruvate dehydrogenase (acetyl-transferring)] kinase isozyme 2, mitochondrial	0.0098637	#N/A	#N/A	#N/A	#N/A	#N/A	#N/A	#N/A	#N/A	#N/A	#N/A	#N/A
Q9JK91	DNA mismatch repair protein Mlh1	0.0013272	#N/A	#N/A	#N/A	#N/A	#N/A	#N/A	#N/A	#N/A	#N/A	#N/A	#N/A
Q9JKB1	Ubiquitin carboxyl-terminal hydrolase isozyme L3	8.27692e-05	#N/A	#N/A	#N/A	#N/A	#N/A	#N/A	#N/A	#N/A	#N/A	#N/A	#N/A
Q9JKF1	Ras GTPase-activating-like protein IQGAP1	0.000185875	#N/A	#N/A	#N/A	#N/A	#N/A	#N/A	#N/A	#N/A	#N/A	#N/A	#N/A
Q9JKF7	39S ribosomal protein L39, mitochondrial	0.00494904	#N/A	#N/A	#N/A	#N/A	#N/A	#N/A	#N/A	#N/A	#N/A	#N/A	#N/A
Q9JKS4	LIM domain-binding protein 3	2.43027e-11	#N/A	#N/A	#N/A	#N/A	#N/A	#N/A	#N/A	#N/A	#N/A	#N/A	#N/A
Q9JLV1	BAG family molecular chaperone regulator 3	0.0005837	#N/A	#N/A	#N/A	#N/A	#N/A	#N/A	#N/A	#N/A	#N/A	#N/A	#N/A
Q9JMC3	DnaJ homolog subfamily A member 4	0.0051904	#N/A	#N/A	#N/A	#N/A	#N/A	#N/A	#N/A	#N/A	#N/A	#N/A	#N/A
Q9QUM9	Proteasome subunit alpha type-6	0.00134285	#N/A	#N/A	#N/A	#N/A	#N/A	#N/A	#N/A	#N/A	#N/A	#N/A	#N/A
Q9QUR6	Prolyl endopeptidase	0.00238986	#N/A	#N/A	#N/A	#N/A	#N/A	#N/A	#N/A	#N/A	#N/A	#N/A	#N/A
Q9QWL7	Keratin, type I cytoskeletal 17	9.2046e-12	#N/A	#N/A	#N/A	#N/A	#N/A	#N/A	#N/A	#N/A	#N/A	#N/A	#N/A
Q9QXS1	Plectin	5.55576e-12	#N/A	#N/A	#N/A	#N/A	#N/A	#N/A	#N/A	#N/A	#N/A	#N/A	#N/A
Q9QZD9	Eukaryotic translation initiation factor 3 subunit I	0.00259074	#N/A	#N/A	#N/A	#N/A	#N/A	#N/A	#N/A	#N/A	#N/A	#N/A	#N/A
Q9R059	Four and a half LIM domains protein 3	2.66196e-07	#N/A	#N/A	#N/A	#N/A	#N/A	#N/A	#N/A	#N/A	#N/A	#N/A	#N/A
Q9R0L6	Pericentriolar material 1 protein	0.00598639	#N/A	#N/A	#N/A	#N/A	#N/A	#N/A	#N/A	#N/A	#N/A	#N/A	#N/A
Q9R0P5	Destrin	0.0048633	#N/A	#N/A	#N/A	#N/A	#N/A	#N/A	#N/A	#N/A	#N/A	#N/A	#N/A
Q9R0Y5	Adenylate kinase isoenzyme 1	1.56608e-08	#N/A	#N/A	#N/A	#N/A	#N/A	#N/A	#N/A	#N/A	#N/A	#N/A	#N/A
Q9R112	Sulfide:quinone oxidoreductase, mitochondrial	1.29358e-05	#N/A	#N/A	#N/A	#N/A	#N/A	#N/A	#N/A	#N/A	#N/A	#N/A	#N/A
Q9R1P0	Proteasome subunit alpha type-4	9.20359e-07	#N/A	#N/A	#N/A	#N/A	#N/A	#N/A	#N/A	#N/A	#N/A	#N/A	#N/A
Q9R1P1	Proteasome subunit beta type-3	0.00936291	#N/A	#N/A	#N/A	#N/A	#N/A	#N/A	#N/A	#N/A	#N/A	#N/A	#N/A
Q9R1P3	Proteasome subunit beta type-2	3.00142e-07	#N/A	#N/A	#N/A	#N/A	#N/A	#N/A	#N/A	#N/A	#N/A	#N/A	#N/A
Q9R1P4	Proteasome subunit alpha type-1	0.00366422	#N/A	#N/A	#N/A	#N/A	#N/A	#N/A	#N/A	#N/A	#N/A	#N/A	#N/A
Q9WTI7	Unconventional myosin-Ic	0.000139558	#N/A	#N/A	#N/A	#N/A	#N/A	#N/A	#N/A	#N/A	#N/A	#N/A	#N/A
Q9WTP6	Adenylate kinase 2, mitochondrial	0.000168959	#N/A	#N/A	#N/A	#N/A	#N/A	#N/A	#N/A	#N/A	#N/A	#N/A	#N/A
Q9WTX5	S-phase kinase-associated protein 1	0.000560376	#N/A	#N/A	#N/A	#N/A	#N/A	#N/A	#N/A	#N/A	#N/A	#N/A	#N/A
Q9WU78	Programmed cell death 6-interacting protein	8.70671e-06	#N/A	#N/A	#N/A	#N/A	#N/A	#N/A	#N/A	#N/A	#N/A	#N/A	#N/A
Q9WUA2	Phenylalanine--tRNA ligase beta subunit	4.63744e-06	#N/A	#N/A	#N/A	#N/A	#N/A	#N/A	#N/A	#N/A	#N/A	#N/A	#N/A
Q9WUB3	Glycogen phosphorylase, muscle form	1.87872e-08	#N/A	#N/A	#N/A	#N/A	#N/A	#N/A	#N/A	#N/A	#N/A	#N/A	#N/A
Q9WV06	Ankyrin repeat domain-containing protein 2	0.000532727	#N/A	#N/A	#N/A	#N/A	#N/A	#N/A	#N/A	#N/A	#N/A	#N/A	#N/A
Q9WVA4	Transgelin-2	1.81652e-08	#N/A	#N/A	#N/A	#N/A	#N/A	#N/A	#N/A	#N/A	#N/A	#N/A	#N/A
Q9Z0N1	Eukaryotic translation initiation factor 2 subunit 3, X-linked	0.00362251	#N/A	#N/A	#N/A	#N/A	#N/A	#N/A	#N/A	#N/A	#N/A	#N/A	#N/A
Q9Z1N5	Spliceosome RNA helicase Ddx39b	8.84852e-08	#N/A	#N/A	#N/A	#N/A	#N/A	#N/A	#N/A	#N/A	#N/A	#N/A	#N/A
Q9Z1Q5	Chloride intracellular channel protein 1	3.78887e-09	#N/A	#N/A	#N/A	#N/A	#N/A	#N/A	#N/A	#N/A	#N/A	#N/A	#N/A
Q9Z1Q9	Valine--tRNA ligase	0.000181443	#N/A	#N/A	#N/A	#N/A	#N/A	#N/A	#N/A	#N/A	#N/A	#N/A	#N/A
Q9Z1T2	Thrombospondin-4	5.6312e-06	#N/A	#N/A	#N/A	#N/A	#N/A	#N/A	#N/A	#N/A	#N/A	#N/A	#N/A
Q9Z204	Heterogeneous nuclear ribonucleoproteins C1/C2	1.28785e-06	#N/A	#N/A	#N/A	#N/A	#N/A	#N/A	#N/A	#N/A	#N/A	#N/A	#N/A
Q9Z2I0	Mitochondrial proton/calcium exchanger protein	4.17006e-06	#N/A	#N/A	#N/A	#N/A	#N/A	#N/A	#N/A	#N/A	#N/A	#N/A	#N/A
Q9Z2K1	Keratin, type I cytoskeletal 16	6.64222e-12	#N/A	#N/A	#N/A	#N/A	#N/A	#N/A	#N/A	#N/A	#N/A	#N/A	#N/A
Q9Z2U0	Proteasome subunit alpha type-7	0.00203781	#N/A	#N/A	#N/A	#N/A	#N/A	#N/A	#N/A	#N/A	#N/A	#N/A	#N/A
S4R1W1	Glyceraldehyde-3-phosphate dehydrogenase	0.00560016	#N/A	#N/A	#N/A	#N/A	#N/A	#N/A	#N/A	#N/A	#N/A	#N/A	#N/A
V9GWW6;V9GXX2	Muscular LMNA-interacting protein	1.52469e-06	#N/A	#N/A	#N/A	#N/A	#N/A	#N/A	#N/A	#N/A	#N/A	#N/A	#N/A

## Sheet: type IIx WT_HET
higher abundant in HET
Accessions	Protein Name	Qvalue	Type IIx_p.anova	Type IIx_p.anova.fdr	Type IIx_p_HET_vs_WT	Type IIx_FC_HET_WT	Type IIx_FC_WT_HET
P13542	Myosin-8	1.10808e-07	6.04708e-05	0.00907062	0	4.68753	0.213332
Q9JIF9	Myotilin	1.83891e-12	0.0584983	0.627597	0.0377104	1.54181	0.648589
P97807	Fumarate hydratase, mitochondrial	0.000102652	0.197787	0.739913	0.0358709	1.81779	0.550119
P70404	Isocitrate dehydrogenase [NAD] subunit gamma 1, mitochondrial	4.51055e-06	0.0597373	0.627597	0.00339523	1.30332	0.767274
Q9QZQ8	Core histone macro-H2A.1	1.50269e-10	0.0388707	0.627597	0.00132826	1.78048	0.561646
A0A1B0GSX6	PDZ and LIM domain 3, isoform CRA_a	2.29824e-10	0.0246604	0.493208	0.000743057	1.65205	0.605308
P67778	Prohibitin	9.82911e-12	0.0420244	0.627597	0.00068277	1.57213	0.636079
Q8R2Y2	Cell surface glycoprotein MUC18	0.0001999	0.0143993	0.359984	0.0450058	1.29691	0.771062
higher abundant in WT
Accessions	Protein Name	Qvalue	Type IIx_p.anova	Type IIx_p.anova.fdr	Type IIx_p_HET_vs_WT	Type IIx_FC_HET_WT	Type IIx_FC_WT_HET
A0A0R4J1B1;A2A6H6;A2A6I8;A2A6J0;A2A6J1;J3QP61;Q9QZ47;Z4YJU0;Z4YKE7;Z4YKF8;Z4YKG3;Z4YKG8;Z4YKH8;Z4YNB2	Troponin T, fast skeletal muscle;Troponin T, fast skeletal muscle;Troponin T, fast skeletal muscle;Troponin T, fast skeletal muscle;Troponin T, fast skeletal muscle;Troponin T, fast skeletal muscle;Troponin T, fast skeletal muscle;Troponin T, fast skeletal muscle;Troponin T, fast skeletal muscle;Troponin T, fast skeletal muscle;Troponin T, fast skeletal muscle;Troponin T, fast skeletal muscle;Tro…	6.32943e-13	0.0890274	0.65142	0.0215315	0.616987	1.62078
A2ACH6;P82347	Delta-sarcoglycan	2.36899e-05	0.145285	0.695949	0.0341986	0.598825	1.66994
P10493	Nidogen-1	3.76576e-11	0.0870407	0.65142	0.0220899	0.588278	1.69988
A0A140LIU4;P56392	Cytochrome c oxidase subunit 7A1, mitochondrial;Cytochrome c oxidase subunit 7A1, mitochondrial	5.71242e-11	0.0507922	0.627597	0.0224405	0.724092	1.38104
Q9CR68	Cytochrome b-c1 complex subunit Rieske, mitochondrial	2.23062e-11	0.0968246	0.660168	0.0201401	0.71692	1.39486
Q9CQ91	NADH dehydrogenase [ubiquinone] 1 alpha subcomplex subunit 3	6.93534e-11	0.0873939	0.65142	0.0161168	0.635664	1.57316
A2AGN7;B7ZCF1;O88685	26S proteasome regulatory subunit 6A	2.2825e-05	0.0878617	0.65142	0.0309576	0.736962	1.35692
P62196;Q8K1K2	26S proteasome regulatory subunit 8	6.50743e-09	0.00294053	0.147027	4.81504e-13	0.532317	1.87858
O54724	Caveolae-associated protein 1	3.40312e-06	0.0856084	0.65142	0.00813511	0.756805	1.32134
P14094	Sodium/potassium-transporting ATPase subunit beta-1	7.34217e-12	0.121857	0.695949	0.0471568	0.568073	1.76034
P62631	Elongation factor 1-alpha 2	0.0019702	0.13311	0.695949	0.0107846	0.434283	2.30265

## Sheet: type IIx WT_HOM
higher abundant in HOM
Accessions	Protein Name	Qvalue	Type IIx_p.anova	Type IIx_p.anova.fdr	Type IIx_p_HOM_vs_WT	Type IIx_FC_HOM_WT	Type IIx_FC_WT_HOM
P82348	Gamma-sarcoglycan	1.47781e-06	0.141395	0.695949	0.00147927	8.88412	0.11256
P13542	Myosin-8	1.10808e-07	6.04708e-05	0.00907062	0	8.79954	0.113642
A0A0R4J166;Q9D783	Kelch-like protein 40	4.07042e-08	0.000513663	0.0385247	0	4.1694	0.239843
A2ABU4	Myomesin-3	8.99562e-11	0.011039	0.331171	2.93671e-05	3.6438	0.274439
A2AUC9	Kelch-like protein 41	5.38845e-11	0.000339367	0.0339367	0	2.24275	0.445881
Q9JIF9	Myotilin	1.83891e-12	0.0584983	0.627597	0.00608326	1.72064	0.581179
A2AQB2	Nebulin	1.46154e-11	0.150609	0.695949	0.0458282	1.36546	0.732352
Q9CPX8	Cytochrome b-c1 complex subunit 10	2.6946e-07	0.141608	0.695949	0.0015912	7.74275	0.129153
P14152	Malate dehydrogenase, cytoplasmic	1.4939e-10	0.150789	0.695949	0.00502562	2.4479	0.408513
P52480	Pyruvate kinase PKM	7.58401e-12	0.148922	0.695949	0.0503268	2.21593	0.451279
A2AQR0;Q64521	Glycerol-3-phosphate dehydrogenase;Glycerol-3-phosphate dehydrogenase, mitochondrial	1.85393e-07	0.0880316	0.65142	0.0038964	1.80552	0.553858
P62196;Q8K1K2	26S proteasome regulatory subunit 8	6.50743e-09	0.00294053	0.147027	2.21492e-10	1.93411	0.517033
P62806	Histone H4	7.00319e-14	0.0950288	0.660168	0.0263169	1.56848	0.63756
Q9QZQ8	Core histone macro-H2A.1	1.50269e-10	0.0388707	0.627597	0.0278766	1.53824	0.650092
Q8BH59	Calcium-binding mitochondrial carrier protein Aralar1	2.0499e-11	0.0178221	0.411279	1.7044e-06	2.26986	0.440556
Q9JLH8	Tropomodulin-4	2.80512e-10	0.142593	0.695949	0.0301592	2.14308	0.466618
A0A2I3BQP6;Q923T9	Calcium/calmodulin-dependent protein kinase type II subunit gamma	1.52268e-05	0.0732196	0.627597	0.00302481	2.1351	0.468363
P51881	ADP/ATP translocase 2	2.17009e-11	9.78359e-06	0.00293508	0	37.1892	0.0268895
A2AMM0	Caveolae-associated protein 4	1.30647e-05	0.06415	0.627597	0.0267352	4.71078	0.212279
A2AL76;A2AL77;A2AL78;Q9CR06	Aspartyl/asparaginyl beta-hydroxylase;Aspartyl/asparaginyl beta-hydroxylase (Fragment);Aspartyl/asparaginyl beta-hydroxylase;Aspartate-beta-hydroxylase, isoform CRA_a	1.38025e-09	0.00655767	0.281043	3.38296e-05	1.97939	0.505206
Q8R2Y2	Cell surface glycoprotein MUC18	0.0001999	0.0143993	0.359984	1.47753e-07	1.92004	0.520822
A0A1B0GSX6	PDZ and LIM domain 3, isoform CRA_a	2.29824e-10	0.0246604	0.493208	7.44105e-05	1.90783	0.524156
P07310	Creatine kinase M-type	1.2972e-12	0.0688422	0.627597	0.0376464	1.87209	0.534162
P67778	Prohibitin	9.82911e-12	0.0420244	0.627597	0.0140132	1.53276	0.652418
higher abundant in WT
Accessions	Protein Name	Qvalue	Type IIx_p.anova	Type IIx_p.anova.fdr	Type IIx_p_HOM_vs_WT	Type IIx_FC_HOM_WT	Type IIx_FC_WT_HOM
P31001	Desmin	1.28414e-13	0.00129538	0.0777231	0	0.0588863	16.9819
E9QN70;P02469	Laminin subunit beta-1	2.53982e-05	0.0609791	0.627597	0.000829855	0.398228	2.51113
Q9Z1P6	NADH dehydrogenase [ubiquinone] 1 alpha subcomplex subunit 7	3.59737e-07	0.15743	0.715592	0.0188364	0.135577	7.37587
P00405	Cytochrome c oxidase subunit 2	6.71491e-10	0.0595448	0.627597	0.00414396	0.249558	4.00708
Q91WD5	NADH dehydrogenase [ubiquinone] iron-sulfur protein 2, mitochondrial	1.78383e-09	0.0640764	0.627597	0.00175303	0.265398	3.76793
Q9CQ69	Cytochrome b-c1 complex subunit 8	1.70415e-08	0.0485865	0.627597	0.0064024	0.379798	2.63298
Q9CR61	NADH dehydrogenase [ubiquinone] 1 beta subcomplex subunit 7	2.87009e-11	0.0676988	0.627597	0.00212884	0.565339	1.76885
Q99MR8	Methylcrotonoyl-CoA carboxylase subunit alpha, mitochondrial	0.000918958	0.0721476	0.627597	0.00179505	0.0777482	12.862
A0A1W2P756;P62075	Mitochondrial import inner membrane translocase subunit Tim13	1.61683e-12	0.0124768	0.340277	1.27184e-06	0.0838329	11.9285
Q9DCZ4	MICOS complex subunit Mic26	2.36539e-08	0.00768759	0.288285	0.000256924	0.568327	1.75955
Q9D023	Mitochondrial pyruvate carrier 2	7.05527e-09	0.0595034	0.627597	0.000884515	0.600687	1.66476
Q8BWT1	3-ketoacyl-CoA thiolase, mitochondrial	2.82755e-11	0.0267961	0.502426	0.0175337	0.488652	2.04645
Q7M729	Sodium channel subunit beta-4	0.000247525	0.172984	0.721256	0.0481809	0.349925	2.85775
P62751	60S ribosomal protein L23a	5.80875e-06	0.0107043	0.331171	1.38172e-11	0.53864	1.85653
P62242	40S ribosomal protein S8	1.26547e-10	0.149049	0.695949	0.036193	0.665564	1.50248
Q9CXJ4	ATP-binding cassette sub-family B member 8, mitochondrial	6.44835e-06	0.0694784	0.627597	0.00222031	0.300647	3.32616
Q62087	Serum paraoxonase/lactonase 3	4.18504e-06	0.0209052	0.447969	1.42913e-07	0.389195	2.5694
Q925I1	ATPase family AAA domain-containing protein 3	0.00119919	0.215918	0.762063	0.0482772	0.754788	1.32488

## Sheet: type IIx HET_HOM
Accessions	Protein Name	Qvalue	Type IIx_p.anova	Type IIx_p.anova.fdr	Type IIx_p_HET_vs_HOM	Type IIx_FC_HET_HOM	Type IIx_FC_HOM_HET
P31001	Desmin	1.28414e-13	0.00129538	0.0777231	0	13.5139	0.073998
Q9CQ69	Cytochrome b-c1 complex subunit 8	1.70415e-08	0.0485865	0.627597	0.00858887	2.52755	0.395639
Q9CPQ8	ATP synthase subunit g, mitochondrial	3.43219e-12	0.111904	0.695949	0.0346986	2.0099	0.497537
Q8BK30	NADH dehydrogenase [ubiquinone] flavoprotein 3, mitochondrial	8.99211e-10	0.0617899	0.627597	0.00152612	2.00219	0.499453
Q9WUM5	Succinate--CoA ligase [ADP/GDP-forming] subunit alpha, mitochondrial	1.67969e-06	0.150277	0.695949	0.04453	1.66453	0.600771
Q9CQ75	NADH dehydrogenase [ubiquinone] 1 alpha subcomplex subunit 2	6.7278e-09	0.148391	0.695949	0.0339766	1.52651	0.655087
P97807	Fumarate hydratase, mitochondrial	0.000102652	0.197787	0.739913	0.0368595	1.76001	0.568178
P70404	Isocitrate dehydrogenase [NAD] subunit gamma 1, mitochondrial	4.51055e-06	0.0597373	0.627597	0.0197928	1.28011	0.781183
A0A1W2P756;P62075	Mitochondrial import inner membrane translocase subunit Tim13	1.61683e-12	0.0124768	0.340277	1.34295e-05	8.68367	0.115159
Q99MR8	Methylcrotonoyl-CoA carboxylase subunit alpha, mitochondrial	0.000918958	0.0721476	0.627597	0.00364451	8.35297	0.119718
Q80XN0	D-beta-hydroxybutyrate dehydrogenase, mitochondrial	1.99533e-11	0.170218	0.721256	0.0474279	4.03362	0.247916
Q80U63	Mitofusin-2	0.00219667	0.163146	0.719794	0.0216633	2.75977	0.362349
Q9DCZ4	MICOS complex subunit Mic26	2.36539e-08	0.00768759	0.288285	2.98776e-07	2.12885	0.469736
Q9D023	Mitochondrial pyruvate carrier 2	7.05527e-09	0.0595034	0.627597	0.00102363	1.72818	0.578642
E9QN70;P02469	Laminin subunit beta-1	2.53982e-05	0.0609791	0.627597	0.000494015	2.44805	0.408488
Q6NZM9	Histone deacetylase 4	9.13792e-07	0.149309	0.695949	0.0345369	2.3348	0.428303
Q8BWT1	3-ketoacyl-CoA thiolase, mitochondrial	2.82755e-11	0.0267961	0.502426	1.82126e-05	3.14893	0.317568
P50544	Very long-chain specific acyl-CoA dehydrogenase, mitochondrial	6.48503e-12	0.133133	0.695949	0.0332322	1.76836	0.565495
P62751	60S ribosomal protein L23a	5.80875e-06	0.0107043	0.331171	2.10976e-12	1.82616	0.547597
Q9CXJ4	ATP-binding cassette sub-family B member 8, mitochondrial	6.44835e-06	0.0694784	0.627597	0.000821229	3.2579	0.306946
D3YYZ9;D3Z233;E9PYV4;Q3UW53	Protein Niban (Fragment);Protein Niban;Protein Niban;Protein Niban	3.91851e-11	0.144146	0.695949	0.049511	2.32357	0.430373
Q62087	Serum paraoxonase/lactonase 3	4.18504e-06	0.0209052	0.447969	4.53556e-07	2.29899	0.434973
A0A0R4J1N8;D3YVJ8;Q8CEE7	Retinol dehydrogenase 13;Retinol dehydrogenase 13 (Fragment);Retinol dehydrogenase 13	6.80196e-12	0.0631197	0.627597	0.00419145	1.29256	0.77366
higher in HOM
Accessions	Protein Name	PG.Qvalue	Type IIx_p.anova	Type IIx_p.anova.fdr	Type IIx_p_HET_vs_HOM	Type IIx_FC_HET_HOM	Type IIx_FC_HOM_HET
Q14BI5	Myomesin 2	1.94742e-13	0.143607	0.695949	0.04218	0.679911	1.47078
P13542	Myosin-8	1.10808e-07	6.04708e-05	0.00907062	4.01086e-05	0.532702	1.87722
P10493	Nidogen-1	3.76576e-11	0.0870407	0.65142	0.0369583	0.516789	1.93502
A2AUC9	Kelch-like protein 41	5.38845e-11	0.000339367	0.0339367	0	0.504295	1.98297
P82350	Alpha-sarcoglycan	7.28648e-08	0.146802	0.695949	0.0342985	0.469591	2.12951
A0A0R4J166;Q9D783	Kelch-like protein 40	4.07042e-08	0.000513663	0.0385247	7.77156e-16	0.274344	3.64506
A2ABU4	Myomesin-3	8.99562e-11	0.011039	0.331171	8.79093e-08	0.222688	4.49059
Q9D2G2	Dihydrolipoyllysine-residue succinyltransferase component of 2-oxoglutarate dehydrogenase complex, mitochondrial	8.20471e-11	0.0914185	0.652989	0.0147485	0.772089	1.29519
A0A140LIU4;P56392	Cytochrome c oxidase subunit 7A1, mitochondrial;Cytochrome c oxidase subunit 7A1, mitochondrial	5.71242e-11	0.0507922	0.627597	0.00449094	0.670937	1.49045
A2AQR0;Q64521	Glycerol-3-phosphate dehydrogenase;Glycerol-3-phosphate dehydrogenase, mitochondrial	1.85393e-07	0.0880316	0.65142	0.0100156	0.604263	1.65491
P14152	Malate dehydrogenase, cytoplasmic	1.4939e-10	0.150789	0.695949	0.00840244	0.427681	2.33819
A2AGN7;B7ZCF1;O88685	26S proteasome regulatory subunit 6A	2.2825e-05	0.0878617	0.65142	0.00526192	0.628128	1.59203
Q6ZQ73	Cullin-associated NEDD8-dissociated protein 2	6.49966e-07	0.122667	0.695949	0.0253686	0.47658	2.09829
P62196;Q8K1K2	26S proteasome regulatory subunit 8	6.50743e-09	0.00294053	0.147027	0	0.275226	3.63338
Q8BH59	Calcium-binding mitochondrial carrier protein Aralar1	2.0499e-11	0.0178221	0.411279	2.5771e-05	0.488821	2.04574
A0A2I3BQP6;Q923T9	Calcium/calmodulin-dependent protein kinase type II subunit gamma	1.52268e-05	0.0732196	0.627597	1.11465e-06	0.309325	3.23285
P51881	ADP/ATP translocase 2	2.17009e-11	9.78359e-06	0.00293508	0	0.0296811	33.6915
O54724	Caveolae-associated protein 1	3.40312e-06	0.0856084	0.65142	0.00989118	0.757778	1.31965
Q8R2Y2	Cell surface glycoprotein MUC18	0.0001999	0.0143993	0.359984	0.00296219	0.675461	1.48047
A0A0R4J016;Q32M08	tRNA-dihydrouridine synthase;tRNA-dihydrouridine(20a/20b) synthase [NAD(P)+]-like	0.00311291	0.0699483	0.627597	0.00248747	0.627523	1.59357
Q9WTR5	Cadherin-13	1.16898e-06	0.149457	0.695949	0.0312236	0.565433	1.76856
P07310	Creatine kinase M-type	1.2972e-12	0.0688422	0.627597	0.00883166	0.458341	2.18178
A2AL76;A2AL77;A2AL78;Q9CR06	Aspartyl/asparaginyl beta-hydroxylase;Aspartyl/asparaginyl beta-hydroxylase (Fragment);Aspartyl/asparaginyl beta-hydroxylase;Aspartate-beta-hydroxylase, isoform CRA_a	1.38025e-09	0.00655767	0.281043	2.37666e-07	0.432136	2.31409
Q8BXZ1	Protein disulfide-isomerase TMX3	0.00596308	0.177787	0.721256	0.0288364	0.303456	3.29537
A2AMM0	Caveolae-associated protein 4	1.30647e-05	0.06415	0.627597	0.0103097	0.200068	4.9983
