# Supplementary material for: Fiber Type‐Specific Proteomic Alterations in R349P Desminopathy Mice
Source: Muscle Nerve. 2025 Mar 3;71(6):1113–21. doi: 10.1002/mus.28379 (PMC12060636; doi:10.1002/mus.28379)
Supplement: Supplementary file 10 — Table S10. Gene ontology (GO, based on cellular compartments (CC)) and pathway enrichment (based on KEGG pathways) of the different heat map clusters (Cluster 1–5, see Figure 3) utilizing DAVID (Database for Annotation, Visualization and Integrated Discovery). Included are the GO or respective KEGG term, the number of associated proteins, p‐value, as well as corrected p values (Bonfferoni and Benjamini Hochberg) and fold enrichment scores, indicating the enrichment of a certain term compared to a mouse background proteome. [file MUS-71-1113-s015.xlsx]

## Sheet: Cluster 1 GO CC
Category	Term	Count	%	PValue	Genes	List Total	Pop Hits	Pop Total	Fold Enrichment	Bonferroni	Benjamini	FDR
GOTERM_CC_DIRECT	GO:0022627~cytosolic small ribosomal subunit	2	25	0.0187198	P62754, P62242	8	53	19662	92.7453	0.580744	0.075983	16.3571
GOTERM_CC_DIRECT	GO:0022625~cytosolic large ribosomal subunit	3	37.5	0.000438239	P62751, P62889, Q9D8E6	8	91	19662	81.0247	0.0199615	0.0066986	0.413449
GOTERM_CC_DIRECT	GO:0042470~melanosome	3	37.5	0.000539524	P07901, Q91YQ5, P53994	8	101	19662	73.0025	0.0245192	0.00618698	0.508787
GOTERM_CC_DIRECT	GO:0005840~ribosome	5	62.5	2.77066e-07	P62751, P62889, P62754, P62242, Q9D8E6	8	188	19662	65.3657	1.2745e-05	1.2745e-05	0.000261878
GOTERM_CC_DIRECT	GO:0030529~intracellular ribonucleoprotein complex	5	62.5	2.31879e-06	P62751, P62889, P62754, P62242, Q9D8E6	8	320	19662	38.4023	0.000106659	5.33308e-05	0.00219166
GOTERM_CC_DIRECT	GO:0031012~extracellular matrix	3	37.5	0.00445292	P07901, P62889, Q91YQ5	8	294	19662	25.0791	0.18559	0.0289015	4.13049
GOTERM_CC_DIRECT	GO:0005925~focal adhesion	3	37.5	0.00775333	P62889, P62242, Q9D8E6	8	391	19662	18.8574	0.300957	0.0437686	7.09275
GOTERM_CC_DIRECT	GO:0048471~perinuclear region of cytoplasm	3	37.5	0.0230923	P07901, P62754, P53994	8	692	19662	10.655	0.658601	0.0856654	19.8142
GOTERM_CC_DIRECT	GO:0005622~intracellular	5	62.5	0.00124817	P07901, P62751, P62889, P53994, P62242	8	1599	19662	7.68527	0.0558323	0.0114245	1.17354
GOTERM_CC_DIRECT	GO:0070062~extracellular exosome	5	62.5	0.00847813	P07901, P62889, P53994, P62242, Q9D8E6	8	2674	19662	4.59564	0.324064	0.0425841	7.73223
GOTERM_CC_DIRECT	GO:0005634~nucleus	7	87.5	0.00424287	P07901, P62751, P62889, P62754, P53994, P62242, Q9D8E6	8	6019	19662	2.85832	0.177648	0.0320723	3.93913
GOTERM_CC_DIRECT	GO:0016020~membrane	7	87.5	0.00987693	P07901, P62889, Q91YQ5, P62754, P53994, P62242, Q9D8E6	8	6998	19662	2.45845	0.366565	0.044633	8.95524

## Sheet: Cluster 1 KEGG
Category	Term	Count	%	PValue	Genes	List	Total	Pop	Hits	Pop_1	Total_2	Fold	Enrichment	Bonferroni	Benjamini	FDR
KEGG_PATHWAY	mmu03010:Ribosome	5	62.5	4.06051e-06	P62751,	P62889,	P62754,	P62242,	Q9D8E6	8	145	7691	33.1509	6.49661e-05	6.49661e-05	0.00288347

## Sheet: Cluster 2 GO CC
Category	Term	Count	%	PValue	Genes	List Total	Pop Hits	Pop Total	Fold Enrichment	Bonferroni	Benjamini	FDR
GOTERM_CC_DIRECT	GO:0014802~terminal cisterna	2	2.15054	0.00913399	O70622, O09165	91	2	19662	216.066	0.808271	0.0876756	10.6871
GOTERM_CC_DIRECT	GO:0005964~phosphorylase kinase complex	2	2.15054	0.0226805	A2AI87, Q7TSH2	91	5	19662	86.4264	0.983909	0.17114	24.6166
GOTERM_CC_DIRECT	GO:0033018~sarcoplasmic reticulum lumen	2	2.15054	0.0226805	O09165, Q7TQ48	91	5	19662	86.4264	0.983909	0.17114	24.6166
GOTERM_CC_DIRECT	GO:0032982~myosin filament	5	5.37634	2.84357e-07	Z4YJF5, Q5SX39, P13541, P13542, Q5XKE0	91	13	19662	83.1023	5.1183e-05	8.53068e-06	0.000350256
GOTERM_CC_DIRECT	GO:0030314~junctional membrane complex	3	3.22581	0.000569871	Q9ET78, E9Q9K5, E9PZQ0	91	8	19662	81.0247	0.0975175	0.0078617	0.699678
GOTERM_CC_DIRECT	GO:0005865~striated muscle thin filament	4	4.30108	3.25486e-05	P49813, F6RDH3, A2AQB2, Q9JLH8, O88990	91	14	19662	61.7331	0.00584171	0.000585712	0.0400843
GOTERM_CC_DIRECT	GO:0045254~pyruvate dehydrogenase complex	2	2.15054	0.0360439	Q9D051, P35486	91	8	19662	54.0165	0.99865	0.240672	36.3753
GOTERM_CC_DIRECT	GO:0005861~troponin complex	2	2.15054	0.0360439	A0A0R4J1B1, P20801	91	8	19662	54.0165	0.99865	0.240672	36.3753
GOTERM_CC_DIRECT	GO:0033017~sarcoplasmic reticulum membrane	7	7.52688	7.78887e-09	Q9ET78, A2AL71, Q8CHS7, Q8R429, E9PZQ0, D3YX08, O09165	91	33	19662	45.8322	1.402e-06	4.67332e-07	9.59393e-06
GOTERM_CC_DIRECT	GO:0016529~sarcoplasmic reticulum	9	9.67742	2.23051e-10	Q9ET78, A2AL71, E9Q9K5, Q8R429, E9PZQ0, D3YX08, O09165, O08532, Q7TQ48	91	58	19662	33.5275	4.01492e-08	4.01492e-08	2.74743e-07
GOTERM_CC_DIRECT	GO:0030016~myofibril	6	6.45161	1.04143e-06	O09165, P49813, Q5SX39, P13541, F6RDH3, A2AQB2, P13542	91	40	19662	32.4099	0.00018744	2.67793e-05	0.00128277
GOTERM_CC_DIRECT	GO:0031143~pseudopodium	2	2.15054	0.0622308	E9PYJ9, Q9JK37	91	14	19662	30.8666	0.999991	0.328876	54.6797
GOTERM_CC_DIRECT	GO:0030017~sarcomere	5	5.37634	2.4151e-05	Z4YJF5, P49813, Q5SX39, Q6NZM9, O88990	91	37	19662	29.1981	0.00433779	0.000482908	0.0297438
GOTERM_CC_DIRECT	GO:0046930~pore complex	2	2.15054	0.0665264	J3QMG3, G3UX26	91	15	19662	28.8088	0.999996	0.338374	57.1715
GOTERM_CC_DIRECT	GO:0031674~I band	3	3.22581	0.00535619	Q8R429, E9PZQ0, O09165	91	24	19662	27.0082	0.619666	0.0586301	6.40115
GOTERM_CC_DIRECT	GO:0043292~contractile fiber	2	2.15054	0.0835149	P13541, F6RDH3, A2AQB2	91	19	19662	22.7438	1	0.378543	65.8429
GOTERM_CC_DIRECT	GO:0005640~nuclear outer membrane	2	2.15054	0.0960553	Q6PB66, D3YX08	91	22	19662	19.6424	1	0.414118	71.1744
GOTERM_CC_DIRECT	GO:0034704~calcium channel complex	2	2.15054	0.0960553	E9Q9K5, E9PZQ0	91	22	19662	19.6424	1	0.414118	71.1744
GOTERM_CC_DIRECT	GO:0031430~M band	2	2.15054	0.0960553	Q14BI5, Z4YJF5	91	22	19662	19.6424	1	0.414118	71.1744
GOTERM_CC_DIRECT	GO:0030315~T-tubule	5	5.37634	0.000134706	A0A0N4SUN3, E9PZQ0, O70622, O09165, O08532	91	57	19662	18.9532	0.0239572	0.00220201	0.165798
GOTERM_CC_DIRECT	GO:0016459~myosin complex	4	4.30108	0.00174283	F6ULR7, Q5SX39, P13541, P13542	91	52	19662	16.6205	0.269469	0.0207147	2.12568
GOTERM_CC_DIRECT	GO:0030018~Z disc	9	9.67742	1.00253e-07	Q9ET78, P47757, E9PYJ9, E9PZQ0, Q9JK37, E9QJU4, F6RDH3, A2AQB2, Q6NZM9, O88990	91	124	19662	15.6822	1.80454e-05	3.6091e-06	0.000123486
GOTERM_CC_DIRECT	GO:0042645~mitochondrial nucleoid	3	3.22581	0.0188213	Q6PB66, G3UX26, P51881	91	46	19662	14.0913	0.967292	0.150293	20.867
GOTERM_CC_DIRECT	GO:0043209~myelin sheath	12	12.9032	1.22825e-09	P61982, Q9D2G2, P52480, A0A1L1STE6, P07724, P01942, G3UX26, Q01853, P51881, Q9Z2I9, B0QZL1, P35486	91	192	19662	13.5041	2.21084e-07	1.10542e-07	1.51289e-06
GOTERM_CC_DIRECT	GO:0005811~lipid particle	3	3.22581	0.0367838	P51150, Q01853, Q8BMK4	91	66	19662	9.82118	0.998824	0.236496	36.9743
GOTERM_CC_DIRECT	GO:0005903~brush border	3	3.22581	0.0485924	P47757, Q02013, O88990	91	77	19662	8.41815	0.999872	0.282573	45.8584
GOTERM_CC_DIRECT	GO:0042383~sarcolemma	4	4.30108	0.0169599	A0A0N4SUN3, E9PZQ0, O09165, Q02013	91	118	19662	7.32427	0.953993	0.142683	18.9979
GOTERM_CC_DIRECT	GO:0005759~mitochondrial matrix	4	4.30108	0.0552488	O09165, Q9WUM5, Q9D051, P35486	91	188	19662	4.59715	0.999964	0.306053	50.3438
GOTERM_CC_DIRECT	GO:0005913~cell-cell adherens junction	6	6.45161	0.0150448	F6W2Q5, P52480, P47911, P47757, Q9D0I9, B0QZL1	91	316	19662	4.10252	0.934692	0.133777	17.0326
GOTERM_CC_DIRECT	GO:0043231~intracellular membrane-bounded organelle	12	12.9032	0.000626164	F6W2Q5, E9Q9K5, Q9D2G2, Q91WS0, P51150, O54724, Q8R429, Q01853, O09165, P08882, Q62087, P35486	91	751	19662	3.45245	0.106621	0.00802086	0.76855
GOTERM_CC_DIRECT	GO:0005743~mitochondrial inner membrane	6	6.45161	0.0324889	J3QMG3, G3UX26, P51881, Q9WUM5, A2AQR0, P60603	91	387	19662	3.34986	0.997381	0.227778	33.424
GOTERM_CC_DIRECT	GO:0005739~mitochondrion	23	24.7312	7.30589e-06	Q91WS0, P52480, J3QMG3, Q6PB66, A0A0R4J1N8, Q8R429, P70404, Q9WUM5, A2AQR0, Q9D051, P97807, Q9D2G2, Q14BI5, A0A1L1STE6, G3UX26, O54724, P51881, O09165, Q9D0I9, P60603, Q9Z2I9, P35486, F7B227	91	1721	19662	2.88757	0.0013142	0.00016437	0.00899864
GOTERM_CC_DIRECT	GO:0070062~extracellular exosome	35	37.6344	8.22446e-09	Q91WS0, P61982, P52480, P51150, Q01853, O08532, P47857, Q9WUM5, Q9D051, A2AQB2, E9PZQ0, O70250, D3YYZ9, Q02013, Q62087, Q8VDM4, F7B227, J3QMG3, P13541, B0QZL1, P97807, P09411, A2AKH7, A0A0N4SUN3, K3W4S6, Q9D2G2, G3UX26, P01942, P07724, P47757, D3YX08, P51881, Q8BMK4, F6RDH3, Q9D0I9, Q9Z2I9	91	2674	19662	2.82809	1.4804e-06	3.701e-07	1.01305e-05
GOTERM_CC_DIRECT	GO:0043234~protein complex	7	7.52688	0.0681687	P07724, O54724, Q01853, E9PZQ0, Q9WUM5, F6RDH3, A2AQB2, Q6NZM9	91	628	19662	2.40838	0.999997	0.327763	58.0905
GOTERM_CC_DIRECT	GO:0005783~endoplasmic reticulum	12	12.9032	0.0388389	Q9ET78, A2AL71, A2ACG7, E9Q9K5, P07724, O54724, Q8R429, Q01853, D3YX08, O70622, Q9D1G3, Q8BMK4	91	1323	19662	1.95978	0.9992	0.239855	38.6108
GOTERM_CC_DIRECT	GO:0005856~cytoskeleton	10	10.7527	0.0681661	Q14BI5, Q6PB66, P47757, E9PYJ9, Z4YJF5, Q8BVJ7, Q8BMK4, P49813, Q9JLH8, Q5XKE0	91	1113	19662	1.94129	0.999997	0.33631	58.089
GOTERM_CC_DIRECT	GO:0016020~membrane	49	52.6882	0.00042065	Q99KI3, O70622, O08532, P49813, A2AQR0, Q766D5, Q9ET78, A2AL71, P47911, E9PZQ0, D3YYZ9, Q02013, P60603, Q8VDM4, F7B227, J3QMG3, B0QZL1, P09411, K3W4S6, E9Q9K5, Q9D2G2, P01942, G3UX26, O54724, P47757, D3YX08, O09165, Q7TSH2, A2AI87, Q8BMK4, Q4LDD4, Q9D0I9, Q91WS0, P61982, P51150, Q8R429, O89104, Q9D1G3, A0A1B0GT92, F6W2Q5, A0A1C7ZMY0, A2ACG7, Q6PB66, P47963, A0A0N4SUN3, A2AKH7, P51881, Q7M729, Q69…	91	6998	19662	1.51289	0.0729363	0.00629121	0.516904
GOTERM_CC_DIRECT	GO:0005737~cytoplasm	43	46.2366	0.00727314	P61982, P52480, P07310, P51150, Q01853, Q8BVJ7, P08882, P47857, P49813, Q9WUM5, Q8CGY6, A0A1B0GT92, A2AL71, F6W2Q5, P47911, E9PZQ0, D3YYZ9, F6XWD4, Q02013, Q5SX39, Q6PB66, A2AG06, E9PYJ9, Z4YJF5, P13541, Q9JLH8, Q9JKB3, P13542, B0QZL1, P97807, Q6NZM9, P09411, A0A0N4SUN3, E9Q9K5, O54724, P07724, P47757, O09165, Q8BMK4, Q4LDD4, E9QJU4, Q9D0I9, Q69ZW3	91	6631	19662	1.40112	0.731244	0.0743797	8.59904

## Sheet: Cluster 2 KEGG
Category	Term	Count	%	PValue	Genes	List Total	Pop Hits	Pop Total	Fold Enrichment	Bonferroni	Benjamini	FDR
KEGG_PATHWAY	mmu00020:Citrate cycle (TCA cycle)	8	8.60215	8.14241e-10	Q9D2G2, A0A1L1STE6, P70404, Q9WUM5, Q9D051, Q9Z2I9, P35486, P97807	50	32	7691	38.455	6.35108e-08	3.17554e-08	8.61288e-07
KEGG_PATHWAY	mmu01200:Carbon metabolism	13	13.9785	4.49216e-12	Q9D2G2, P52480, A0A1L1STE6, O70250, P47857, P70404, Q9WUM5, Q9D051, B0QZL1, Q9Z2I9, P35486, P97807, P09411	50	116	7691	17.2384	3.5039e-10	3.5039e-10	4.75174e-09
KEGG_PATHWAY	mmu00010:Glycolysis / Gluconeogenesis	7	7.52688	3.31865e-06	P52480, O70250, P47857, Q9D051, B0QZL1, P35486, P09411	50	66	7691	16.3142	0.000258822	6.47118e-05	0.00351035
KEGG_PATHWAY	mmu00620:Pyruvate metabolism	4	4.30108	0.00189054	P52480, Q9D051, P35486, P97807	50	39	7691	15.7764	0.137225	0.0162664	1.98176
KEGG_PATHWAY	mmu01230:Biosynthesis of amino acids	7	7.52688	7.61012e-06	P52480, A0A1L1STE6, O70250, P47857, P70404, B0QZL1, P09411	50	76	7691	14.1676	0.000593416	0.000118711	0.00804955
KEGG_PATHWAY	mmu05230:Central carbon metabolism in cancer	5	5.37634	0.000697828	P52480, O70250, P47857, Q9D051, P35486	50	64	7691	12.0172	0.0529937	0.00678309	0.735687
KEGG_PATHWAY	mmu04922:Glucagon signaling pathway	7	7.52688	3.69706e-05	P52480, O70250, A2AI87, Q7TSH2, Q9D051, P35486, A0A1B0GT92	50	100	7691	10.7674	0.00287961	0.000480512	0.0390999
KEGG_PATHWAY	mmu01130:Biosynthesis of antibiotics	13	13.9785	5.89885e-09	Q9D2G2, P52480, A0A1L1STE6, O70250, P47857, P70404, Q9WUM5, Q9D051, B0QZL1, Q9Z2I9, P35486, P97807, P09411	50	214	7691	9.34421	4.6011e-07	1.5337e-07	6.23968e-06
KEGG_PATHWAY	mmu04530:Tight junction	5	5.37634	0.00248607	Q5SX39, P13541, P13542, Q9JKB3, O88990	50	90	7691	8.54556	0.17647	0.0192282	2.59863
KEGG_PATHWAY	mmu04020:Calcium signaling pathway	8	8.60215	0.000128133	P20801, J3QMG3, G3UX26, Q8R429, E9PZQ0, A2AI87, P51881, Q7TSH2	50	180	7691	6.83644	0.00994524	0.00142684	0.135454
KEGG_PATHWAY	mmu04022:cGMP-PKG signaling pathway	4	4.30108	0.0849354	J3QMG3, G3UX26, Q8R429, P51881	50	163	7691	3.77472	0.999015	0.412902	60.8939
KEGG_PATHWAY	mmu05203:Viral carcinogenesis	5	5.37634	0.0586961	P61982, P52480, J3QMG3, Q6NZM9, O88990	50	231	7691	3.32944	0.991068	0.325093	47.2625
KEGG_PATHWAY	mmu01100:Metabolic pathways	15	16.129	0.0236313	A2ACG7, P52480, P07310, P47857, P70404, Q9WUM5, Q9D051, B0QZL1, P09411, P97807, Q9D2G2, A0A1L1STE6, O70250, Q9Z2I9, P35486	50	1269	7691	1.8182	0.845161	0.15598	22.3508

## Sheet: Cluster 3 GO CC
Category	Term	Count	%	PValue	Genes	List Total	Pop Hits	Pop Total	Fold Enrichment	Bonferroni	Benjamini	FDR
GOTERM_CC_DIRECT	GO:0045271~respiratory chain complex I	2	1.5625	0.0127759	Q9CPP6, E9QPX3	127	2	19662	154.819	0.856523	0.0925159	14.2492
GOTERM_CC_DIRECT	GO:0070469~respiratory chain	41	32.0312	7.61747e-77	G5E814, Q9CPP6, Q9CQ75, Q9D0M3, Q9DB77, A0A0N4SVQ1, E9QPX3, P03899, Q9CQ54, P03903, Q9CZ13, Q9DCJ5, Q99LC3, Q9DCS9, Q9CQB4, P00405, Q9Z1P6, Q8K3J1, Q8BK30, Q91WD5, P03921, P52503, Q9CPU2, Q9CQ91, A2AP32, P03911, P03888, Q9CR61, Q9CR68, P00158, P99028, Q9D6J6, Q9D6J5, Q91VD9, Q8R1I1, Q9CQZ6, A0A0R3P9C8, Q9CPX8, Q9DCT2, Q9DC70, P03893	127	58	19662	109.441	1.15024e-74	3.83413e-75	9.10698e-74
GOTERM_CC_DIRECT	GO:0005750~mitochondrial respiratory chain complex III	7	5.46875	1.26306e-11	P99028, Q9CQB4, Q9D0M3, Q8R1I1, Q9DB77, Q9CZ13, Q9CR68	127	10	19662	108.373	1.90722e-09	3.17869e-10	1.51003e-08
GOTERM_CC_DIRECT	GO:0005747~mitochondrial respiratory chain complex I	32	25	2.58327e-58	G5E814, Q9CPP6, Q9CQ75, A0A0N4SVQ1, E9QPX3, P03899, Q9CQ54, P03903, Q9DCJ5, Q99LC3, Q9DCS9, Q9Z1P6, Q8K3J1, Q8BK30, Q91WD5, P52503, Q9CPU2, Q9CQ91, A2AP32, P03888, P03911, Q9CR61, Q9CQC7, Q9ERS2, Q9D6J6, Q9D6J5, Q91VD9, Q9CQZ6, A0A0R3P9C8, Q9DCT2, Q9DC70, P03893	127	47	19662	105.409	3.90074e-56	9.75184e-57	3.0884e-55
GOTERM_CC_DIRECT	GO:0017133~mitochondrial electron transfer flavoprotein complex	2	1.5625	0.0191029	Q6PF96, Q99LC5	127	3	19662	103.213	0.945658	0.129501	20.5937
GOTERM_CC_DIRECT	GO:0061617~MICOS complex	3	2.34375	0.00060093	Q9DCZ4, Q78IK4, Q8R404	127	6	19662	77.4094	0.0867702	0.00565692	0.716075
GOTERM_CC_DIRECT	GO:0000275~mitochondrial proton-transporting ATP synthase complex, catalytic core F(1)	2	1.5625	0.0316366	P56382, A2AKU9	127	5	19662	61.9276	0.992205	0.198004	31.91
GOTERM_CC_DIRECT	GO:0045261~proton-transporting ATP synthase complex, catalytic core F(1)	2	1.5625	0.0316366	P56382, A2AKU9	127	5	19662	61.9276	0.992205	0.198004	31.91
GOTERM_CC_DIRECT	GO:0005753~mitochondrial proton-transporting ATP synthase complex	7	5.46875	1.07067e-09	P97450, Q9CQQ7, Q9CPQ8, P56382, Q78IK2, A2AKU9, P03930	127	18	19662	60.2073	1.61671e-07	1.79635e-08	1.28003e-06
GOTERM_CC_DIRECT	GO:0045254~pyruvate dehydrogenase complex	3	2.34375	0.00111234	Q8BKZ9, O08749, Q8BMF4	127	8	19662	58.0571	0.154695	0.00983702	1.32178
GOTERM_CC_DIRECT	GO:0005751~mitochondrial respiratory chain complex IV	5	3.90625	2.0778e-06	P19783, P00405, A0A0N4SVQ1, P12787, P17665	127	15	19662	51.6063	0.000313699	2.85222e-05	0.00248406
GOTERM_CC_DIRECT	GO:0000276~mitochondrial proton-transporting ATP synthase complex, coupling factor F(o)	4	3.125	5.41931e-05	P97450, Q9CQQ7, Q9CPQ8, P03930	127	12	19662	51.6063	0.00814998	0.000584356	0.0647707
GOTERM_CC_DIRECT	GO:0045263~proton-transporting ATP synthase complex, coupling factor F(o)	4	3.125	5.41931e-05	P97450, Q9CQQ7, Q9CPQ8, P03930	127	12	19662	51.6063	0.00814998	0.000584356	0.0647707
GOTERM_CC_DIRECT	GO:0005746~mitochondrial respiratory chain	2	1.5625	0.0378438	Q9ERS2, P48771	127	6	19662	51.6063	0.997048	0.223746	36.9486
GOTERM_CC_DIRECT	GO:0005743~mitochondrial inner membrane	75	58.5938	1.4555e-94	P54071, Q9CQ75, Q8BMS4, A2AMQ5, A0A0N4SVQ1, P42125, Q78IK4, Q60932, Q9DCJ5, Q99MR8, Q791V5, Q9DCS9, Q9Z2Z6, Q9Z1P6, B1AU25, P50544, Q925I1, Q91WD5, P03921, F6SFF5, P52503, Q8R404, P17665, O35129, P97450, A2AP32, Q6PF96, A0A1W2P756, P12787, P56382, Q9Z2I0, P00158, Q9CQC7, Q9ERS2, P99028, Q9D6J6, Q9D6J5, Q9CQZ6, Q9DCT2, Q9CXJ4, Q78IK2, Q6P8J7, Q8BWT1, Q9CPP6, G5E814, P19783, Q9D0M3, Q9DB77, E9QPX3,…	127	387	19662	30.0037	2.19781e-92	2.19781e-92	1.74011e-91
GOTERM_CC_DIRECT	GO:0031305~integral component of mitochondrial inner membrane	3	2.34375	0.00648719	Q9DCZ4, Q6PF96, P00158	127	19	19662	24.4451	0.625722	0.0531339	7.48593
GOTERM_CC_DIRECT	GO:0042645~mitochondrial nucleoid	6	4.6875	1.10823e-05	Q8CGK3, Q60932, P50544, Q925I1, P38647, P53395	127	46	19662	20.1938	0.00167204	0.000139443	0.0132485
GOTERM_CC_DIRECT	GO:0031966~mitochondrial membrane	11	8.59375	9.55439e-10	P19783, Q9CQ75, Q9ERS2, P45952, A2AP32, Q6PF96, P03899, A0A0R3P9C8, Q9DCT2, A0A0R4J083, Q9CR68	127	101	19662	16.8615	1.44271e-07	1.80339e-08	1.14226e-06
GOTERM_CC_DIRECT	GO:0043209~myelin sheath	15	11.7188	2.35865e-11	Q99KI0, Q9DB77, P12787, Q60932, O08749, P38647, Q9CZ13, Q9CR68, Q99LC3, Q9CQQ7, Q9D6J6, Q91VD9, Q9DCT2, Q8BMF4, A2AKU9	127	192	19662	12.0952	3.56156e-09	5.08794e-10	2.81985e-08
GOTERM_CC_DIRECT	GO:0005759~mitochondrial matrix	12	9.375	3.5618e-08	Q99LC3, P45952, Q8BKZ9, P42125, A0A0R3P9C8, O08749, Q8CGK3, Q99M87, A0A0R4J083, Q8BWT1, Q91ZA3, Q99MR8	127	188	19662	9.88206	5.3783e-06	5.37831e-07	4.25826e-05
GOTERM_CC_DIRECT	GO:0005739~mitochondrion	104	81.25	8.11271e-87	P54071, Q9CQ75, Q8BMS4, P42125, A0A0N4SVQ1, Q78IK4, Q60932, Q80X68, Q791V5, Q9DCS9, Q9D6U8, Q99M87, P53395, A0A0R4J083, P03921, P52503, Q8R404, P17665, O35129, P97450, P12787, Q91ZA3, P00158, Q9ERS2, Q9D6J6, Q9D6J5, Q9DCT2, Q78IK2, P03930, D3Z3X4, Q9DB77, E9QPX3, Q9CQ54, P03899, P00405, Q9CPU2, P03888, Q924X2, Q9CQQ7, Q8BKZ9, Q8R1I1, Q8CGK3, Q4VAE3, P03893, A2AKU9, Q99KI0, A2AMQ5, Q9DCJ5, Q99MR8,…	127	1721	19662	9.3557	1.22502e-84	6.12509e-85	9.69905e-84
GOTERM_CC_DIRECT	GO:0014704~intercalated disc	3	2.34375	0.0423606	P31001, Q5SX40, Q4VAE3	127	51	19662	9.10699	0.99855	0.238396	40.3978
GOTERM_CC_DIRECT	GO:0016459~myosin complex	3	2.34375	0.0438744	Q5SX40, A2A6Q8, B1AR69	127	52	19662	8.93186	0.998858	0.237376	41.5144
GOTERM_CC_DIRECT	GO:0005758~mitochondrial intermembrane space	4	3.125	0.0124095	Q91VD9, Q9CR61, B1AU25, Q9DCJ5	127	75	19662	8.25701	0.848255	0.0944745	13.8679
GOTERM_CC_DIRECT	GO:0005741~mitochondrial outer membrane	8	6.25	5.86435e-05	O35129, D3Z3X4, Q924X2, B1AU25, Q60932, E9Q5B5, Q9CPQ3, Q791V5	127	153	19662	8.09511	0.00881634	0.000590188	0.0700881
GOTERM_CC_DIRECT	GO:0070062~extracellular exosome	36	28.125	2.04446e-05	P19783, P54071, Q9DB77, P42125, A0A0N4SVQ1, Q60932, E9QN70, Q791V5, P35979, P45952, Q9DCS9, Q9D6U8, P00405, Q99LC5, Q3TMP8, G3X8R0, O35129, Q9CPU4, Q9CPQ8, P12787, P38647, B1AR69, P31001, Q9CQC7, Q9ERS2, Q9CQQ7, P48771, Q9D1G1, Q80X90, Q8R1I1, Q9CQA3, Q9CQZ6, Q78IK2, Q8BWT1, P68134, A2AKU9	127	2674	19662	2.08432	0.0030824	0.000237446	0.0244395
GOTERM_CC_DIRECT	GO:0016020~membrane	91	71.0938	1.90049e-16	Q9Z0U1, Q9CQ75, A2AMQ5, Q8BMS4, M0QW57, A0A0N4SVQ1, Q78IK4, Q60932, Q9DCJ5, Q791V5, P35979, Q9DCS9, Q9Z2Z6, Q9Z1P6, Q9D6U8, B1AU25, P50544, Q99M87, Q925I1, Q91WD5, Q8K3J1, Q3TMP8, P03921, P52503, Q8R404, F6ZDS4, P17665, O35129, P97450, A2AP32, Q6PF96, A0A1W2P756, P12787, P56382, Q9Z2I0, P00158, P31001, P99028, Q9D6J6, Q9D6J5, Q9CQZ6, Q9DCT2, Q9D5T0, Q9CXJ4, Q78IK2, Q6P8J7, P03930, G5E814, Q9CPP6,…	127	6998	19662	2.01322	3.35287e-14	6.66134e-15	2.66454e-13

## Sheet: Cluster 3 KEGG
Category	Term	Count	%	PValue	Genes	List Total	Pop Hits	Pop Total	Fold Enrichment	Bonferroni	Benjamini	FDR
KEGG_PATHWAY	mmu00190:Oxidative phosphorylation	54	42.1875	4.8036e-72	Q9CQ75, A0A0N4SVQ1, Q9DCJ5, Q9DCS9, Q9Z1P6, Q8K3J1, Q91WD5, P03921, P52503, P17665, P97450, A2AP32, P12787, P56382, P00158, Q9CQC7, Q9ERS2, P99028, Q9D6J6, Q9D6J5, Q9CQZ6, Q9DCT2, P03930, Q9CPP6, G5E814, P19783, Q9D0M3, Q9DB77, E9QPX3, Q9CQ54, P03899, P03903, Q9CZ13, Q99LC3, Q9CQB4, P00405, Q8BK30, Q9CQ91, Q9CPU2, Q9CPQ8, P03888, P03911, Q9CR61, Q9CR68, Q9CQQ7, P48771, Q91VD9, Q8R1I1, Q9CQA3, A0A…	93	139	7691	32.1276	3.74681e-70	3.74681e-70	5.08116e-69
KEGG_PATHWAY	mmu05012:Parkinson's disease	54	42.1875	4.41386e-70	Q9CQ75, A0A0N4SVQ1, Q60932, Q9DCJ5, Q9DCS9, Q9Z1P6, Q8K3J1, Q91WD5, P03921, P52503, P17665, P97450, A2AP32, P12787, P56382, P00158, Q9CQC7, Q9ERS2, P99028, Q9D6J6, Q9D6J5, Q9CQZ6, Q9DCT2, P03930, Q9CPP6, G5E814, P19783, Q9D0M3, Q9DB77, E9QPX3, Q9CQ54, P03899, P03903, Q9CZ13, Q99LC3, Q9CQB4, P00405, Q8BK30, Q9CQ91, Q9CPU2, P03888, P03911, Q9CR61, Q9CR68, Q9CQQ7, P48771, Q91VD9, Q8R1I1, Q9CQA3, A0A…	93	149	7691	29.9714	3.44281e-68	1.72141e-68	4.66889e-67
KEGG_PATHWAY	mmu04932:Non-alcoholic fatty liver disease (NAFLD)	42	32.8125	1.99489e-46	G5E814, Q9CPP6, P19783, Q9CQ75, Q9D0M3, Q9DB77, E9QPX3, A0A0N4SVQ1, Q9CQ54, Q9CZ13, Q9DCJ5, Q99LC3, Q9DCS9, Q9CQB4, P00405, Q9Z1P6, Q8K3J1, Q8BK30, Q91WD5, P52503, P17665, Q9CPU2, Q9CQ91, A2AP32, P12787, Q9CR61, Q9CR68, P00158, Q9CQC7, Q9ERS2, P99028, P48771, Q9D6J6, Q9D6J5, Q9CQA3, Q91VD9, Q8R1I1, A0A0R3P9C8, Q9CQZ6, Q9CPX8, Q9DCT2, Q9DC70	93	157	7691	22.1233	1.55601e-44	3.11203e-45	2.11016e-43
KEGG_PATHWAY	mmu05010:Alzheimer's disease	47	36.7188	1.53857e-52	G5E814, Q9CPP6, P19783, Q9CQ75, Q9D0M3, Q9DB77, E9QPX3, A0A0N4SVQ1, Q9CQ54, Q9CZ13, Q9DCJ5, Q99LC3, Q9DCS9, Q9CQB4, P00405, Q9Z1P6, Q8K3J1, Q8BK30, Q91WD5, P52503, P17665, P97450, Q9CPU2, Q9CQ91, A2AP32, P12787, Q9CR61, P56382, Q9CR68, P00158, Q9CQC7, Q9ERS2, P99028, Q9CQQ7, Q9D6J6, P48771, Q9D6J5, Q9CQA3, Q91VD9, Q8R1I1, A0A0R3P9C8, Q9CQZ6, Q9CPX8, Q9DCT2, Q9DC70, P03930, A2AKU9	93	177	7691	21.9596	1.20009e-50	4.00029e-51	1.62747e-49
KEGG_PATHWAY	mmu05016:Huntington's disease	48	37.5	9.87037e-52	G5E814, Q9CPP6, P19783, Q9CQ75, Q9D0M3, Q9DB77, E9QPX3, A0A0N4SVQ1, Q60932, Q9CQ54, Q9CZ13, Q9DCJ5, Q99LC3, Q9DCS9, Q9CQB4, P00405, Q9Z1P6, Q8K3J1, Q8BK30, Q91WD5, P52503, P17665, P97450, Q9CPU2, Q9CQ91, A2AP32, P12787, Q9CR61, P56382, Q9CR68, P00158, Q9CQC7, Q9ERS2, P99028, Q9CQQ7, Q9D6J6, P48771, Q9D6J5, Q9CQA3, Q91VD9, Q8R1I1, A0A0R3P9C8, Q9CQZ6, Q9CPX8, Q9DCT2, Q9DC70, P03930, A2AKU9	93	198	7691	20.0482	7.69889e-50	1.92472e-50	1.04407e-48
KEGG_PATHWAY	mmu04260:Cardiac muscle contraction	16	12.5	8.72769e-15	P19783, Q9D0M3, Q9DB77, P12787, Q9CZ13, Q9CR68, P00158, P99028, Q9CQB4, P48771, P00405, Q8R1I1, A2A6Q8, Q9CPX8, P58774, P17665	93	77	7691	17.1842	6.84119e-13	9.76996e-14	9.28146e-12
KEGG_PATHWAY	mmu00020:Citrate cycle (TCA cycle)	6	4.6875	3.4254e-05	Q99KI0, P54071, Q9CQA3, O08749, Q8BMF4, Q80X68	93	32	7691	15.506	0.00266829	0.000333927	0.0362273
KEGG_PATHWAY	mmu01210:2-Oxocarboxylic acid metabolism	3	2.34375	0.0212077	Q99KI0, P54071, Q80X68	93	19	7691	13.0577	0.812128	0.105479	20.2875
KEGG_PATHWAY	mmu00630:Glyoxylate and dicarboxylate metabolism	4	3.125	0.00483284	Q99KI0, O08749, Q80X68, Q91ZA3	93	29	7691	11.4067	0.314684	0.0266301	4.99539
KEGG_PATHWAY	mmu00071:Fatty acid degradation	6	4.6875	0.000276363	Q924X2, P45952, P42125, P50544, A0A0R4J083, Q8BWT1	93	49	7691	10.1264	0.0213285	0.00195801	0.291945
KEGG_PATHWAY	mmu00640:Propanoate metabolism	3	2.34375	0.0409349	P45952, Q91ZA3, E9Q4Z2	93	27	7691	9.18877	0.961616	0.18434	35.7323
KEGG_PATHWAY	mmu00280:Valine, leucine and isoleucine degradation	6	4.6875	0.000476526	P45952, O08749, P53395, Q8BWT1, Q91ZA3, Q99MR8	93	55	7691	9.0217	0.0364953	0.00309336	0.502912
KEGG_PATHWAY	mmu01212:Fatty acid metabolism	5	3.90625	0.00311962	Q924X2, P45952, P50544, A0A0R4J083, Q8BWT1	93	51	7691	8.10774	0.216285	0.0185723	3.25101
KEGG_PATHWAY	mmu01200:Carbon metabolism	9	7.03125	6.8137e-05	Q99KI0, P54071, P45952, Q9CQA3, O08749, E9Q5B5, Q8BMF4, Q80X68, Q91ZA3	93	116	7691	6.4163	0.00530077	0.000590366	0.0720505
KEGG_PATHWAY	mmu00620:Pyruvate metabolism	3	2.34375	0.0788718	O08749, Q8BMF4, E9Q4Z2	93	39	7691	6.36146	0.998352	0.299534	58.0642
KEGG_PATHWAY	mmu01100:Metabolic pathways	71	55.4688	7.013e-37	Q99KI0, P54071, Q9CQ75, Q8BMS4, A2AMQ5, A0A0N4SVQ1, Q80X68, Q9DCJ5, Q99MR8, P45952, Q9DCS9, Q9Z1P6, P50544, Q8K3J1, Q91WD5, P53395, A0A0R4J083, P03921, P52503, P17665, P97450, A2AP32, P12787, P56382, Q91ZA3, P00158, Q9CQC7, Q9ERS2, P99028, Q9D6J6, Q9D6J5, Q9CQZ6, Q9DCT2, Q8BMF4, Q6P8J7, Q8BWT1, P03930, Q9CPP6, G5E814, P19783, Q9D0M3, Q9DB77, E9QPX3, P03899, O08749, Q9CQ54, P03903, Q9CZ13, E9Q4Z2,…	93	1269	7691	4.62697	5.47014e-35	9.11689e-36	7.41821e-34
KEGG_PATHWAY	mmu01130:Biosynthesis of antibiotics	11	8.59375	0.000221662	Q99KI0, P54071, P45952, Q9CQA3, O08749, E9Q5B5, P53395, Q8BMF4, Q80X68, Q8BWT1, Q91ZA3	93	214	7691	4.25088	0.0171429	0.00172766	0.234221
KEGG_PATHWAY	mmu03320:PPAR signaling pathway	4	3.125	0.0704827	Q924X2, Q60714, P45952, A0A0R4J083	93	80	7691	4.13495	0.996657	0.284915	53.8434

## Sheet: Cluster 4 GO CC
Category	Term	Count	%	PValue	Genes	List Total	Pop Hits	Pop Total	Fold Enrichment	Bonferroni	Benjamini	FDR
GOTERM_CC_DIRECT	GO:0015935~small ribosomal subunit	2	5.88235	0.0475791	P14131, P62274	34	29	19662	39.8824	0.996324	0.329969	42.6089
GOTERM_CC_DIRECT	GO:0033017~sarcoplasmic reticulum membrane	2	5.88235	0.0539669	Q5SVJ0, A2AL76	34	33	19662	35.0481	0.998305	0.346446	46.8439
GOTERM_CC_DIRECT	GO:0022627~cytosolic small ribosomal subunit	2	5.88235	0.0852881	P14131, P62274	34	53	19662	21.8224	0.999965	0.434217	63.7759
GOTERM_CC_DIRECT	GO:0016529~sarcoplasmic reticulum	2	5.88235	0.0929598	Q5SVJ0, A2AL76	34	58	19662	19.9412	0.999987	0.445975	67.0897
GOTERM_CC_DIRECT	GO:0022625~cytosolic large ribosomal subunit	3	8.82353	0.0101906	P99027, A0A0A6YX26, A2A6F8	34	91	19662	19.0646	0.692086	0.122679	11.0126
GOTERM_CC_DIRECT	GO:0005840~ribosome	5	14.7059	0.000266653	P99027, P14131, A0A0A6YX26, A2A6F8, P62274	34	188	19662	15.3802	0.0302037	0.00763799	0.303319
GOTERM_CC_DIRECT	GO:0030018~Z disc	3	8.82353	0.0183368	P23927, D9J303, A2AMM0	34	124	19662	13.991	0.880961	0.175915	19.0072
GOTERM_CC_DIRECT	GO:0030529~intracellular ribonucleoprotein complex	7	20.5882	1.35589e-05	P58252, P99027, P14131, Q8CGC7, A0A0A6YX26, A2A6F8, P62274	34	320	19662	12.6502	0.00155807	0.000519626	0.0154436
GOTERM_CC_DIRECT	GO:0043209~myelin sheath	4	11.7647	0.00403164	P05202, P62631, P23927, P14152	34	192	19662	12.0478	0.371598	0.0642135	4.49738
GOTERM_CC_DIRECT	GO:0005925~focal adhesion	8	23.5294	3.18694e-06	P99027, Q9WTR5, P61027, P14131, A0A0A6YX26, A2A6F8, P62274, E9Q616	34	391	19662	11.8321	0.000366432	0.000183233	0.00363012
GOTERM_CC_DIRECT	GO:0043204~perikaryon	3	8.82353	0.0261548	Q5SVJ0, P05202, P23927	34	150	19662	11.5659	0.952539	0.224298	26.0581
GOTERM_CC_DIRECT	GO:0005913~cell-cell adherens junction	5	14.7059	0.00185457	P58252, Q9WV55, P61027, D9J303, E9Q616	34	316	19662	9.15022	0.192226	0.0417961	2.09227
GOTERM_CC_DIRECT	GO:0031012~extracellular matrix	4	11.7647	0.0129642	P58252, P14131, A2A6F8, P28654	34	294	19662	7.86795	0.777009	0.139346	13.8119
GOTERM_CC_DIRECT	GO:0014069~postsynaptic density	3	8.82353	0.0607244	Q5SVJ0, P23927, D9J303	34	239	19662	7.25892	0.999257	0.362544	51.0119
GOTERM_CC_DIRECT	GO:0005743~mitochondrial inner membrane	4	11.7647	0.0266867	Q8BGH2, P05202, A0A0R4J275, A0A140LIU4	34	387	19662	5.9772	0.955429	0.212807	26.5168
GOTERM_CC_DIRECT	GO:0070062~extracellular exosome	17	50	1.53233e-06	P58252, Q9WTR5, P05202, P61027, A2A6F8, P62274, P62196, Q05816, P14152, P99027, Q8BGH2, P47754, P14131, P43274, P23927, A0A0A6YX26, E9Q616	34	2674	19662	3.67651	0.000176203	0.000176203	0.00174544
GOTERM_CC_DIRECT	GO:0005829~cytosol	7	20.5882	0.0735021	P58252, Q5SVJ0, P16015, P23927, D9J303, E9Q616, P14152	34	1784	19662	2.26909	0.999846	0.40336	58.0887
GOTERM_CC_DIRECT	GO:0005737~cytoplasm	20	58.8235	0.00415812	P58252, Q9JJZ2, Q9WTR5, P62631, Q8CGC7, A2A6F8, D9J303, P62274, A2AMM0, P62196, Q05816, P14152, Q5SVJ0, Q8BGH2, P16015, P23927, A2AL76, E9Q616, A0A0N4SWG2, P28654	34	6631	19662	1.74421	0.38071	0.058139	4.63544
GOTERM_CC_DIRECT	GO:0016020~membrane	21	61.7647	0.00294166	P58252, Q8BXZ1, Q9WTR5, P05202, P61027, A0A0R4J275, Q8CGC7, A0A140LIU4, A2A6F8, D9J303, P62196, Q5SVJ0, P99027, Q8BGH2, P47754, Q9WV55, P14131, O54734, A0A0A6YX26, A2AL76, E9Q616	34	6998	19662	1.73538	0.287368	0.0549004	3.30005

## Sheet: Cluster 4 KEGG
Category	Term	Count	%	PValue	Genes	List Total	Pop Hits	Pop Total	Fold Enrichment	Bonferroni	Benjamini	FDR
KEGG_PATHWAY	mmu03010:Ribosome	5	14.2857	0.000680666	P99027, P14131, P62900, P62830, P62274	23	145	7691	11.5307	0.0426416	0.0426416	0.689339
KEGG_PATHWAY	mmu04141:Protein processing in endoplasmic reticulum	3	8.57143	0.0824007	O54734, Q9CY50, P23927	23	168	7691	5.97127	0.995928	0.936189	58.2563

## Sheet: Cluster 5 GO CC
Category	Term	Count	%	PValue	Genes	List Total	Pop Hits	Pop Total	Fold Enrichment	Bonferroni	Benjamini	FDR
GOTERM_CC_DIRECT	GO:0005584~collagen type I trimer	2	1.29032	0.015301	P11087, Q01149	152	2	19662	129.355	0.985597	0.0960303	18.3976
GOTERM_CC_DIRECT	GO:0016507~mitochondrial fatty acid beta-oxidation multienzyme complex	2	1.29032	0.015301	Q8BMS1, Q99JY0	152	2	19662	129.355	0.985597	0.0960303	18.3976
GOTERM_CC_DIRECT	GO:0016011~dystroglycan complex	4	2.58065	4.39056e-06	A2ACH6, P82350, P82348, P82349	152	5	19662	103.484	0.00120668	6.7076e-05	0.00578906
GOTERM_CC_DIRECT	GO:0016012~sarcoglycan complex	4	2.58065	8.73158e-06	A2ACH6, P82350, P82348, P82349	152	6	19662	86.2368	0.00239831	0.000120053	0.0115125
GOTERM_CC_DIRECT	GO:0097512~cardiac myofibril	2	1.29032	0.0303694	P14602, Q3UHZ5	152	4	19662	64.6776	0.999793	0.153203	33.4119
GOTERM_CC_DIRECT	GO:0045298~tubulin complex	2	1.29032	0.0303694	P99024, P68372	152	4	19662	64.6776	0.999793	0.153203	33.4119
GOTERM_CC_DIRECT	GO:0005638~lamin filament	2	1.29032	0.0378175	P48678, P14733	152	5	19662	51.7421	0.999975	0.178255	39.8494
GOTERM_CC_DIRECT	GO:0005859~muscle myosin complex	2	1.29032	0.0452087	G3UW82, Q91Z83	152	6	19662	43.1184	0.999997	0.206508	45.6648
GOTERM_CC_DIRECT	GO:0031597~cytosolic proteasome complex	3	1.93548	0.00253213	A2AGN7, P62334, O35593	152	10	19662	38.8066	0.502031	0.0202976	3.28773
GOTERM_CC_DIRECT	GO:0005605~basal lamina	5	3.22581	1.18438e-05	P10493, Q60675, F8VQJ3, Q61292, E9PZ16	152	19	19662	34.0409	0.00325177	0.000141601	0.0156156
GOTERM_CC_DIRECT	GO:0005861~troponin complex	2	1.29032	0.0598224	D3YUN3, P19123	152	8	19662	32.3388	1	0.24988	55.664
GOTERM_CC_DIRECT	GO:0031595~nuclear proteasome complex	2	1.29032	0.0598224	A2AGN7, P62334	152	8	19662	32.3388	1	0.24988	55.664
GOTERM_CC_DIRECT	GO:0022624~proteasome accessory complex	4	2.58065	0.000278994	A2AGN7, P62334, O35593, P14685	152	17	19662	30.4365	0.073864	0.00264251	0.367246
GOTERM_CC_DIRECT	GO:0016010~dystrophin-associated glycoprotein complex	3	1.93548	0.00432318	A2ACH6, P82349, P11531	152	13	19662	29.8512	0.69622	0.0334686	5.55262
GOTERM_CC_DIRECT	GO:0031430~M band	5	3.22581	2.19549e-05	A2ABU4, A2AUC9, P14602, Q3UHZ5, D3Z7V3	152	22	19662	29.3989	0.00601946	0.000251537	0.0289449
GOTERM_CC_DIRECT	GO:0008541~proteasome regulatory particle, lid subcomplex	2	1.29032	0.0670457	O35593, P14685	152	9	19662	28.7456	1	0.264951	59.951
GOTERM_CC_DIRECT	GO:0005865~striated muscle thin filament	3	1.93548	0.0050184	Q9JI91, E9Q1W3, Q3UHZ5	152	14	19662	27.719	0.749309	0.0377024	6.41847
GOTERM_CC_DIRECT	GO:0043292~contractile fiber	4	2.58065	0.000393112	E9Q1W3, P51667, P19123, P14602	152	19	19662	27.2327	0.102487	0.00359775	0.517102
GOTERM_CC_DIRECT	GO:0005890~sodium:potassium-exchanging ATPase complex	2	1.29032	0.0742139	P14094, Q8VDN2	152	10	19662	25.8711	1	0.27837	63.8238
GOTERM_CC_DIRECT	GO:0015935~small ribosomal subunit	5	3.22581	6.83657e-05	P60867, P62267, P62855, G3UYV7, Q6ZWN5	152	29	19662	22.3026	0.0186256	0.000696099	0.0901068
GOTERM_CC_DIRECT	GO:0031674~I band	4	2.58065	0.000798333	O70548, P14602, A0A0R4J166, Q5DTJ9	152	24	19662	21.5592	0.197184	0.00683991	1.04754
GOTERM_CC_DIRECT	GO:0005753~mitochondrial proton-transporting ATP synthase complex	3	1.93548	0.00826966	P56480, Q06185, Q9DB20	152	18	19662	21.5592	0.898084	0.0583249	10.3712
GOTERM_CC_DIRECT	GO:0000276~mitochondrial proton-transporting ATP synthase complex, coupling factor F(o)	2	1.29032	0.0883865	Q06185, Q9DB20	152	12	19662	21.5592	1	0.319944	70.4824
GOTERM_CC_DIRECT	GO:0042383~sarcolemma	19	12.2581	1.20253e-18	A2ACH6, Q9JIF9, P82350, Q1XH17, P82348, P82349, Q60675, P14142, A2AKD7, Q08857, Q64727, Q02788, P14094, P11531, Q8VHX6, Q04857, D3Z7V3, P28653, Q8VDN2	152	118	19662	20.8284	3.30695e-16	1.10232e-16	1.5856e-15
GOTERM_CC_DIRECT	GO:0031672~A band	4	2.58065	0.000902111	G3UW82, P14148, P51667, A0A0R4J166	152	25	19662	20.6968	0.21979	0.00749277	1.18297
GOTERM_CC_DIRECT	GO:0008540~proteasome regulatory particle, base subcomplex	2	1.29032	0.0953918	A2AGN7, P62334	152	13	19662	19.9008	1	0.333314	73.3372
GOTERM_CC_DIRECT	GO:0005916~fascia adherens	2	1.29032	0.0953918	E9QQ93, Q64727	152	13	19662	19.9008	1	0.333314	73.3372
GOTERM_CC_DIRECT	GO:1903561~extracellular vesicle	7	4.51613	1.97764e-06	P14094, P68372, Q02788, Q9JK53, E9PX70, Q64727, Q8VDN2	152	49	19662	18.4793	0.000543705	3.88458e-05	0.00260761
GOTERM_CC_DIRECT	GO:0022627~cytosolic small ribosomal subunit	7	4.51613	3.16572e-06	P60867, P62267, P62855, G3UYV7, P62264, Q6ZWN5, P62301	152	53	19662	17.0847	0.000870196	5.44094e-05	0.00417411
GOTERM_CC_DIRECT	GO:0030018~Z disc	16	10.3226	3.66515e-14	Q9JJW5, Q9JI91, Q9JLV1, Q9JIF9, B2RQK7, A0A1B0GSX6, Q64727, Q5DTJ9, Q8CC35, E9Q1W3, O70548, Q91Z83, P14602, P11531, Q8VHX6, D3Z7V3	152	124	19662	16.691	1.00753e-11	2.51887e-12	4.83058e-11
GOTERM_CC_DIRECT	GO:0031012~extracellular matrix	37	23.871	3.71237e-33	Q8BMS1, P63017, P48678, P35564, Q61292, P68372, F8VQJ3, P50608, P62301, E9PX70, Q99MQ4, Q9JHU4, P28481, Q02788, P62264, P14602, E9PZ16, P62806, Q9JK53, Q9QZZ6, P60867, P20029, P56480, P67984, P11087, P08122, Q9DB20, P21981, O55142, P10493, P51885, P99024, Q01149, Q61554, Q04857, B7FAU9, P28653	152	294	19662	16.2794	1.0209e-30	1.0209e-30	4.89499e-30
GOTERM_CC_DIRECT	GO:0030016~myofibril	5	3.22581	0.000246363	E9Q1W3, G3UW82, Q91Z83, P51667, Q3UHZ5	152	40	19662	16.1694	0.0655135	0.00241701	0.324357
GOTERM_CC_DIRECT	GO:0030687~preribosome, large subunit precursor	3	1.93548	0.019434	E9Q3T0, P14869, P47955	152	28	19662	13.8595	0.99547	0.117954	22.8001
GOTERM_CC_DIRECT	GO:0000502~proteasome complex	7	4.51613	1.1542e-05	A2AGN7, P61290, P56695, P62334, O35593, P14685, P14602	152	66	19662	13.7195	0.00316903	0.000144265	0.0152177
GOTERM_CC_DIRECT	GO:0022625~cytosolic large ribosomal subunit	9	5.80645	4.98138e-07	O55142, E9Q3T0, A2A547, P14148, P67984, P14869, P14115, P47955, Q9CR57	152	91	19662	12.7934	0.000136979	1.05375e-05	0.000656823
GOTERM_CC_DIRECT	GO:0033017~sarcoplasmic reticulum membrane	3	1.93548	0.0264784	A0A1B0GR78, O55143, A2AUC9	152	33	19662	11.7596	0.999376	0.148221	29.8012
GOTERM_CC_DIRECT	GO:0043209~myelin sheath	17	10.9677	1.76515e-12	E9QK82, P56480, P20029, P20108, P63017, P35564, P68372, P19536, Q8BH59, Q9DB20, P48962, P08249, G5E902, P67778, Q8K2B3, P14094, Q8VDN2	152	192	19662	11.4533	4.85414e-10	9.70829e-11	2.32745e-09
GOTERM_CC_DIRECT	GO:0005840~ribosome	16	10.3226	1.68619e-11	P60867, P67984, P35564, P14869, Q6ZWN5, P14115, P62301, Q9CR57, O55142, A2A547, P14148, P62267, P62855, P62264, G3UYV7, P47955	152	188	19662	11.009	4.63701e-09	6.6243e-10	2.22333e-08
GOTERM_CC_DIRECT	GO:0005581~collagen trimer	7	4.51613	4.30765e-05	P28481, P11087, Q01149, Q02788, P08122, E9PX70, Q04857	152	83	19662	10.9095	0.0117764	0.000455522	0.056784
GOTERM_CC_DIRECT	GO:0005604~basement membrane	8	5.16129	9.87903e-06	P10493, P28481, Q60675, F8VQJ3, Q61292, Q61554, E9PZ16, P08122	152	97	19662	10.6685	0.00271306	0.000129361	0.0130253
GOTERM_CC_DIRECT	GO:0030017~sarcomere	3	1.93548	0.0327422	Q9JI91, P0DP26, Q3UHZ5	152	37	19662	10.4883	0.999894	0.161427	35.5288
GOTERM_CC_DIRECT	GO:0014704~intercalated disc	4	2.58065	0.00706236	E9QQ93, P14094, Q64727, Q8VDN2	152	51	19662	10.1455	0.857589	0.0513134	8.92181
GOTERM_CC_DIRECT	GO:0042645~mitochondrial nucleoid	3	1.93548	0.0486685	P56480, Q8BMS1, Q99JY0	152	46	19662	8.43621	0.999999	0.217302	48.2044
GOTERM_CC_DIRECT	GO:0005578~proteinaceous extracellular matrix	20	12.9032	4.48204e-12	P11087, Q60675, F8VQJ3, Q61292, P50608, P08122, E9PX70, P21981, P10493, P51885, Q99MQ4, P28481, Q01149, Q02788, Q61554, E9PZ16, Q9JK53, Q9QZZ6, Q04857, P28653	152	316	19662	8.18704	1.23257e-09	2.05429e-10	5.90989e-09
GOTERM_CC_DIRECT	GO:0016459~myosin complex	3	1.93548	0.0605382	Q91Z83, P51667, Q8CI43	152	52	19662	7.4628	1	0.248903	56.107
GOTERM_CC_DIRECT	GO:0015629~actin cytoskeleton	11	7.09677	3.56838e-06	Q9JJW5, P10922, B2RQK7, P51667, P19123, A0A1B0GSX6, Q8VHX6, P35385, Q64727, B7FAU9, Q8CC35	152	201	19662	7.07914	0.000980826	5.77223e-05	0.00470502
GOTERM_CC_DIRECT	GO:0030529~intracellular ribonucleoprotein complex	17	10.9677	3.52498e-09	P60867, P67984, E9Q3X0, P63017, P14869, Q6ZWN5, P14115, P62301, Q9CR57, O55142, A2A547, P14148, P62267, G3UYV7, O88477, P62264, P47955	152	320	19662	6.872	9.69369e-07	1.21171e-07	4.64789e-06
GOTERM_CC_DIRECT	GO:0030175~filopodium	4	2.58065	0.0214792	Q9JI91, Q9JHU4, P11531, O88477	152	77	19662	6.71975	0.997449	0.126902	24.8964
GOTERM_CC_DIRECT	GO:0016529~sarcoplasmic reticulum	3	1.93548	0.0732803	A0A1B0GR78, O55143, A2AUC9	152	58	19662	6.69079	1	0.278923	63.3398
GOTERM_CC_DIRECT	GO:0005901~caveola	4	2.58065	0.0285983	P14094, O70572, Q08857, Q8VDN2	152	86	19662	6.01652	0.999657	0.150273	31.7902
GOTERM_CC_DIRECT	GO:0000786~nucleosome	5	3.22581	0.00966758	P10922, A2AM65, Q9QZQ8, P62806, P15864	152	108	19662	5.98867	0.930853	0.066207	12.0228
GOTERM_CC_DIRECT	GO:0005925~focal adhesion	18	11.6129	9.02605e-09	Q8R2Y2, Q9JI91, P20029, P67984, P63017, P14869, Q6ZWN5, P62301, Q64727, P21981, A2A547, P14148, P62264, A2AEX6, P14602, E9PZ16, Q8VHX6, B7FAU9	152	391	19662	5.95497	2.48216e-06	2.75796e-07	1.19014e-05
GOTERM_CC_DIRECT	GO:0001725~stress fiber	3	1.93548	0.0938082	Q91Z83, Q64727, Q8CC35	152	67	19662	5.79203	1	0.332562	72.7151
GOTERM_CC_DIRECT	GO:0005884~actin filament	3	1.93548	0.0961822	Q64727, Q3UHZ5, B7FAU9	152	68	19662	5.70685	1	0.331718	73.6427
GOTERM_CC_DIRECT	GO:0030176~integral component of endoplasmic reticulum membrane	4	2.58065	0.0358497	A0A1B0GR78, P20029, P56695, Q9EP69	152	94	19662	5.50448	0.999956	0.172568	38.2071
GOTERM_CC_DIRECT	GO:0005743~mitochondrial inner membrane	16	10.3226	3.12298e-07	P56480, Q06185, Q9D880, Q8BMS1, Q9CQ69, P19536, Q8BH59, Q99JY0, Q9DB20, P48962, P08249, G5E902, Q80XN0, Q9CQZ5, P67778, Q8K2B3	152	387	19662	5.34802	8.58782e-05	7.80741e-06	0.000411782
GOTERM_CC_DIRECT	GO:0005882~intermediate filament	4	2.58065	0.0613744	P50446, P63017, P48678, P14733	152	117	19662	4.4224	1	0.248394	56.6194
GOTERM_CC_DIRECT	GO:0043197~dendritic spine	5	3.22581	0.0274828	P63017, P35564, Q60675, O88477, Q8CC35	152	148	19662	4.37011	0.99953	0.147565	30.7502
GOTERM_CC_DIRECT	GO:0043234~protein complex	17	10.9677	2.74054e-05	P63017, P35564, A2AKD7, Q08857, Q64727, A0A1B0GR78, E9Q1W3, O55143, G3UW82, P99024, Q3UGX2, Q02788, P11531, P62806, Q04857, B7FAU9, Q8VDN2	152	628	19662	3.50166	0.00750825	0.000301418	0.0361296
GOTERM_CC_DIRECT	GO:0070062~extracellular exosome	70	45.1613	6.53114e-22	Q9WTX5, A0A0A0MQA5, P63017, E9Q3X0, P35564, F8VQJ3, P68372, P0DP26, E9PX70, P50446, O35593, Q9JHU4, Q99JB8, B8JJE0, P14602, P62855, P62264, P35293, E9PZ16, Q91ZJ5, P56480, P20108, P67984, P14685, Q60675, Q64727, P08122, E9Q1W3, P21981, G5E902, P67778, P99024, Q01149, P10853, Q9CZU6, B7FAU9, Q9JI91, Q9DB73, Q61292, Q9QZQ8, P14869, Q6ZWN5, P62301, Q9CR57, P08249, P14148, Q02788, G3UYV7, P62806, Q9J…	152	2674	19662	3.38626	1.79606e-19	8.98031e-20	8.61169e-19
GOTERM_CC_DIRECT	GO:0005913~cell-cell adherens junction	8	5.16129	0.0112088	Q9JLV1, P20029, E9QQ93, P63017, P62855, Q64727, B7FAU9, Q9CR57	152	316	19662	3.27482	0.954943	0.0745691	13.8112
GOTERM_CC_DIRECT	GO:0005856~cytoskeleton	28	18.0645	9.40357e-08	A2ACH6, Q9JIF9, A0A0A0MQA5, P82348, P82349, B2RQK7, E9Q3X0, P68372, A2AUC9, A2AKD7, Q8CC35, A0A1B0GR78, Q3TVI8, Q9JHU4, P14602, Q8VHX6, D3Z7V3, P82350, Q8R5J9, Q64727, Q3UHZ5, A0A0G2JFH2, Q9CXS4, P99024, P51667, Q3UGX2, P11531, B7FAU9	152	1113	19662	3.25422	2.58595e-05	2.58598e-06	0.000123992
GOTERM_CC_DIRECT	GO:0005874~microtubule	8	5.16129	0.013324	A0A1B0GR78, Q3TVI8, A0A0A0MQA5, P99024, Q9JHU4, P63017, P68372, A0A0G2JFH2	152	327	19662	3.16465	0.974996	0.0860404	16.2108
GOTERM_CC_DIRECT	GO:0045121~membrane raft	6	3.87097	0.0518391	P82350, P63017, P11531, P14142, Q08857, Q8VDN2	152	262	19662	2.96233	1	0.22649	50.4349
GOTERM_CC_DIRECT	GO:0005739~mitochondrion	33	21.2903	2.07229e-06	Q9DB73, Q06185, Q9D880, Q8BMS1, P19536, Q8BH59, Q9D6K8, P08249, Q8K2B3, P19123, P62264, D3Z041, B2RPU8, P20029, P56480, P20108, Q9CQ69, O88441, Q08857, Q9DB20, Q99JY0, P48962, P21981, O55142, Q80XN0, G5E902, P67778, Q3U125, Q9CQZ5, Q9D1I2, Q8R5L1, P35385, Q9CZU6	152	1721	19662	2.48037	0.000569717	3.79913e-05	0.0027324
GOTERM_CC_DIRECT	GO:0005622~intracellular	26	16.7742	0.000494724	P63017, P14869, Q6ZWN5, A2AKD7, P50608, P62301, Q9CR57, A2A547, P62267, P14602, G3UYV7, P35293, P47955, P60867, Q1XH17, P67984, P14115, O70572, Q08857, O55142, O55143, Q01149, P14094, Q3UN88, Q61554, P28653	152	1599	19662	2.10334	0.12723	0.00438015	0.650361
GOTERM_CC_DIRECT	GO:0009986~cell surface	10	6.45161	0.0538809	P56480, P20029, P67778, P63017, B8JJE0, P11531, Q8R5L1, P14142, Q08857, P28653	152	629	19662	2.05652	1	0.230958	51.824
GOTERM_CC_DIRECT	GO:0005730~nucleolus	13	8.3871	0.0291211	P10922, P63017, Q9QZQ8, Q6ZWN5, P62301, G5E902, A2A547, P14148, P62267, P62264, P62855, Q8R5L1, B7FAU9	152	842	19662	1.99717	0.999705	0.150022	32.2727
GOTERM_CC_DIRECT	GO:0005789~endoplasmic reticulum membrane	10	6.45161	0.0969496	P20029, O55143, Q9D1I2, P35564, Q8R5J9, Q9DAV9, A2AUC9, Q9EP69, D3Z041, E9PWK1	152	710	19662	1.82191	1	0.330098	73.9363
GOTERM_CC_DIRECT	GO:0005783~endoplasmic reticulum	18	11.6129	0.0255304	P20029, P56695, Q9DAV9, Q8R5J9, P35564, P11087, A2AUC9, Q08857, Q9EP69, E9PWK1, Q99JY0, A0A1B0GR78, P21981, O55143, Q9D1I2, Q8BLF1, D3Z041, Q8VDN2	152	1323	19662	1.75994	0.999185	0.146189	28.8945
GOTERM_CC_DIRECT	GO:0005576~extracellular region	22	14.1935	0.0272299	P20029, P11087, Q60675, F8VQJ3, Q61292, P50608, P08122, E9PX70, P10493, P51885, Q99MQ4, P28481, Q01149, Q02788, B8JJE0, Q61554, E9PZ16, Q8R5L1, Q9JK53, Q9QZZ6, Q04857, P28653	152	1753	19662	1.6234	0.999496	0.149162	30.5124
GOTERM_CC_DIRECT	GO:0005737~cytoplasm	82	52.9032	3.54018e-07	Q9WTX5, Q9JIF9, A0A0A0MQA5, P61290, B2RQK7, E9Q3X0, P63017, P35564, P68372, P0DP26, Q8CC35, A0A1B0GR78, Q3TVI8, Q9JHU4, Q99JB8, P62267, B8JJE0, P62855, P14602, P62264, Q8VHX6, Q91ZJ5, Q9JLV1, P20108, P82350, P67984, P11087, P14685, P14733, Q64727, Q5DTJ9, Q9CXS4, P21981, P67778, Q91Z83, P99024, P51667, P10853, Q3UGX2, O88477, Q8R5L1, B7FAU9, Q9JJW5, Q5EBG6, A2ACH6, Q9JI91, A2AGN7, P82348, P82349,…	152	6631	19662	1.59963	9.73503e-05	8.11289e-06	0.000466793
GOTERM_CC_DIRECT	GO:0005615~extracellular space	18	11.6129	0.0698287	Q8R2Y2, P63017, P11087, P50608, Q08857, E9PX70, P51885, P28481, Q01149, Q02788, P10853, Q61554, P14602, E9PZ16, Q8R5L1, Q9JK53, Q9QZZ6, D3Z7V3	152	1504	19662	1.54813	1	0.270921	61.498
GOTERM_CC_DIRECT	GO:0016020~membrane	81	52.2581	8.69202e-06	Q06185, Q9JIF9, P61290, E9Q3X0, P63017, P35564, Q8BH59, Q99MR9, Q8CC35, A0A1B0GR78, Q8K2B3, Q9JHU4, Q99JB8, P62267, B8JJE0, P62855, P62264, P35293, Q8VHX6, D3Z041, E9QK82, P56480, P82350, P14685, P14115, O70572, O88441, P14733, Q64727, Q9EP69, Q80UU9, P21981, G5E902, P67778, Q9CQZ5, Q3UGX2, Q8R5L1, B7FAU9, Q8R2Y2, A2ACH6, Q9DB73, A2AGN7, Q9D880, P82348, O88492, P82349, Q9DAV9, A2AUC9, P14869, A2A…	152	6998	19662	1.49725	0.00238746	0.000125798	0.0114603

## Sheet: Cluster 5 KEGG
Category	Term	Count	%	PValue	Genes	List Total	Pop Hits	Pop Total	Fold Enrichment	Bonferroni	Benjamini	FDR
KEGG_PATHWAY	mmu04512:ECM-receptor interaction	11	7.09677	6.19055e-08	P28481, P11087, Q01149, Q60675, F8VQJ3, Q02788, Q61292, E9PZ16, Q08857, P08122, Q04857	91	88	7691	10.5646	8.41911e-06	4.20956e-06	7.26708e-05
KEGG_PATHWAY	mmu03050:Proteasome	5	3.22581	0.00181146	A2AGN7, P61290, P62334, O35593, P14685	91	45	7691	9.39072	0.218533	0.0243567	2.10591
KEGG_PATHWAY	mmu03010:Ribosome	15	9.67742	1.01014e-09	P60867, P67984, P14869, Q6ZWN5, P14115, P62301, Q9CR57, O55142, A2A547, P14148, P62267, P62855, P62264, G3UYV7, P47955	91	145	7691	8.74308	1.37379e-07	1.37379e-07	1.18581e-06
KEGG_PATHWAY	mmu04974:Protein digestion and absorption	9	5.80645	7.68449e-06	P28481, P11087, Q01149, P14094, Q02788, P08122, E9PX70, Q04857, Q8VDN2	91	88	7691	8.64373	0.00104455	0.00026124	0.00902045
KEGG_PATHWAY	mmu05410:Hypertrophic cardiomyopathy (HCM)	8	5.16129	3.47429e-05	A2ACH6, P82350, P82348, P82349, P48678, P51667, P19123, P11531	91	79	7691	8.55863	0.00471397	0.000787208	0.040777
KEGG_PATHWAY	mmu05414:Dilated cardiomyopathy	8	5.16129	4.79142e-05	A2ACH6, P82350, P82348, P82349, P48678, P51667, P19123, P11531	91	83	7691	8.14617	0.00649531	0.000930494	0.056232
KEGG_PATHWAY	mmu00020:Citrate cycle (TCA cycle)	3	1.93548	0.053542	P08249, Q8K2B3, Q9CZU6	91	32	7691	7.92342	0.999438	0.299791	47.5852
KEGG_PATHWAY	mmu04260:Cardiac muscle contraction	7	4.51613	0.000264319	Q91Z83, P51667, P19123, P14094, Q9CQ69, P19536, Q8VDN2	91	77	7691	7.68332	0.0353136	0.00448394	0.309844
KEGG_PATHWAY	mmu05412:Arrhythmogenic right ventricular cardiomyopathy (ARVC)	6	3.87097	0.00107061	A2ACH6, P82350, P82348, P82349, P48678, P11531	91	67	7691	7.56864	0.135567	0.0160565	1.24959
KEGG_PATHWAY	mmu05146:Amoebiasis	10	6.45161	8.05832e-06	Q9JI91, P28481, P11087, Q01149, Q60675, F8VQJ3, Q61292, P14602, P08122, Q64727	91	117	7691	7.22363	0.00109534	0.000219163	0.00945925
KEGG_PATHWAY	mmu05416:Viral myocarditis	6	3.87097	0.00223868	A2ACH6, P82350, P82348, Q91Z83, P82349, P11531	91	79	7691	6.41897	0.262731	0.0273289	2.59663
KEGG_PATHWAY	mmu04510:Focal adhesion	14	9.03226	7.0694e-07	Q9JI91, P11087, F8VQJ3, Q61292, Q60675, P08122, Q64727, P28481, P51667, Q01149, Q02788, Q8VHX6, Q04857, B7FAU9	91	207	7691	5.71609	9.61392e-05	3.20474e-05	0.000829873
KEGG_PATHWAY	mmu04918:Thyroid hormone synthesis	4	2.58065	0.0483848	P20029, P35564, P14094, Q8VDN2	91	70	7691	4.82951	0.998823	0.327502	44.1326
KEGG_PATHWAY	mmu04976:Bile secretion	4	2.58065	0.0501053	P14094, Q8BLF1, Q8VDN2, E9PWK1	91	71	7691	4.76149	0.99908	0.307845	45.3069
KEGG_PATHWAY	mmu00190:Oxidative phosphorylation	7	4.51613	0.00562084	P56480, Q06185, Q9CQZ5, Q8K2B3, Q9CQ69, P19536, Q9DB20	91	139	7691	4.25623	0.535405	0.0572635	6.40274
KEGG_PATHWAY	mmu05222:Small cell lung cancer	4	2.58065	0.0750892	Q60675, F8VQJ3, Q61292, P08122	91	84	7691	4.02459	0.999975	0.382786	60.0012
KEGG_PATHWAY	mmu05012:Parkinson's disease	7	4.51613	0.00783133	P48962, P56480, Q9CQZ5, Q8K2B3, Q9CQ69, P19536, Q9DB20	91	149	7691	3.97057	0.656735	0.0735315	8.81628
KEGG_PATHWAY	mmu05010:Alzheimer's disease	8	5.16129	0.00455546	P56480, O55143, Q9CQZ5, Q8K2B3, Q9CQ69, P19536, P0DP26, Q9DB20	91	177	7691	3.81995	0.462571	0.0504304	5.21876
KEGG_PATHWAY	mmu04261:Adrenergic signaling in cardiomyocytes	6	3.87097	0.0251307	Q91Z83, P51667, P19123, P14094, P0DP26, Q8VDN2	91	142	7691	3.57112	0.968616	0.19454	25.8277
KEGG_PATHWAY	mmu05016:Huntington's disease	8	5.16129	0.00830683	P48962, P56480, P21981, Q9CQZ5, Q8K2B3, Q9CQ69, P19536, Q9DB20	91	198	7691	3.41481	0.6784	0.0728406	9.32795
KEGG_PATHWAY	mmu04145:Phagosome	6	3.87097	0.0496681	A0A0A0MQA5, P99024, Q9JHU4, P35564, P68372, Q08857	91	171	7691	2.96549	0.99902	0.319488	45.0107
KEGG_PATHWAY	mmu05205:Proteoglycans in cancer	6	3.87097	0.0889399	P51885, P11087, Q01149, E9PZ16, Q8VHX6, B7FAU9	91	203	7691	2.49802	0.999997	0.423499	66.494
KEGG_PATHWAY	mmu04151:PI3K-Akt signaling pathway	9	5.80645	0.0523968	P28481, P11087, Q01149, Q60675, F8VQJ3, Q02788, Q61292, P08122, Q04857	91	351	7691	2.16709	0.999337	0.306478	46.8358
