# Supplementary material for: Fiber Type‐Specific Proteomic Alterations in R349P Desminopathy Mice
Source: Muscle Nerve. 2025 Mar 3;71(6):1113–21. doi: 10.1002/mus.28379 (PMC12060636; doi:10.1002/mus.28379)
Supplement: Supplementary file 11 — Table S11. Quantitative comparison of mitochondrial proteins and proteins associated with the extracellular matrix between wildtype (WT) and homozygous (HOM) fiber types, including information on gene name, protein accession, and fold changes (FC), of differential proteins for the respective comparison. All proteins were found to be statistically significant (p < 0.05). [file MUS-71-1113-s005.xlsx]

## Sheet: Mitochondrial proteins
Supplementary table 11: Fold changes (FC) of mitochondrial energy metabolism related proteins (respiratory chain (dark blue), ETF complex (black), citrate cycle (dark orange), fatty acid beta oxidation (dark green), displaying a decreased expression in HOM fibers. FC’s were calculated by dividing quantified protein values of homozygous (HOM) fibers by quantified protein values of wildtype (WT fib…
	Gene name	Protein Name	FC type	FC	FC	FC
			I	type	type
				IIa	IIb	type IIx
Respiratory chain
Complex I
	Ndufa2	NADH dehydrogenase [ubiquinone] 1 alpha subcomplex subunit 2	0.6	0.57	0.47	n.r
	Ndufa3	NADH dehydrogenase [ubiquinone] 1 alpha subcomplex subunit 3	0.48	0.36	n.r	n.r
	Ndufa5	NADH dehydrogenase [ubiquinone] 1 alpha subcomplex subunit 5	0.15	n.r	0.17	n.r
	Ndufa6	NADH dehydrogenase [ubiquinone] 1 alpha subcomplex subunit 6	n.r	0.44	n.r	n.r
	Ndufa7	NADH dehydrogenase [ubiquinone] 1 alpha subcomplex subunit 7	n.r	n.r	n.r	0.14
	Ndufa8	NADH dehydrogenase [ubiquinone] 1 alpha subcomplex subunit 8	0.45	n.r	n.r	n.r
	Ndufa10	NADH dehydrogenase [ubiquinone] 1 alpha subcomplex subunit 10	0.43	0.78	n.r	n.r
	Ndufb1	NADH dehydrogenase [ubiquinone] 1 beta subcomplex subunit 1	0.17	n.r	n.r	n.r
	Ndufb2	NADH dehydrogenase [ubiquinone] 1 beta subcomplex subunit 2	n.r	0.51	n.r	n.r
	Ndufb4	NADH dehydrogenase [ubiquinone] 1 beta subcomplex subunit 4	0.38	n.r	n.r	n.r
	Ndufb7	NADH dehydrogenase [ubiquinone] 1 beta subcomplex subunit 7	0.68	0.77	n.r	0.57
	Ndufv3	NADH dehydrogenase [ubiquinone] flavoprotein 3	0.42	0.48	0.33	n.r
	Ndufs2	NADH dehydrogenase [ubiquinone] iron-sulfur protein 2	n.r	n.r	n.r	0.27
	Ndufs3	NADH dehydrogenase [ubiquinone] iron-sulfur protein 3	n.r	0.64	n.r	n.r
	Ndufs4	NADH dehydrogenase [ubiquinone] iron-sulfur protein 4	0.52	0.54	n.r	n.r
	Ndufs6 Ip13	NADH dehydrogenase [ubiquinone] iron-sulfur protein 6	0.37	n.r	n.r	n.r
	Ndufs8	NADH dehydrogenase [ubiquinone] iron-sulfur protein 8	0.35	0.24	n.r	n.r
	Mtnd1 mt-Nd1 Nd1	NADH-ubiquinone oxidoreductase chain 1	0.26	0.24	n.r	n.r
	mt-Nd3 Nd3	NADH-ubiquinone oxidoreductase chain 3	0.49	0.64	n.r	n.r
	Mtnd4 mt-Nd4 Nd4	NADH-ubiquinone oxidoreductase chain 4	0.12	0.19	n.r	n.r
ETF
	Etfdh	Electron transfer flavoprotein-ubiquinone oxidoreductase	0.42	0.38	n.r	n.r
	Etfa	Electron transfer flavoprotein subunit alpha. mitochondrial	0.46	0.44	n.r	n.r
Complex III
	Uqcrc2	Cytochrome b-c1 complex subunit 2	n.r	0.69	n.r	n.r
	Uqcrb	Cytochrome b-c1 complex subunit 7	0.52	0.78	n.r	n.r
	Uqcrq	Cytochrome b-c1 complex subunit 8	n.r	0.37	n.r	0.38
	Uqcr10	Cytochrome b-c1 complex subunit 9	n.r	n.r	0.61	n.r
	Uqcrfs1	Cytochrome b-c1 complex subunit Rieske	n.r	n.r	0.63	n.r
	Cyc1	Cytochrome c1. heme protein	n.r	0.32	n.r	n.r
Complex IV
	Mtco2 COII COX2 mt-Co2	Cytochrome c oxidase subunit 2	n.r	n.r	n.r	0.25
	Cox4i1 Cox4 Cox4a	Cytochrome c oxidase subunit 4 isoform 1	n.r	n.r	0.65	n.r
	Cox5a	Cytochrome c oxidase subunit 5A	0.51	0.46	n.r	n.r
	Cox5b	Cytochrome c oxidase subunit 5B	n.r	0.68	n.r	n.r
	Cox7a2 Cox7a3 Cox7al	Cytochrome c oxidase subunit 7A2. mitochondrial	0.58	n.r	0.43	n.r
	Cox7c Cox7c1	Cytochrome c oxidase subunit 7C	n.r	n.r	0.53	n.r
	Ndufa4	Cytochrome c oxidase subunit NDUFA4	n.r	n.r	0.75	n.r
Complex V
	Atp5pf Atp5j	ATP synthase-coupling factor 6	0.55	0.61	n.r	n.r
	Mtatp8 Atp8 mt-Atp8	ATP synthase protein 8	0.7	0.57	n.r	n.r
	Atp5me Atp5i Atp5k Lfm-1 Lfm1	ATP synthase subunit e. mitochondrial	n.r	0.64	0.45	n.r
	Atp5mj Atp5mpl	RIKEN cDNA 2010107E04 gene	0.15	0.23	n.r	n.r
Citrate Cycle
	Acacb Acc2 Accb	Acetyl-CoA carboxylase 2	n.r	0.46	n.r	n.r
	Pdha1 Pdha-1	Pyruvate dehydrogenase E1 component subunit alpha. somatic form	0.33	0.26	n.r	n.r
	Pdhb	Pyruvate dehydrogenase E1 component subunit beta	0.29	0.24	n.r	n.r
	Pdhx	Pyruvate dehydrogenase protein X component	0.39	0.39	0.46	n.r
	Cs	Citrate synthase. mitochondrial	0.33	0.33	n.r	n.r
	Aco2	Aconitate hydratase	0.35	0.35	n.r	n.r
	Idh3g	Isocitrate dehydrogenase [NAD] subunit gamma 1	0.41	0.63	0.52	n.r
	Dlst	Dihydrolipoyllysine-residue succinyltransferase component of 2-oxoglutarate dehydrogenase complex	0.72	0.57	n.r	n.r
	Suclg1	Succinate--CoA ligase [ADP/GDP-forming] subunit alpha	n.r	0.28	0.6	n.r
	Sucla2	Succinate--CoA ligase [ADP-forming] subunit beta	n.r	0.5	n.r	n.r
	Fh Fh1	Fumarate hydratase. mitochondrial	0.22	0.51	n.r	n.r
Fatty acid beta oxidation			n.r	n.r	n.r	n.r
	Slc27a1 Fatp Fatp1	Long-chain fatty acid transport protein 1	0.25	n.r	n.r	n.r
	Acadvl Vlcad	Very long-chain specific acyl-CoA dehydrogenase.	0.42	n.r	n.r	n.r
	Acadl	Long-chain-specific acyl-CoA dehydrogenase	0.23	0.29	n.r	n.r
	Acadm	Medium-chain specific acyl-CoA dehydrogenase	n.r	0.3	n.r	n.r
	Cpt1b	Carnitine O-palmitoyltransferase 1	0.58	n.r	n.r	n.r
	Eci1 Dci	Enoyl-CoA delta isomerase 1	0.21	n.r	n.r	n.r
	Acaa2	3-ketoacyl-CoA thiolase. mitochondrial	0.28	0.4	n.r	0.49

## Sheet: ECM proteins
Supplementary table 11: Fold changes (FC) of proteins associated with the extracellular matrix (ECM in blue) and cytoskeletal (in orange) and myofibrillar pro-teins (in green). FC’s were calculated by dividing quantified protein values of homozygous (HOM) fibers by quantified protein values of wildtype (WT fibers); FC > 1 denote an increased abundance in HOM fibers. Proteins, that were not found …
	Gene Name	Protein Name	FC type I	FC type IIa	FC type IIb	FC type IIx
Extracellular matrix
	Col1a1	Collagen alpha-1(I) chain	3.7	3.71	n.r.	n.r.
	Aspn	Asporin	3.48	4.46	n.r.	n.r.
	Bgn	Biglycan	3.24	5.87	n.r.	n.r.
	Col4a2	Collagen alpha-2(IV) chain	3.13	3.13	n.r.	n.r.
	Col6a1	Collagen alpha-1(VI) chain	3.08	2.02	n.r.	n.r.
	Prelp	Prolargin	3.06	3.34	n.r.	n.r.
	Fbn1	Fibrillin-1	2.29	2.9	n.r.	n.r.
	Col6a2	Collagen alpha-2(VI) chain	2.08	2.93	n.r.	n.r.
	Fbln5	Fibulin-5	n.r.	2.91	n.r.	n.r.
	Dcn	Decorin	n.r.	2.39	1.38	n.r.
	Fmod	Fibromodulin	n.r.	1.44	n.r.	n.r.
	Thbs4	Thrombospondin-4	3.93	1.95	n.r.	n.r.
	Lamb2	Laminin subunit beta-2	1.82	2.19	n.r.	n.r.
	Lama2	Laminin subunit alpha-2	n.r.	n.r.	0.67	n.r.
	Lamb1	Laminin subunit beta-1	0.18	0.24	n.r.	0.4
	Lamc1	Laminin subunit gamma-1	n.r.	n.r.	0.1	n.r.
	Mfap2	Microfibrillar-associated protein 2	n.r.	2.84	n.r.	n.r.
Cytoskeletal proteins
	Ckap4	Cytoskeleton-associated protein 4	n.r.	n.r.	0.17	n.r.
	Des	Desmin	0.1	0.08	n.r.	0.06
	Dysf	Dysferlin	n.r.	2.27	n.r.	n.r.
	Itgb1	Integrin beta-1	n.r.	2.59	n.r.	n.r.
	Sgca	Alpha-sarcoglycan	n.r.	3.83	1.74	n.r.
	Sgcb	Beta-sarcoglycan	n.r.	2.92	n.r.	n.r.
	Sgcg	Gamma-sarcoglycan	n.r.	n.r.	2.09	8.88
	Vcl	Vinculin	1.52	n.r.	n.r.	n.r.
Myofibrillar proteins
	Actn3	Alpha-actinin-3	n.r.	n.r.	1.3	n.r.
	Mybph	Myosin-binding protein H	n.r.	n.r.	n.r.	n.r.
	Myh7	Myosin-7	2.7	2.91	n.r.	n.r.
	Myom1	Myomesin-1	n.r.	4.55	n.r.	n.r.
	Myom2	Myomesin 2	n.r.	2.87	1.3	n.r.
	Myom3	Myomesin-3	n.r.	n.r.	2.31	3.64
	Myoz1	Myozenin-1	n.r.	n.r.	1.58	n.r.
	Tnnc1	Troponin C	n.r.	n.r.	n.r.	n.r.
	Tnni1	Troponin I	n.r.	3.12	n.r.	n.r.
	Tnnt3	Troponin T, fast skeletal muscle	0.57	n.r.	1.29	n.r.
	Mybpc2	Myosin-binding protein C, fast-type	0.16	0.12	n.r.	n.r.
	Myh2	Myosin-2	0.62	n.r.	n.r.	n.r.
	Flnc	Filamin-C	1.69	1.74	1.88	n.r.
	Tcap	Telethonin	1.53	n.r.	1.87	n.r.
	Neb	Nebulin	n.r.	2.15	1.37	n.r.
	Myot	Myotilin	n.r.	n.r.	n.r.	1.72
	Myh10	Myosin-10	2	n.r.	n.r.	n.r.
	Myh8	Myosin-8	n.r.	n.r.	n.r.	8.8
	Myh3	Myosin-3	n.r.	n.r.	2.68	n.r.
	Capza2	F-actin-capping protein subunit alpha-2	1.44	n.r.	n.r.	n.r.
	Lmod2	Leiomodin-2	n.r.	3.11	n.r.	n.r.
	Myh1	Myosin-1	n.r.	2.02	n.r.	n.r.
	Xirp1	Xin actin-binding repeat-containing protein 1	3.36	3.33	n.r.	n.r.
	Xirp2	Xin actin-binding repeat-containing protein 2	5.13	n.r.	n.r.	n.r.
	Mylpf	Myosin regulatory light chain 2, skeletal muscle isoform	n.r.	0.34	n.r.	n.r.
	Myl6b	Myosin light chain 6B	4.35	5.63	n.r.	n.r.
	Klhl41	Kelch-like protein 41	1.83	1.83	2.53	2.24
