# Supplementary material for: Fiber Type‐Specific Proteomic Alterations in R349P Desminopathy Mice
Source: Muscle Nerve. 2025 Mar 3;71(6):1113–21. doi: 10.1002/mus.28379 (PMC12060636; doi:10.1002/mus.28379)
Supplement: Supplementary file 12 — Table S12. Calculated absolute label free quantified (aLFQ) values for all proteins, based on the aLFQ tool. The table contains the peptide output of the SpectronautPulsar search, which is needed to calculate protein aLFQ values. Additionally, the original aLFQ script output, as well as normalized values based on percent for all quantified proteins and averaged percentage values for all fiber types and genotypes are provided. Further, information on the quantified proteins (accession and protein name) are given. [file MUS-71-1113-s014.xlsx]

## Sheet: Peptides LOESS
PEP.IsProteinGroupSpecific	PEP.IsProteotypic	PEP.StrippedSequence	PG.ProteinAccessions	PG.ProteinDescriptions	PG.ProteinGroups	PG.ProteinNames	PG.Qvalue	PG.UniProtIds	QExHF10099	QExHF10101	QExHF10103	QExHF10105	QExHF10115	QExHF10117	QExHF10119	QExHF10122	QExHF10128	QExHF10130	QExHF10132	QExHF10134	QExHF10144	QExHF10152	QExHF10154	QExHF10160	QExHF10162	QExHF10164	QExHF10166	QExHF10168	QExHF10177	QExHF10179	QExHF10181	QExHF10185	QExHF10193	QExHF10195	QExHF10215	QExHF10217	QExHF10219	QExHF10221	QExHF10230	QExHF10232	QExHF10236	QExHF10238	QExHF10253	QExHF10255
TRUE	FALSE	FSGSGSGTDFTLK	A0A075B5K8;A0A075B5N0;A0A0B4J1I0;A0A0G2JDE5;A0A140T8M0;A0A140T8M9;A0A140T8N1;F6XWB2;P01631	Immunoglobulin kappa variable 1-99;Immunoglobulin kappa variable 1-35;Immunoglobulin kappa variable 1-110 (Fragment);Immunoglobulin kappa variable 1-35 (Fragment);Immunoglobulin kappa variable 1-117 (Fragment);Immunoglobulin kappa chain variable 1-122 (Fragment);Immunoglobulin kappa chain variable 1-88 (Fragment);Immunoglobulin kappa variable 1-99 (Fragment);Ig kappa chain V-II region 26-10	A0A075B5K8;A0A075B5N0;A0A0B4J1I0;A0A0G2JDE5;A0A140T8M0;A0A140T8M9;A0A140T8N1;F6XWB2;P01631	A0A075B5K8_MOUSE;A0A075B5N0_MOUSE;A0A0B4J1I0_MOUSE;A0A0G2JDE5_MOUSE;A0A140T8M0_MOUSE;A0A140T8M9_MOUSE;A0A140T8N1_MOUSE;F6XWB2_MOUSE;KV2A7_MOUSE	0.000128709	#N/A	#N/A	#N/A	#N/A	#N/A	#N/A	10090.2	#N/A	#N/A	#N/A	9573.66	#N/A	#N/A	#N/A	#N/A	8799.2	21581	#N/A	#N/A	10777.1	#N/A	#N/A	#N/A	9589.73	#N/A	#N/A	#N/A	#N/A	10447.9	6304.9	#N/A	#N/A	#N/A	3445.84	#N/A	#N/A	#N/A
TRUE	FALSE	YASNLESGVPAR	A0A075B5N9;A0A0G2JE31;P01674	Immunoglobulin kappa variable 3-7;Immunoglobulin kappa variable 3-7 (Fragment);Ig kappa chain V-III region PC 2154	A0A075B5N9;A0A0G2JE31;P01674	A0A075B5N9_MOUSE;A0A0G2JE31_MOUSE;KV3AM_MOUSE	1.37232e-11	#N/A	#N/A	#N/A	#N/A	#N/A	#N/A	#N/A	#N/A	#N/A	#N/A	#N/A	#N/A	223050	#N/A	#N/A	#N/A	#N/A	#N/A	#N/A	#N/A	187779	307841	#N/A	#N/A	251315	#N/A	357035	#N/A	#N/A	#N/A	296929	263597	#N/A	#N/A	92666.2	91044.4	#N/A
TRUE	FALSE	APQVYILPPPAEQLSR	A0A075B5P3;A0A0A6YVP0;P01867	Immunoglobulin heavy constant gamma 2B (Fragment);Immunoglobulin heavy constant gamma 2B (Fragment);Ig gamma-2B chain C region	A0A075B5P3;A0A0A6YVP0;P01867	A0A075B5P3_MOUSE;A0A0A6YVP0_MOUSE;IGG2B_MOUSE	6.90227e-12	#N/A	768990	#N/A	#N/A	#N/A	#N/A	#N/A	287909	175485	609591	#N/A	#N/A	#N/A	#N/A	198596	#N/A	223667	#N/A	718528	#N/A	#N/A	#N/A	#N/A	#N/A	#N/A	215441	#N/A	160185	#N/A	#N/A	#N/A	#N/A	#N/A	#N/A	#N/A	#N/A	#N/A
TRUE	FALSE	DLPSPIER	A0A075B5P3;A0A0A6YVP0;P01867	Immunoglobulin heavy constant gamma 2B (Fragment);Immunoglobulin heavy constant gamma 2B (Fragment);Ig gamma-2B chain C region	A0A075B5P3;A0A0A6YVP0;P01867	A0A075B5P3_MOUSE;A0A0A6YVP0_MOUSE;IGG2B_MOUSE	6.90227e-12	#N/A	1.24855e+06	#N/A	#N/A	#N/A	#N/A	#N/A	641854	474607	937472	#N/A	#N/A	#N/A	#N/A	264688	#N/A	353613	#N/A	1.24087e+06	#N/A	#N/A	#N/A	#N/A	#N/A	#N/A	337660	#N/A	481916	#N/A	#N/A	#N/A	#N/A	#N/A	#N/A	#N/A	#N/A	#N/A
TRUE	FALSE	TTPPSVYPLAPGCGDTTGSSVTLGCLVK	A0A075B5P3;A0A0A6YVP0;P01867	Immunoglobulin heavy constant gamma 2B (Fragment);Immunoglobulin heavy constant gamma 2B (Fragment);Ig gamma-2B chain C region	A0A075B5P3;A0A0A6YVP0;P01867	A0A075B5P3_MOUSE;A0A0A6YVP0_MOUSE;IGG2B_MOUSE	6.90227e-12	#N/A	172912	#N/A	#N/A	#N/A	#N/A	#N/A	104644	67993.1	195235	#N/A	#N/A	#N/A	#N/A	74858.9	#N/A	81781	#N/A	147247	#N/A	#N/A	#N/A	#N/A	#N/A	#N/A	53500.5	#N/A	48636.6	#N/A	#N/A	#N/A	#N/A	#N/A	#N/A	#N/A	#N/A	#N/A
TRUE	FALSE	DVLMISLTPK	A0A075B5P3;A0A0A6YVP0;P01867	Immunoglobulin heavy constant gamma 2B (Fragment);Immunoglobulin heavy constant gamma 2B (Fragment);Ig gamma-2B chain C region	A0A075B5P3;A0A0A6YVP0;P01867	A0A075B5P3_MOUSE;A0A0A6YVP0_MOUSE;IGG2B_MOUSE	6.90227e-12	#N/A	31553.2	#N/A	#N/A	#N/A	#N/A	#N/A	15189.6	13084	60695.9	#N/A	#N/A	#N/A	#N/A	19999.3	#N/A	10783.4	#N/A	59610.3	#N/A	#N/A	#N/A	#N/A	#N/A	#N/A	42075.3	#N/A	25045.3	#N/A	#N/A	#N/A	#N/A	#N/A	#N/A	#N/A	#N/A	#N/A
TRUE	FALSE	DTAPVLDSDGSYFIYSK	A0A075B5P3;A0A0A6YVP0;P01867	Immunoglobulin heavy constant gamma 2B (Fragment);Immunoglobulin heavy constant gamma 2B (Fragment);Ig gamma-2B chain C region	A0A075B5P3;A0A0A6YVP0;P01867	A0A075B5P3_MOUSE;A0A0A6YVP0_MOUSE;IGG2B_MOUSE	6.90227e-12	#N/A	51508.8	#N/A	#N/A	#N/A	#N/A	#N/A	27088.5	10487.2	51769.3	#N/A	#N/A	#N/A	#N/A	15647.5	#N/A	15567.1	#N/A	71658.7	#N/A	#N/A	#N/A	#N/A	#N/A	#N/A	10397.2	#N/A	14115.6	#N/A	#N/A	#N/A	#N/A	#N/A	#N/A	#N/A	#N/A	#N/A
TRUE	FALSE	LEPSGPISTINPCPPCK	A0A075B5P3;A0A0A6YVP0;P01867	Immunoglobulin heavy constant gamma 2B (Fragment);Immunoglobulin heavy constant gamma 2B (Fragment);Ig gamma-2B chain C region	A0A075B5P3;A0A0A6YVP0;P01867	A0A075B5P3_MOUSE;A0A0A6YVP0_MOUSE;IGG2B_MOUSE	6.90227e-12	#N/A	133840	#N/A	#N/A	#N/A	#N/A	#N/A	71032.6	60634.8	105817	#N/A	#N/A	#N/A	#N/A	64554.9	#N/A	69833.7	#N/A	140524	#N/A	#N/A	#N/A	#N/A	#N/A	#N/A	59127.6	#N/A	65717.2	#N/A	#N/A	#N/A	#N/A	#N/A	#N/A	#N/A	#N/A	#N/A
TRUE	FALSE	VNNKDLPSPIER	A0A075B5P3;A0A0A6YVP0;P01867	Immunoglobulin heavy constant gamma 2B (Fragment);Immunoglobulin heavy constant gamma 2B (Fragment);Ig gamma-2B chain C region	A0A075B5P3;A0A0A6YVP0;P01867	A0A075B5P3_MOUSE;A0A0A6YVP0_MOUSE;IGG2B_MOUSE	6.90227e-12	#N/A	32602.6	#N/A	#N/A	#N/A	#N/A	#N/A	1836.75	18927.1	10894.1	#N/A	#N/A	#N/A	#N/A	#N/A	#N/A	#N/A	#N/A	28765.6	#N/A	#N/A	#N/A	#N/A	#N/A	#N/A	5658.02	#N/A	#N/A	#N/A	#N/A	#N/A	#N/A	#N/A	#N/A	#N/A	#N/A	#N/A
TRUE	FALSE	KLEPSGPISTINPCPPCK	A0A075B5P3;A0A0A6YVP0;P01867	Immunoglobulin heavy constant gamma 2B (Fragment);Immunoglobulin heavy constant gamma 2B (Fragment);Ig gamma-2B chain C region	A0A075B5P3;A0A0A6YVP0;P01867	A0A075B5P3_MOUSE;A0A0A6YVP0_MOUSE;IGG2B_MOUSE	6.90227e-12	#N/A	202219	#N/A	#N/A	#N/A	#N/A	#N/A	40880.7	28246.5	101807	#N/A	#N/A	#N/A	#N/A	82247.4	#N/A	90949	#N/A	168295	#N/A	#N/A	#N/A	#N/A	#N/A	#N/A	31293.4	#N/A	36447.5	#N/A	#N/A	#N/A	#N/A	#N/A	#N/A	#N/A	#N/A	#N/A
TRUE	FALSE	YLATSQVLLSPK	A0A075B5P6;A0A075B6A0;P01872	Immunoglobulin heavy constant mu (Fragment);Immunoglobulin heavy constant mu (Fragment);Immunoglobulin heavy constant mu	A0A075B5P6;A0A075B6A0;P01872	A0A075B5P6_MOUSE;A0A075B6A0_MOUSE;IGHM_MOUSE	1.55321e-08	#N/A	1223.54	#N/A	37246.7	25107.3	44011.2	11854	#N/A	#N/A	#N/A	11089.4	56190	#N/A	22354.7	#N/A	8065.13	#N/A	46709.1	#N/A	24047.1	#N/A	#N/A	93629.5	10664.6	#N/A	#N/A	#N/A	#N/A	16614.4	11458.9	#N/A	#N/A	116088	4155.28	#N/A	#N/A	36816.3
TRUE	FALSE	SILEGSDEYLVCK	A0A075B5P6;A0A075B6A0;P01872	Immunoglobulin heavy constant mu (Fragment);Immunoglobulin heavy constant mu (Fragment);Immunoglobulin heavy constant mu	A0A075B5P6;A0A075B6A0;P01872	A0A075B5P6_MOUSE;A0A075B6A0_MOUSE;IGHM_MOUSE	1.55321e-08	#N/A	#N/A	#N/A	21218.4	15224.3	29481.7	4464.35	#N/A	#N/A	#N/A	7741.82	36774.6	#N/A	13225.1	#N/A	4980.85	#N/A	24514.5	#N/A	#N/A	#N/A	#N/A	70622.4	5158.23	#N/A	#N/A	#N/A	#N/A	8829.76	5347.18	#N/A	#N/A	48580.9	1864.76	#N/A	#N/A	22395.9
TRUE	FALSE	ESATVTCLVK	A0A075B5P6;A0A075B6A0;P01872	Immunoglobulin heavy constant mu (Fragment);Immunoglobulin heavy constant mu (Fragment);Immunoglobulin heavy constant mu	A0A075B5P6;A0A075B6A0;P01872	A0A075B5P6_MOUSE;A0A075B6A0_MOUSE;IGHM_MOUSE	1.55321e-08	#N/A	#N/A	#N/A	25551.7	14314.9	29631.3	6782.88	#N/A	#N/A	#N/A	8944.86	33706.6	#N/A	10379.4	#N/A	4984.61	#N/A	24002.5	#N/A	#N/A	#N/A	#N/A	128270	5521.56	#N/A	#N/A	#N/A	#N/A	10819.7	6269.53	#N/A	#N/A	86070	#N/A	#N/A	#N/A	29588.8
TRUE	FALSE	LVESGFTTDPVTIENK	A0A075B5P6;A0A075B6A0;P01872	Immunoglobulin heavy constant mu (Fragment);Immunoglobulin heavy constant mu (Fragment);Immunoglobulin heavy constant mu	A0A075B5P6;A0A075B6A0;P01872	A0A075B5P6_MOUSE;A0A075B6A0_MOUSE;IGHM_MOUSE	1.55321e-08	#N/A	1116.14	8913.16	31240.8	18810.6	37199	11987.9	#N/A	#N/A	#N/A	11454.8	50559	1651.6	17249.7	#N/A	9431.79	#N/A	36662.1	#N/A	11000.5	#N/A	#N/A	59319.9	9862.84	#N/A	#N/A	#N/A	3174.39	15234.1	10147.7	#N/A	#N/A	87532.6	4161.27	#N/A	801.842	34110
TRUE	FALSE	GFSPADISVQWLQR	A0A075B5P6;A0A075B6A0;P01872	Immunoglobulin heavy constant mu (Fragment);Immunoglobulin heavy constant mu (Fragment);Immunoglobulin heavy constant mu	A0A075B5P6;A0A075B6A0;P01872	A0A075B5P6_MOUSE;A0A075B6A0_MOUSE;IGHM_MOUSE	1.55321e-08	#N/A	#N/A	#N/A	#N/A	17827.6	#N/A	#N/A	#N/A	#N/A	#N/A	#N/A	#N/A	#N/A	32501.8	#N/A	#N/A	#N/A	12299.4	#N/A	#N/A	#N/A	#N/A	5439.37	#N/A	#N/A	#N/A	#N/A	#N/A	#N/A	#N/A	#N/A	#N/A	69768.9	#N/A	#N/A	#N/A	26199.3
TRUE	FALSE	DLHVPIPAVAEMNPNVNVFVPPR	A0A075B5P6;A0A075B6A0;P01872	Immunoglobulin heavy constant mu (Fragment);Immunoglobulin heavy constant mu (Fragment);Immunoglobulin heavy constant mu	A0A075B5P6;A0A075B6A0;P01872	A0A075B5P6_MOUSE;A0A075B6A0_MOUSE;IGHM_MOUSE	1.55321e-08	#N/A	#N/A	3324.04	#N/A	12996	6614.89	#N/A	#N/A	#N/A	#N/A	#N/A	6856.04	#N/A	11820.4	#N/A	#N/A	#N/A	18875.5	#N/A	#N/A	#N/A	#N/A	3100.51	#N/A	#N/A	#N/A	#N/A	#N/A	#N/A	6634.06	#N/A	#N/A	29678.7	4852.67	#N/A	#N/A	12056.7
TRUE	FALSE	LICEATNFTPKPITVSWLK	A0A075B5P6;A0A075B6A0;P01872	Immunoglobulin heavy constant mu (Fragment);Immunoglobulin heavy constant mu (Fragment);Immunoglobulin heavy constant mu	A0A075B5P6;A0A075B6A0;P01872	A0A075B5P6_MOUSE;A0A075B6A0_MOUSE;IGHM_MOUSE	1.55321e-08	#N/A	#N/A	#N/A	#N/A	1555.12	#N/A	#N/A	#N/A	#N/A	#N/A	#N/A	#N/A	#N/A	#N/A	#N/A	#N/A	#N/A	#N/A	#N/A	#N/A	#N/A	#N/A	#N/A	#N/A	#N/A	#N/A	#N/A	#N/A	#N/A	#N/A	#N/A	#N/A	8227.9	#N/A	#N/A	#N/A	712.537
TRUE	FALSE	HPPAVYLLPPAR	A0A075B5P6;A0A075B6A0;P01872	Immunoglobulin heavy constant mu (Fragment);Immunoglobulin heavy constant mu (Fragment);Immunoglobulin heavy constant mu	A0A075B5P6;A0A075B6A0;P01872	A0A075B5P6_MOUSE;A0A075B6A0_MOUSE;IGHM_MOUSE	1.55321e-08	#N/A	#N/A	#N/A	#N/A	#N/A	#N/A	#N/A	#N/A	#N/A	#N/A	#N/A	#N/A	#N/A	9369.36	#N/A	#N/A	#N/A	12097.6	#N/A	#N/A	#N/A	#N/A	#N/A	#N/A	#N/A	#N/A	#N/A	#N/A	#N/A	#N/A	#N/A	#N/A	32200.7	#N/A	#N/A	#N/A	12517.8
TRUE	FALSE	EFVCTVTHR	A0A075B5P6;A0A075B6A0;P01872	Immunoglobulin heavy constant mu (Fragment);Immunoglobulin heavy constant mu (Fragment);Immunoglobulin heavy constant mu	A0A075B5P6;A0A075B6A0;P01872	A0A075B5P6_MOUSE;A0A075B6A0_MOUSE;IGHM_MOUSE	1.55321e-08	#N/A	#N/A	#N/A	#N/A	#N/A	#N/A	#N/A	#N/A	#N/A	#N/A	#N/A	#N/A	#N/A	#N/A	#N/A	#N/A	#N/A	#N/A	#N/A	#N/A	#N/A	#N/A	#N/A	#N/A	#N/A	#N/A	#N/A	#N/A	#N/A	#N/A	#N/A	#N/A	3515.55	#N/A	#N/A	#N/A	1856.67
TRUE	FALSE	SSSTAYMQLSSLTSEDSAVYYCAR	A0A075B5T4;A0A075B5W2;A0A075B5W3;A0A075B5X3;A0A075B5X7;A0A0A6YXC3;A0A0G2JFS5;P01749	Immunoglobulin heavy variable 1-4 (Fragment);Immunoglobulin heavy variable 1-52;Immunoglobulin heavy variable 1-53 (Fragment);Immunoglobulin heavy variable 1-64 (Fragment);Immunoglobulin heavy variable 1-69;Immunoglobulin heavy variable 1-52 (Fragment);Immunoglobulin heavy variable 1-69 (Fragment);Ig heavy chain V region 3	A0A075B5T4;A0A075B5W2;A0A075B5W3;A0A075B5X3;A0A075B5X7;A0A0A6YXC3;A0A0G2JFS5;P01749	A0A075B5T4_MOUSE;A0A075B5W2_MOUSE;A0A075B5W3_MOUSE;A0A075B5X3_MOUSE;A0A075B5X7_MOUSE;A0A0A6YXC3_MOUSE;A0A0G2JFS5_MOUSE;HVM05_MOUSE	3.90453e-06	#N/A	319446	#N/A	#N/A	14966.9	11179.2	#N/A	172113	87056.2	223973	#N/A	12707.4	153717	16685.4	83587.9	#N/A	131377	32923.9	181277	#N/A	259530	450504	21962.3	#N/A	#N/A	45515.1	463503	39374.3	#N/A	#N/A	140782	44330.4	58725.9	#N/A	58121.3	60963.7	10813.3
FALSE	FALSE	ELDALDANDELTPLGR	A0A087WPL5;E9QNN1	ATP-dependent RNA helicase A	A0A087WPL5;E9QNN1	A0A087WPL5_MOUSE;E9QNN1_MOUSE	1.84422e-09	#N/A	2636.77	#N/A	#N/A	1121.3	#N/A	#N/A	#N/A	#N/A	3220.35	#N/A	#N/A	1890.93	751.054	1558.34	#N/A	11380.7	#N/A	#N/A	#N/A	1511.36	1726.57	#N/A	#N/A	#N/A	#N/A	1572.11	#N/A	#N/A	#N/A	2244.47	#N/A	#N/A	#N/A	700.226	#N/A	#N/A
FALSE	FALSE	DFVNYLVR	A0A087WPL5;E9QNN1	ATP-dependent RNA helicase A	A0A087WPL5;E9QNN1	A0A087WPL5_MOUSE;E9QNN1_MOUSE	1.84422e-09	#N/A	1523.04	#N/A	#N/A	#N/A	#N/A	#N/A	#N/A	#N/A	1613.27	#N/A	#N/A	#N/A	#N/A	#N/A	#N/A	3736.86	#N/A	840.802	#N/A	#N/A	#N/A	#N/A	#N/A	#N/A	#N/A	370.584	#N/A	#N/A	#N/A	1075.59	#N/A	#N/A	#N/A	#N/A	#N/A	#N/A
TRUE	FALSE	AIEPPPLDAVIEAEHTLR	A0A087WPL5;E9QNN1	ATP-dependent RNA helicase A	A0A087WPL5;E9QNN1	A0A087WPL5_MOUSE;E9QNN1_MOUSE	1.84422e-09	#N/A	#N/A	#N/A	#N/A	#N/A	#N/A	#N/A	#N/A	#N/A	#N/A	#N/A	#N/A	#N/A	#N/A	#N/A	#N/A	10491.9	#N/A	#N/A	#N/A	#N/A	#N/A	#N/A	#N/A	#N/A	#N/A	#N/A	#N/A	#N/A	#N/A	#N/A	#N/A	#N/A	#N/A	#N/A	#N/A	#N/A
FALSE	FALSE	AAMEALVVEVSK	A0A087WPL5;E9QNN1	ATP-dependent RNA helicase A	A0A087WPL5;E9QNN1	A0A087WPL5_MOUSE;E9QNN1_MOUSE	1.84422e-09	#N/A	#N/A	#N/A	#N/A	#N/A	#N/A	#N/A	#N/A	#N/A	#N/A	#N/A	#N/A	#N/A	#N/A	#N/A	12556.6	#N/A	#N/A	#N/A	#N/A	#N/A	#N/A	#N/A	#N/A	#N/A	#N/A	#N/A	#N/A	#N/A	#N/A	#N/A	#N/A	#N/A	#N/A	#N/A	#N/A	#N/A
FALSE	FALSE	YPSPFFVFGEK	A0A087WPL5;E9QNN1	ATP-dependent RNA helicase A	A0A087WPL5;E9QNN1	A0A087WPL5_MOUSE;E9QNN1_MOUSE	1.84422e-09	#N/A	#N/A	#N/A	#N/A	#N/A	#N/A	#N/A	#N/A	#N/A	#N/A	#N/A	#N/A	#N/A	#N/A	#N/A	#N/A	336.487	#N/A	#N/A	#N/A	#N/A	#N/A	#N/A	#N/A	#N/A	#N/A	#N/A	#N/A	#N/A	#N/A	#N/A	#N/A	#N/A	#N/A	#N/A	#N/A	#N/A
TRUE	FALSE	DSSLPALLPR	A0A087WR45;Q3UKG2	Proline-rich basic protein 1;Proline-rich basic protein 1 (Fragment)	A0A087WR45;Q3UKG2	A0A087WR45_MOUSE;Q3UKG2_MOUSE	3.16168e-06	#N/A	10795.2	#N/A	#N/A	#N/A	#N/A	#N/A	21513.3	16772.4	18804	#N/A	#N/A	11392	#N/A	5719.72	#N/A	5041.19	#N/A	25000.2	#N/A	7543.22	14171.4	#N/A	8977.84	#N/A	#N/A	18035.9	19759.4	#N/A	#N/A	21345.4	22222	#N/A	4586.61	16146.9	#N/A	#N/A
TRUE	FALSE	LQAAAGIVQTALAR	A0A087WR45;Q3UKG2	Proline-rich basic protein 1;Proline-rich basic protein 1 (Fragment)	A0A087WR45;Q3UKG2	A0A087WR45_MOUSE;Q3UKG2_MOUSE	3.16168e-06	#N/A	7887.35	#N/A	#N/A	#N/A	#N/A	#N/A	5248.97	5146.17	8402.44	#N/A	#N/A	#N/A	#N/A	#N/A	#N/A	#N/A	#N/A	6201.63	#N/A	#N/A	4244.38	#N/A	#N/A	#N/A	4394.35	3141.75	8506.4	#N/A	#N/A	6390.46	4491.06	#N/A	#N/A	#N/A	#N/A	#N/A
TRUE	FALSE	AAPELETPLVAPATAVQAPLLPDHPATAAR	A0A087WR45;Q3UKG2	Proline-rich basic protein 1;Proline-rich basic protein 1 (Fragment)	A0A087WR45;Q3UKG2	A0A087WR45_MOUSE;Q3UKG2_MOUSE	3.16168e-06	#N/A	5740.96	#N/A	#N/A	#N/A	#N/A	#N/A	2626.31	2609.07	3897.63	#N/A	#N/A	#N/A	#N/A	2664.84	#N/A	2850.12	#N/A	8018.42	#N/A	2506.88	4325.74	#N/A	#N/A	#N/A	1605.72	5158.08	2371.62	#N/A	#N/A	4342.13	#N/A	#N/A	#N/A	#N/A	#N/A	#N/A
TRUE	FALSE	LPGALAFGQR	A0A087WR45;Q3UKG2	Proline-rich basic protein 1;Proline-rich basic protein 1 (Fragment)	A0A087WR45;Q3UKG2	A0A087WR45_MOUSE;Q3UKG2_MOUSE	3.16168e-06	#N/A	10725	#N/A	#N/A	#N/A	#N/A	#N/A	#N/A	#N/A	8540.55	#N/A	#N/A	#N/A	#N/A	#N/A	#N/A	#N/A	#N/A	9959.08	#N/A	#N/A	#N/A	#N/A	#N/A	#N/A	#N/A	3292.3	#N/A	#N/A	#N/A	5020.22	#N/A	#N/A	#N/A	#N/A	#N/A	#N/A
TRUE	FALSE	SHLTSTLDDDVCPEAVGSGEAASERPR	A0A087WR45;Q3UKG2	Proline-rich basic protein 1;Proline-rich basic protein 1 (Fragment)	A0A087WR45;Q3UKG2	A0A087WR45_MOUSE;Q3UKG2_MOUSE	3.16168e-06	#N/A	6548.96	#N/A	#N/A	#N/A	#N/A	#N/A	#N/A	#N/A	3784.12	#N/A	#N/A	#N/A	#N/A	#N/A	#N/A	#N/A	#N/A	#N/A	#N/A	#N/A	#N/A	#N/A	#N/A	#N/A	#N/A	#N/A	#N/A	#N/A	#N/A	#N/A	#N/A	#N/A	#N/A	#N/A	#N/A	#N/A
TRUE	FALSE	SSPAFPGGTSSAWENR	A0A087WR45;Q3UKG2	Proline-rich basic protein 1;Proline-rich basic protein 1 (Fragment)	A0A087WR45;Q3UKG2	A0A087WR45_MOUSE;Q3UKG2_MOUSE	3.16168e-06	#N/A	#N/A	#N/A	#N/A	#N/A	#N/A	#N/A	#N/A	#N/A	#N/A	#N/A	#N/A	#N/A	#N/A	#N/A	#N/A	#N/A	#N/A	#N/A	#N/A	#N/A	2083.17	#N/A	#N/A	#N/A	#N/A	2578.17	#N/A	#N/A	#N/A	#N/A	#N/A	#N/A	#N/A	#N/A	#N/A	#N/A
TRUE	FALSE	GAGAQPVLSVSAQNSR	A0A087WR45;Q3UKG2	Proline-rich basic protein 1;Proline-rich basic protein 1 (Fragment)	A0A087WR45;Q3UKG2	A0A087WR45_MOUSE;Q3UKG2_MOUSE	3.16168e-06	#N/A	2813.46	#N/A	#N/A	#N/A	#N/A	#N/A	#N/A	#N/A	#N/A	#N/A	#N/A	#N/A	#N/A	#N/A	#N/A	#N/A	#N/A	#N/A	#N/A	#N/A	#N/A	#N/A	#N/A	#N/A	#N/A	#N/A	#N/A	#N/A	#N/A	2409.18	#N/A	#N/A	#N/A	#N/A	#N/A	#N/A
TRUE	FALSE	VGNPCPEAPLVWK	A0A087WR45;Q3UKG2	Proline-rich basic protein 1;Proline-rich basic protein 1 (Fragment)	A0A087WR45;Q3UKG2	A0A087WR45_MOUSE;Q3UKG2_MOUSE	3.16168e-06	#N/A	#N/A	#N/A	#N/A	#N/A	#N/A	#N/A	#N/A	#N/A	#N/A	#N/A	#N/A	#N/A	#N/A	#N/A	#N/A	#N/A	#N/A	#N/A	#N/A	#N/A	#N/A	#N/A	#N/A	#N/A	#N/A	2419.98	#N/A	#N/A	#N/A	#N/A	#N/A	#N/A	#N/A	#N/A	#N/A	#N/A
TRUE	FALSE	YYFVEAPR	A0A087WR45;Q3UKG2	Proline-rich basic protein 1;Proline-rich basic protein 1 (Fragment)	A0A087WR45;Q3UKG2	A0A087WR45_MOUSE;Q3UKG2_MOUSE	3.16168e-06	#N/A	#N/A	#N/A	#N/A	#N/A	#N/A	#N/A	#N/A	#N/A	#N/A	#N/A	#N/A	#N/A	#N/A	#N/A	#N/A	#N/A	#N/A	3240.49	#N/A	#N/A	#N/A	#N/A	#N/A	#N/A	#N/A	#N/A	#N/A	#N/A	#N/A	#N/A	#N/A	#N/A	#N/A	#N/A	#N/A	#N/A
FALSE	FALSE	NLQPGSEYTVTLVAVK	A0A087WR50;A0A087WS56;A0A087WSN6;B7ZNJ1;B9EHT6;Q3UHL6	Fibronectin 1, isoform CRA_d;Fibronectin;Fibronectin 1, isoform CRA_c;Fibronectin;Fibronectin;Fibronectin	A0A087WR50;A0A087WS56;A0A087WSN6;B7ZNJ1;B9EHT6;Q3UHL6	A0A087WR50_MOUSE;A0A087WS56_MOUSE;A0A087WSN6_MOUSE;B7ZNJ1_MOUSE;B9EHT6_MOUSE;Q3UHL6_MOUSE	0.000323243	#N/A	5004.25	#N/A	#N/A	#N/A	#N/A	#N/A	7935.41	#N/A	6177.27	#N/A	#N/A	#N/A	#N/A	3091.19	#N/A	#N/A	#N/A	3773.87	#N/A	#N/A	4270.3	#N/A	#N/A	#N/A	#N/A	3690.94	#N/A	#N/A	#N/A	6072.52	#N/A	#N/A	#N/A	1883.04	#N/A	#N/A
TRUE	FALSE	DDKESAPISDTVVPAVPPPTDLR	A0A087WR50;A0A087WS56;A0A087WSN6;B7ZNJ1;B9EHT6;Q3UHL6	Fibronectin 1, isoform CRA_d;Fibronectin;Fibronectin 1, isoform CRA_c;Fibronectin;Fibronectin;Fibronectin	A0A087WR50;A0A087WS56;A0A087WSN6;B7ZNJ1;B9EHT6;Q3UHL6	A0A087WR50_MOUSE;A0A087WS56_MOUSE;A0A087WSN6_MOUSE;B7ZNJ1_MOUSE;B9EHT6_MOUSE;Q3UHL6_MOUSE	0.000323243	#N/A	12747.4	#N/A	#N/A	#N/A	#N/A	#N/A	#N/A	#N/A	11027	#N/A	#N/A	4241.76	#N/A	#N/A	#N/A	#N/A	#N/A	9951.69	#N/A	#N/A	8965.31	#N/A	#N/A	#N/A	#N/A	5682.31	#N/A	#N/A	#N/A	6441.43	#N/A	#N/A	#N/A	#N/A	#N/A	#N/A
FALSE	FALSE	ATGVFTTLQPLR	A0A087WR50;A0A087WS56;A0A087WSN6;B7ZNJ1;B9EHT6;Q3UHL6	Fibronectin 1, isoform CRA_d;Fibronectin;Fibronectin 1, isoform CRA_c;Fibronectin;Fibronectin;Fibronectin	A0A087WR50;A0A087WS56;A0A087WSN6;B7ZNJ1;B9EHT6;Q3UHL6	A0A087WR50_MOUSE;A0A087WS56_MOUSE;A0A087WSN6_MOUSE;B7ZNJ1_MOUSE;B9EHT6_MOUSE;Q3UHL6_MOUSE	0.000323243	#N/A	50107.9	#N/A	#N/A	#N/A	#N/A	#N/A	#N/A	#N/A	37145.6	#N/A	#N/A	#N/A	#N/A	#N/A	#N/A	#N/A	#N/A	35521.2	#N/A	#N/A	29596.9	#N/A	#N/A	#N/A	#N/A	16528.5	#N/A	#N/A	#N/A	28321.7	#N/A	#N/A	#N/A	#N/A	#N/A	#N/A
FALSE	FALSE	EESPPLIGQQATVSDIPR	A0A087WR50;A0A087WS56;A0A087WSN6;B7ZNJ1;B9EHT6;Q3UHL6	Fibronectin 1, isoform CRA_d;Fibronectin;Fibronectin 1, isoform CRA_c;Fibronectin;Fibronectin;Fibronectin	A0A087WR50;A0A087WS56;A0A087WSN6;B7ZNJ1;B9EHT6;Q3UHL6	A0A087WR50_MOUSE;A0A087WS56_MOUSE;A0A087WSN6_MOUSE;B7ZNJ1_MOUSE;B9EHT6_MOUSE;Q3UHL6_MOUSE	0.000323243	#N/A	5881.7	#N/A	#N/A	#N/A	#N/A	#N/A	#N/A	#N/A	6420.32	#N/A	#N/A	#N/A	#N/A	#N/A	#N/A	#N/A	#N/A	5651.26	#N/A	760.084	6708.07	#N/A	#N/A	#N/A	#N/A	4370.38	#N/A	#N/A	#N/A	6439.46	#N/A	#N/A	#N/A	1359.16	#N/A	#N/A
FALSE	FALSE	APITGYIIR	A0A087WR50;A0A087WS56;A0A087WSN6;B7ZNJ1;B9EHT6;Q3UHL6	Fibronectin 1, isoform CRA_d;Fibronectin;Fibronectin 1, isoform CRA_c;Fibronectin;Fibronectin;Fibronectin	A0A087WR50;A0A087WS56;A0A087WSN6;B7ZNJ1;B9EHT6;Q3UHL6	A0A087WR50_MOUSE;A0A087WS56_MOUSE;A0A087WSN6_MOUSE;B7ZNJ1_MOUSE;B9EHT6_MOUSE;Q3UHL6_MOUSE	0.000323243	#N/A	9130.69	#N/A	#N/A	#N/A	#N/A	#N/A	#N/A	#N/A	5252.43	#N/A	#N/A	#N/A	#N/A	#N/A	#N/A	#N/A	#N/A	3082.05	#N/A	#N/A	5021.7	#N/A	#N/A	#N/A	#N/A	732.083	#N/A	#N/A	#N/A	4919.98	#N/A	#N/A	#N/A	#N/A	#N/A	#N/A
FALSE	FALSE	SYTITGLQPGTDYK	A0A087WR50;A0A087WS56;A0A087WSN6;B7ZNJ1;B9EHT6;Q3UHL6	Fibronectin 1, isoform CRA_d;Fibronectin;Fibronectin 1, isoform CRA_c;Fibronectin;Fibronectin;Fibronectin	A0A087WR50;A0A087WS56;A0A087WSN6;B7ZNJ1;B9EHT6;Q3UHL6	A0A087WR50_MOUSE;A0A087WS56_MOUSE;A0A087WSN6_MOUSE;B7ZNJ1_MOUSE;B9EHT6_MOUSE;Q3UHL6_MOUSE	0.000323243	#N/A	17067.1	#N/A	#N/A	#N/A	#N/A	#N/A	#N/A	#N/A	15847.9	#N/A	#N/A	#N/A	#N/A	#N/A	#N/A	#N/A	#N/A	13447.7	#N/A	#N/A	16353.6	#N/A	#N/A	#N/A	#N/A	#N/A	#N/A	#N/A	#N/A	#N/A	#N/A	#N/A	#N/A	#N/A	#N/A	#N/A
FALSE	FALSE	GVTYNIIVEALQNQR	A0A087WR50;A0A087WS56;A0A087WSN6;B7ZNJ1;B9EHT6;Q3UHL6	Fibronectin 1, isoform CRA_d;Fibronectin;Fibronectin 1, isoform CRA_c;Fibronectin;Fibronectin;Fibronectin	A0A087WR50;A0A087WS56;A0A087WSN6;B7ZNJ1;B9EHT6;Q3UHL6	A0A087WR50_MOUSE;A0A087WS56_MOUSE;A0A087WSN6_MOUSE;B7ZNJ1_MOUSE;B9EHT6_MOUSE;Q3UHL6_MOUSE	0.000323243	#N/A	#N/A	#N/A	#N/A	#N/A	#N/A	#N/A	#N/A	#N/A	1598.93	#N/A	#N/A	#N/A	#N/A	#N/A	#N/A	#N/A	#N/A	#N/A	#N/A	#N/A	1909.31	#N/A	#N/A	#N/A	#N/A	1074.74	#N/A	#N/A	#N/A	1205.16	#N/A	#N/A	#N/A	#N/A	#N/A	#N/A
FALSE	FALSE	NTFAEITGLSPGVTYLFK	A0A087WR50;A0A087WS56;A0A087WSN6;B7ZNJ1;B9EHT6;Q3UHL6	Fibronectin 1, isoform CRA_d;Fibronectin;Fibronectin 1, isoform CRA_c;Fibronectin;Fibronectin;Fibronectin	A0A087WR50;A0A087WS56;A0A087WSN6;B7ZNJ1;B9EHT6;Q3UHL6	A0A087WR50_MOUSE;A0A087WS56_MOUSE;A0A087WSN6_MOUSE;B7ZNJ1_MOUSE;B9EHT6_MOUSE;Q3UHL6_MOUSE	0.000323243	#N/A	#N/A	#N/A	#N/A	#N/A	#N/A	#N/A	#N/A	#N/A	1688.01	#N/A	#N/A	#N/A	#N/A	#N/A	#N/A	#N/A	#N/A	#N/A	#N/A	#N/A	1163.95	#N/A	#N/A	#N/A	#N/A	908.203	#N/A	#N/A	#N/A	932.704	#N/A	#N/A	#N/A	#N/A	#N/A	#N/A
FALSE	FALSE	VEVLPVSLPGEHGQR	A0A087WR50;A0A087WS56;A0A087WSN6;B7ZNJ1;B9EHT6;Q3UHL6	Fibronectin 1, isoform CRA_d;Fibronectin;Fibronectin 1, isoform CRA_c;Fibronectin;Fibronectin;Fibronectin	A0A087WR50;A0A087WS56;A0A087WSN6;B7ZNJ1;B9EHT6;Q3UHL6	A0A087WR50_MOUSE;A0A087WS56_MOUSE;A0A087WSN6_MOUSE;B7ZNJ1_MOUSE;B9EHT6_MOUSE;Q3UHL6_MOUSE	0.000323243	#N/A	15797.4	#N/A	#N/A	#N/A	#N/A	#N/A	#N/A	#N/A	10483.4	#N/A	#N/A	#N/A	#N/A	#N/A	#N/A	#N/A	#N/A	8599.08	#N/A	#N/A	8399.44	#N/A	#N/A	#N/A	#N/A	5076.62	#N/A	#N/A	#N/A	7371.13	#N/A	#N/A	#N/A	#N/A	#N/A	#N/A
FALSE	FALSE	YEVSVYALK	A0A087WR50;A0A087WS56;A0A087WSN6;B7ZNJ1;B9EHT6;Q3UHL6	Fibronectin 1, isoform CRA_d;Fibronectin;Fibronectin 1, isoform CRA_c;Fibronectin;Fibronectin;Fibronectin	A0A087WR50;A0A087WS56;A0A087WSN6;B7ZNJ1;B9EHT6;Q3UHL6	A0A087WR50_MOUSE;A0A087WS56_MOUSE;A0A087WSN6_MOUSE;B7ZNJ1_MOUSE;B9EHT6_MOUSE;Q3UHL6_MOUSE	0.000323243	#N/A	#N/A	#N/A	#N/A	#N/A	#N/A	#N/A	#N/A	#N/A	7447.28	#N/A	#N/A	#N/A	#N/A	#N/A	#N/A	#N/A	#N/A	#N/A	#N/A	#N/A	#N/A	4303.22	#N/A	#N/A	#N/A	#N/A	#N/A	#N/A	#N/A	#N/A	#N/A	#N/A	#N/A	#N/A	#N/A	#N/A
FALSE	FALSE	GGNSNGALCHFPFLYNNR	A0A087WR50;A0A087WS56;A0A087WSN6;B7ZNJ1;B9EHT6;Q3UHL6	Fibronectin 1, isoform CRA_d;Fibronectin;Fibronectin 1, isoform CRA_c;Fibronectin;Fibronectin;Fibronectin	A0A087WR50;A0A087WS56;A0A087WSN6;B7ZNJ1;B9EHT6;Q3UHL6	A0A087WR50_MOUSE;A0A087WS56_MOUSE;A0A087WSN6_MOUSE;B7ZNJ1_MOUSE;B9EHT6_MOUSE;Q3UHL6_MOUSE	0.000323243	#N/A	#N/A	#N/A	#N/A	#N/A	#N/A	#N/A	#N/A	#N/A	996.877	#N/A	#N/A	#N/A	#N/A	#N/A	#N/A	#N/A	#N/A	#N/A	#N/A	#N/A	1779.99	#N/A	#N/A	#N/A	#N/A	#N/A	#N/A	#N/A	#N/A	#N/A	#N/A	#N/A	#N/A	#N/A	#N/A	#N/A
FALSE	FALSE	WLPSTSPVTGYR	A0A087WR50;A0A087WS56;A0A087WSN6;B7ZNJ1;B9EHT6;Q3UHL6	Fibronectin 1, isoform CRA_d;Fibronectin;Fibronectin 1, isoform CRA_c;Fibronectin;Fibronectin;Fibronectin	A0A087WR50;A0A087WS56;A0A087WSN6;B7ZNJ1;B9EHT6;Q3UHL6	A0A087WR50_MOUSE;A0A087WS56_MOUSE;A0A087WSN6_MOUSE;B7ZNJ1_MOUSE;B9EHT6_MOUSE;Q3UHL6_MOUSE	0.000323243	#N/A	#N/A	#N/A	#N/A	#N/A	#N/A	#N/A	#N/A	#N/A	#N/A	#N/A	#N/A	#N/A	#N/A	#N/A	#N/A	#N/A	#N/A	#N/A	#N/A	#N/A	#N/A	#N/A	#N/A	#N/A	#N/A	2808.91	#N/A	#N/A	#N/A	#N/A	#N/A	#N/A	#N/A	#N/A	#N/A	#N/A
FALSE	FALSE	LGVRPSQGGEAPR	A0A087WR50;A0A087WS56;A0A087WSN6;B7ZNJ1;B9EHT6;Q3UHL6	Fibronectin 1, isoform CRA_d;Fibronectin;Fibronectin 1, isoform CRA_c;Fibronectin;Fibronectin;Fibronectin	A0A087WR50;A0A087WS56;A0A087WSN6;B7ZNJ1;B9EHT6;Q3UHL6	A0A087WR50_MOUSE;A0A087WS56_MOUSE;A0A087WSN6_MOUSE;B7ZNJ1_MOUSE;B9EHT6_MOUSE;Q3UHL6_MOUSE	0.000323243	#N/A	#N/A	#N/A	#N/A	#N/A	#N/A	#N/A	#N/A	#N/A	#N/A	#N/A	#N/A	#N/A	#N/A	#N/A	#N/A	#N/A	#N/A	#N/A	#N/A	#N/A	#N/A	#N/A	#N/A	#N/A	#N/A	#N/A	#N/A	#N/A	#N/A	2999.49	#N/A	#N/A	#N/A	#N/A	#N/A	#N/A
FALSE	FALSE	FLTTTPNSLLVSWQAPR	A0A087WR50;A0A087WS56;A0A087WSN6;B7ZNJ1;B9EHT6;Q3UHL6	Fibronectin 1, isoform CRA_d;Fibronectin;Fibronectin 1, isoform CRA_c;Fibronectin;Fibronectin;Fibronectin	A0A087WR50;A0A087WS56;A0A087WSN6;B7ZNJ1;B9EHT6;Q3UHL6	A0A087WR50_MOUSE;A0A087WS56_MOUSE;A0A087WSN6_MOUSE;B7ZNJ1_MOUSE;B9EHT6_MOUSE;Q3UHL6_MOUSE	0.000323243	#N/A	#N/A	#N/A	#N/A	#N/A	#N/A	#N/A	#N/A	#N/A	#N/A	#N/A	#N/A	#N/A	#N/A	#N/A	#N/A	#N/A	#N/A	#N/A	#N/A	#N/A	#N/A	#N/A	#N/A	#N/A	#N/A	367.56	#N/A	#N/A	#N/A	#N/A	#N/A	#N/A	#N/A	#N/A	#N/A	#N/A
FALSE	FALSE	EIIDPVLDR	A0A0A0MQA5;P68368	Tubulin alpha chain (Fragment);Tubulin alpha-4A chain	A0A0A0MQA5;P68368	A0A0A0MQA5_MOUSE;TBA4A_MOUSE	2.99656e-12	#N/A	179197	54212	79568.5	70069.1	65292.7	57142.4	110149	145992	132818	30504.1	49422.6	102223	58805.2	77337.9	51479.7	302136	48814.2	152265	81243.4	114519	90147.9	39937.7	40910.6	81572.6	105526	119479	118522	71137.3	56965.6	168018	135159	61696.2	69952.6	87199.1	103265	70667.1
FALSE	FALSE	AVFVDLEPTVIDEIR	A0A0A0MQA5;P68368	Tubulin alpha chain (Fragment);Tubulin alpha-4A chain	A0A0A0MQA5;P68368	A0A0A0MQA5_MOUSE;TBA4A_MOUSE	2.99656e-12	#N/A	6640.32	5596.8	3095.1	19851.7	4612.34	10671.5	20982.1	10226.2	43488.3	6692.38	7126.74	4532.33	16646.2	10545	9454.65	42769.1	12608.9	14691.7	#N/A	23005.2	15507.6	9013.28	3148.88	5706.44	18602.2	29879.3	14762.7	7880.94	16921	54640.6	14089.7	17877.9	20156.5	18607.4	21052.9	16311.5
FALSE	FALSE	SIQFVDWCPTGFK	A0A0A0MQA5;P68368	Tubulin alpha chain (Fragment);Tubulin alpha-4A chain	A0A0A0MQA5;P68368	A0A0A0MQA5_MOUSE;TBA4A_MOUSE	2.99656e-12	#N/A	13063.4	#N/A	4356.94	13733.6	#N/A	#N/A	1434.33	#N/A	6078.85	#N/A	#N/A	2061.89	14048.2	11423.9	#N/A	55668.7	12610.8	11203.5	#N/A	18319.2	15190.9	2544.95	1906.47	#N/A	4204.64	35827.9	2409.79	1901.07	8028.02	11097	#N/A	11908.5	12292.3	8976.05	7771.21	11953.8
FALSE	FALSE	TIGGGDDSFTTFFCETGAGK	A0A0A0MQA5;P68368	Tubulin alpha chain (Fragment);Tubulin alpha-4A chain	A0A0A0MQA5;P68368	A0A0A0MQA5_MOUSE;TBA4A_MOUSE	2.99656e-12	#N/A	9714.5	6066.43	10052	7529.66	12952.2	7565.78	9078.09	9054.94	10945.9	6166.27	9597.58	11701.1	13704.2	7892.07	5438.99	25995.6	14974.4	7579.73	#N/A	17766.5	6962.73	10274.1	6734.56	3685.11	7009.82	10619.7	12183	11091.2	8737.22	10155.8	9695.36	10219.2	9352.91	10868.6	13884.3	13163.2
FALSE	FALSE	VGINYQPPTVVPGGDLAK	A0A0A0MQA5;P68368	Tubulin alpha chain (Fragment);Tubulin alpha-4A chain	A0A0A0MQA5;P68368	A0A0A0MQA5_MOUSE;TBA4A_MOUSE	2.99656e-12	#N/A	113534	45043.6	54447.5	72178.1	48321.6	49307.4	82160.4	72647.6	136607	73047.2	52458.7	97429.7	67475.4	94040	53633.5	427255	55084.4	104144	85138.7	71256.5	66742.4	41204.1	39364.2	48781	73341.6	96126	94223.6	71260.6	53856.5	104152	105539	115129	55582.4	77823.9	69542.1	57878.6
FALSE	FALSE	NLDIERPTYTNLNR	A0A0A0MQA5;P68368	Tubulin alpha chain (Fragment);Tubulin alpha-4A chain	A0A0A0MQA5;P68368	A0A0A0MQA5_MOUSE;TBA4A_MOUSE	2.99656e-12	#N/A	113084	#N/A	39959.3	95074.9	42179.7	31430.9	45648.9	51284.9	65546.2	#N/A	42984.7	32709.5	51071.3	39252.5	17998.1	220029	66810.4	88732.6	#N/A	49841.9	59037.4	21915.6	27110.1	25935	29395.3	58409.5	31899.6	34439.8	52562.9	72784.9	26753	93019	37841.6	39346.3	34609.2	3044.87
FALSE	FALSE	IHFPLATYAPVISAEK	A0A0A0MQA5;P68368	Tubulin alpha chain (Fragment);Tubulin alpha-4A chain	A0A0A0MQA5;P68368	A0A0A0MQA5_MOUSE;TBA4A_MOUSE	2.99656e-12	#N/A	46108.5	13486	20842.5	22517.6	14283	4610.62	22852.9	15106.2	43943.2	#N/A	#N/A	#N/A	38290.1	16392	#N/A	161623	17741	35935.1	#N/A	30243.1	31952.1	#N/A	#N/A	#N/A	21808.8	44958.8	#N/A	#N/A	17919.8	34864.9	#N/A	23936.3	17355.3	#N/A	#N/A	14791
FALSE	FALSE	LISQIVSSITASLR	A0A0A0MQA5;P68368	Tubulin alpha chain (Fragment);Tubulin alpha-4A chain	A0A0A0MQA5;P68368	A0A0A0MQA5_MOUSE;TBA4A_MOUSE	2.99656e-12	#N/A	#N/A	#N/A	#N/A	6334.53	#N/A	#N/A	#N/A	1030.46	4819.63	#N/A	#N/A	#N/A	4270.21	1907.13	#N/A	13057.5	3337.02	5333.6	#N/A	2577.15	6787.34	#N/A	#N/A	#N/A	2483.71	8534.4	3449.46	929.448	7533.07	8888.33	#N/A	5403.46	4488.44	3387.05	4777.07	6422.13
TRUE	FALSE	DVNAAIAAIK	A0A0A0MQA5;P68368	Tubulin alpha chain (Fragment);Tubulin alpha-4A chain	A0A0A0MQA5;P68368	A0A0A0MQA5_MOUSE;TBA4A_MOUSE	2.99656e-12	#N/A	56837.7	21927.3	34390.4	25442.2	27750.8	20438.5	34785.4	46505.8	39145	13996.9	19413.5	23149.5	18715.4	22567	16455.3	76730.9	17393.4	52519.7	27935.1	25965.7	28232.7	20692.8	14056.2	17555.9	25327.9	31458.5	32570.2	16832.4	11161.4	38908.8	15917.5	14182.5	16710.3	19466.8	25803.1	19467.9
FALSE	FALSE	QLFHPEQLITGK	A0A0A0MQA5;P68368	Tubulin alpha chain (Fragment);Tubulin alpha-4A chain	A0A0A0MQA5;P68368	A0A0A0MQA5_MOUSE;TBA4A_MOUSE	2.99656e-12	#N/A	31027.8	#N/A	#N/A	9607.83	#N/A	#N/A	11884.4	5428.62	28078.3	#N/A	#N/A	#N/A	9806.06	#N/A	#N/A	82113.2	3805.09	23856.7	#N/A	#N/A	17902.5	#N/A	#N/A	#N/A	2912.41	32802.9	5572.13	#N/A	8354.55	22979.8	#N/A	9036.01	7900.79	7674.78	#N/A	#N/A
FALSE	FALSE	FDGALNVDLTEFQTNLVPYPR	A0A0A0MQA5;P68368	Tubulin alpha chain (Fragment);Tubulin alpha-4A chain	A0A0A0MQA5;P68368	A0A0A0MQA5_MOUSE;TBA4A_MOUSE	2.99656e-12	#N/A	#N/A	#N/A	#N/A	1721.71	#N/A	#N/A	#N/A	#N/A	#N/A	#N/A	#N/A	#N/A	1921.39	#N/A	#N/A	2625.18	#N/A	#N/A	#N/A	#N/A	4200.19	#N/A	#N/A	#N/A	1108.76	6378.48	1188.62	#N/A	6017.14	3683.67	#N/A	#N/A	#N/A	#N/A	#N/A	1775.83
FALSE	FALSE	QLFHPEQLITGKEDAANNYAR	A0A0A0MQA5;P68368	Tubulin alpha chain (Fragment);Tubulin alpha-4A chain	A0A0A0MQA5;P68368	A0A0A0MQA5_MOUSE;TBA4A_MOUSE	2.99656e-12	#N/A	2689.21	#N/A	#N/A	#N/A	#N/A	#N/A	#N/A	#N/A	#N/A	#N/A	#N/A	#N/A	#N/A	#N/A	#N/A	3300.95	#N/A	#N/A	#N/A	#N/A	2441.11	#N/A	#N/A	#N/A	#N/A	4418.96	#N/A	#N/A	#N/A	2524	#N/A	3273.78	3564.52	#N/A	#N/A	#N/A
FALSE	FALSE	AYHEQLSVAEITNACFEPANQMVK	A0A0A0MQA5;P68368	Tubulin alpha chain (Fragment);Tubulin alpha-4A chain	A0A0A0MQA5;P68368	A0A0A0MQA5_MOUSE;TBA4A_MOUSE	2.99656e-12	#N/A	#N/A	#N/A	#N/A	#N/A	#N/A	#N/A	#N/A	#N/A	1758.8	#N/A	#N/A	#N/A	#N/A	#N/A	#N/A	4523.64	#N/A	#N/A	#N/A	1105.63	1859.52	#N/A	1023.44	1714.37	6356.97	2356.44	#N/A	#N/A	1238.23	7641.52	#N/A	#N/A	2344.06	#N/A	#N/A	#N/A
FALSE	FALSE	LDHKFDLMYAK	A0A0A0MQA5;P68368	Tubulin alpha chain (Fragment);Tubulin alpha-4A chain	A0A0A0MQA5;P68368	A0A0A0MQA5_MOUSE;TBA4A_MOUSE	2.99656e-12	#N/A	#N/A	#N/A	#N/A	#N/A	#N/A	#N/A	#N/A	#N/A	#N/A	#N/A	#N/A	#N/A	#N/A	2350.43	#N/A	3352.5	#N/A	#N/A	#N/A	#N/A	#N/A	#N/A	#N/A	#N/A	#N/A	#N/A	#N/A	#N/A	#N/A	#N/A	#N/A	#N/A	#N/A	#N/A	#N/A	#N/A
FALSE	FALSE	AVCMLSNTTAIAEAWAR	A0A0A0MQA5;P68368	Tubulin alpha chain (Fragment);Tubulin alpha-4A chain	A0A0A0MQA5;P68368	A0A0A0MQA5_MOUSE;TBA4A_MOUSE	2.99656e-12	#N/A	#N/A	#N/A	#N/A	#N/A	#N/A	#N/A	#N/A	#N/A	#N/A	#N/A	#N/A	#N/A	#N/A	#N/A	#N/A	#N/A	#N/A	#N/A	#N/A	#N/A	#N/A	#N/A	#N/A	#N/A	#N/A	#N/A	#N/A	#N/A	#N/A	#N/A	#N/A	#N/A	984.234	#N/A	#N/A	#N/A
FALSE	FALSE	YMACCLLYR	A0A0A0MQA5;P68368	Tubulin alpha chain (Fragment);Tubulin alpha-4A chain	A0A0A0MQA5;P68368	A0A0A0MQA5_MOUSE;TBA4A_MOUSE	2.99656e-12	#N/A	#N/A	#N/A	#N/A	#N/A	#N/A	#N/A	#N/A	#N/A	#N/A	#N/A	#N/A	#N/A	#N/A	#N/A	#N/A	764.6	#N/A	#N/A	#N/A	#N/A	#N/A	#N/A	#N/A	#N/A	#N/A	#N/A	#N/A	#N/A	#N/A	#N/A	#N/A	#N/A	#N/A	#N/A	#N/A	#N/A
FALSE	FALSE	VHLVGIDIFTGK	A0A0A0MQM0;P63242	Eukaryotic translation initiation factor 5A (Fragment);Eukaryotic translation initiation factor 5A-1	A0A0A0MQM0;P63242	A0A0A0MQM0_MOUSE;IF5A1_MOUSE	1.85231e-08	#N/A	#N/A	#N/A	#N/A	1075.14	#N/A	#N/A	#N/A	#N/A	#N/A	#N/A	#N/A	#N/A	#N/A	#N/A	#N/A	8632.05	#N/A	#N/A	#N/A	#N/A	#N/A	#N/A	#N/A	#N/A	#N/A	#N/A	#N/A	#N/A	#N/A	#N/A	#N/A	#N/A	#N/A	#N/A	#N/A	#N/A
FALSE	FALSE	NGFVVLK	A0A0A0MQM0;P63242	Eukaryotic translation initiation factor 5A (Fragment);Eukaryotic translation initiation factor 5A-1	A0A0A0MQM0;P63242	A0A0A0MQM0_MOUSE;IF5A1_MOUSE	1.85231e-08	#N/A	#N/A	#N/A	#N/A	#N/A	#N/A	#N/A	#N/A	#N/A	#N/A	#N/A	#N/A	#N/A	#N/A	#N/A	#N/A	7490.64	#N/A	#N/A	#N/A	#N/A	#N/A	#N/A	#N/A	#N/A	#N/A	#N/A	#N/A	765.655	#N/A	#N/A	#N/A	#N/A	#N/A	#N/A	#N/A	#N/A
FALSE	FALSE	EDLRLPEGDLGK	A0A0A0MQM0;P63242	Eukaryotic translation initiation factor 5A (Fragment);Eukaryotic translation initiation factor 5A-1	A0A0A0MQM0;P63242	A0A0A0MQM0_MOUSE;IF5A1_MOUSE	1.85231e-08	#N/A	#N/A	#N/A	#N/A	#N/A	#N/A	#N/A	#N/A	#N/A	#N/A	#N/A	#N/A	#N/A	#N/A	#N/A	#N/A	7424.36	#N/A	#N/A	#N/A	#N/A	#N/A	#N/A	#N/A	#N/A	#N/A	#N/A	#N/A	#N/A	#N/A	#N/A	#N/A	#N/A	#N/A	#N/A	#N/A	#N/A
FALSE	FALSE	EDLRLPEGDLGKEIEQK	A0A0A0MQM0;P63242	Eukaryotic translation initiation factor 5A (Fragment);Eukaryotic translation initiation factor 5A-1	A0A0A0MQM0;P63242	A0A0A0MQM0_MOUSE;IF5A1_MOUSE	1.85231e-08	#N/A	#N/A	#N/A	#N/A	#N/A	#N/A	#N/A	#N/A	#N/A	#N/A	#N/A	#N/A	#N/A	#N/A	#N/A	#N/A	1660.68	#N/A	#N/A	#N/A	#N/A	#N/A	#N/A	#N/A	#N/A	#N/A	#N/A	#N/A	#N/A	#N/A	#N/A	#N/A	#N/A	#N/A	#N/A	#N/A	#N/A
TRUE	FALSE	ESTLHLVLR	A0A0A6YW67;contaminant_RS27A_HUMAN;E9Q4P0;E9Q5F6;E9Q9J0;E9QNP0;P0CG49;P0CG50;P62983;P62984;Q5SX22	MCG23377, isoform CRA_b;;KxDL motif-containing protein 1 (Fragment);Polyubiquitin-C (Fragment);Ubiquitin-60S ribosomal protein L40 (Fragment);KxDL motif-containing protein 1;Polyubiquitin-B;Polyubiquitin-C;Ubiquitin-40S ribosomal protein S27a;Ubiquitin-60S ribosomal protein L40;Polyubiquitin-B (Fragment)	A0A0A6YW67;contaminant_RS27A_HUMAN;E9Q4P0;E9Q5F6;E9Q9J0;E9QNP0;P0CG49;P0CG50;P62983;P62984;Q5SX22	A0A0A6YW67_MOUSE;contaminant_RS27A_HUMAN;E9Q4P0_MOUSE;E9Q5F6_MOUSE;E9Q9J0_MOUSE;E9QNP0_MOUSE;UBB_MOUSE;UBC_MOUSE;RS27A_MOUSE;RL40_MOUSE;Q5SX22_MOUSE	1.02971e-11	#N/A	57162.6	40870.7	28214.6	31929	29147.9	29525.7	33195.6	18913.3	51106.8	#N/A	16461.1	18265.1	18295.2	26370.2	24514.8	158140	34349.8	31095.9	#N/A	19491	46133	33772.6	20346.5	21912.9	31809	41639.2	26137.3	18798.3	30190.9	54667.4	21911	23773.7	24266.7	31386.5	29591.3	17682.3
TRUE	FALSE	TITLEVEPSDTIENVK	A0A0A6YW67;contaminant_RS27A_HUMAN;E9Q4P0;E9Q5F6;E9Q9J0;E9QNP0;P0CG49;P0CG50;P62983;P62984;Q5SX22	MCG23377, isoform CRA_b;;KxDL motif-containing protein 1 (Fragment);Polyubiquitin-C (Fragment);Ubiquitin-60S ribosomal protein L40 (Fragment);KxDL motif-containing protein 1;Polyubiquitin-B;Polyubiquitin-C;Ubiquitin-40S ribosomal protein S27a;Ubiquitin-60S ribosomal protein L40;Polyubiquitin-B (Fragment)	A0A0A6YW67;contaminant_RS27A_HUMAN;E9Q4P0;E9Q5F6;E9Q9J0;E9QNP0;P0CG49;P0CG50;P62983;P62984;Q5SX22	A0A0A6YW67_MOUSE;contaminant_RS27A_HUMAN;E9Q4P0_MOUSE;E9Q5F6_MOUSE;E9Q9J0_MOUSE;E9QNP0_MOUSE;UBB_MOUSE;UBC_MOUSE;RS27A_MOUSE;RL40_MOUSE;Q5SX22_MOUSE	1.02971e-11	#N/A	62286	116790	47319	76727.5	64527.9	94325	142423	68618.3	206508	37614.5	59439.9	77413.1	43179	89920.5	110156	310191	90306.5	114606	37020.9	105634	69946.4	82218.1	67994.7	136084	131978	167168	95431.8	74798.7	70379.3	200461	126603	53843.7	58310.3	91995.7	145865	61350.3
FALSE	FALSE	IQDKEGIPPDQQR	A0A0A6YW67;contaminant_RS27A_HUMAN;E9Q4P0;E9Q5F6;E9Q9J0;E9QNP0;P0CG49;P0CG50;P62983;P62984;Q5SX22	MCG23377, isoform CRA_b;;KxDL motif-containing protein 1 (Fragment);Polyubiquitin-C (Fragment);Ubiquitin-60S ribosomal protein L40 (Fragment);KxDL motif-containing protein 1;Polyubiquitin-B;Polyubiquitin-C;Ubiquitin-40S ribosomal protein S27a;Ubiquitin-60S ribosomal protein L40;Polyubiquitin-B (Fragment)	A0A0A6YW67;contaminant_RS27A_HUMAN;E9Q4P0;E9Q5F6;E9Q9J0;E9QNP0;P0CG49;P0CG50;P62983;P62984;Q5SX22	A0A0A6YW67_MOUSE;contaminant_RS27A_HUMAN;E9Q4P0_MOUSE;E9Q5F6_MOUSE;E9Q9J0_MOUSE;E9QNP0_MOUSE;UBB_MOUSE;UBC_MOUSE;RS27A_MOUSE;RL40_MOUSE;Q5SX22_MOUSE	1.02971e-11	#N/A	#N/A	#N/A	#N/A	#N/A	#N/A	#N/A	#N/A	#N/A	#N/A	#N/A	#N/A	#N/A	#N/A	#N/A	#N/A	#N/A	#N/A	#N/A	#N/A	#N/A	#N/A	#N/A	#N/A	#N/A	#N/A	#N/A	40895.7	40708.9	26241.7	61388.5	59643.7	26596.7	37237.3	35311.2	21080	#N/A
FALSE	FALSE	TLSDYNIQK	A0A0A6YW67;contaminant_RS27A_HUMAN;E9Q4P0;E9Q5F6;E9Q9J0;E9QNP0;P0CG49;P0CG50;P62983;P62984;Q5SX22	MCG23377, isoform CRA_b;;KxDL motif-containing protein 1 (Fragment);Polyubiquitin-C (Fragment);Ubiquitin-60S ribosomal protein L40 (Fragment);KxDL motif-containing protein 1;Polyubiquitin-B;Polyubiquitin-C;Ubiquitin-40S ribosomal protein S27a;Ubiquitin-60S ribosomal protein L40;Polyubiquitin-B (Fragment)	A0A0A6YW67;contaminant_RS27A_HUMAN;E9Q4P0;E9Q5F6;E9Q9J0;E9QNP0;P0CG49;P0CG50;P62983;P62984;Q5SX22	A0A0A6YW67_MOUSE;contaminant_RS27A_HUMAN;E9Q4P0_MOUSE;E9Q5F6_MOUSE;E9Q9J0_MOUSE;E9QNP0_MOUSE;UBB_MOUSE;UBC_MOUSE;RS27A_MOUSE;RL40_MOUSE;Q5SX22_MOUSE	1.02971e-11	#N/A	#N/A	#N/A	#N/A	#N/A	#N/A	#N/A	#N/A	#N/A	#N/A	#N/A	#N/A	#N/A	#N/A	#N/A	#N/A	#N/A	#N/A	#N/A	#N/A	#N/A	#N/A	#N/A	#N/A	#N/A	#N/A	#N/A	62348.9	30868.9	20164.5	45647.2	61527	#N/A	#N/A	42686.3	22761.8	#N/A
TRUE	FALSE	LYTLVTYVPVTTFK	A0A0A6YX26;P62900	60S ribosomal protein L31	A0A0A6YX26;P62900	A0A0A6YX26_MOUSE;RL31_MOUSE	8.05924e-08	#N/A	8206.3	2364.19	6312.73	7119.78	6481.19	6132.5	7872.11	4202.19	12575.1	5801.25	8049.17	3783.64	6159.93	4369.03	4142.79	35379.4	7180.28	10327.6	#N/A	6423.61	8297.25	4182.97	5234.2	2865.07	4016.73	6794.14	6736.44	4622.59	4532.07	6869.05	5355.44	3617.67	4315.6	5962.55	5056.93	4792.37
FALSE	FALSE	SAINEVVTR	A0A0A6YX26;P62900	60S ribosomal protein L31	A0A0A6YX26;P62900	A0A0A6YX26_MOUSE;RL31_MOUSE	8.05924e-08	#N/A	#N/A	#N/A	#N/A	#N/A	#N/A	#N/A	#N/A	#N/A	#N/A	#N/A	#N/A	#N/A	#N/A	#N/A	#N/A	#N/A	#N/A	#N/A	#N/A	#N/A	#N/A	#N/A	#N/A	#N/A	#N/A	#N/A	10438	8650.28	3861.64	6832.13	13659.9	5131.47	4547.74	5646.37	3774.1	6723.28
TRUE	FALSE	SFDLLVK	A0A0A6YY29;Q9CXW3	Calcyclin-binding protein (Fragment);Calcyclin-binding protein	A0A0A6YY29;Q9CXW3	A0A0A6YY29_MOUSE;CYBP_MOUSE	0.00396212	#N/A	#N/A	#N/A	#N/A	#N/A	#N/A	#N/A	#N/A	#N/A	#N/A	#N/A	#N/A	#N/A	#N/A	#N/A	#N/A	1994.19	#N/A	#N/A	#N/A	#N/A	#N/A	#N/A	#N/A	#N/A	#N/A	#N/A	#N/A	#N/A	#N/A	#N/A	#N/A	#N/A	#N/A	#N/A	#N/A	#N/A
TRUE	FALSE	LIYLVSK	A0A0B4J1H7;A0A0B4J1H8	Immunoglobulin kappa variable 1-135 (Fragment);Immunoglobulin kappa variable 1-133 (Fragment)	A0A0B4J1H7;A0A0B4J1H8	A0A0B4J1H7_MOUSE;A0A0B4J1H8_MOUSE	7.73045e-11	#N/A	471763	#N/A	#N/A	#N/A	#N/A	#N/A	179638	154563	289032	#N/A	#N/A	#N/A	#N/A	73411.7	#N/A	94307.2	#N/A	388135	#N/A	#N/A	#N/A	#N/A	#N/A	#N/A	76041.1	#N/A	120432	#N/A	#N/A	#N/A	#N/A	#N/A	#N/A	#N/A	#N/A	#N/A
TRUE	FALSE	RLIYLVSK	A0A0B4J1H7;A0A0B4J1H8	Immunoglobulin kappa variable 1-135 (Fragment);Immunoglobulin kappa variable 1-133 (Fragment)	A0A0B4J1H7;A0A0B4J1H8	A0A0B4J1H7_MOUSE;A0A0B4J1H8_MOUSE	7.73045e-11	#N/A	46488.5	#N/A	#N/A	#N/A	#N/A	#N/A	15867	23282.8	41378.5	#N/A	#N/A	#N/A	#N/A	10442	#N/A	7056.55	#N/A	43526.2	#N/A	#N/A	#N/A	#N/A	#N/A	#N/A	15393.1	#N/A	6573.24	#N/A	#N/A	#N/A	#N/A	#N/A	#N/A	#N/A	#N/A	#N/A
TRUE	FALSE	FTGSGSGTDFTLK	A0A0B4J1H7;A0A0B4J1H8	Immunoglobulin kappa variable 1-135 (Fragment);Immunoglobulin kappa variable 1-133 (Fragment)	A0A0B4J1H7;A0A0B4J1H8	A0A0B4J1H7_MOUSE;A0A0B4J1H8_MOUSE	7.73045e-11	#N/A	241940	#N/A	#N/A	#N/A	#N/A	#N/A	125709	107605	352707	#N/A	#N/A	#N/A	#N/A	75800.1	#N/A	147446	#N/A	276283	#N/A	#N/A	#N/A	#N/A	#N/A	#N/A	90962	#N/A	191539	#N/A	#N/A	#N/A	#N/A	#N/A	#N/A	#N/A	#N/A	#N/A
TRUE	FALSE	LDSGVPDRFTGSGSGTDFTLK	A0A0B4J1H7;A0A0B4J1H8	Immunoglobulin kappa variable 1-135 (Fragment);Immunoglobulin kappa variable 1-133 (Fragment)	A0A0B4J1H7;A0A0B4J1H8	A0A0B4J1H7_MOUSE;A0A0B4J1H8_MOUSE	7.73045e-11	#N/A	13653.4	#N/A	#N/A	#N/A	#N/A	#N/A	#N/A	23651.5	6012.53	#N/A	#N/A	#N/A	#N/A	#N/A	#N/A	#N/A	#N/A	8716.93	#N/A	#N/A	#N/A	#N/A	#N/A	#N/A	#N/A	#N/A	#N/A	#N/A	#N/A	#N/A	#N/A	#N/A	#N/A	#N/A	#N/A	#N/A
TRUE	FALSE	GIEGAQASPLVPGAGEIINTDNIIK	A0A0G2JDI9;P55096	ATP-binding cassette sub-family D member 3	A0A0G2JDI9;P55096	A0A0G2JDI9_MOUSE;ABCD3_MOUSE	0.000373867	#N/A	2069.86	#N/A	#N/A	#N/A	#N/A	#N/A	2714.69	#N/A	3323.38	#N/A	#N/A	1032.24	#N/A	2283.85	#N/A	1103.87	#N/A	2802.36	#N/A	2205.93	2678.78	#N/A	#N/A	#N/A	1020.61	2566.4	#N/A	#N/A	#N/A	4077.01	#N/A	#N/A	#N/A	1225.38	#N/A	#N/A
TRUE	FALSE	EYLDNVQLGHILER	A0A0G2JDI9;P55096	ATP-binding cassette sub-family D member 3	A0A0G2JDI9;P55096	A0A0G2JDI9_MOUSE;ABCD3_MOUSE	0.000373867	#N/A	2484.95	#N/A	#N/A	#N/A	#N/A	#N/A	#N/A	#N/A	#N/A	#N/A	#N/A	#N/A	#N/A	#N/A	#N/A	1611.52	#N/A	#N/A	#N/A	#N/A	#N/A	#N/A	#N/A	#N/A	#N/A	1704.48	#N/A	#N/A	#N/A	#N/A	#N/A	#N/A	#N/A	#N/A	#N/A	#N/A
TRUE	FALSE	VLGELWPLFGGR	A0A0G2JDI9;P55096	ATP-binding cassette sub-family D member 3	A0A0G2JDI9;P55096	A0A0G2JDI9_MOUSE;ABCD3_MOUSE	0.000373867	#N/A	#N/A	#N/A	#N/A	#N/A	#N/A	#N/A	#N/A	#N/A	#N/A	#N/A	#N/A	#N/A	#N/A	#N/A	#N/A	#N/A	#N/A	#N/A	#N/A	#N/A	#N/A	#N/A	#N/A	#N/A	#N/A	3230.02	#N/A	#N/A	#N/A	#N/A	#N/A	#N/A	#N/A	#N/A	#N/A	#N/A
FALSE	FALSE	YDPTIEDSYR	A0A0G2JDL9;P62835	MCG10748, isoform CRA_b;Ras-related protein Rap-1A	A0A0G2JDL9;P62835	A0A0G2JDL9_MOUSE;RAP1A_MOUSE	3.74623e-05	#N/A	6987.95	#N/A	3354.31	2885.19	5686.11	#N/A	5162.71	3814.86	7236.29	4363.22	#N/A	9017.74	2626.35	7366.87	#N/A	10413.3	#N/A	10225.5	#N/A	6130.47	10833.6	6214.65	2381.19	5461.32	5577.76	9785.94	#N/A	2977.26	8266.13	9478.27	8171.38	#N/A	8500.79	6846.36	3117.64	3841.02
FALSE	FALSE	LVVLGSGGVGK	A0A0G2JDL9;P62835	MCG10748, isoform CRA_b;Ras-related protein Rap-1A	A0A0G2JDL9;P62835	A0A0G2JDL9_MOUSE;RAP1A_MOUSE	3.74623e-05	#N/A	27138.2	26633.8	25899.1	#N/A	#N/A	28990.7	16911	#N/A	19566.3	#N/A	29496.1	23832.4	#N/A	#N/A	#N/A	20397.6	#N/A	13530.7	#N/A	#N/A	23660.5	56509.5	32810	#N/A	#N/A	21884.4	17680.3	33664.1	#N/A	31693	31749.2	#N/A	#N/A	15850.1	21323.8	#N/A
FALSE	FALSE	INVNEIFYDLVR	A0A0G2JDL9;P62835	MCG10748, isoform CRA_b;Ras-related protein Rap-1A	A0A0G2JDL9;P62835	A0A0G2JDL9_MOUSE;RAP1A_MOUSE	3.74623e-05	#N/A	#N/A	#N/A	#N/A	1030.03	#N/A	#N/A	#N/A	#N/A	#N/A	#N/A	#N/A	#N/A	#N/A	#N/A	#N/A	7477.93	#N/A	#N/A	#N/A	1614	1889.57	#N/A	#N/A	#N/A	#N/A	2110.81	#N/A	#N/A	2139.27	1515.8	#N/A	#N/A	1578.23	#N/A	#N/A	#N/A
FALSE	FALSE	QWCNCAFLESSAK	A0A0G2JDL9;P62835	MCG10748, isoform CRA_b;Ras-related protein Rap-1A	A0A0G2JDL9;P62835	A0A0G2JDL9_MOUSE;RAP1A_MOUSE	3.74623e-05	#N/A	#N/A	#N/A	#N/A	#N/A	#N/A	#N/A	#N/A	#N/A	#N/A	#N/A	#N/A	#N/A	#N/A	#N/A	#N/A	#N/A	#N/A	#N/A	#N/A	#N/A	#N/A	#N/A	#N/A	#N/A	#N/A	390.045	#N/A	#N/A	747.685	#N/A	#N/A	#N/A	#N/A	#N/A	#N/A	#N/A
FALSE	FALSE	EISEGDEVEVYSR	A0A0G2JEP0;Q61584	Fragile X mental retardation syndrome-related protein 1	A0A0G2JEP0;Q61584	A0A0G2JEP0_MOUSE;FXR1_MOUSE	0.00373627	#N/A	4267.8	#N/A	2943.95	2951.54	4195.12	5186.94	5263.33	#N/A	5345.55	#N/A	3835.51	7207.52	2211.46	5275.23	3729.69	#N/A	4192.44	6757.68	#N/A	2848.18	3781.36	6307.59	2888.95	#N/A	4897.68	3504.14	6929.16	3763.52	2094.35	4337.91	4447.22	#N/A	1576.33	4671.43	4890.13	2799.28
TRUE	FALSE	GYATDESTVSSVQGSR	A0A0G2JEP0;Q61584	Fragile X mental retardation syndrome-related protein 1	A0A0G2JEP0;Q61584	A0A0G2JEP0_MOUSE;FXR1_MOUSE	0.00373627	#N/A	#N/A	#N/A	#N/A	#N/A	#N/A	#N/A	#N/A	#N/A	#N/A	#N/A	#N/A	#N/A	#N/A	#N/A	#N/A	#N/A	#N/A	#N/A	#N/A	#N/A	#N/A	#N/A	#N/A	2107.79	#N/A	#N/A	3342.12	#N/A	#N/A	1889.55	#N/A	#N/A	#N/A	1389.36	#N/A	#N/A
FALSE	FALSE	LQIDEQLR	A0A0G2JEP0;Q61584	Fragile X mental retardation syndrome-related protein 1	A0A0G2JEP0;Q61584	A0A0G2JEP0_MOUSE;FXR1_MOUSE	0.00373627	#N/A	5581.31	#N/A	#N/A	#N/A	#N/A	#N/A	#N/A	#N/A	6017.5	#N/A	#N/A	#N/A	#N/A	#N/A	#N/A	#N/A	#N/A	4506.3	#N/A	#N/A	#N/A	#N/A	#N/A	#N/A	#N/A	#N/A	#N/A	#N/A	#N/A	#N/A	#N/A	#N/A	#N/A	#N/A	#N/A	#N/A
FALSE	FALSE	QVPFNEVR	A0A0G2JEP0;Q61584	Fragile X mental retardation syndrome-related protein 1	A0A0G2JEP0;Q61584	A0A0G2JEP0_MOUSE;FXR1_MOUSE	0.00373627	#N/A	#N/A	#N/A	#N/A	#N/A	#N/A	#N/A	#N/A	#N/A	#N/A	#N/A	#N/A	#N/A	#N/A	#N/A	3676.9	#N/A	#N/A	#N/A	#N/A	#N/A	#N/A	#N/A	#N/A	9470.67	4746.8	#N/A	#N/A	#N/A	#N/A	#N/A	#N/A	#N/A	#N/A	#N/A	#N/A	#N/A
FALSE	FALSE	KVPGVTAIELDEDTGTFR	A0A0G2JEP0;Q61584	Fragile X mental retardation syndrome-related protein 1	A0A0G2JEP0;Q61584	A0A0G2JEP0_MOUSE;FXR1_MOUSE	0.00373627	#N/A	5241	#N/A	#N/A	#N/A	#N/A	#N/A	#N/A	#N/A	3381.22	#N/A	#N/A	#N/A	#N/A	#N/A	#N/A	#N/A	#N/A	3078.59	#N/A	#N/A	3396.2	#N/A	#N/A	#N/A	#N/A	#N/A	#N/A	#N/A	#N/A	#N/A	#N/A	#N/A	#N/A	#N/A	#N/A	#N/A
TRUE	TRUE	VADLSSTGPIQGAGFVPSVGTEENK	A0A0G2JFH2	Microtubule-associated protein (Fragment)	A0A0G2JFH2	A0A0G2JFH2_MOUSE	0.000141011	#N/A	8973.55	#N/A	#N/A	3037.05	#N/A	#N/A	6931.8	4856.76	7567.3	#N/A	#N/A	5708.41	#N/A	5703.39	#N/A	2939.23	#N/A	8459.4	#N/A	4263.19	4191.44	#N/A	4296.96	3048.97	4743.48	2403.45	5835.31	#N/A	#N/A	4894.44	5672.67	#N/A	1885.07	2369.02	2398.91	#N/A
TRUE	TRUE	VVVTAYKDPQVPEVEAPQK	A0A0G2JFH2	Microtubule-associated protein (Fragment)	A0A0G2JFH2	A0A0G2JFH2_MOUSE	0.000141011	#N/A	11079.1	#N/A	#N/A	#N/A	#N/A	#N/A	#N/A	4386.67	7523.85	#N/A	#N/A	#N/A	#N/A	#N/A	#N/A	#N/A	#N/A	10483.8	#N/A	#N/A	4478.47	#N/A	#N/A	#N/A	#N/A	3070.07	5298.03	#N/A	#N/A	4691.36	4149.3	#N/A	1725.5	#N/A	#N/A	#N/A
TRUE	TRUE	APPAAMPSTSTEGVTGTSTEAQEK	A0A0G2JFH2	Microtubule-associated protein (Fragment)	A0A0G2JFH2	A0A0G2JFH2_MOUSE	0.000141011	#N/A	4115.51	#N/A	#N/A	#N/A	#N/A	#N/A	#N/A	#N/A	2381.09	#N/A	#N/A	#N/A	#N/A	#N/A	#N/A	#N/A	#N/A	3784.84	#N/A	557.189	1387.25	#N/A	#N/A	#N/A	#N/A	2324.39	1512.14	#N/A	#N/A	2100.25	#N/A	#N/A	#N/A	#N/A	#N/A	#N/A
TRUE	TRUE	QPGAITDLTEAVLR	A0A0G2JFH2	Microtubule-associated protein (Fragment)	A0A0G2JFH2	A0A0G2JFH2_MOUSE	0.000141011	#N/A	1581.84	#N/A	#N/A	#N/A	#N/A	#N/A	1653.99	#N/A	2365.16	#N/A	#N/A	#N/A	#N/A	#N/A	#N/A	#N/A	#N/A	1427.93	#N/A	#N/A	#N/A	#N/A	#N/A	#N/A	#N/A	#N/A	#N/A	#N/A	#N/A	#N/A	#N/A	#N/A	#N/A	#N/A	#N/A	#N/A
TRUE	TRUE	VIDDEFLPQR	A0A0G2JFH2	Microtubule-associated protein (Fragment)	A0A0G2JFH2	A0A0G2JFH2_MOUSE	0.000141011	#N/A	#N/A	#N/A	#N/A	#N/A	#N/A	#N/A	#N/A	#N/A	3409.93	#N/A	#N/A	#N/A	#N/A	#N/A	#N/A	#N/A	#N/A	6633.54	#N/A	#N/A	#N/A	#N/A	#N/A	#N/A	#N/A	#N/A	#N/A	#N/A	#N/A	1822.43	#N/A	#N/A	#N/A	#N/A	#N/A	#N/A
TRUE	TRUE	FSSLGDHSLK	A0A0G2JFH2	Microtubule-associated protein (Fragment)	A0A0G2JFH2	A0A0G2JFH2_MOUSE	0.000141011	#N/A	1394.47	#N/A	#N/A	#N/A	#N/A	#N/A	#N/A	#N/A	853.864	#N/A	#N/A	#N/A	#N/A	#N/A	#N/A	#N/A	#N/A	2294.47	#N/A	#N/A	#N/A	#N/A	#N/A	#N/A	#N/A	729.586	#N/A	#N/A	#N/A	#N/A	#N/A	#N/A	#N/A	#N/A	#N/A	#N/A
TRUE	TRUE	VQSSFPEIK	A0A0G2JFH2	Microtubule-associated protein (Fragment)	A0A0G2JFH2	A0A0G2JFH2_MOUSE	0.000141011	#N/A	#N/A	#N/A	#N/A	#N/A	#N/A	#N/A	#N/A	#N/A	#N/A	#N/A	#N/A	#N/A	#N/A	#N/A	#N/A	#N/A	#N/A	5285.62	#N/A	#N/A	#N/A	#N/A	#N/A	#N/A	1878.03	#N/A	#N/A	#N/A	#N/A	#N/A	#N/A	#N/A	#N/A	#N/A	#N/A	#N/A
TRUE	TRUE	SGVGPSQPTTVGTECGFVSR	A0A0G2JFH2	Microtubule-associated protein (Fragment)	A0A0G2JFH2	A0A0G2JFH2_MOUSE	0.000141011	#N/A	44720	#N/A	#N/A	#N/A	#N/A	#N/A	#N/A	#N/A	5015.84	#N/A	14429.8	#N/A	#N/A	#N/A	#N/A	#N/A	#N/A	#N/A	#N/A	#N/A	#N/A	#N/A	#N/A	#N/A	#N/A	53607.3	3742.86	#N/A	#N/A	#N/A	#N/A	#N/A	#N/A	#N/A	#N/A	#N/A
TRUE	TRUE	ELKDQELIQAPGPESELFK	A0A0G2JFH2	Microtubule-associated protein (Fragment)	A0A0G2JFH2	A0A0G2JFH2_MOUSE	0.000141011	#N/A	17443.5	#N/A	#N/A	#N/A	#N/A	#N/A	#N/A	#N/A	#N/A	#N/A	#N/A	#N/A	#N/A	#N/A	#N/A	#N/A	#N/A	5122.93	#N/A	#N/A	#N/A	#N/A	#N/A	#N/A	#N/A	#N/A	#N/A	#N/A	#N/A	3214.44	#N/A	#N/A	#N/A	#N/A	#N/A	#N/A
TRUE	TRUE	FSLSDDQNER	A0A0G2JFH2	Microtubule-associated protein (Fragment)	A0A0G2JFH2	A0A0G2JFH2_MOUSE	0.000141011	#N/A	#N/A	#N/A	#N/A	#N/A	#N/A	#N/A	#N/A	#N/A	#N/A	#N/A	#N/A	#N/A	#N/A	#N/A	#N/A	#N/A	#N/A	#N/A	#N/A	#N/A	#N/A	#N/A	#N/A	#N/A	#N/A	#N/A	2374.6	#N/A	#N/A	#N/A	#N/A	#N/A	#N/A	#N/A	#N/A	#N/A
TRUE	TRUE	AVPSPSEPVPESGVVSIK	A0A0G2JFH2	Microtubule-associated protein (Fragment)	A0A0G2JFH2	A0A0G2JFH2_MOUSE	0.000141011	#N/A	#N/A	#N/A	#N/A	#N/A	#N/A	#N/A	#N/A	#N/A	#N/A	#N/A	#N/A	#N/A	#N/A	#N/A	#N/A	#N/A	#N/A	#N/A	#N/A	#N/A	#N/A	#N/A	#N/A	#N/A	#N/A	#N/A	1621.53	#N/A	#N/A	#N/A	#N/A	#N/A	#N/A	#N/A	#N/A	#N/A
TRUE	TRUE	LECIATSATGLESDILCDSVEGGSK	A0A0G2JFH2	Microtubule-associated protein (Fragment)	A0A0G2JFH2	A0A0G2JFH2_MOUSE	0.000141011	#N/A	#N/A	#N/A	#N/A	#N/A	#N/A	#N/A	#N/A	#N/A	#N/A	#N/A	#N/A	#N/A	#N/A	#N/A	#N/A	#N/A	#N/A	#N/A	#N/A	522.779	#N/A	#N/A	#N/A	#N/A	#N/A	#N/A	#N/A	#N/A	#N/A	#N/A	#N/A	#N/A	#N/A	#N/A	#N/A	#N/A
TRUE	TRUE	ETPGSQPSEPCSGFPSSQGK	A0A0G2JFH2	Microtubule-associated protein (Fragment)	A0A0G2JFH2	A0A0G2JFH2_MOUSE	0.000141011	#N/A	#N/A	#N/A	#N/A	#N/A	#N/A	#N/A	#N/A	#N/A	#N/A	#N/A	#N/A	3292.45	#N/A	#N/A	#N/A	#N/A	#N/A	#N/A	#N/A	#N/A	#N/A	#N/A	#N/A	#N/A	#N/A	#N/A	#N/A	#N/A	#N/A	#N/A	#N/A	#N/A	#N/A	#N/A	#N/A	#N/A
TRUE	FALSE	DTDIVDEAIYYFK	A0A0G2JFK7;D3Z2F7;D3Z2F8;H7BWZ3;Q9JM76	Actin-related protein 2/3 complex subunit 3 (Fragment);Actin-related protein 2/3 complex subunit 3;Actin-related protein 2/3 complex subunit 3;Actin-related protein 2/3 complex subunit 3;Actin-related protein 2/3 complex subunit 3	A0A0G2JFK7;D3Z2F7;D3Z2F8;H7BWZ3;Q9JM76	A0A0G2JFK7_MOUSE;D3Z2F7_MOUSE;D3Z2F8_MOUSE;H7BWZ3_MOUSE;ARPC3_MOUSE	2.69056e-10	#N/A	#N/A	#N/A	#N/A	#N/A	#N/A	#N/A	493.279	#N/A	989.265	#N/A	#N/A	#N/A	#N/A	#N/A	#N/A	18570.7	#N/A	#N/A	#N/A	1247.83	#N/A	#N/A	#N/A	#N/A	#N/A	#N/A	#N/A	#N/A	#N/A	#N/A	#N/A	#N/A	#N/A	#N/A	363.796	#N/A
TRUE	FALSE	AYLQQLR	A0A0G2JFK7;D3Z2F7;D3Z2F8;H7BWZ3;Q9JM76	Actin-related protein 2/3 complex subunit 3 (Fragment);Actin-related protein 2/3 complex subunit 3;Actin-related protein 2/3 complex subunit 3;Actin-related protein 2/3 complex subunit 3;Actin-related protein 2/3 complex subunit 3	A0A0G2JFK7;D3Z2F7;D3Z2F8;H7BWZ3;Q9JM76	A0A0G2JFK7_MOUSE;D3Z2F7_MOUSE;D3Z2F8_MOUSE;H7BWZ3_MOUSE;ARPC3_MOUSE	2.69056e-10	#N/A	#N/A	#N/A	#N/A	#N/A	#N/A	#N/A	#N/A	#N/A	#N/A	#N/A	#N/A	#N/A	#N/A	#N/A	#N/A	4842.43	#N/A	#N/A	#N/A	#N/A	#N/A	#N/A	#N/A	#N/A	#N/A	#N/A	#N/A	#N/A	#N/A	#N/A	#N/A	#N/A	#N/A	#N/A	#N/A	#N/A
TRUE	FALSE	GEIAGPPDTPYEGGR	A0A0J9YUI1;D3Z4U3;P61087	Ubiquitin-conjugating enzyme E2 K	A0A0J9YUI1;D3Z4U3;P61087	A0A0J9YUI1_MOUSE;D3Z4U3_MOUSE;UBE2K_MOUSE	0.00050316	#N/A	#N/A	#N/A	#N/A	#N/A	#N/A	#N/A	#N/A	#N/A	#N/A	#N/A	#N/A	#N/A	#N/A	#N/A	#N/A	7450.58	#N/A	#N/A	#N/A	#N/A	#N/A	#N/A	#N/A	#N/A	#N/A	#N/A	#N/A	#N/A	#N/A	#N/A	#N/A	#N/A	#N/A	#N/A	#N/A	#N/A
FALSE	FALSE	VDLVDENFTELR	A0A0J9YUI1;D3Z4U3;P61087	Ubiquitin-conjugating enzyme E2 K	A0A0J9YUI1;D3Z4U3;P61087	A0A0J9YUI1_MOUSE;D3Z4U3_MOUSE;UBE2K_MOUSE	0.00050316	#N/A	#N/A	#N/A	#N/A	#N/A	#N/A	#N/A	#N/A	#N/A	#N/A	#N/A	#N/A	#N/A	#N/A	#N/A	#N/A	7429.15	#N/A	#N/A	#N/A	#N/A	#N/A	#N/A	#N/A	#N/A	#N/A	#N/A	#N/A	#N/A	#N/A	#N/A	#N/A	#N/A	#N/A	#N/A	#N/A	#N/A
TRUE	FALSE	GLPLVDDGGWNTVPISK	A0A0J9YUS5;E9PVC5;E9PVC6;E9Q9E1;Q6NZJ6	Eukaryotic translation initiation factor 4 gamma 1	A0A0J9YUS5;E9PVC5;E9PVC6;E9Q9E1;Q6NZJ6	A0A0J9YUS5_MOUSE;E9PVC5_MOUSE;E9PVC6_MOUSE;E9Q9E1_MOUSE;IF4G1_MOUSE	7.62264e-08	#N/A	#N/A	#N/A	#N/A	#N/A	#N/A	#N/A	#N/A	#N/A	#N/A	#N/A	#N/A	#N/A	122.877	#N/A	#N/A	579.066	#N/A	#N/A	#N/A	#N/A	#N/A	#N/A	#N/A	#N/A	#N/A	#N/A	#N/A	#N/A	#N/A	#N/A	#N/A	#N/A	#N/A	272.918	#N/A	#N/A
FALSE	FALSE	EAVGDLLDAFK	A0A0J9YUS5;E9PVC5;E9PVC6;E9Q9E1;Q6NZJ6	Eukaryotic translation initiation factor 4 gamma 1	A0A0J9YUS5;E9PVC5;E9PVC6;E9Q9E1;Q6NZJ6	A0A0J9YUS5_MOUSE;E9PVC5_MOUSE;E9PVC6_MOUSE;E9Q9E1_MOUSE;IF4G1_MOUSE	7.62264e-08	#N/A	#N/A	#N/A	#N/A	#N/A	#N/A	#N/A	#N/A	#N/A	#N/A	#N/A	#N/A	#N/A	#N/A	#N/A	#N/A	5083.21	#N/A	#N/A	#N/A	#N/A	#N/A	#N/A	3097.08	#N/A	#N/A	#N/A	#N/A	#N/A	#N/A	#N/A	#N/A	#N/A	#N/A	#N/A	#N/A	#N/A
FALSE	FALSE	QVTQLAIDTEER	A0A0J9YUS5;E9PVC5;E9PVC6;E9Q9E1;Q6NZJ6	Eukaryotic translation initiation factor 4 gamma 1	A0A0J9YUS5;E9PVC5;E9PVC6;E9Q9E1;Q6NZJ6	A0A0J9YUS5_MOUSE;E9PVC5_MOUSE;E9PVC6_MOUSE;E9Q9E1_MOUSE;IF4G1_MOUSE	7.62264e-08	#N/A	#N/A	#N/A	#N/A	#N/A	#N/A	#N/A	#N/A	#N/A	#N/A	#N/A	#N/A	#N/A	#N/A	#N/A	#N/A	6006.3	#N/A	#N/A	#N/A	#N/A	#N/A	#N/A	#N/A	#N/A	#N/A	#N/A	#N/A	#N/A	#N/A	#N/A	#N/A	#N/A	#N/A	#N/A	#N/A	#N/A
FALSE	FALSE	FIGELFK	A0A0J9YUS5;E9PVC5;E9PVC6;E9Q9E1;Q6NZJ6	Eukaryotic translation initiation factor 4 gamma 1	A0A0J9YUS5;E9PVC5;E9PVC6;E9Q9E1;Q6NZJ6	A0A0J9YUS5_MOUSE;E9PVC5_MOUSE;E9PVC6_MOUSE;E9Q9E1_MOUSE;IF4G1_MOUSE	7.62264e-08	#N/A	#N/A	#N/A	#N/A	#N/A	#N/A	#N/A	#N/A	#N/A	#N/A	#N/A	#N/A	#N/A	#N/A	#N/A	#N/A	2401.08	#N/A	#N/A	#N/A	#N/A	#N/A	#N/A	#N/A	#N/A	#N/A	#N/A	#N/A	#N/A	#N/A	#N/A	#N/A	#N/A	#N/A	#N/A	#N/A	#N/A
TRUE	FALSE	ITKPGSIDSNNQLFAPGGR	A0A0J9YUS5;E9PVC5;E9PVC6;E9Q9E1;Q6NZJ6	Eukaryotic translation initiation factor 4 gamma 1	A0A0J9YUS5;E9PVC5;E9PVC6;E9Q9E1;Q6NZJ6	A0A0J9YUS5_MOUSE;E9PVC5_MOUSE;E9PVC6_MOUSE;E9Q9E1_MOUSE;IF4G1_MOUSE	7.62264e-08	#N/A	#N/A	#N/A	#N/A	#N/A	#N/A	#N/A	#N/A	#N/A	#N/A	#N/A	#N/A	#N/A	#N/A	#N/A	#N/A	1485.29	#N/A	#N/A	#N/A	#N/A	#N/A	#N/A	#N/A	#N/A	#N/A	#N/A	#N/A	#N/A	#N/A	#N/A	#N/A	#N/A	#N/A	#N/A	#N/A	#N/A
FALSE	FALSE	GVIDLIFEK	A0A0J9YUS5;E9PVC5;E9PVC6;E9Q9E1;Q6NZJ6	Eukaryotic translation initiation factor 4 gamma 1	A0A0J9YUS5;E9PVC5;E9PVC6;E9Q9E1;Q6NZJ6	A0A0J9YUS5_MOUSE;E9PVC5_MOUSE;E9PVC6_MOUSE;E9Q9E1_MOUSE;IF4G1_MOUSE	7.62264e-08	#N/A	#N/A	#N/A	#N/A	#N/A	#N/A	#N/A	#N/A	#N/A	#N/A	#N/A	#N/A	#N/A	#N/A	#N/A	#N/A	1168.11	#N/A	#N/A	#N/A	#N/A	#N/A	#N/A	#N/A	#N/A	#N/A	#N/A	#N/A	#N/A	#N/A	#N/A	#N/A	#N/A	#N/A	#N/A	#N/A	#N/A
FALSE	FALSE	DVILDDLSLTGEK	A0A0N4SUN3;A0A0N4SVX9;A0A0N4SWG7;A0A0N4SWH3;E9PXU9;E9QL12;Q9ESD7	Dysferlin	A0A0N4SUN3;A0A0N4SVX9;A0A0N4SWG7;A0A0N4SWH3;E9PXU9;E9QL12;Q9ESD7	A0A0N4SUN3_MOUSE;A0A0N4SVX9_MOUSE;A0A0N4SWG7_MOUSE;A0A0N4SWH3_MOUSE;E9PXU9_MOUSE;E9QL12_MOUSE;DYSF_MOUSE	2.06314e-05	#N/A	3920.57	4699.69	4583.84	5919.09	4753.11	4031.6	2014.76	1419.32	3625.97	3343.33	4913.15	3017.75	4975.68	3958.58	3901.83	#N/A	4374.67	4399.99	#N/A	2969.34	4199.88	3700.85	3449.07	#N/A	#N/A	3982.93	1955.92	2899.85	4028.21	2964.43	2256.69	2634	3470.76	2203.98	2772.37	4235.48
TRUE	FALSE	ISATGGEIEEEPAGVLK	A0A0N4SUN3;A0A0N4SVX9;A0A0N4SWG7;A0A0N4SWH3;E9PXU9;E9QL12;Q9ESD7	Dysferlin	A0A0N4SUN3;A0A0N4SVX9;A0A0N4SWG7;A0A0N4SWH3;E9PXU9;E9QL12;Q9ESD7	A0A0N4SUN3_MOUSE;A0A0N4SVX9_MOUSE;A0A0N4SWG7_MOUSE;A0A0N4SWH3_MOUSE;E9PXU9_MOUSE;E9QL12_MOUSE;DYSF_MOUSE	2.06314e-05	#N/A	5041.1	3418.69	6056.39	5790.18	5514.56	3915.39	1926.11	2359.3	4304.82	#N/A	8588.08	3088.62	6072.2	2820.13	#N/A	#N/A	4747.47	7689.16	#N/A	1643.34	5927.79	8100.1	2201.81	#N/A	2411.67	5034.84	2679.99	4243.1	4772.17	6108.31	2864.32	5827.97	3235.66	2271.6	2750.08	5857.41
FALSE	FALSE	EDLYCPPIVVK	A0A0N4SUN3;A0A0N4SVX9;A0A0N4SWG7;A0A0N4SWH3;E9PXU9;E9QL12;Q9ESD7	Dysferlin	A0A0N4SUN3;A0A0N4SVX9;A0A0N4SWG7;A0A0N4SWH3;E9PXU9;E9QL12;Q9ESD7	A0A0N4SUN3_MOUSE;A0A0N4SVX9_MOUSE;A0A0N4SWG7_MOUSE;A0A0N4SWH3_MOUSE;E9PXU9_MOUSE;E9QL12_MOUSE;DYSF_MOUSE	2.06314e-05	#N/A	7093.27	#N/A	#N/A	6768.77	8083.15	7308.73	3024.34	#N/A	4486.38	#N/A	9911.36	5192.47	5602.78	5145.39	#N/A	#N/A	7139.41	6568.94	#N/A	#N/A	5288.55	7296.23	3975.27	#N/A	2894.14	4781.16	2219.09	4526.95	#N/A	7915	#N/A	#N/A	#N/A	#N/A	#N/A	5271.66
FALSE	FALSE	EFTGFPDPYAELNTGK	A0A0N4SUN3;A0A0N4SVX9;A0A0N4SWG7;A0A0N4SWH3;E9PXU9;E9QL12;Q9ESD7	Dysferlin	A0A0N4SUN3;A0A0N4SVX9;A0A0N4SWG7;A0A0N4SWH3;E9PXU9;E9QL12;Q9ESD7	A0A0N4SUN3_MOUSE;A0A0N4SVX9_MOUSE;A0A0N4SWG7_MOUSE;A0A0N4SWH3_MOUSE;E9PXU9_MOUSE;E9QL12_MOUSE;DYSF_MOUSE	2.06314e-05	#N/A	3062.34	#N/A	1439.42	4193.31	3595.21	#N/A	#N/A	#N/A	4371.42	3421.84	#N/A	2775.89	4057.86	3452.64	#N/A	#N/A	3956.5	3861.87	#N/A	2540.96	5133.05	#N/A	#N/A	#N/A	#N/A	5452.18	#N/A	#N/A	3744.3	3136.83	#N/A	2561.28	2904.62	#N/A	#N/A	3131.79
FALSE	FALSE	TQEETDDPSVIGEFK	A0A0N4SUN3;A0A0N4SVX9;A0A0N4SWG7;A0A0N4SWH3;E9PXU9;E9QL12;Q9ESD7	Dysferlin	A0A0N4SUN3;A0A0N4SVX9;A0A0N4SWG7;A0A0N4SWH3;E9PXU9;E9QL12;Q9ESD7	A0A0N4SUN3_MOUSE;A0A0N4SVX9_MOUSE;A0A0N4SWG7_MOUSE;A0A0N4SWH3_MOUSE;E9PXU9_MOUSE;E9QL12_MOUSE;DYSF_MOUSE	2.06314e-05	#N/A	6537.49	11004.9	12879.2	7122.75	12195.9	8802.07	#N/A	#N/A	5596.02	#N/A	14158.4	#N/A	#N/A	#N/A	#N/A	#N/A	#N/A	7222	#N/A	#N/A	5080.37	#N/A	#N/A	#N/A	#N/A	5266.74	#N/A	#N/A	7082.78	5698.32	#N/A	#N/A	4905.99	#N/A	#N/A	#N/A
FALSE	FALSE	LQTIFLK	A0A0N4SUN3;A0A0N4SVX9;A0A0N4SWG7;A0A0N4SWH3;E9PXU9;E9QL12;Q9ESD7	Dysferlin	A0A0N4SUN3;A0A0N4SVX9;A0A0N4SWG7;A0A0N4SWH3;E9PXU9;E9QL12;Q9ESD7	A0A0N4SUN3_MOUSE;A0A0N4SVX9_MOUSE;A0A0N4SWG7_MOUSE;A0A0N4SWH3_MOUSE;E9PXU9_MOUSE;E9QL12_MOUSE;DYSF_MOUSE	2.06314e-05	#N/A	1456.84	#N/A	#N/A	#N/A	#N/A	#N/A	1079.36	882.283	2178.12	#N/A	#N/A	#N/A	#N/A	1230.88	#N/A	473.083	#N/A	3676.83	#N/A	862.552	2529.64	#N/A	2129.91	#N/A	800.09	1214.71	#N/A	#N/A	#N/A	1231.1	#N/A	#N/A	#N/A	#N/A	#N/A	#N/A
FALSE	FALSE	IGETVIDLENR	A0A0N4SUN3;A0A0N4SVX9;A0A0N4SWG7;A0A0N4SWH3;E9PXU9;E9QL12;Q9ESD7	Dysferlin	A0A0N4SUN3;A0A0N4SVX9;A0A0N4SWG7;A0A0N4SWH3;E9PXU9;E9QL12;Q9ESD7	A0A0N4SUN3_MOUSE;A0A0N4SVX9_MOUSE;A0A0N4SWG7_MOUSE;A0A0N4SWH3_MOUSE;E9PXU9_MOUSE;E9QL12_MOUSE;DYSF_MOUSE	2.06314e-05	#N/A	#N/A	#N/A	#N/A	#N/A	#N/A	5850.78	#N/A	#N/A	5992.72	#N/A	#N/A	6339.01	#N/A	#N/A	#N/A	#N/A	#N/A	8192.45	#N/A	#N/A	8018.43	#N/A	#N/A	#N/A	#N/A	6074.14	#N/A	8062.38	8296.94	7297.5	#N/A	5090.01	#N/A	6603.07	#N/A	#N/A
FALSE	FALSE	TDALLGEFR	A0A0N4SUN3;A0A0N4SVX9;A0A0N4SWG7;A0A0N4SWH3;E9PXU9;E9QL12;Q9ESD7	Dysferlin	A0A0N4SUN3;A0A0N4SVX9;A0A0N4SWG7;A0A0N4SWH3;E9PXU9;E9QL12;Q9ESD7	A0A0N4SUN3_MOUSE;A0A0N4SVX9_MOUSE;A0A0N4SWG7_MOUSE;A0A0N4SWH3_MOUSE;E9PXU9_MOUSE;E9QL12_MOUSE;DYSF_MOUSE	2.06314e-05	#N/A	8207.24	#N/A	7091.89	6891	6821.7	#N/A	#N/A	#N/A	3730.22	#N/A	6785.4	#N/A	#N/A	#N/A	#N/A	#N/A	#N/A	8095.04	#N/A	#N/A	4402.09	#N/A	4394.75	#N/A	#N/A	2200.08	#N/A	#N/A	#N/A	#N/A	#N/A	#N/A	#N/A	#N/A	#N/A	#N/A
FALSE	FALSE	SVSDQDNYIPCTLEPVFGK	A0A0N4SUN3;A0A0N4SVX9;A0A0N4SWG7;A0A0N4SWH3;E9PXU9;E9QL12;Q9ESD7	Dysferlin	A0A0N4SUN3;A0A0N4SVX9;A0A0N4SWG7;A0A0N4SWH3;E9PXU9;E9QL12;Q9ESD7	A0A0N4SUN3_MOUSE;A0A0N4SVX9_MOUSE;A0A0N4SWG7_MOUSE;A0A0N4SWH3_MOUSE;E9PXU9_MOUSE;E9QL12_MOUSE;DYSF_MOUSE	2.06314e-05	#N/A	1679.53	#N/A	#N/A	3232.26	#N/A	#N/A	#N/A	#N/A	2430.91	#N/A	#N/A	#N/A	#N/A	#N/A	#N/A	#N/A	#N/A	1890.41	#N/A	#N/A	2210.77	#N/A	#N/A	#N/A	#N/A	2741.92	#N/A	#N/A	#N/A	2127.24	#N/A	#N/A	#N/A	#N/A	#N/A	#N/A
FALSE	FALSE	ITLYDYDLLSK	A0A0N4SUN3;A0A0N4SVX9;A0A0N4SWG7;A0A0N4SWH3;E9PXU9;E9QL12;Q9ESD7	Dysferlin	A0A0N4SUN3;A0A0N4SVX9;A0A0N4SWG7;A0A0N4SWH3;E9PXU9;E9QL12;Q9ESD7	A0A0N4SUN3_MOUSE;A0A0N4SVX9_MOUSE;A0A0N4SWG7_MOUSE;A0A0N4SWH3_MOUSE;E9PXU9_MOUSE;E9QL12_MOUSE;DYSF_MOUSE	2.06314e-05	#N/A	2121.29	#N/A	#N/A	2196.42	#N/A	#N/A	#N/A	#N/A	6336.55	#N/A	#N/A	#N/A	#N/A	#N/A	#N/A	#N/A	#N/A	954.531	#N/A	#N/A	1641.78	#N/A	#N/A	#N/A	#N/A	1039.73	#N/A	#N/A	#N/A	#N/A	#N/A	#N/A	#N/A	1238.33	#N/A	#N/A
FALSE	FALSE	VPAHEVLFSR	A0A0N4SUN3;A0A0N4SVX9;A0A0N4SWG7;A0A0N4SWH3;E9PXU9;E9QL12;Q9ESD7	Dysferlin	A0A0N4SUN3;A0A0N4SVX9;A0A0N4SWG7;A0A0N4SWH3;E9PXU9;E9QL12;Q9ESD7	A0A0N4SUN3_MOUSE;A0A0N4SVX9_MOUSE;A0A0N4SWG7_MOUSE;A0A0N4SWH3_MOUSE;E9PXU9_MOUSE;E9QL12_MOUSE;DYSF_MOUSE	2.06314e-05	#N/A	3705.11	#N/A	#N/A	5016.15	#N/A	#N/A	#N/A	#N/A	3068.53	#N/A	#N/A	#N/A	4728.35	#N/A	#N/A	#N/A	#N/A	6372.21	#N/A	#N/A	4669.92	#N/A	#N/A	#N/A	#N/A	3682.69	#N/A	#N/A	4865.23	3387.6	#N/A	5415.52	5129.36	#N/A	#N/A	#N/A
FALSE	FALSE	VEDLPADDILR	A0A0N4SUN3;A0A0N4SVX9;A0A0N4SWG7;A0A0N4SWH3;E9PXU9;E9QL12;Q9ESD7	Dysferlin	A0A0N4SUN3;A0A0N4SVX9;A0A0N4SWG7;A0A0N4SWH3;E9PXU9;E9QL12;Q9ESD7	A0A0N4SUN3_MOUSE;A0A0N4SVX9_MOUSE;A0A0N4SWG7_MOUSE;A0A0N4SWH3_MOUSE;E9PXU9_MOUSE;E9QL12_MOUSE;DYSF_MOUSE	2.06314e-05	#N/A	7639.83	#N/A	#N/A	#N/A	#N/A	#N/A	#N/A	#N/A	#N/A	#N/A	#N/A	#N/A	#N/A	#N/A	#N/A	#N/A	#N/A	10291.6	#N/A	#N/A	8420.46	#N/A	#N/A	#N/A	#N/A	#N/A	#N/A	#N/A	#N/A	#N/A	#N/A	#N/A	#N/A	#N/A	#N/A	#N/A
FALSE	FALSE	LAWFPLTR	A0A0N4SUN3;A0A0N4SVX9;A0A0N4SWG7;A0A0N4SWH3;E9PXU9;E9QL12;Q9ESD7	Dysferlin	A0A0N4SUN3;A0A0N4SVX9;A0A0N4SWG7;A0A0N4SWH3;E9PXU9;E9QL12;Q9ESD7	A0A0N4SUN3_MOUSE;A0A0N4SVX9_MOUSE;A0A0N4SWG7_MOUSE;A0A0N4SWH3_MOUSE;E9PXU9_MOUSE;E9QL12_MOUSE;DYSF_MOUSE	2.06314e-05	#N/A	#N/A	#N/A	#N/A	#N/A	#N/A	#N/A	#N/A	#N/A	#N/A	#N/A	#N/A	#N/A	4076.77	#N/A	#N/A	#N/A	#N/A	#N/A	#N/A	#N/A	#N/A	#N/A	#N/A	#N/A	#N/A	6740.1	#N/A	#N/A	#N/A	#N/A	#N/A	#N/A	4049.16	#N/A	#N/A	#N/A
FALSE	FALSE	GSQPAGELLAAFELIQR	A0A0N4SUN3;A0A0N4SVX9;A0A0N4SWG7;A0A0N4SWH3;E9PXU9;E9QL12;Q9ESD7	Dysferlin	A0A0N4SUN3;A0A0N4SVX9;A0A0N4SWG7;A0A0N4SWH3;E9PXU9;E9QL12;Q9ESD7	A0A0N4SUN3_MOUSE;A0A0N4SVX9_MOUSE;A0A0N4SWG7_MOUSE;A0A0N4SWH3_MOUSE;E9PXU9_MOUSE;E9QL12_MOUSE;DYSF_MOUSE	2.06314e-05	#N/A	#N/A	#N/A	#N/A	676.161	#N/A	#N/A	#N/A	#N/A	#N/A	#N/A	#N/A	#N/A	510.796	#N/A	#N/A	#N/A	#N/A	#N/A	#N/A	#N/A	656.929	#N/A	#N/A	#N/A	#N/A	1282.25	#N/A	#N/A	1415.22	516.69	#N/A	#N/A	#N/A	#N/A	#N/A	#N/A
FALSE	FALSE	TAIEILAWGLR	A0A0N4SUN3;A0A0N4SVX9;A0A0N4SWG7;A0A0N4SWH3;E9PXU9;E9QL12;Q9ESD7	Dysferlin	A0A0N4SUN3;A0A0N4SVX9;A0A0N4SWG7;A0A0N4SWH3;E9PXU9;E9QL12;Q9ESD7	A0A0N4SUN3_MOUSE;A0A0N4SVX9_MOUSE;A0A0N4SWG7_MOUSE;A0A0N4SWH3_MOUSE;E9PXU9_MOUSE;E9QL12_MOUSE;DYSF_MOUSE	2.06314e-05	#N/A	#N/A	#N/A	#N/A	555.54	#N/A	#N/A	#N/A	#N/A	#N/A	#N/A	#N/A	#N/A	#N/A	#N/A	#N/A	#N/A	#N/A	#N/A	#N/A	#N/A	#N/A	#N/A	#N/A	#N/A	#N/A	#N/A	#N/A	#N/A	#N/A	#N/A	#N/A	#N/A	#N/A	#N/A	#N/A	#N/A
FALSE	FALSE	FVFPFDYLPAEQVCAVAK	A0A0N4SUN3;A0A0N4SVX9;A0A0N4SWG7;A0A0N4SWH3;E9PXU9;E9QL12;Q9ESD7	Dysferlin	A0A0N4SUN3;A0A0N4SVX9;A0A0N4SWG7;A0A0N4SWH3;E9PXU9;E9QL12;Q9ESD7	A0A0N4SUN3_MOUSE;A0A0N4SVX9_MOUSE;A0A0N4SWG7_MOUSE;A0A0N4SWH3_MOUSE;E9PXU9_MOUSE;E9QL12_MOUSE;DYSF_MOUSE	2.06314e-05	#N/A	#N/A	#N/A	#N/A	#N/A	#N/A	#N/A	#N/A	#N/A	#N/A	#N/A	#N/A	#N/A	1317.7	#N/A	#N/A	#N/A	#N/A	#N/A	#N/A	#N/A	#N/A	#N/A	#N/A	#N/A	#N/A	#N/A	#N/A	#N/A	#N/A	#N/A	#N/A	#N/A	#N/A	#N/A	#N/A	#N/A
FALSE	FALSE	FDQLFDDESDPFEVLK	A0A0N4SV32;Q3UMP4;Q9CY58	Plasminogen activator inhibitor 1 RNA-binding protein	A0A0N4SV32;Q3UMP4;Q9CY58	A0A0N4SV32_MOUSE;Q3UMP4_MOUSE;PAIRB_MOUSE	3.14704e-06	#N/A	1124.01	#N/A	#N/A	#N/A	#N/A	#N/A	3159.78	#N/A	5125.44	#N/A	#N/A	#N/A	#N/A	1960.98	#N/A	6143.89	1776	873.331	#N/A	2948.63	3282.46	#N/A	#N/A	#N/A	919.053	3500.78	#N/A	#N/A	1640.41	3494.78	#N/A	2038.16	#N/A	2370.36	1173.43	1688.06
TRUE	FALSE	EMTLDEWK	A0A0N4SV32;Q3UMP4;Q9CY58	Plasminogen activator inhibitor 1 RNA-binding protein	A0A0N4SV32;Q3UMP4;Q9CY58	A0A0N4SV32_MOUSE;Q3UMP4_MOUSE;PAIRB_MOUSE	3.14704e-06	#N/A	#N/A	#N/A	#N/A	#N/A	#N/A	#N/A	#N/A	#N/A	#N/A	#N/A	#N/A	#N/A	#N/A	#N/A	30213.1	#N/A	#N/A	#N/A	#N/A	#N/A	#N/A	25314.2	#N/A	#N/A	#N/A	#N/A	#N/A	#N/A	#N/A	#N/A	#N/A	#N/A	#N/A	#N/A	#N/A	#N/A
FALSE	FALSE	FLSILCSR	A0A0N4SV57;A0A0N4SW89;P97429	Annexin (Fragment);Annexin (Fragment);Annexin A4	A0A0N4SV57;A0A0N4SW89;P97429	A0A0N4SV57_MOUSE;A0A0N4SW89_MOUSE;ANXA4_MOUSE	1.08904e-07	#N/A	2701.96	#N/A	#N/A	#N/A	#N/A	#N/A	4436.57	#N/A	#N/A	#N/A	#N/A	#N/A	#N/A	#N/A	#N/A	#N/A	#N/A	#N/A	#N/A	#N/A	#N/A	#N/A	#N/A	#N/A	#N/A	#N/A	#N/A	#N/A	#N/A	#N/A	#N/A	#N/A	#N/A	#N/A	#N/A	#N/A
FALSE	FALSE	GAGTDEGCLIEILASR	A0A0N4SV57;A0A0N4SW89;P97429	Annexin (Fragment);Annexin (Fragment);Annexin A4	A0A0N4SV57;A0A0N4SW89;P97429	A0A0N4SV57_MOUSE;A0A0N4SW89_MOUSE;ANXA4_MOUSE	1.08904e-07	#N/A	#N/A	#N/A	#N/A	#N/A	#N/A	#N/A	#N/A	#N/A	#N/A	#N/A	#N/A	#N/A	#N/A	#N/A	#N/A	1234.07	#N/A	0.427407	#N/A	#N/A	#N/A	#N/A	#N/A	#N/A	#N/A	#N/A	#N/A	#N/A	#N/A	#N/A	#N/A	#N/A	#N/A	#N/A	#N/A	#N/A
FALSE	FALSE	AASGFNATEDAQTLR	A0A0N4SV57;A0A0N4SW89;P97429	Annexin (Fragment);Annexin (Fragment);Annexin A4	A0A0N4SV57;A0A0N4SW89;P97429	A0A0N4SV57_MOUSE;A0A0N4SW89_MOUSE;ANXA4_MOUSE	1.08904e-07	#N/A	#N/A	#N/A	#N/A	#N/A	#N/A	#N/A	#N/A	#N/A	#N/A	#N/A	#N/A	#N/A	#N/A	#N/A	#N/A	#N/A	#N/A	1612.96	#N/A	#N/A	#N/A	#N/A	#N/A	#N/A	#N/A	#N/A	#N/A	#N/A	#N/A	#N/A	#N/A	#N/A	#N/A	#N/A	#N/A	#N/A
FALSE	FALSE	SETSGSFEDALLAIVK	A0A0N4SV57;A0A0N4SW89;P97429	Annexin (Fragment);Annexin (Fragment);Annexin A4	A0A0N4SV57;A0A0N4SW89;P97429	A0A0N4SV57_MOUSE;A0A0N4SW89_MOUSE;ANXA4_MOUSE	1.08904e-07	#N/A	#N/A	#N/A	#N/A	#N/A	#N/A	#N/A	#N/A	#N/A	#N/A	#N/A	#N/A	#N/A	#N/A	#N/A	#N/A	2411.31	#N/A	#N/A	#N/A	#N/A	#N/A	#N/A	#N/A	#N/A	#N/A	#N/A	#N/A	#N/A	#N/A	#N/A	#N/A	#N/A	#N/A	#N/A	#N/A	#N/A
FALSE	FALSE	AGLQFPVGR	A0A0N4SV66;C0HKE1;C0HKE2;C0HKE3;C0HKE4;C0HKE5;C0HKE6;C0HKE7;C0HKE8;C0HKE9;Q8BFU2;Q8CGP4;Q8CGP5;Q8CGP6;Q8CGP7;Q8R1M2	Histone H2A;Histone H2A type 1-B;Histone H2A type 1-C;Histone H2A type 1-D;Histone H2A type 1-E;Histone H2A type 1-G;Histone H2A type 1-I;Histone H2A type 1-N;Histone H2A type 1-O;Histone H2A type 1-P;Histone H2A type 3;Histone H2A;Histone H2A type 1-F;Histone H2A type 1-H;Histone H2A type 1-K;Histone H2A.J	A0A0N4SV66;C0HKE1;C0HKE2;C0HKE3;C0HKE4;C0HKE5;C0HKE6;C0HKE7;C0HKE8;C0HKE9;Q8BFU2;Q8CGP4;Q8CGP5;Q8CGP6;Q8CGP7;Q8R1M2	A0A0N4SV66_MOUSE;H2A1B_MOUSE;H2A1C_MOUSE;H2A1D_MOUSE;H2A1E_MOUSE;H2A1G_MOUSE;H2A1I_MOUSE;H2A1N_MOUSE;H2A1O_MOUSE;H2A1P_MOUSE;H2A3_MOUSE;Q8CGP4_MOUSE;H2A1F_MOUSE;H2A1H_MOUSE;H2A1K_MOUSE;H2AJ_MOUSE	1.15122e-13	#N/A	3.6135e+06	449551	464565	649710	430833	594563	1.60236e+06	1.15801e+06	3.01814e+06	799282	362853	1.30971e+06	602900	733856	257697	2.45923e+06	357057	2.86167e+06	500276	1.32862e+06	2.73636e+06	364431	560983	1.03316e+06	1.61544e+06	2.3708e+06	1.4225e+06	777482	725781	2.27296e+06	1.73173e+06	541329	871951	1.35668e+06	1.55518e+06	263919
FALSE	FALSE	VTIAQGGVLPNIQAVLLPK	A0A0N4SV66;C0HKE1;C0HKE2;C0HKE3;C0HKE4;C0HKE5;C0HKE6;C0HKE7;C0HKE8;C0HKE9;Q8BFU2;Q8CGP4;Q8CGP5;Q8CGP6;Q8CGP7;Q8R1M2	Histone H2A;Histone H2A type 1-B;Histone H2A type 1-C;Histone H2A type 1-D;Histone H2A type 1-E;Histone H2A type 1-G;Histone H2A type 1-I;Histone H2A type 1-N;Histone H2A type 1-O;Histone H2A type 1-P;Histone H2A type 3;Histone H2A;Histone H2A type 1-F;Histone H2A type 1-H;Histone H2A type 1-K;Histone H2A.J	A0A0N4SV66;C0HKE1;C0HKE2;C0HKE3;C0HKE4;C0HKE5;C0HKE6;C0HKE7;C0HKE8;C0HKE9;Q8BFU2;Q8CGP4;Q8CGP5;Q8CGP6;Q8CGP7;Q8R1M2	A0A0N4SV66_MOUSE;H2A1B_MOUSE;H2A1C_MOUSE;H2A1D_MOUSE;H2A1E_MOUSE;H2A1G_MOUSE;H2A1I_MOUSE;H2A1N_MOUSE;H2A1O_MOUSE;H2A1P_MOUSE;H2A3_MOUSE;Q8CGP4_MOUSE;H2A1F_MOUSE;H2A1H_MOUSE;H2A1K_MOUSE;H2AJ_MOUSE	1.15122e-13	#N/A	71077.3	19568.6	4740.94	52921.2	6630.98	38594.4	131016	41783.8	423474	22150.7	16684.1	20464.2	65500.6	53375.3	11348.5	303766	62114.2	101650	15312.7	192059	258485	23806.9	31317.6	32353.5	146470	419539	85904.3	58349.8	117237	331468	64609.9	65153.9	135924	114454	145959	39194.2
FALSE	FALSE	HLQLAIR	A0A0N4SV66;C0HKE1;C0HKE2;C0HKE3;C0HKE4;C0HKE5;C0HKE6;C0HKE7;C0HKE8;C0HKE9;Q8BFU2;Q8CGP4;Q8CGP5;Q8CGP6;Q8CGP7;Q8R1M2	Histone H2A;Histone H2A type 1-B;Histone H2A type 1-C;Histone H2A type 1-D;Histone H2A type 1-E;Histone H2A type 1-G;Histone H2A type 1-I;Histone H2A type 1-N;Histone H2A type 1-O;Histone H2A type 1-P;Histone H2A type 3;Histone H2A;Histone H2A type 1-F;Histone H2A type 1-H;Histone H2A type 1-K;Histone H2A.J	A0A0N4SV66;C0HKE1;C0HKE2;C0HKE3;C0HKE4;C0HKE5;C0HKE6;C0HKE7;C0HKE8;C0HKE9;Q8BFU2;Q8CGP4;Q8CGP5;Q8CGP6;Q8CGP7;Q8R1M2	A0A0N4SV66_MOUSE;H2A1B_MOUSE;H2A1C_MOUSE;H2A1D_MOUSE;H2A1E_MOUSE;H2A1G_MOUSE;H2A1I_MOUSE;H2A1N_MOUSE;H2A1O_MOUSE;H2A1P_MOUSE;H2A3_MOUSE;Q8CGP4_MOUSE;H2A1F_MOUSE;H2A1H_MOUSE;H2A1K_MOUSE;H2AJ_MOUSE	1.15122e-13	#N/A	341893	115954	142778	128010	127588	164394	162958	153449	342588	94057.4	105236	253828	102615	216923	103330	221664	127370	453880	110047	160651	361059	95413.7	110096	163814	200693	350845	167217	143551	195482	301723	229111	134099	262272	183464	127992	63140.6
TRUE	FALSE	NDEELNKLLGR	A0A0N4SV66;C0HKE1;C0HKE2;C0HKE3;C0HKE4;C0HKE5;C0HKE6;C0HKE7;C0HKE8;C0HKE9;Q8BFU2;Q8CGP4;Q8CGP5;Q8CGP6;Q8CGP7;Q8R1M2	Histone H2A;Histone H2A type 1-B;Histone H2A type 1-C;Histone H2A type 1-D;Histone H2A type 1-E;Histone H2A type 1-G;Histone H2A type 1-I;Histone H2A type 1-N;Histone H2A type 1-O;Histone H2A type 1-P;Histone H2A type 3;Histone H2A;Histone H2A type 1-F;Histone H2A type 1-H;Histone H2A type 1-K;Histone H2A.J	A0A0N4SV66;C0HKE1;C0HKE2;C0HKE3;C0HKE4;C0HKE5;C0HKE6;C0HKE7;C0HKE8;C0HKE9;Q8BFU2;Q8CGP4;Q8CGP5;Q8CGP6;Q8CGP7;Q8R1M2	A0A0N4SV66_MOUSE;H2A1B_MOUSE;H2A1C_MOUSE;H2A1D_MOUSE;H2A1E_MOUSE;H2A1G_MOUSE;H2A1I_MOUSE;H2A1N_MOUSE;H2A1O_MOUSE;H2A1P_MOUSE;H2A3_MOUSE;Q8CGP4_MOUSE;H2A1F_MOUSE;H2A1H_MOUSE;H2A1K_MOUSE;H2AJ_MOUSE	1.15122e-13	#N/A	3870.71	#N/A	#N/A	#N/A	#N/A	#N/A	#N/A	#N/A	#N/A	#N/A	#N/A	#N/A	#N/A	#N/A	#N/A	#N/A	#N/A	#N/A	#N/A	#N/A	4174.47	#N/A	#N/A	#N/A	875.764	3618.1	#N/A	6228.55	#N/A	5572.19	#N/A	#N/A	#N/A	#N/A	#N/A	#N/A
TRUE	FALSE	EIIAVSCGPSQCQETIR	A0A0N4SVE0;A0A0N4SWE9;A0A0U1RNP5;A0A0U1RNR3;Q9DCW4	Uncharacterized protein;Uncharacterized protein;Electron transfer flavoprotein subunit beta (Fragment);Electron transfer flavoprotein subunit beta (Fragment);Electron transfer flavoprotein subunit beta	A0A0N4SVE0;A0A0N4SWE9;A0A0U1RNP5;A0A0U1RNR3;Q9DCW4	A0A0N4SVE0_MOUSE;A0A0N4SWE9_MOUSE;A0A0U1RNP5_MOUSE;A0A0U1RNR3_MOUSE;ETFB_MOUSE	0.0002231	#N/A	#N/A	#N/A	#N/A	#N/A	#N/A	1292.81	2505.15	4215.87	#N/A	#N/A	#N/A	2255.25	#N/A	1440.87	#N/A	#N/A	#N/A	#N/A	#N/A	1974.64	#N/A	#N/A	#N/A	#N/A	#N/A	#N/A	#N/A	#N/A	#N/A	#N/A	#N/A	#N/A	#N/A	1200.45	2097.34	#N/A
FALSE	FALSE	VDLLFLGK	A0A0N4SVE0;A0A0N4SWE9;A0A0U1RNP5;A0A0U1RNR3;Q9DCW4	Uncharacterized protein;Uncharacterized protein;Electron transfer flavoprotein subunit beta (Fragment);Electron transfer flavoprotein subunit beta (Fragment);Electron transfer flavoprotein subunit beta	A0A0N4SVE0;A0A0N4SWE9;A0A0U1RNP5;A0A0U1RNR3;Q9DCW4	A0A0N4SVE0_MOUSE;A0A0N4SWE9_MOUSE;A0A0U1RNP5_MOUSE;A0A0U1RNR3_MOUSE;ETFB_MOUSE	0.0002231	#N/A	#N/A	#N/A	#N/A	#N/A	#N/A	#N/A	#N/A	1755.18	#N/A	#N/A	#N/A	834.3	#N/A	#N/A	#N/A	#N/A	#N/A	#N/A	#N/A	1538.42	#N/A	#N/A	#N/A	#N/A	#N/A	#N/A	#N/A	235.379	#N/A	648.893	#N/A	#N/A	351.1	380.056	1439.19	#N/A
TRUE	FALSE	GIHVEIPGAQAESLGPLQVAR	A0A0N4SVE0;A0A0N4SWE9;A0A0U1RNP5;A0A0U1RNR3;Q9DCW4	Uncharacterized protein;Uncharacterized protein;Electron transfer flavoprotein subunit beta (Fragment);Electron transfer flavoprotein subunit beta (Fragment);Electron transfer flavoprotein subunit beta	A0A0N4SVE0;A0A0N4SWE9;A0A0U1RNP5;A0A0U1RNR3;Q9DCW4	A0A0N4SVE0_MOUSE;A0A0N4SWE9_MOUSE;A0A0U1RNP5_MOUSE;A0A0U1RNR3_MOUSE;ETFB_MOUSE	0.0002231	#N/A	#N/A	#N/A	#N/A	#N/A	#N/A	#N/A	2721.18	#N/A	#N/A	#N/A	#N/A	#N/A	#N/A	#N/A	#N/A	#N/A	#N/A	#N/A	#N/A	3618.35	#N/A	#N/A	#N/A	#N/A	#N/A	#N/A	#N/A	#N/A	#N/A	2175.51	#N/A	#N/A	3244.91	1076.62	#N/A	#N/A
FALSE	FALSE	EKVDLLFLGK	A0A0N4SVE0;A0A0N4SWE9;A0A0U1RNP5;A0A0U1RNR3;Q9DCW4	Uncharacterized protein;Uncharacterized protein;Electron transfer flavoprotein subunit beta (Fragment);Electron transfer flavoprotein subunit beta (Fragment);Electron transfer flavoprotein subunit beta	A0A0N4SVE0;A0A0N4SWE9;A0A0U1RNP5;A0A0U1RNR3;Q9DCW4	A0A0N4SVE0_MOUSE;A0A0N4SWE9_MOUSE;A0A0U1RNP5_MOUSE;A0A0U1RNR3_MOUSE;ETFB_MOUSE	0.0002231	#N/A	#N/A	#N/A	#N/A	#N/A	#N/A	#N/A	#N/A	#N/A	#N/A	#N/A	#N/A	#N/A	#N/A	#N/A	#N/A	#N/A	#N/A	#N/A	#N/A	170.563	#N/A	#N/A	#N/A	#N/A	#N/A	#N/A	#N/A	#N/A	#N/A	#N/A	#N/A	#N/A	#N/A	#N/A	#N/A	#N/A
FALSE	FALSE	HSMNPFCEIAVEEAVR	A0A0N4SVE0;A0A0N4SWE9;A0A0U1RNP5;A0A0U1RNR3;Q9DCW4	Uncharacterized protein;Uncharacterized protein;Electron transfer flavoprotein subunit beta (Fragment);Electron transfer flavoprotein subunit beta (Fragment);Electron transfer flavoprotein subunit beta	A0A0N4SVE0;A0A0N4SWE9;A0A0U1RNP5;A0A0U1RNR3;Q9DCW4	A0A0N4SVE0_MOUSE;A0A0N4SWE9_MOUSE;A0A0U1RNP5_MOUSE;A0A0U1RNR3_MOUSE;ETFB_MOUSE	0.0002231	#N/A	#N/A	#N/A	#N/A	#N/A	#N/A	#N/A	#N/A	#N/A	#N/A	#N/A	#N/A	#N/A	#N/A	#N/A	#N/A	#N/A	#N/A	#N/A	#N/A	#N/A	#N/A	#N/A	#N/A	#N/A	#N/A	#N/A	#N/A	#N/A	#N/A	#N/A	0.331153	#N/A	#N/A	#N/A	#N/A	#N/A
TRUE	FALSE	LALFNPDVSWDR	A0A0N4SVQ1;Q62425	Cytochrome c oxidase subunit NDUFA4	A0A0N4SVQ1;Q62425	A0A0N4SVQ1_MOUSE;NDUA4_MOUSE	8.89413e-11	#N/A	66935.6	24376.4	23974.3	28872.7	22472.6	5749.82	20636.8	21085.6	29106.8	28857.1	13070.8	32762.9	47913.7	75828.7	55531.7	69893	82217.4	71603.4	#N/A	147330	80885	26111.5	53255	9135.27	57380	164619	19438.5	32159.9	120901	49570.5	20319.9	39874.4	135682	121105	104936	52379.3
TRUE	FALSE	FYSVNVDYSK	A0A0N4SVQ1;Q62425	Cytochrome c oxidase subunit NDUFA4	A0A0N4SVQ1;Q62425	A0A0N4SVQ1_MOUSE;NDUA4_MOUSE	8.89413e-11	#N/A	134748	205270	176145	45640.2	147293	181264	277138	180324	130111	196424	152522	217803	62204.9	117986	213766	192531	172411	156608	79811.9	304106	195845	134375	182400	367894	167026	201698	185536	377522	208737	167641	264567	54439.2	144695	341449	198472	90911.2
TRUE	FALSE	LALFNPDVSWDRK	A0A0N4SVQ1;Q62425	Cytochrome c oxidase subunit NDUFA4	A0A0N4SVQ1;Q62425	A0A0N4SVQ1_MOUSE;NDUA4_MOUSE	8.89413e-11	#N/A	#N/A	#N/A	#N/A	#N/A	#N/A	#N/A	#N/A	#N/A	#N/A	#N/A	#N/A	#N/A	#N/A	#N/A	#N/A	#N/A	5433.22	#N/A	#N/A	3870.69	2850.63	#N/A	2776.68	#N/A	#N/A	4952.32	#N/A	#N/A	7354.34	#N/A	#N/A	#N/A	6515.5	3072.89	#N/A	#N/A
TRUE	FALSE	WGWNFRCKPPVGLNPR	A0A0N4SWG2;Q3U133	Zinc finger protein 746	A0A0N4SWG2;Q3U133	A0A0N4SWG2_MOUSE;ZN746_MOUSE	1.55068e-05	#N/A	78786.6	2613.53	22157.2	15055.8	24881.7	12146.3	11053	15682.2	23662	#N/A	17375.1	2754.8	16684	26835.2	#N/A	9629.35	12927.7	56882.1	#N/A	14625.9	42489.5	#N/A	6175.74	#N/A	#N/A	84324.5	#N/A	10518.9	10795	30125.5	#N/A	#N/A	#N/A	12399.8	3969.58	#N/A
TRUE	FALSE	TFAFTGPNR	A0A0R3P9C8;Q9DC69	NADH dehydrogenase [ubiquinone] 1 alpha subcomplex subunit 9, mitochondrial;NADH dehydrogenase [ubiquinone] 1 alpha subcomplex subunit 9, mitochondrial	A0A0R3P9C8;Q9DC69	A0A0R3P9C8_MOUSE;NDUA9_MOUSE	7.65963e-09	#N/A	#N/A	35251.1	21152.5	#N/A	26666.4	48195.7	19226.2	#N/A	#N/A	43208.6	15729.9	45546.3	#N/A	47385.2	48876.3	20713	21144.8	#N/A	#N/A	32273.1	#N/A	41476.9	61850.1	56467.4	33927.1	#N/A	22405.2	13611.5	13317.1	3424.83	18261.5	#N/A	17582.9	49847.4	15824.3	13679.6
TRUE	FALSE	SSVSGVVATVFGATGFLGR	A0A0R3P9C8;Q9DC69	NADH dehydrogenase [ubiquinone] 1 alpha subcomplex subunit 9, mitochondrial;NADH dehydrogenase [ubiquinone] 1 alpha subcomplex subunit 9, mitochondrial	A0A0R3P9C8;Q9DC69	A0A0R3P9C8_MOUSE;NDUA9_MOUSE	7.65963e-09	#N/A	#N/A	2866.3	#N/A	2402.17	#N/A	967.408	#N/A	1801.88	1398.03	4170.42	#N/A	294.198	2616.27	4398.53	#N/A	4434.08	2851.81	971.748	#N/A	8332.05	5363.8	920.635	3008.31	952.751	7992.42	5310.14	3160.85	4529.46	10723.4	2394.42	#N/A	5305.83	6198.8	4799.88	2619.6	4315.65
TRUE	FALSE	NFDFEDVFVNIPR	A0A0R3P9C8;Q9DC69	NADH dehydrogenase [ubiquinone] 1 alpha subcomplex subunit 9, mitochondrial;NADH dehydrogenase [ubiquinone] 1 alpha subcomplex subunit 9, mitochondrial	A0A0R3P9C8;Q9DC69	A0A0R3P9C8_MOUSE;NDUA9_MOUSE	7.65963e-09	#N/A	3196.35	3939.72	#N/A	5956.18	5114.66	10731.6	5805.33	6118.84	5761.94	6855.08	4369.49	5466.93	5497.8	16844.9	4977.92	12475.9	6905.19	2463.1	#N/A	22777.2	7543.08	#N/A	5340.48	#N/A	9359.3	12980.7	2256.49	6738.68	14755.1	5576.89	1585.98	11254.6	10493.2	11002.7	8019.99	8030.83
TRUE	FALSE	GIVNATKDPDAVGK	A0A0R3P9C8;Q9DC69	NADH dehydrogenase [ubiquinone] 1 alpha subcomplex subunit 9, mitochondrial;NADH dehydrogenase [ubiquinone] 1 alpha subcomplex subunit 9, mitochondrial	A0A0R3P9C8;Q9DC69	A0A0R3P9C8_MOUSE;NDUA9_MOUSE	7.65963e-09	#N/A	3264.65	5095.32	6040.25	1320.33	4143.92	9946.84	3903.91	9067.58	2666.22	#N/A	4992.06	6034.76	2044.7	3451.03	4034.17	1627.56	3783.92	5085.79	#N/A	3402.58	3394.67	4471.79	8618.38	5995.82	4980.21	2644.46	3959.42	12472.1	4571.77	4838.63	8488.5	3033.19	6259.48	5534.89	6643.68	#N/A
TRUE	FALSE	AVQHSNVVINLIGR	A0A0R3P9C8;Q9DC69	NADH dehydrogenase [ubiquinone] 1 alpha subcomplex subunit 9, mitochondrial;NADH dehydrogenase [ubiquinone] 1 alpha subcomplex subunit 9, mitochondrial	A0A0R3P9C8;Q9DC69	A0A0R3P9C8_MOUSE;NDUA9_MOUSE	7.65963e-09	#N/A	23546.4	38375.8	#N/A	13148.4	#N/A	32603.5	14331.4	15599.5	15420.5	#N/A	#N/A	17265.5	#N/A	22343.2	#N/A	14443.6	29287.6	11013.8	#N/A	20368.2	16884.6	#N/A	#N/A	#N/A	9056.17	11831	10316.8	#N/A	20353	9078.06	8206.37	8172.58	11201.3	18883.3	17399.6	#N/A
TRUE	FALSE	MGSQVIIPYR	A0A0R3P9C8;Q9DC69	NADH dehydrogenase [ubiquinone] 1 alpha subcomplex subunit 9, mitochondrial;NADH dehydrogenase [ubiquinone] 1 alpha subcomplex subunit 9, mitochondrial	A0A0R3P9C8;Q9DC69	A0A0R3P9C8_MOUSE;NDUA9_MOUSE	7.65963e-09	#N/A	7782.08	92302.1	#N/A	#N/A	#N/A	45061.6	23421.6	29628	12805.7	119256	#N/A	30173.1	#N/A	33183.3	123308	20422.7	#N/A	13926.8	#N/A	21053	9961.16	#N/A	141840	138492	103755	6346.54	28922.2	36879.5	#N/A	36408.8	90211.4	#N/A	20240.9	18790.2	18726.3	#N/A
TRUE	FALSE	QPVYVADVSK	A0A0R3P9C8;Q9DC69	NADH dehydrogenase [ubiquinone] 1 alpha subcomplex subunit 9, mitochondrial;NADH dehydrogenase [ubiquinone] 1 alpha subcomplex subunit 9, mitochondrial	A0A0R3P9C8;Q9DC69	A0A0R3P9C8_MOUSE;NDUA9_MOUSE	7.65963e-09	#N/A	18790.5	34469.2	#N/A	#N/A	#N/A	35953.8	25229.1	39647.7	#N/A	37344.1	#N/A	56332.9	#N/A	23405.6	41077.7	15414.7	#N/A	14680.3	#N/A	21536.8	24011.1	#N/A	63876.3	84845.5	34035	26408.4	59276.4	67893.7	23458.7	27065.9	88876.5	#N/A	33816.5	67501.2	50305.5	#N/A
TRUE	FALSE	SVFPEAIIIRPSDIFGR	A0A0R3P9C8;Q9DC69	NADH dehydrogenase [ubiquinone] 1 alpha subcomplex subunit 9, mitochondrial;NADH dehydrogenase [ubiquinone] 1 alpha subcomplex subunit 9, mitochondrial	A0A0R3P9C8;Q9DC69	A0A0R3P9C8_MOUSE;NDUA9_MOUSE	7.65963e-09	#N/A	2278.2	2108.51	#N/A	18959.3	#N/A	#N/A	730.827	2102.38	4950.48	5775.13	#N/A	#N/A	15435.1	9449.3	#N/A	19449.8	10050.5	1639.65	#N/A	26302.5	11044	#N/A	#N/A	#N/A	3883.58	25429.6	#N/A	#N/A	42726.1	7628.65	#N/A	9878.83	23254.1	6506.87	#N/A	3318.68
TRUE	FALSE	LFGLSPFEPWTTK	A0A0R3P9C8;Q9DC69	NADH dehydrogenase [ubiquinone] 1 alpha subcomplex subunit 9, mitochondrial;NADH dehydrogenase [ubiquinone] 1 alpha subcomplex subunit 9, mitochondrial	A0A0R3P9C8;Q9DC69	A0A0R3P9C8_MOUSE;NDUA9_MOUSE	7.65963e-09	#N/A	#N/A	#N/A	#N/A	#N/A	#N/A	#N/A	#N/A	#N/A	#N/A	#N/A	#N/A	#N/A	#N/A	2120.64	#N/A	1129.97	881.604	#N/A	#N/A	4581.28	1508.9	#N/A	#N/A	#N/A	#N/A	2441.84	#N/A	#N/A	2471.94	#N/A	#N/A	#N/A	3248.61	#N/A	#N/A	1071.83
TRUE	FALSE	IHISDVMPTDLPGLEDLGVQPTPLELK	A0A0R3P9C8;Q9DC69	NADH dehydrogenase [ubiquinone] 1 alpha subcomplex subunit 9, mitochondrial;NADH dehydrogenase [ubiquinone] 1 alpha subcomplex subunit 9, mitochondrial	A0A0R3P9C8;Q9DC69	A0A0R3P9C8_MOUSE;NDUA9_MOUSE	7.65963e-09	#N/A	#N/A	8807.57	#N/A	1494.67	#N/A	867.418	3521.18	#N/A	2248.63	1768.36	#N/A	#N/A	3549.24	5282.96	4048.84	6600.17	775.928	#N/A	#N/A	17860.4	7754.46	#N/A	6578.72	1578.87	32513.8	11067.7	2089.59	2306.66	4210.33	7222.85	#N/A	7684.43	9006.07	8419.22	#N/A	975.954
TRUE	FALSE	YVVNHLGR	A0A0R3P9C8;Q9DC69	NADH dehydrogenase [ubiquinone] 1 alpha subcomplex subunit 9, mitochondrial;NADH dehydrogenase [ubiquinone] 1 alpha subcomplex subunit 9, mitochondrial	A0A0R3P9C8;Q9DC69	A0A0R3P9C8_MOUSE;NDUA9_MOUSE	7.65963e-09	#N/A	#N/A	#N/A	#N/A	#N/A	#N/A	#N/A	#N/A	#N/A	#N/A	#N/A	#N/A	#N/A	#N/A	#N/A	#N/A	#N/A	#N/A	#N/A	#N/A	#N/A	#N/A	#N/A	#N/A	#N/A	#N/A	#N/A	13577.3	42960.7	23475.4	12859	30309.1	11278.4	33654.5	18752.5	16922.1	6302.97
TRUE	FALSE	WLSSEIEETKPAK	A0A0R3P9C8;Q9DC69	NADH dehydrogenase [ubiquinone] 1 alpha subcomplex subunit 9, mitochondrial;NADH dehydrogenase [ubiquinone] 1 alpha subcomplex subunit 9, mitochondrial	A0A0R3P9C8;Q9DC69	A0A0R3P9C8_MOUSE;NDUA9_MOUSE	7.65963e-09	#N/A	#N/A	#N/A	#N/A	#N/A	#N/A	#N/A	#N/A	2857.56	#N/A	#N/A	#N/A	5053.77	#N/A	#N/A	3008.55	#N/A	6979.94	#N/A	#N/A	#N/A	#N/A	#N/A	#N/A	#N/A	#N/A	11514.7	#N/A	#N/A	12352.3	#N/A	#N/A	6897.72	11903.4	9462.66	9094.09	#N/A
TRUE	FALSE	FLNHFANYR	A0A0R3P9C8;Q9DC69	NADH dehydrogenase [ubiquinone] 1 alpha subcomplex subunit 9, mitochondrial;NADH dehydrogenase [ubiquinone] 1 alpha subcomplex subunit 9, mitochondrial	A0A0R3P9C8;Q9DC69	A0A0R3P9C8_MOUSE;NDUA9_MOUSE	7.65963e-09	#N/A	#N/A	#N/A	#N/A	#N/A	#N/A	#N/A	1429.12	1836.04	#N/A	#N/A	#N/A	4595.95	#N/A	6752.58	#N/A	2249.03	#N/A	1520	#N/A	4334.01	2751.26	#N/A	#N/A	#N/A	#N/A	#N/A	#N/A	#N/A	#N/A	#N/A	#N/A	#N/A	#N/A	4528.06	#N/A	#N/A
TRUE	FALSE	LMGDLGQLTFLEWDAR	A0A0R3P9C8;Q9DC69	NADH dehydrogenase [ubiquinone] 1 alpha subcomplex subunit 9, mitochondrial;NADH dehydrogenase [ubiquinone] 1 alpha subcomplex subunit 9, mitochondrial	A0A0R3P9C8;Q9DC69	A0A0R3P9C8_MOUSE;NDUA9_MOUSE	7.65963e-09	#N/A	#N/A	#N/A	#N/A	#N/A	#N/A	#N/A	#N/A	#N/A	#N/A	#N/A	#N/A	#N/A	#N/A	#N/A	#N/A	#N/A	#N/A	#N/A	#N/A	#N/A	#N/A	#N/A	#N/A	#N/A	2159.86	#N/A	#N/A	#N/A	#N/A	#N/A	#N/A	#N/A	1660.94	#N/A	#N/A	#N/A
TRUE	FALSE	FIHVSHLNASMK	A0A0R3P9C8;Q9DC69	NADH dehydrogenase [ubiquinone] 1 alpha subcomplex subunit 9, mitochondrial;NADH dehydrogenase [ubiquinone] 1 alpha subcomplex subunit 9, mitochondrial	A0A0R3P9C8;Q9DC69	A0A0R3P9C8_MOUSE;NDUA9_MOUSE	7.65963e-09	#N/A	#N/A	#N/A	#N/A	#N/A	#N/A	#N/A	#N/A	#N/A	#N/A	#N/A	#N/A	#N/A	#N/A	#N/A	#N/A	#N/A	#N/A	#N/A	#N/A	#N/A	#N/A	#N/A	#N/A	#N/A	1869.15	#N/A	#N/A	#N/A	#N/A	2211.43	#N/A	#N/A	2501.66	1839.95	#N/A	#N/A
TRUE	FALSE	CDVYDIMHLR	A0A0R3P9C8;Q9DC69	NADH dehydrogenase [ubiquinone] 1 alpha subcomplex subunit 9, mitochondrial;NADH dehydrogenase [ubiquinone] 1 alpha subcomplex subunit 9, mitochondrial	A0A0R3P9C8;Q9DC69	A0A0R3P9C8_MOUSE;NDUA9_MOUSE	7.65963e-09	#N/A	#N/A	#N/A	#N/A	#N/A	#N/A	#N/A	#N/A	#N/A	#N/A	#N/A	#N/A	#N/A	#N/A	1930.75	#N/A	#N/A	#N/A	#N/A	#N/A	#N/A	#N/A	#N/A	#N/A	#N/A	#N/A	#N/A	#N/A	#N/A	#N/A	#N/A	#N/A	#N/A	#N/A	1580.42	#N/A	#N/A
TRUE	FALSE	IHDDLAR	A0A0R4J016;Q32M08	tRNA-dihydrouridine synthase;tRNA-dihydrouridine(20a/20b) synthase [NAD(P)+]-like	A0A0R4J016;Q32M08	A0A0R4J016_MOUSE;DUS4L_MOUSE	0.00311291	#N/A	#N/A	2.60347e+06	2.0003e+06	3.3758e+06	2.79371e+06	1.80064e+06	844229	538347	344365	1.57959e+06	1.98309e+06	2.56437e+06	2.46081e+06	1.24552e+06	#N/A	926263	2.08589e+06	473587	2.301e+06	2.59248e+06	1.06541e+06	2.21225e+06	1.6085e+06	1.92683e+06	584397	1.21824e+06	751249	963238	2.18284e+06	1.90421e+06	2.08519e+06	2.17507e+06	1.75507e+06	2.17132e+06	2.01072e+06	2.31825e+06
TRUE	FALSE	AQDTAELFFEDVR	A0A0R4J083;P51174	Long-chain-specific acyl-CoA dehydrogenase, mitochondrial;Long-chain specific acyl-CoA dehydrogenase, mitochondrial	A0A0R4J083;P51174	A0A0R4J083_MOUSE;ACADL_MOUSE	3.79721e-08	#N/A	1657.7	2963.75	1241.09	1195.15	4258.29	9197.01	11969.9	9134.68	2783.47	3523.47	3589.33	12578.4	3752.66	12708	3718.3	6741.7	3319.73	3393.81	#N/A	16162.5	2417.22	#N/A	8242.58	2291.36	3746.95	2438.51	3867.38	7981.45	2594.09	2544.33	5032.16	#N/A	9477.08	7444.7	13096.5	1208.73
TRUE	FALSE	QGLLGINIAEK	A0A0R4J083;P51174	Long-chain-specific acyl-CoA dehydrogenase, mitochondrial;Long-chain specific acyl-CoA dehydrogenase, mitochondrial	A0A0R4J083;P51174	A0A0R4J083_MOUSE;ACADL_MOUSE	3.79721e-08	#N/A	#N/A	#N/A	#N/A	#N/A	#N/A	4486.97	5996.02	5315.55	1657.93	#N/A	#N/A	6390.81	1680.68	4867.33	2158.03	#N/A	#N/A	2135.43	#N/A	5564.15	1675.88	#N/A	4552.04	5882.8	2295.79	#N/A	2689.3	7198.72	#N/A	2944.73	4814.69	#N/A	5922.84	3563.92	7412.31	#N/A
TRUE	FALSE	LPANALLGEENK	A0A0R4J083;P51174	Long-chain-specific acyl-CoA dehydrogenase, mitochondrial;Long-chain specific acyl-CoA dehydrogenase, mitochondrial	A0A0R4J083;P51174	A0A0R4J083_MOUSE;ACADL_MOUSE	3.79721e-08	#N/A	#N/A	#N/A	#N/A	#N/A	#N/A	#N/A	10858.2	#N/A	#N/A	#N/A	#N/A	14335.7	#N/A	12140.1	#N/A	5516.27	#N/A	#N/A	#N/A	#N/A	#N/A	#N/A	6792.24	#N/A	#N/A	#N/A	7842.3	#N/A	#N/A	#N/A	6466	#N/A	#N/A	#N/A	8830.76	#N/A
TRUE	FALSE	VQPIYGGTNEIMK	A0A0R4J083;P51174	Long-chain-specific acyl-CoA dehydrogenase, mitochondrial;Long-chain specific acyl-CoA dehydrogenase, mitochondrial	A0A0R4J083;P51174	A0A0R4J083_MOUSE;ACADL_MOUSE	3.79721e-08	#N/A	#N/A	#N/A	#N/A	#N/A	#N/A	1123.08	#N/A	#N/A	#N/A	#N/A	#N/A	#N/A	#N/A	#N/A	#N/A	#N/A	#N/A	#N/A	#N/A	#N/A	#N/A	#N/A	4615.88	11679.9	2622.77	#N/A	#N/A	#N/A	#N/A	#N/A	#N/A	#N/A	#N/A	#N/A	#N/A	#N/A
TRUE	FALSE	CIGAIAMTEPGAGSDLQGVR	A0A0R4J083;P51174	Long-chain-specific acyl-CoA dehydrogenase, mitochondrial;Long-chain specific acyl-CoA dehydrogenase, mitochondrial	A0A0R4J083;P51174	A0A0R4J083_MOUSE;ACADL_MOUSE	3.79721e-08	#N/A	#N/A	#N/A	#N/A	#N/A	#N/A	#N/A	#N/A	#N/A	#N/A	#N/A	#N/A	#N/A	#N/A	#N/A	#N/A	#N/A	#N/A	#N/A	#N/A	#N/A	#N/A	#N/A	#N/A	#N/A	1204.58	#N/A	#N/A	#N/A	#N/A	#N/A	#N/A	#N/A	#N/A	#N/A	#N/A	#N/A
TRUE	FALSE	FLIDGFPR	A0A0R4J093;Q9DBP5	UMP-CMP kinase	A0A0R4J093;Q9DBP5	A0A0R4J093_MOUSE;KCY_MOUSE	4.17006e-06	#N/A	#N/A	#N/A	#N/A	#N/A	#N/A	#N/A	#N/A	#N/A	#N/A	#N/A	#N/A	#N/A	#N/A	#N/A	#N/A	11457.5	#N/A	#N/A	#N/A	#N/A	#N/A	#N/A	#N/A	#N/A	#N/A	#N/A	#N/A	#N/A	#N/A	#N/A	#N/A	#N/A	#N/A	#N/A	#N/A	#N/A
TRUE	FALSE	DIVQFVPFR	A0A0R4J0J1;A0A0R4J1D0;P59108;Q0VE82;Q1RLL3;Q3UYN2;Q8BLR2;Q8BT60;Q8JZW4;Q9D6C8;Q9DC53;Q9Z140	Copine-9;Copine-2;Copine-2;Copine-7;Copine-9;Copine-6;Copine-4;Copine-3;Copine-5;Copine-4;Copine-8;Copine-6	A0A0R4J0J1;A0A0R4J1D0;P59108;Q0VE82;Q1RLL3;Q3UYN2;Q8BLR2;Q8BT60;Q8JZW4;Q9D6C8;Q9DC53;Q9Z140	A0A0R4J0J1_MOUSE;A0A0R4J1D0_MOUSE;CPNE2_MOUSE;CPNE7_MOUSE;CPNE9_MOUSE;Q3UYN2_MOUSE;CPNE4_MOUSE;CPNE3_MOUSE;CPNE5_MOUSE;Q9D6C8_MOUSE;CPNE8_MOUSE;CPNE6_MOUSE	2.60078e-08	#N/A	1325.76	1192.19	#N/A	3559.46	#N/A	#N/A	2365.04	#N/A	2728.11	#N/A	#N/A	#N/A	#N/A	873.916	#N/A	8192.12	#N/A	#N/A	#N/A	1459.16	624.579	#N/A	#N/A	#N/A	#N/A	#N/A	#N/A	2431.4	#N/A	1236.35	#N/A	#N/A	#N/A	#N/A	2251.6	#N/A
TRUE	FALSE	LDDIFEPVLIPEPK	A0A0R4J0K2;A2AGT5;K3W4R5;Z4YL78	Cytoskeleton-associated protein 5	A0A0R4J0K2;A2AGT5;K3W4R5;Z4YL78	A0A0R4J0K2_MOUSE;CKAP5_MOUSE;K3W4R5_MOUSE;Z4YL78_MOUSE	0.000359659	#N/A	#N/A	#N/A	#N/A	#N/A	#N/A	#N/A	#N/A	#N/A	#N/A	#N/A	#N/A	#N/A	#N/A	#N/A	#N/A	4016.38	#N/A	#N/A	#N/A	#N/A	#N/A	#N/A	#N/A	#N/A	#N/A	#N/A	#N/A	#N/A	#N/A	#N/A	#N/A	#N/A	#N/A	#N/A	#N/A	#N/A
TRUE	FALSE	ALPTVFESVR	A0A0R4J166;Q9D783	Kelch-like protein 40	A0A0R4J166;Q9D783	A0A0R4J166_MOUSE;KLH40_MOUSE	4.07042e-08	#N/A	57997.2	6493.43	9757.49	22289.2	11313.4	9226.84	23361	27608.5	50055.3	7397.7	7167.36	26341.4	14856.1	22129.7	7715.67	16530.4	5203.62	49018.8	27765.4	19029.1	45025.8	9308.38	7602.21	15044.4	19906.1	30234.7	21319.3	9192.78	19837.4	36450.4	22727.8	14138.7	15763.2	15724.4	19670	6313
TRUE	FALSE	LGLLLDCAR	A0A0R4J166;Q9D783	Kelch-like protein 40	A0A0R4J166;Q9D783	A0A0R4J166_MOUSE;KLH40_MOUSE	4.07042e-08	#N/A	45868.5	1919.88	4999.07	21274.5	8282.19	4446.39	11184.2	18955.7	26092.8	#N/A	3499.5	15040.3	10863.2	18677	4091.61	#N/A	2356.91	31124.3	11805.1	11160.8	28176.8	6923.52	2593.11	#N/A	#N/A	16461.8	#N/A	3833.64	15403.9	14436.5	10124	5509.45	11106.9	11495.8	10363.6	#N/A
TRUE	FALSE	LVLAACSPYFR	A0A0R4J166;Q9D783	Kelch-like protein 40	A0A0R4J166;Q9D783	A0A0R4J166_MOUSE;KLH40_MOUSE	4.07042e-08	#N/A	41732.9	#N/A	#N/A	14455.7	#N/A	3324.59	16081.6	17622.4	42718.3	3259.05	#N/A	14797.9	10621	15689.7	3641.77	9151.11	1771.81	34734.9	#N/A	13244	31972.8	#N/A	#N/A	3165.16	10750.3	22344	9690.53	1651.17	14638.8	27892.1	7833.92	5281.82	9311.03	7228.01	10338.7	2586.37
TRUE	FALSE	DSEDSLDSVLCYDR	A0A0R4J166;Q9D783	Kelch-like protein 40	A0A0R4J166;Q9D783	A0A0R4J166_MOUSE;KLH40_MOUSE	4.07042e-08	#N/A	5629.71	#N/A	#N/A	2962.11	#N/A	#N/A	3845.43	3600.19	5851.91	#N/A	#N/A	4194.56	2589.33	3901.42	#N/A	1265.74	#N/A	6036.73	#N/A	2933.69	4567.38	#N/A	1246.1	#N/A	2604.94	2840.8	3997.16	#N/A	1550.88	5211.54	2543.37	#N/A	#N/A	1399.37	#N/A	#N/A
TRUE	FALSE	EIAYAAGATFLPVR	A0A0R4J166;Q9D783	Kelch-like protein 40	A0A0R4J166;Q9D783	A0A0R4J166_MOUSE;KLH40_MOUSE	4.07042e-08	#N/A	38268.4	4224.09	5439.06	14301.5	5167.76	4303.13	14979.4	14599.9	18961.3	3725.03	4317.35	17910.8	10066.3	14061.1	3665.56	6790.6	#N/A	32644.2	7734.6	5588.21	29958.8	3731.55	3243.92	6789.98	9393.63	9686.43	8855.69	#N/A	10392.7	21520	11018.8	4590.73	7471.48	8887.8	12023.7	3144.48
TRUE	FALSE	VLPGILNDTLR	A0A0R4J166;Q9D783	Kelch-like protein 40	A0A0R4J166;Q9D783	A0A0R4J166_MOUSE;KLH40_MOUSE	4.07042e-08	#N/A	24032.2	4033.19	2853.47	14443.4	5882.15	4137.71	15365.2	10203.5	25152.9	3814.65	#N/A	14397	8055.59	17273.5	6474.8	7967.26	#N/A	31284.3	#N/A	13092	18908.2	4998.52	1811.06	6413.07	10608.9	21980.8	17316	#N/A	14989.1	26334.3	10800.6	7772.5	10458.8	10226.1	8468.59	6914.56
TRUE	FALSE	IFVAAGVTDTGLTSSSEVYSIADNK	A0A0R4J166;Q9D783	Kelch-like protein 40	A0A0R4J166;Q9D783	A0A0R4J166_MOUSE;KLH40_MOUSE	4.07042e-08	#N/A	1020.61	#N/A	#N/A	4040	#N/A	#N/A	1167.92	#N/A	5959.51	#N/A	#N/A	#N/A	1411.77	#N/A	#N/A	1535.67	#N/A	1177.26	#N/A	2214.68	6727.58	#N/A	#N/A	#N/A	3099.67	4552.43	1746.97	#N/A	2659.65	5347.05	#N/A	#N/A	2272.95	#N/A	2457.4	#N/A
TRUE	FALSE	FLAEPDSAGEVR	A0A0R4J166;Q9D783	Kelch-like protein 40	A0A0R4J166;Q9D783	A0A0R4J166_MOUSE;KLH40_MOUSE	4.07042e-08	#N/A	130466	#N/A	#N/A	27685.5	#N/A	#N/A	30137.2	49336.7	119998	#N/A	#N/A	28317.3	29649.3	56240.9	#N/A	#N/A	#N/A	126204	#N/A	16447.5	120698	#N/A	#N/A	57828.3	33615.1	91764.9	79013	#N/A	48809.5	56047.1	36344.2	#N/A	44274	#N/A	#N/A	#N/A
TRUE	FALSE	FLDCVVR	A0A0R4J166;Q9D783	Kelch-like protein 40	A0A0R4J166;Q9D783	A0A0R4J166_MOUSE;KLH40_MOUSE	4.07042e-08	#N/A	#N/A	426154	#N/A	261055	#N/A	#N/A	#N/A	26997.6	39834.6	#N/A	#N/A	#N/A	#N/A	1468.92	#N/A	#N/A	#N/A	47052.1	#N/A	#N/A	29573.3	#N/A	#N/A	10541.1	11713.3	#N/A	#N/A	#N/A	#N/A	#N/A	5323.93	#N/A	#N/A	#N/A	#N/A	#N/A
TRUE	FALSE	LYQQTLLQDGLK	A0A0R4J166;Q9D783	Kelch-like protein 40	A0A0R4J166;Q9D783	A0A0R4J166_MOUSE;KLH40_MOUSE	4.07042e-08	#N/A	18967.3	#N/A	#N/A	#N/A	#N/A	#N/A	16900.5	#N/A	17050.9	#N/A	#N/A	10344.5	#N/A	13395.5	#N/A	7218.27	#N/A	#N/A	#N/A	#N/A	#N/A	#N/A	#N/A	#N/A	#N/A	#N/A	11216.9	#N/A	2398.35	#N/A	#N/A	#N/A	#N/A	#N/A	#N/A	#N/A
TRUE	FALSE	WTSFEAFPQER	A0A0R4J166;Q9D783	Kelch-like protein 40	A0A0R4J166;Q9D783	A0A0R4J166_MOUSE;KLH40_MOUSE	4.07042e-08	#N/A	#N/A	#N/A	#N/A	#N/A	#N/A	#N/A	#N/A	#N/A	#N/A	#N/A	#N/A	3746.73	#N/A	#N/A	#N/A	#N/A	#N/A	3107.57	#N/A	#N/A	#N/A	#N/A	#N/A	#N/A	#N/A	11163.3	#N/A	#N/A	5577.6	#N/A	#N/A	2186.86	3828.17	4259.22	#N/A	#N/A
TRUE	FALSE	ELKDSEDSLDSVLCYDR	A0A0R4J166;Q9D783	Kelch-like protein 40	A0A0R4J166;Q9D783	A0A0R4J166_MOUSE;KLH40_MOUSE	4.07042e-08	#N/A	2520.49	#N/A	#N/A	1119.17	#N/A	#N/A	#N/A	#N/A	#N/A	#N/A	#N/A	#N/A	#N/A	4748.83	#N/A	#N/A	#N/A	#N/A	#N/A	#N/A	2309.62	#N/A	#N/A	#N/A	#N/A	4608.49	#N/A	#N/A	1136.17	2201.77	#N/A	#N/A	#N/A	#N/A	#N/A	#N/A
TRUE	FALSE	LCLANCLAVFR	A0A0R4J166;Q9D783	Kelch-like protein 40	A0A0R4J166;Q9D783	A0A0R4J166_MOUSE;KLH40_MOUSE	4.07042e-08	#N/A	561.089	#N/A	#N/A	1541.7	#N/A	#N/A	#N/A	#N/A	803.323	#N/A	#N/A	#N/A	#N/A	#N/A	#N/A	#N/A	#N/A	#N/A	#N/A	#N/A	2352.22	#N/A	#N/A	#N/A	#N/A	#N/A	#N/A	#N/A	#N/A	#N/A	#N/A	#N/A	#N/A	#N/A	#N/A	#N/A
TRUE	FALSE	SLFGATVHDGR	A0A0R4J166;Q9D783	Kelch-like protein 40	A0A0R4J166;Q9D783	A0A0R4J166_MOUSE;KLH40_MOUSE	4.07042e-08	#N/A	3498.2	#N/A	#N/A	#N/A	#N/A	#N/A	#N/A	2823.83	5717.8	#N/A	#N/A	#N/A	#N/A	#N/A	#N/A	#N/A	#N/A	3764.2	#N/A	#N/A	7702.41	#N/A	#N/A	#N/A	#N/A	4242.57	#N/A	#N/A	#N/A	#N/A	#N/A	#N/A	#N/A	#N/A	#N/A	#N/A
TRUE	FALSE	TLGLEQAEEQR	A0A0R4J166;Q9D783	Kelch-like protein 40	A0A0R4J166;Q9D783	A0A0R4J166_MOUSE;KLH40_MOUSE	4.07042e-08	#N/A	#N/A	#N/A	#N/A	#N/A	#N/A	#N/A	#N/A	#N/A	#N/A	#N/A	#N/A	#N/A	#N/A	#N/A	#N/A	#N/A	#N/A	2499.02	#N/A	#N/A	#N/A	#N/A	#N/A	#N/A	#N/A	#N/A	#N/A	#N/A	#N/A	3465.41	#N/A	#N/A	#N/A	#N/A	#N/A	#N/A
FALSE	FALSE	TSLAPIIVYIK	A0A0R4J194;A2A542;A2A545	Voltage-dependent L-type calcium channel subunit beta-1;Voltage-dependent L-type calcium channel subunit beta-1;Calcium channel, voltage-dependent, beta 1 subunit, isoform CRA_b	A0A0R4J194;A2A542;A2A545	A0A0R4J194_MOUSE;A2A542_MOUSE;A2A545_MOUSE	0.000846402	#N/A	772.269	#N/A	7211.94	5063.6	4339.42	3901.04	1006.62	896.261	#N/A	#N/A	8075.46	2156.72	4724.94	#N/A	#N/A	#N/A	6841.82	#N/A	#N/A	1836.14	1178.3	3715.38	5343.73	#N/A	#N/A	#N/A	#N/A	2596.63	1839.34	1340.97	#N/A	#N/A	2834.48	2005.17	3027.29	4339.59
FALSE	FALSE	EGCEVGFIPSPVK	A0A0R4J194;A2A542;A2A545	Voltage-dependent L-type calcium channel subunit beta-1;Voltage-dependent L-type calcium channel subunit beta-1;Calcium channel, voltage-dependent, beta 1 subunit, isoform CRA_b	A0A0R4J194;A2A542;A2A545	A0A0R4J194_MOUSE;A2A542_MOUSE;A2A545_MOUSE	0.000846402	#N/A	#N/A	#N/A	11405.7	8603.44	13766	9251.87	#N/A	2964.73	#N/A	#N/A	20789	5142.62	9811.4	#N/A	5679.07	#N/A	15805.9	#N/A	#N/A	4623.1	#N/A	12151.2	11302.6	#N/A	2297.67	#N/A	#N/A	8873.96	1958.4	#N/A	#N/A	#N/A	3869.29	4135.24	#N/A	#N/A
FALSE	FALSE	TKPVAFAVR	A0A0R4J194;A2A542;A2A545	Voltage-dependent L-type calcium channel subunit beta-1;Voltage-dependent L-type calcium channel subunit beta-1;Calcium channel, voltage-dependent, beta 1 subunit, isoform CRA_b	A0A0R4J194;A2A542;A2A545	A0A0R4J194_MOUSE;A2A542_MOUSE;A2A545_MOUSE	0.000846402	#N/A	#N/A	2789.38	5755.18	3788.09	#N/A	3689.33	#N/A	#N/A	#N/A	#N/A	7963.19	#N/A	3692.22	#N/A	#N/A	36407	10318.5	3497.49	#N/A	#N/A	363456	#N/A	#N/A	#N/A	#N/A	#N/A	#N/A	#N/A	6250.79	#N/A	#N/A	#N/A	6725.26	354876	#N/A	3549.07
FALSE	FALSE	SGDNSSSSLGDVVTGTR	A0A0R4J194;A2A542;A2A545	Voltage-dependent L-type calcium channel subunit beta-1;Voltage-dependent L-type calcium channel subunit beta-1;Calcium channel, voltage-dependent, beta 1 subunit, isoform CRA_b	A0A0R4J194;A2A542;A2A545	A0A0R4J194_MOUSE;A2A542_MOUSE;A2A545_MOUSE	0.000846402	#N/A	#N/A	#N/A	#N/A	3059.49	3986.47	#N/A	#N/A	#N/A	#N/A	#N/A	5365.83	#N/A	4351.14	#N/A	#N/A	#N/A	1772.81	#N/A	#N/A	#N/A	#N/A	2854.23	#N/A	#N/A	#N/A	#N/A	1208.24	#N/A	#N/A	#N/A	#N/A	#N/A	#N/A	1915.79	2299.92	#N/A
FALSE	FALSE	TLQLVALDADTINHPAQLSK	A0A0R4J194;A2A542;A2A545	Voltage-dependent L-type calcium channel subunit beta-1;Voltage-dependent L-type calcium channel subunit beta-1;Calcium channel, voltage-dependent, beta 1 subunit, isoform CRA_b	A0A0R4J194;A2A542;A2A545	A0A0R4J194_MOUSE;A2A542_MOUSE;A2A545_MOUSE	0.000846402	#N/A	#N/A	#N/A	#N/A	2741.89	#N/A	#N/A	#N/A	#N/A	#N/A	#N/A	#N/A	#N/A	#N/A	1117.92	#N/A	#N/A	#N/A	#N/A	#N/A	#N/A	#N/A	#N/A	#N/A	#N/A	#N/A	#N/A	#N/A	#N/A	#N/A	#N/A	#N/A	#N/A	1190.56	#N/A	#N/A	#N/A
FALSE	FALSE	ATHPPSSTPPNPLLNR	A0A0R4J194;A2A542;A2A545	Voltage-dependent L-type calcium channel subunit beta-1;Voltage-dependent L-type calcium channel subunit beta-1;Calcium channel, voltage-dependent, beta 1 subunit, isoform CRA_b	A0A0R4J194;A2A542;A2A545	A0A0R4J194_MOUSE;A2A542_MOUSE;A2A545_MOUSE	0.000846402	#N/A	#N/A	#N/A	#N/A	#N/A	#N/A	#N/A	#N/A	#N/A	#N/A	#N/A	3991.37	#N/A	#N/A	#N/A	#N/A	#N/A	#N/A	#N/A	#N/A	#N/A	#N/A	#N/A	#N/A	#N/A	#N/A	#N/A	#N/A	#N/A	#N/A	#N/A	#N/A	#N/A	#N/A	#N/A	#N/A	#N/A
FALSE	FALSE	TNVGYNPSPGDEVPVQGVAITFEPK	A0A0R4J194;A2A542;A2A545	Voltage-dependent L-type calcium channel subunit beta-1;Voltage-dependent L-type calcium channel subunit beta-1;Calcium channel, voltage-dependent, beta 1 subunit, isoform CRA_b	A0A0R4J194;A2A542;A2A545	A0A0R4J194_MOUSE;A2A542_MOUSE;A2A545_MOUSE	0.000846402	#N/A	#N/A	#N/A	#N/A	#N/A	#N/A	#N/A	#N/A	#N/A	#N/A	#N/A	#N/A	#N/A	#N/A	#N/A	#N/A	#N/A	2144.24	#N/A	#N/A	#N/A	#N/A	#N/A	#N/A	#N/A	#N/A	#N/A	#N/A	#N/A	#N/A	#N/A	#N/A	#N/A	#N/A	#N/A	#N/A	#N/A
TRUE	FALSE	TSVSSVTTPPPHGK	A0A0R4J194;A2A542;A2A545	Voltage-dependent L-type calcium channel subunit beta-1;Voltage-dependent L-type calcium channel subunit beta-1;Calcium channel, voltage-dependent, beta 1 subunit, isoform CRA_b	A0A0R4J194;A2A542;A2A545	A0A0R4J194_MOUSE;A2A542_MOUSE;A2A545_MOUSE	0.000846402	#N/A	#N/A	#N/A	#N/A	#N/A	#N/A	#N/A	#N/A	#N/A	#N/A	#N/A	#N/A	#N/A	#N/A	#N/A	#N/A	#N/A	#N/A	#N/A	#N/A	#N/A	#N/A	#N/A	#N/A	#N/A	#N/A	#N/A	#N/A	2013.33	#N/A	#N/A	#N/A	#N/A	#N/A	#N/A	#N/A	#N/A
TRUE	FALSE	QKYDIMTVR	A0A0R4J1A8;A0A0R4J1B0;A2A6I0;A2A6I3;A2A6I5;Z4YKD9	Troponin T, fast skeletal muscle;Troponin T, fast skeletal muscle;Troponin T, fast skeletal muscle;Troponin T, fast skeletal muscle;Troponin T, fast skeletal muscle;Troponin T, fast skeletal muscle	A0A0R4J1A8;A0A0R4J1B0;A2A6I0;A2A6I3;A2A6I5;Z4YKD9	A0A0R4J1A8_MOUSE;A0A0R4J1B0_MOUSE;A2A6I0_MOUSE;A2A6I3_MOUSE;A2A6I5_MOUSE;Z4YKD9_MOUSE	0.000625371	#N/A	#N/A	#N/A	#N/A	#N/A	#N/A	#N/A	#N/A	#N/A	#N/A	#N/A	#N/A	#N/A	#N/A	4527.43	#N/A	#N/A	#N/A	#N/A	#N/A	#N/A	#N/A	#N/A	#N/A	#N/A	#N/A	#N/A	#N/A	#N/A	#N/A	#N/A	#N/A	#N/A	#N/A	#N/A	#N/A	4183.45
TRUE	FALSE	YDIMTVR	A0A0R4J1A8;A0A0R4J1B0;A2A6I0;A2A6I3;A2A6I5;Z4YKD9	Troponin T, fast skeletal muscle;Troponin T, fast skeletal muscle;Troponin T, fast skeletal muscle;Troponin T, fast skeletal muscle;Troponin T, fast skeletal muscle;Troponin T, fast skeletal muscle	A0A0R4J1A8;A0A0R4J1B0;A2A6I0;A2A6I3;A2A6I5;Z4YKD9	A0A0R4J1A8_MOUSE;A0A0R4J1B0_MOUSE;A2A6I0_MOUSE;A2A6I3_MOUSE;A2A6I5_MOUSE;Z4YKD9_MOUSE	0.000625371	#N/A	#N/A	#N/A	#N/A	#N/A	#N/A	#N/A	#N/A	#N/A	#N/A	#N/A	#N/A	#N/A	#N/A	17441.6	#N/A	#N/A	#N/A	#N/A	#N/A	#N/A	#N/A	#N/A	#N/A	#N/A	#N/A	#N/A	2649.91	#N/A	#N/A	#N/A	#N/A	#N/A	#N/A	#N/A	#N/A	#N/A
FALSE	FALSE	IPEGEKVDFDDIQK	A0A0R4J1B1;A2A6H6;A2A6I8;A2A6J0;A2A6J1;J3QP61;Q9QZ47;Z4YJU0;Z4YKE7;Z4YKF8;Z4YKG3;Z4YKG8;Z4YKH8;Z4YNB2	Troponin T, fast skeletal muscle;Troponin T, fast skeletal muscle;Troponin T, fast skeletal muscle;Troponin T, fast skeletal muscle;Troponin T, fast skeletal muscle;Troponin T, fast skeletal muscle;Troponin T, fast skeletal muscle;Troponin T, fast skeletal muscle;Troponin T, fast skeletal muscle;Troponin T, fast skeletal muscle;Troponin T, fast skeletal muscle;Troponin T, fast skeletal muscle;Tro…	A0A0R4J1B1;A2A6H6;A2A6I8;A2A6J0;A2A6J1;J3QP61;Q9QZ47;Z4YJU0;Z4YKE7;Z4YKF8;Z4YKG3;Z4YKG8;Z4YKH8;Z4YNB2	A0A0R4J1B1_MOUSE;A2A6H6_MOUSE;A2A6I8_MOUSE;A2A6J0_MOUSE;A2A6J1_MOUSE;J3QP61_MOUSE;TNNT3_MOUSE;Z4YJU0_MOUSE;Z4YKE7_MOUSE;Z4YKF8_MOUSE;Z4YKG3_MOUSE;Z4YKG8_MOUSE;Z4YKH8_MOUSE;Z4YNB2_MOUSE	6.32943e-13	#N/A	175283	683352	840744	632402	796665	769018	254688	328559	121647	828533	943981	317949	663970	257696	896624	306838	922454	177492	362835	480318	391421	785774	747991	630829	172966	409198	147615	622224	547565	370703	445251	569162	434600	509815	504939	692868
TRUE	FALSE	QKYDITTLR	A0A0R4J1B1;A2A6H6;A2A6I8;A2A6J0;A2A6J1;J3QP61;Q9QZ47;Z4YJU0;Z4YKE7;Z4YKF8;Z4YKG3;Z4YKG8;Z4YKH8;Z4YNB2	Troponin T, fast skeletal muscle;Troponin T, fast skeletal muscle;Troponin T, fast skeletal muscle;Troponin T, fast skeletal muscle;Troponin T, fast skeletal muscle;Troponin T, fast skeletal muscle;Troponin T, fast skeletal muscle;Troponin T, fast skeletal muscle;Troponin T, fast skeletal muscle;Troponin T, fast skeletal muscle;Troponin T, fast skeletal muscle;Troponin T, fast skeletal muscle;Tro…	A0A0R4J1B1;A2A6H6;A2A6I8;A2A6J0;A2A6J1;J3QP61;Q9QZ47;Z4YJU0;Z4YKE7;Z4YKF8;Z4YKG3;Z4YKG8;Z4YKH8;Z4YNB2	A0A0R4J1B1_MOUSE;A2A6H6_MOUSE;A2A6I8_MOUSE;A2A6J0_MOUSE;A2A6J1_MOUSE;J3QP61_MOUSE;TNNT3_MOUSE;Z4YJU0_MOUSE;Z4YKE7_MOUSE;Z4YKF8_MOUSE;Z4YKG3_MOUSE;Z4YKG8_MOUSE;Z4YKH8_MOUSE;Z4YNB2_MOUSE	6.32943e-13	#N/A	98601.6	253746	424876	307914	299183	323277	92037.7	141621	73258.9	326624	437675	206286	348176	134153	238368	108021	273623	90049.3	367121	176652	199076	421618	431322	456454	168038	412206	129824	430076	563305	319558	304196	726924	698821	291181	238595	362248
TRUE	FALSE	YDITTLR	A0A0R4J1B1;A2A6H6;A2A6I8;A2A6J0;A2A6J1;J3QP61;Q9QZ47;Z4YJU0;Z4YKE7;Z4YKF8;Z4YKG3;Z4YKG8;Z4YKH8;Z4YNB2	Troponin T, fast skeletal muscle;Troponin T, fast skeletal muscle;Troponin T, fast skeletal muscle;Troponin T, fast skeletal muscle;Troponin T, fast skeletal muscle;Troponin T, fast skeletal muscle;Troponin T, fast skeletal muscle;Troponin T, fast skeletal muscle;Troponin T, fast skeletal muscle;Troponin T, fast skeletal muscle;Troponin T, fast skeletal muscle;Troponin T, fast skeletal muscle;Tro…	A0A0R4J1B1;A2A6H6;A2A6I8;A2A6J0;A2A6J1;J3QP61;Q9QZ47;Z4YJU0;Z4YKE7;Z4YKF8;Z4YKG3;Z4YKG8;Z4YKH8;Z4YNB2	A0A0R4J1B1_MOUSE;A2A6H6_MOUSE;A2A6I8_MOUSE;A2A6J0_MOUSE;A2A6J1_MOUSE;J3QP61_MOUSE;TNNT3_MOUSE;Z4YJU0_MOUSE;Z4YKE7_MOUSE;Z4YKF8_MOUSE;Z4YKG3_MOUSE;Z4YKG8_MOUSE;Z4YKH8_MOUSE;Z4YNB2_MOUSE	6.32943e-13	#N/A	307600	2.05112e+06	1.73062e+06	1.25912e+06	1.11471e+06	819766	815389	738140	253796	1.41916e+06	1.02134e+06	864622	1.40798e+06	510941	715469	1.05196e+06	1.34448e+06	314160	1.35103e+06	903049	683128	1.24579e+06	920967	822917	310001	737868	377034	603810	586916	374010	683299	1.10538e+06	640134	804710	754921	991515
FALSE	FALSE	ALSSMGANYSSYLAK	A0A0R4J1B1;A2A6H6;A2A6I8;A2A6J0;A2A6J1;J3QP61;Q9QZ47;Z4YJU0;Z4YKE7;Z4YKF8;Z4YKG3;Z4YKG8;Z4YKH8;Z4YNB2	Troponin T, fast skeletal muscle;Troponin T, fast skeletal muscle;Troponin T, fast skeletal muscle;Troponin T, fast skeletal muscle;Troponin T, fast skeletal muscle;Troponin T, fast skeletal muscle;Troponin T, fast skeletal muscle;Troponin T, fast skeletal muscle;Troponin T, fast skeletal muscle;Troponin T, fast skeletal muscle;Troponin T, fast skeletal muscle;Troponin T, fast skeletal muscle;Tro…	A0A0R4J1B1;A2A6H6;A2A6I8;A2A6J0;A2A6J1;J3QP61;Q9QZ47;Z4YJU0;Z4YKE7;Z4YKF8;Z4YKG3;Z4YKG8;Z4YKH8;Z4YNB2	A0A0R4J1B1_MOUSE;A2A6H6_MOUSE;A2A6I8_MOUSE;A2A6J0_MOUSE;A2A6J1_MOUSE;J3QP61_MOUSE;TNNT3_MOUSE;Z4YJU0_MOUSE;Z4YKE7_MOUSE;Z4YKF8_MOUSE;Z4YKG3_MOUSE;Z4YKG8_MOUSE;Z4YKH8_MOUSE;Z4YNB2_MOUSE	6.32943e-13	#N/A	41290	546695	325412	153737	213097	290351	78314.1	76582.3	36222.4	87755	273190	33235.3	172825	6546.49	411549	40704.5	239304	55573.2	37658.1	100966	99883.4	228026	425936	523217	82764.3	140181	46068.2	150406	187964	197062	118425	251317	239210	136820	132376	152062
FALSE	FALSE	RKPLNIDHLSDDK	A0A0R4J1B1;A2A6H6;A2A6I8;A2A6J0;A2A6J1;J3QP61;Q9QZ47;Z4YJU0;Z4YKE7;Z4YKF8;Z4YKG3;Z4YKG8;Z4YKH8;Z4YNB2	Troponin T, fast skeletal muscle;Troponin T, fast skeletal muscle;Troponin T, fast skeletal muscle;Troponin T, fast skeletal muscle;Troponin T, fast skeletal muscle;Troponin T, fast skeletal muscle;Troponin T, fast skeletal muscle;Troponin T, fast skeletal muscle;Troponin T, fast skeletal muscle;Troponin T, fast skeletal muscle;Troponin T, fast skeletal muscle;Troponin T, fast skeletal muscle;Tro…	A0A0R4J1B1;A2A6H6;A2A6I8;A2A6J0;A2A6J1;J3QP61;Q9QZ47;Z4YJU0;Z4YKE7;Z4YKF8;Z4YKG3;Z4YKG8;Z4YKH8;Z4YNB2	A0A0R4J1B1_MOUSE;A2A6H6_MOUSE;A2A6I8_MOUSE;A2A6J0_MOUSE;A2A6J1_MOUSE;J3QP61_MOUSE;TNNT3_MOUSE;Z4YJU0_MOUSE;Z4YKE7_MOUSE;Z4YKF8_MOUSE;Z4YKG3_MOUSE;Z4YKG8_MOUSE;Z4YKH8_MOUSE;Z4YNB2_MOUSE	6.32943e-13	#N/A	2646.33	12385.5	14310.3	11345.8	30404.2	8774.39	5051.09	3449.14	1896.89	17023.2	16937.1	8704.04	13126.4	11131.8	10172.7	8576.28	17378.8	1617.16	#N/A	11102.3	4196.91	3005.69	7456.79	#N/A	3561.17	6997.2	#N/A	3167.87	12600	4736.97	1429.46	14095.8	13074.6	11766.4	4192.76	21407.8
FALSE	FALSE	KPLNIDHLSDDKLR	A0A0R4J1B1;A2A6H6;A2A6I8;A2A6J0;A2A6J1;J3QP61;Q9QZ47;Z4YJU0;Z4YKE7;Z4YKF8;Z4YKG3;Z4YKG8;Z4YKH8;Z4YNB2	Troponin T, fast skeletal muscle;Troponin T, fast skeletal muscle;Troponin T, fast skeletal muscle;Troponin T, fast skeletal muscle;Troponin T, fast skeletal muscle;Troponin T, fast skeletal muscle;Troponin T, fast skeletal muscle;Troponin T, fast skeletal muscle;Troponin T, fast skeletal muscle;Troponin T, fast skeletal muscle;Troponin T, fast skeletal muscle;Troponin T, fast skeletal muscle;Tro…	A0A0R4J1B1;A2A6H6;A2A6I8;A2A6J0;A2A6J1;J3QP61;Q9QZ47;Z4YJU0;Z4YKE7;Z4YKF8;Z4YKG3;Z4YKG8;Z4YKH8;Z4YNB2	A0A0R4J1B1_MOUSE;A2A6H6_MOUSE;A2A6I8_MOUSE;A2A6J0_MOUSE;A2A6J1_MOUSE;J3QP61_MOUSE;TNNT3_MOUSE;Z4YJU0_MOUSE;Z4YKE7_MOUSE;Z4YKF8_MOUSE;Z4YKG3_MOUSE;Z4YKG8_MOUSE;Z4YKH8_MOUSE;Z4YNB2_MOUSE	6.32943e-13	#N/A	9419.01	20497.5	46975.8	43880.6	39901.9	14050.4	12425.9	9798.23	9117.96	20974.8	41838	11805.7	35334	17876.2	18135.6	17275.2	40221	7443.04	#N/A	18686.9	17160.4	#N/A	16387.6	#N/A	7469.28	15725.8	#N/A	#N/A	28139.7	13756.1	#N/A	44122.9	24336.7	20885.7	6054.93	35120.9
FALSE	FALSE	IPEGEKVDFDDIQKK	A0A0R4J1B1;A2A6H6;A2A6I8;A2A6J0;A2A6J1;J3QP61;Q9QZ47;Z4YJU0;Z4YKE7;Z4YKF8;Z4YKG3;Z4YKG8;Z4YKH8;Z4YNB2	Troponin T, fast skeletal muscle;Troponin T, fast skeletal muscle;Troponin T, fast skeletal muscle;Troponin T, fast skeletal muscle;Troponin T, fast skeletal muscle;Troponin T, fast skeletal muscle;Troponin T, fast skeletal muscle;Troponin T, fast skeletal muscle;Troponin T, fast skeletal muscle;Troponin T, fast skeletal muscle;Troponin T, fast skeletal muscle;Troponin T, fast skeletal muscle;Tro…	A0A0R4J1B1;A2A6H6;A2A6I8;A2A6J0;A2A6J1;J3QP61;Q9QZ47;Z4YJU0;Z4YKE7;Z4YKF8;Z4YKG3;Z4YKG8;Z4YKH8;Z4YNB2	A0A0R4J1B1_MOUSE;A2A6H6_MOUSE;A2A6I8_MOUSE;A2A6J0_MOUSE;A2A6J1_MOUSE;J3QP61_MOUSE;TNNT3_MOUSE;Z4YJU0_MOUSE;Z4YKE7_MOUSE;Z4YKF8_MOUSE;Z4YKG3_MOUSE;Z4YKG8_MOUSE;Z4YKH8_MOUSE;Z4YNB2_MOUSE	6.32943e-13	#N/A	#N/A	#N/A	27544.4	#N/A	#N/A	#N/A	#N/A	33037.5	#N/A	#N/A	#N/A	#N/A	101258	#N/A	39747.1	30822.1	#N/A	4957.37	#N/A	34154.2	39154.8	36429.9	87990.8	15746.9	8452.99	52880.5	3313.91	22633.5	77149.1	22571.6	13085.9	103014	65135.4	32976.8	29148.3	62112.3
FALSE	FALSE	RKPLNIDHLSDDKLR	A0A0R4J1B1;A2A6H6;A2A6I8;A2A6J0;A2A6J1;J3QP61;Q9QZ47;Z4YJU0;Z4YKE7;Z4YKF8;Z4YKG3;Z4YKG8;Z4YKH8;Z4YNB2	Troponin T, fast skeletal muscle;Troponin T, fast skeletal muscle;Troponin T, fast skeletal muscle;Troponin T, fast skeletal muscle;Troponin T, fast skeletal muscle;Troponin T, fast skeletal muscle;Troponin T, fast skeletal muscle;Troponin T, fast skeletal muscle;Troponin T, fast skeletal muscle;Troponin T, fast skeletal muscle;Troponin T, fast skeletal muscle;Troponin T, fast skeletal muscle;Tro…	A0A0R4J1B1;A2A6H6;A2A6I8;A2A6J0;A2A6J1;J3QP61;Q9QZ47;Z4YJU0;Z4YKE7;Z4YKF8;Z4YKG3;Z4YKG8;Z4YKH8;Z4YNB2	A0A0R4J1B1_MOUSE;A2A6H6_MOUSE;A2A6I8_MOUSE;A2A6J0_MOUSE;A2A6J1_MOUSE;J3QP61_MOUSE;TNNT3_MOUSE;Z4YJU0_MOUSE;Z4YKE7_MOUSE;Z4YKF8_MOUSE;Z4YKG3_MOUSE;Z4YKG8_MOUSE;Z4YKH8_MOUSE;Z4YNB2_MOUSE	6.32943e-13	#N/A	18480.2	27460	90350.6	142483	65129.5	6311.56	6827.99	13477.9	2726.92	#N/A	72241.1	10325.7	100030	28943.1	18220.4	37469.7	175301	28133.2	#N/A	44465.3	32989.5	#N/A	2213.3	#N/A	4659.37	66944.3	#N/A	#N/A	90688.4	16505	#N/A	88219.7	84127.7	40260	#N/A	78059.9
FALSE	FALSE	KPLNIDHLSDDK	A0A0R4J1B1;A2A6H6;A2A6I8;A2A6J0;A2A6J1;J3QP61;Q9QZ47;Z4YJU0;Z4YKE7;Z4YKF8;Z4YKG3;Z4YKG8;Z4YKH8;Z4YNB2	Troponin T, fast skeletal muscle;Troponin T, fast skeletal muscle;Troponin T, fast skeletal muscle;Troponin T, fast skeletal muscle;Troponin T, fast skeletal muscle;Troponin T, fast skeletal muscle;Troponin T, fast skeletal muscle;Troponin T, fast skeletal muscle;Troponin T, fast skeletal muscle;Troponin T, fast skeletal muscle;Troponin T, fast skeletal muscle;Troponin T, fast skeletal muscle;Tro…	A0A0R4J1B1;A2A6H6;A2A6I8;A2A6J0;A2A6J1;J3QP61;Q9QZ47;Z4YJU0;Z4YKE7;Z4YKF8;Z4YKG3;Z4YKG8;Z4YKH8;Z4YNB2	A0A0R4J1B1_MOUSE;A2A6H6_MOUSE;A2A6I8_MOUSE;A2A6J0_MOUSE;A2A6J1_MOUSE;J3QP61_MOUSE;TNNT3_MOUSE;Z4YJU0_MOUSE;Z4YKE7_MOUSE;Z4YKF8_MOUSE;Z4YKG3_MOUSE;Z4YKG8_MOUSE;Z4YKH8_MOUSE;Z4YNB2_MOUSE	6.32943e-13	#N/A	#N/A	3368.93	1215.2	1545.51	6329.45	1994.84	324.382	#N/A	#N/A	#N/A	1824.09	2272.09	1376.64	1446.37	3580.06	571.047	4219.46	#N/A	#N/A	1622.06	#N/A	4170.11	722.979	#N/A	800.146	616.974	698.342	#N/A	2533.58	1093.42	#N/A	2009.71	3255.37	2555.6	1267.83	3561.55
FALSE	FALSE	ELWDTLYQLETDK	A0A0R4J1B1;A2A6H6;A2A6I8;A2A6J0;A2A6J1;J3QP61;Q9QZ47;Z4YJU0;Z4YKE7;Z4YKF8;Z4YKG3;Z4YKG8;Z4YKH8;Z4YNB2	Troponin T, fast skeletal muscle;Troponin T, fast skeletal muscle;Troponin T, fast skeletal muscle;Troponin T, fast skeletal muscle;Troponin T, fast skeletal muscle;Troponin T, fast skeletal muscle;Troponin T, fast skeletal muscle;Troponin T, fast skeletal muscle;Troponin T, fast skeletal muscle;Troponin T, fast skeletal muscle;Troponin T, fast skeletal muscle;Troponin T, fast skeletal muscle;Tro…	A0A0R4J1B1;A2A6H6;A2A6I8;A2A6J0;A2A6J1;J3QP61;Q9QZ47;Z4YJU0;Z4YKE7;Z4YKF8;Z4YKG3;Z4YKG8;Z4YKH8;Z4YNB2	A0A0R4J1B1_MOUSE;A2A6H6_MOUSE;A2A6I8_MOUSE;A2A6J0_MOUSE;A2A6J1_MOUSE;J3QP61_MOUSE;TNNT3_MOUSE;Z4YJU0_MOUSE;Z4YKE7_MOUSE;Z4YKF8_MOUSE;Z4YKG3_MOUSE;Z4YKG8_MOUSE;Z4YKH8_MOUSE;Z4YNB2_MOUSE	6.32943e-13	#N/A	#N/A	#N/A	#N/A	1660.56	#N/A	#N/A	#N/A	#N/A	#N/A	#N/A	#N/A	#N/A	4205.65	1856.27	#N/A	442.374	3252.02	#N/A	#N/A	3238.18	779.858	#N/A	#N/A	#N/A	#N/A	557.529	#N/A	#N/A	1567.52	#N/A	#N/A	2318.82	2240.67	794.741	798.237	3989.65
FALSE	FALSE	KALSSMGANYSSYLAK	A0A0R4J1B1;A2A6H6;A2A6I8;A2A6J0;A2A6J1;J3QP61;Q9QZ47;Z4YJU0;Z4YKE7;Z4YKF8;Z4YKG3;Z4YKG8;Z4YKH8;Z4YNB2	Troponin T, fast skeletal muscle;Troponin T, fast skeletal muscle;Troponin T, fast skeletal muscle;Troponin T, fast skeletal muscle;Troponin T, fast skeletal muscle;Troponin T, fast skeletal muscle;Troponin T, fast skeletal muscle;Troponin T, fast skeletal muscle;Troponin T, fast skeletal muscle;Troponin T, fast skeletal muscle;Troponin T, fast skeletal muscle;Troponin T, fast skeletal muscle;Tro…	A0A0R4J1B1;A2A6H6;A2A6I8;A2A6J0;A2A6J1;J3QP61;Q9QZ47;Z4YJU0;Z4YKE7;Z4YKF8;Z4YKG3;Z4YKG8;Z4YKH8;Z4YNB2	A0A0R4J1B1_MOUSE;A2A6H6_MOUSE;A2A6I8_MOUSE;A2A6J0_MOUSE;A2A6J1_MOUSE;J3QP61_MOUSE;TNNT3_MOUSE;Z4YJU0_MOUSE;Z4YKE7_MOUSE;Z4YKF8_MOUSE;Z4YKG3_MOUSE;Z4YKG8_MOUSE;Z4YKH8_MOUSE;Z4YNB2_MOUSE	6.32943e-13	#N/A	#N/A	39790.8	20896.8	#N/A	#N/A	16311.1	1576.76	#N/A	#N/A	#N/A	21159.9	#N/A	10714.6	#N/A	22709	#N/A	19451.4	1765.94	#N/A	1803.51	2847.98	#N/A	36443.8	31120.2	4265.42	3818.67	#N/A	#N/A	7545.09	7210.97	5548.07	12724.1	11435.1	2365.43	3180.66	#N/A
FALSE	FALSE	ELWDTLYQLETDKFEFGEK	A0A0R4J1B1;A2A6H6;A2A6I8;A2A6J0;A2A6J1;J3QP61;Q9QZ47;Z4YJU0;Z4YKE7;Z4YKF8;Z4YKG3;Z4YKG8;Z4YKH8;Z4YNB2	Troponin T, fast skeletal muscle;Troponin T, fast skeletal muscle;Troponin T, fast skeletal muscle;Troponin T, fast skeletal muscle;Troponin T, fast skeletal muscle;Troponin T, fast skeletal muscle;Troponin T, fast skeletal muscle;Troponin T, fast skeletal muscle;Troponin T, fast skeletal muscle;Troponin T, fast skeletal muscle;Troponin T, fast skeletal muscle;Troponin T, fast skeletal muscle;Tro…	A0A0R4J1B1;A2A6H6;A2A6I8;A2A6J0;A2A6J1;J3QP61;Q9QZ47;Z4YJU0;Z4YKE7;Z4YKF8;Z4YKG3;Z4YKG8;Z4YKH8;Z4YNB2	A0A0R4J1B1_MOUSE;A2A6H6_MOUSE;A2A6I8_MOUSE;A2A6J0_MOUSE;A2A6J1_MOUSE;J3QP61_MOUSE;TNNT3_MOUSE;Z4YJU0_MOUSE;Z4YKE7_MOUSE;Z4YKF8_MOUSE;Z4YKG3_MOUSE;Z4YKG8_MOUSE;Z4YKH8_MOUSE;Z4YNB2_MOUSE	6.32943e-13	#N/A	#N/A	#N/A	#N/A	16105.2	#N/A	#N/A	#N/A	#N/A	#N/A	#N/A	423.075	#N/A	13957.1	#N/A	1564.82	#N/A	5865.6	#N/A	#N/A	1025.88	4801.39	#N/A	#N/A	#N/A	#N/A	9762.67	#N/A	#N/A	28444.2	163.583	#N/A	13453.4	2908.13	1728.01	#N/A	5296.21
FALSE	FALSE	DLMELQALIDSHFEAR	A0A0R4J1B1;A2A6H6;A2A6I8;A2A6J0;A2A6J1;J3QP61;Q9QZ47;Z4YJU0;Z4YKE7;Z4YKF8;Z4YKG3;Z4YKG8;Z4YKH8;Z4YNB2	Troponin T, fast skeletal muscle;Troponin T, fast skeletal muscle;Troponin T, fast skeletal muscle;Troponin T, fast skeletal muscle;Troponin T, fast skeletal muscle;Troponin T, fast skeletal muscle;Troponin T, fast skeletal muscle;Troponin T, fast skeletal muscle;Troponin T, fast skeletal muscle;Troponin T, fast skeletal muscle;Troponin T, fast skeletal muscle;Troponin T, fast skeletal muscle;Tro…	A0A0R4J1B1;A2A6H6;A2A6I8;A2A6J0;A2A6J1;J3QP61;Q9QZ47;Z4YJU0;Z4YKE7;Z4YKF8;Z4YKG3;Z4YKG8;Z4YKH8;Z4YNB2	A0A0R4J1B1_MOUSE;A2A6H6_MOUSE;A2A6I8_MOUSE;A2A6J0_MOUSE;A2A6J1_MOUSE;J3QP61_MOUSE;TNNT3_MOUSE;Z4YJU0_MOUSE;Z4YKE7_MOUSE;Z4YKF8_MOUSE;Z4YKG3_MOUSE;Z4YKG8_MOUSE;Z4YKH8_MOUSE;Z4YNB2_MOUSE	6.32943e-13	#N/A	3025.37	#N/A	#N/A	125942	#N/A	#N/A	#N/A	5409.11	#N/A	#N/A	5799.76	#N/A	54054.2	#N/A	#N/A	1457.65	27627	#N/A	#N/A	2069.88	40733.2	#N/A	#N/A	#N/A	#N/A	57389.4	#N/A	#N/A	132851	5259	#N/A	76627.1	45542.9	1657.42	#N/A	7106.07
FALSE	FALSE	VDFDDIQKK	A0A0R4J1B1;A2A6H6;A2A6I8;A2A6J0;A2A6J1;J3QP61;Q9QZ47;Z4YJU0;Z4YKE7;Z4YKF8;Z4YKG3;Z4YKG8;Z4YKH8;Z4YNB2	Troponin T, fast skeletal muscle;Troponin T, fast skeletal muscle;Troponin T, fast skeletal muscle;Troponin T, fast skeletal muscle;Troponin T, fast skeletal muscle;Troponin T, fast skeletal muscle;Troponin T, fast skeletal muscle;Troponin T, fast skeletal muscle;Troponin T, fast skeletal muscle;Troponin T, fast skeletal muscle;Troponin T, fast skeletal muscle;Troponin T, fast skeletal muscle;Tro…	A0A0R4J1B1;A2A6H6;A2A6I8;A2A6J0;A2A6J1;J3QP61;Q9QZ47;Z4YJU0;Z4YKE7;Z4YKF8;Z4YKG3;Z4YKG8;Z4YKH8;Z4YNB2	A0A0R4J1B1_MOUSE;A2A6H6_MOUSE;A2A6I8_MOUSE;A2A6J0_MOUSE;A2A6J1_MOUSE;J3QP61_MOUSE;TNNT3_MOUSE;Z4YJU0_MOUSE;Z4YKE7_MOUSE;Z4YKF8_MOUSE;Z4YKG3_MOUSE;Z4YKG8_MOUSE;Z4YKH8_MOUSE;Z4YNB2_MOUSE	6.32943e-13	#N/A	#N/A	#N/A	#N/A	#N/A	#N/A	#N/A	#N/A	#N/A	#N/A	#N/A	#N/A	#N/A	#N/A	#N/A	#N/A	#N/A	#N/A	#N/A	#N/A	#N/A	#N/A	#N/A	#N/A	#N/A	#N/A	#N/A	2026.88	1208.6	4132.23	2203.97	3559.82	5700.3	3656.7	3737.83	2560.96	6681.55
FALSE	FALSE	AKELWDTLYQLETDKFEFGEK	A0A0R4J1B1;A2A6H6;A2A6I8;A2A6J0;A2A6J1;J3QP61;Q9QZ47;Z4YJU0;Z4YKE7;Z4YKF8;Z4YKG3;Z4YKG8;Z4YKH8;Z4YNB2	Troponin T, fast skeletal muscle;Troponin T, fast skeletal muscle;Troponin T, fast skeletal muscle;Troponin T, fast skeletal muscle;Troponin T, fast skeletal muscle;Troponin T, fast skeletal muscle;Troponin T, fast skeletal muscle;Troponin T, fast skeletal muscle;Troponin T, fast skeletal muscle;Troponin T, fast skeletal muscle;Troponin T, fast skeletal muscle;Troponin T, fast skeletal muscle;Tro…	A0A0R4J1B1;A2A6H6;A2A6I8;A2A6J0;A2A6J1;J3QP61;Q9QZ47;Z4YJU0;Z4YKE7;Z4YKF8;Z4YKG3;Z4YKG8;Z4YKH8;Z4YNB2	A0A0R4J1B1_MOUSE;A2A6H6_MOUSE;A2A6I8_MOUSE;A2A6J0_MOUSE;A2A6J1_MOUSE;J3QP61_MOUSE;TNNT3_MOUSE;Z4YJU0_MOUSE;Z4YKE7_MOUSE;Z4YKF8_MOUSE;Z4YKG3_MOUSE;Z4YKG8_MOUSE;Z4YKH8_MOUSE;Z4YNB2_MOUSE	6.32943e-13	#N/A	#N/A	#N/A	#N/A	10139.1	#N/A	#N/A	#N/A	#N/A	#N/A	#N/A	#N/A	#N/A	4353.49	#N/A	#N/A	#N/A	#N/A	#N/A	#N/A	#N/A	#N/A	#N/A	#N/A	#N/A	#N/A	5124.38	#N/A	#N/A	10201.7	#N/A	#N/A	5689.38	#N/A	#N/A	#N/A	#N/A
FALSE	FALSE	VDFDDIQK	A0A0R4J1B1;A2A6H6;A2A6I8;A2A6J0;A2A6J1;J3QP61;Q9QZ47;Z4YJU0;Z4YKE7;Z4YKF8;Z4YKG3;Z4YKG8;Z4YKH8;Z4YNB2	Troponin T, fast skeletal muscle;Troponin T, fast skeletal muscle;Troponin T, fast skeletal muscle;Troponin T, fast skeletal muscle;Troponin T, fast skeletal muscle;Troponin T, fast skeletal muscle;Troponin T, fast skeletal muscle;Troponin T, fast skeletal muscle;Troponin T, fast skeletal muscle;Troponin T, fast skeletal muscle;Troponin T, fast skeletal muscle;Troponin T, fast skeletal muscle;Tro…	A0A0R4J1B1;A2A6H6;A2A6I8;A2A6J0;A2A6J1;J3QP61;Q9QZ47;Z4YJU0;Z4YKE7;Z4YKF8;Z4YKG3;Z4YKG8;Z4YKH8;Z4YNB2	A0A0R4J1B1_MOUSE;A2A6H6_MOUSE;A2A6I8_MOUSE;A2A6J0_MOUSE;A2A6J1_MOUSE;J3QP61_MOUSE;TNNT3_MOUSE;Z4YJU0_MOUSE;Z4YKE7_MOUSE;Z4YKF8_MOUSE;Z4YKG3_MOUSE;Z4YKG8_MOUSE;Z4YKH8_MOUSE;Z4YNB2_MOUSE	6.32943e-13	#N/A	7116.85	66634.1	#N/A	#N/A	#N/A	#N/A	#N/A	#N/A	#N/A	#N/A	#N/A	#N/A	#N/A	#N/A	#N/A	#N/A	41353.8	#N/A	#N/A	#N/A	#N/A	#N/A	#N/A	#N/A	#N/A	#N/A	#N/A	#N/A	#N/A	#N/A	#N/A	#N/A	#N/A	#N/A	24038.1	#N/A
FALSE	FALSE	QNKDLMELQALIDSHFEAR	A0A0R4J1B1;A2A6H6;A2A6I8;A2A6J0;A2A6J1;J3QP61;Q9QZ47;Z4YJU0;Z4YKE7;Z4YKF8;Z4YKG3;Z4YKG8;Z4YKH8;Z4YNB2	Troponin T, fast skeletal muscle;Troponin T, fast skeletal muscle;Troponin T, fast skeletal muscle;Troponin T, fast skeletal muscle;Troponin T, fast skeletal muscle;Troponin T, fast skeletal muscle;Troponin T, fast skeletal muscle;Troponin T, fast skeletal muscle;Troponin T, fast skeletal muscle;Troponin T, fast skeletal muscle;Troponin T, fast skeletal muscle;Troponin T, fast skeletal muscle;Tro…	A0A0R4J1B1;A2A6H6;A2A6I8;A2A6J0;A2A6J1;J3QP61;Q9QZ47;Z4YJU0;Z4YKE7;Z4YKF8;Z4YKG3;Z4YKG8;Z4YKH8;Z4YNB2	A0A0R4J1B1_MOUSE;A2A6H6_MOUSE;A2A6I8_MOUSE;A2A6J0_MOUSE;A2A6J1_MOUSE;J3QP61_MOUSE;TNNT3_MOUSE;Z4YJU0_MOUSE;Z4YKE7_MOUSE;Z4YKF8_MOUSE;Z4YKG3_MOUSE;Z4YKG8_MOUSE;Z4YKH8_MOUSE;Z4YNB2_MOUSE	6.32943e-13	#N/A	#N/A	#N/A	#N/A	10681	#N/A	#N/A	#N/A	#N/A	#N/A	#N/A	#N/A	#N/A	#N/A	#N/A	#N/A	#N/A	#N/A	#N/A	#N/A	#N/A	#N/A	#N/A	#N/A	#N/A	#N/A	1253.45	#N/A	#N/A	2035.97	#N/A	#N/A	#N/A	#N/A	#N/A	#N/A	#N/A
FALSE	FALSE	ITSLEVENQNLR	A0A0R4J1E2;A0A0R4J1L2;E9QN08;F6ZFU0;P57776;Q80T06;Q91VK2	Elongation factor 1-delta;Elongation factor 1-delta;Elongation factor 1-delta (Fragment);Elongation factor 1-delta (Fragment);Elongation factor 1-delta;Elongation factor 1-delta;Eef1d protein	A0A0R4J1E2;A0A0R4J1L2;E9QN08;F6ZFU0;P57776;Q80T06;Q91VK2	A0A0R4J1E2_MOUSE;A0A0R4J1L2_MOUSE;E9QN08_MOUSE;F6ZFU0_MOUSE;EF1D_MOUSE;Q80T06_MOUSE;Q91VK2_MOUSE	0.00196471	#N/A	3107.96	#N/A	4471.06	4089.88	#N/A	5400.22	2841.43	3082.15	2911.68	3923.4	4314.3	4469.28	5429.95	#N/A	#N/A	#N/A	3825.92	5643	#N/A	2021.17	2048.18	5710.45	5565.16	5363.9	3107.06	#N/A	5678.74	4766.42	2237.04	1675.64	5745.25	2094.94	6281.89	2347.01	3921.77	2620.18
FALSE	FALSE	LVPVGYGIR	A0A0R4J1E2;A0A0R4J1L2;E9QN08;F6ZFU0;P57776;Q80T06;Q91VK2	Elongation factor 1-delta;Elongation factor 1-delta;Elongation factor 1-delta (Fragment);Elongation factor 1-delta (Fragment);Elongation factor 1-delta;Elongation factor 1-delta;Eef1d protein	A0A0R4J1E2;A0A0R4J1L2;E9QN08;F6ZFU0;P57776;Q80T06;Q91VK2	A0A0R4J1E2_MOUSE;A0A0R4J1L2_MOUSE;E9QN08_MOUSE;F6ZFU0_MOUSE;EF1D_MOUSE;Q80T06_MOUSE;Q91VK2_MOUSE	0.00196471	#N/A	#N/A	#N/A	#N/A	#N/A	#N/A	#N/A	#N/A	#N/A	#N/A	#N/A	#N/A	#N/A	#N/A	#N/A	#N/A	47681.1	#N/A	#N/A	#N/A	#N/A	#N/A	#N/A	#N/A	#N/A	#N/A	#N/A	#N/A	#N/A	#N/A	#N/A	#N/A	#N/A	#N/A	#N/A	#N/A	#N/A
FALSE	FALSE	SIQLDGLVWGASK	A0A0R4J1E2;A0A0R4J1L2;E9QN08;F6ZFU0;P57776;Q80T06;Q91VK2	Elongation factor 1-delta;Elongation factor 1-delta;Elongation factor 1-delta (Fragment);Elongation factor 1-delta (Fragment);Elongation factor 1-delta;Elongation factor 1-delta;Eef1d protein	A0A0R4J1E2;A0A0R4J1L2;E9QN08;F6ZFU0;P57776;Q80T06;Q91VK2	A0A0R4J1E2_MOUSE;A0A0R4J1L2_MOUSE;E9QN08_MOUSE;F6ZFU0_MOUSE;EF1D_MOUSE;Q80T06_MOUSE;Q91VK2_MOUSE	0.00196471	#N/A	#N/A	#N/A	#N/A	#N/A	#N/A	#N/A	#N/A	#N/A	#N/A	#N/A	#N/A	#N/A	#N/A	#N/A	#N/A	1188.6	#N/A	#N/A	#N/A	#N/A	#N/A	#N/A	#N/A	#N/A	#N/A	#N/A	#N/A	#N/A	#N/A	#N/A	#N/A	#N/A	#N/A	#N/A	#N/A	#N/A
FALSE	FALSE	GVVQDLQQAISK	A0A0R4J1E2;A0A0R4J1L2;E9QN08;F6ZFU0;P57776;Q80T06;Q91VK2	Elongation factor 1-delta;Elongation factor 1-delta;Elongation factor 1-delta (Fragment);Elongation factor 1-delta (Fragment);Elongation factor 1-delta;Elongation factor 1-delta;Eef1d protein	A0A0R4J1E2;A0A0R4J1L2;E9QN08;F6ZFU0;P57776;Q80T06;Q91VK2	A0A0R4J1E2_MOUSE;A0A0R4J1L2_MOUSE;E9QN08_MOUSE;F6ZFU0_MOUSE;EF1D_MOUSE;Q80T06_MOUSE;Q91VK2_MOUSE	0.00196471	#N/A	#N/A	#N/A	#N/A	#N/A	#N/A	#N/A	#N/A	#N/A	#N/A	#N/A	#N/A	#N/A	660.836	#N/A	#N/A	#N/A	#N/A	#N/A	#N/A	#N/A	#N/A	#N/A	#N/A	#N/A	#N/A	#N/A	#N/A	#N/A	#N/A	#N/A	#N/A	#N/A	#N/A	#N/A	#N/A	#N/A
FALSE	FALSE	TENCIANAEYIDPR	A0A0R4J1M9;A0A0R4J1N4;A0A0R4J1Q4;E9Q7Q8;E9QNU1;F6RER8;Q8R2G4	NAD(P)(+)--arginine ADP-ribosyltransferase;NAD(P)(+)--arginine ADP-ribosyltransferase;NAD(P)(+)--arginine ADP-ribosyltransferase;NAD(P)(+)--arginine ADP-ribosyltransferase;NAD(P)(+)--arginine ADP-ribosyltransferase;NAD(P)(+)--arginine ADP-ribosyltransferase (Fragment);Ecto-ADP-ribosyltransferase 3	A0A0R4J1M9;A0A0R4J1N4;A0A0R4J1Q4;E9Q7Q8;E9QNU1;F6RER8;Q8R2G4	A0A0R4J1M9_MOUSE;A0A0R4J1N4_MOUSE;A0A0R4J1Q4_MOUSE;E9Q7Q8_MOUSE;E9QNU1_MOUSE;F6RER8_MOUSE;NAR3_MOUSE	4.94453e-11	#N/A	#N/A	#N/A	#N/A	934.459	#N/A	2978.12	#N/A	#N/A	#N/A	#N/A	#N/A	#N/A	2024.7	#N/A	#N/A	#N/A	#N/A	1063.25	#N/A	#N/A	#N/A	#N/A	4434.93	#N/A	#N/A	#N/A	#N/A	2451.04	1808.52	#N/A	#N/A	1346.86	1652	#N/A	#N/A	#N/A
FALSE	FALSE	YIYNFPFK	A0A0R4J1M9;A0A0R4J1N4;A0A0R4J1Q4;E9Q7Q8;E9QNU1;F6RER8;Q8R2G4	NAD(P)(+)--arginine ADP-ribosyltransferase;NAD(P)(+)--arginine ADP-ribosyltransferase;NAD(P)(+)--arginine ADP-ribosyltransferase;NAD(P)(+)--arginine ADP-ribosyltransferase;NAD(P)(+)--arginine ADP-ribosyltransferase;NAD(P)(+)--arginine ADP-ribosyltransferase (Fragment);Ecto-ADP-ribosyltransferase 3	A0A0R4J1M9;A0A0R4J1N4;A0A0R4J1Q4;E9Q7Q8;E9QNU1;F6RER8;Q8R2G4	A0A0R4J1M9_MOUSE;A0A0R4J1N4_MOUSE;A0A0R4J1Q4_MOUSE;E9Q7Q8_MOUSE;E9QNU1_MOUSE;F6RER8_MOUSE;NAR3_MOUSE	4.94453e-11	#N/A	#N/A	#N/A	#N/A	#N/A	3931.65	#N/A	#N/A	#N/A	#N/A	#N/A	2855.77	#N/A	#N/A	#N/A	#N/A	#N/A	3699.64	#N/A	#N/A	#N/A	#N/A	#N/A	#N/A	#N/A	#N/A	#N/A	#N/A	#N/A	#N/A	#N/A	#N/A	#N/A	#N/A	#N/A	#N/A	#N/A
FALSE	FALSE	GSGLQPDLIEGR	A0A0R4J1N7;B7ZW98;D3YTV8;E9QNT8;G5E8J2;Q02357	Ankyrin-1;Ank1 protein;Ankyrin-1;Ankyrin-1;Ankyrin 1, erythroid;Ankyrin-1	A0A0R4J1N7;B7ZW98;D3YTV8;E9QNT8;G5E8J2;Q02357	A0A0R4J1N7_MOUSE;B7ZW98_MOUSE;D3YTV8_MOUSE;E9QNT8_MOUSE;G5E8J2_MOUSE;ANK1_MOUSE	0.000149841	#N/A	#N/A	24506.4	23342.8	37676.6	34106.1	30357.7	#N/A	#N/A	#N/A	26055.1	#N/A	#N/A	36651.4	#N/A	32210.1	#N/A	20683.6	11845.6	21512.6	15642.6	16748.2	29591.5	29485.3	16992.9	12381	#N/A	20391.4	39803	37779.4	#N/A	#N/A	30469.9	33783	#N/A	13727.9	#N/A
TRUE	FALSE	QVDSSGAIDTQQHEEVELR	A0A0R4J1N7;B7ZW98;D3YTV8;E9QNT8;G5E8J2;Q02357	Ankyrin-1;Ank1 protein;Ankyrin-1;Ankyrin-1;Ankyrin 1, erythroid;Ankyrin-1	A0A0R4J1N7;B7ZW98;D3YTV8;E9QNT8;G5E8J2;Q02357	A0A0R4J1N7_MOUSE;B7ZW98_MOUSE;D3YTV8_MOUSE;E9QNT8_MOUSE;G5E8J2_MOUSE;ANK1_MOUSE	0.000149841	#N/A	#N/A	2388.19	#N/A	#N/A	#N/A	#N/A	948.338	#N/A	378.791	1929.04	#N/A	#N/A	#N/A	#N/A	#N/A	#N/A	#N/A	#N/A	#N/A	#N/A	#N/A	3876.01	4950.95	#N/A	#N/A	#N/A	2481.14	2654.97	3576.11	1956.29	1088.88	#N/A	3122.35	#N/A	1856.79	#N/A
TRUE	FALSE	LDLASLK	A0A0R4J1N8;D3YVJ8;Q8CEE7	Retinol dehydrogenase 13;Retinol dehydrogenase 13 (Fragment);Retinol dehydrogenase 13	A0A0R4J1N8;D3YVJ8;Q8CEE7	A0A0R4J1N8_MOUSE;D3YVJ8_MOUSE;RDH13_MOUSE	6.80196e-12	#N/A	437027	3.1333e+06	3.39773e+06	2.24786e+06	2.86812e+06	3.28897e+06	856526	909216	360531	2.08146e+06	2.80702e+06	1.74472e+06	1.95503e+06	645992	2.35414e+06	647860	2.15703e+06	567418	2.5464e+06	1.5316e+06	1.52511e+06	2.2937e+06	2.81773e+06	2.32741e+06	595953	1.28031e+06	567962	2.15483e+06	1.80937e+06	1.04882e+06	1.73427e+06	1.33173e+06	1.7045e+06	1.22073e+06	1.45751e+06	1.57223e+06
FALSE	FALSE	AADAEAEVASLNR	A0A0R4J1P2;P21107	Tropomyosin alpha-3 chain	A0A0R4J1P2;P21107	A0A0R4J1P2_MOUSE;TPM3_MOUSE	2.99656e-12	#N/A	425345	#N/A	#N/A	#N/A	#N/A	#N/A	551841	332225	415562	#N/A	#N/A	182634	#N/A	197415	#N/A	318182	#N/A	347861	#N/A	152038	165647	#N/A	#N/A	145559	469550	113952	841387	#N/A	#N/A	146587	134624	#N/A	#N/A	146541	136102	#N/A
FALSE	FALSE	AADAEAEVASLNRR	A0A0R4J1P2;P21107	Tropomyosin alpha-3 chain	A0A0R4J1P2;P21107	A0A0R4J1P2_MOUSE;TPM3_MOUSE	2.99656e-12	#N/A	134270	#N/A	#N/A	#N/A	#N/A	#N/A	107454	252751	158191	#N/A	#N/A	30862.1	#N/A	31063.7	#N/A	51433	#N/A	205601	#N/A	25826.8	46667.8	#N/A	#N/A	102665	193738	41283.5	124004	#N/A	#N/A	63270.4	63807.5	#N/A	#N/A	29410.4	55184.1	#N/A
FALSE	FALSE	SKQLEDELATMQK	A0A0R4J1P2;P21107	Tropomyosin alpha-3 chain	A0A0R4J1P2;P21107	A0A0R4J1P2_MOUSE;TPM3_MOUSE	2.99656e-12	#N/A	7902.06	#N/A	#N/A	#N/A	#N/A	#N/A	10179.1	15463.6	9556.69	#N/A	#N/A	2114.22	#N/A	4055.61	#N/A	#N/A	#N/A	22220	#N/A	2014.51	3498.53	#N/A	#N/A	43592.2	80164	3045.12	26846.1	#N/A	#N/A	28404.3	8793.49	#N/A	#N/A	3023.59	#N/A	#N/A
FALSE	FALSE	KAADAEAEVASLNRR	A0A0R4J1P2;P21107	Tropomyosin alpha-3 chain	A0A0R4J1P2;P21107	A0A0R4J1P2_MOUSE;TPM3_MOUSE	2.99656e-12	#N/A	66216.9	#N/A	#N/A	#N/A	#N/A	#N/A	62792.7	169050	53781.6	#N/A	#N/A	18711	#N/A	24524	#N/A	24752.5	#N/A	96042.3	#N/A	18347	26999.2	#N/A	#N/A	51780.4	113940	20516.2	46770.2	#N/A	#N/A	21487.5	17602.2	#N/A	#N/A	13785.6	20941.3	#N/A
FALSE	FALSE	KAADAEAEVASLNR	A0A0R4J1P2;P21107	Tropomyosin alpha-3 chain	A0A0R4J1P2;P21107	A0A0R4J1P2_MOUSE;TPM3_MOUSE	2.99656e-12	#N/A	262815	#N/A	#N/A	#N/A	#N/A	#N/A	273543	212696	222582	#N/A	#N/A	77758.4	#N/A	87838.6	#N/A	134694	#N/A	211085	#N/A	72467.6	106206	#N/A	#N/A	55032.1	242134	70864.1	289347	#N/A	#N/A	81074.8	67107.1	#N/A	#N/A	67754.8	76237.2	#N/A
FALSE	FALSE	LDKENVLDRAEQAEAEQK	A0A0R4J1P2;P21107	Tropomyosin alpha-3 chain	A0A0R4J1P2;P21107	A0A0R4J1P2_MOUSE;TPM3_MOUSE	2.99656e-12	#N/A	106013	#N/A	#N/A	#N/A	#N/A	#N/A	40009	132592	78530.8	#N/A	#N/A	12107	#N/A	20669.3	#N/A	31525.1	#N/A	95605.2	#N/A	29089.6	57201.4	#N/A	#N/A	28344.6	96991.3	43549.2	16612.5	#N/A	#N/A	40831.4	9652.38	#N/A	#N/A	11670.2	12445.4	#N/A
FALSE	FALSE	QLEDELATMQK	A0A0R4J1P2;P21107	Tropomyosin alpha-3 chain	A0A0R4J1P2;P21107	A0A0R4J1P2_MOUSE;TPM3_MOUSE	2.99656e-12	#N/A	2949.61	#N/A	#N/A	#N/A	#N/A	#N/A	4545.62	16440.7	1498.21	#N/A	#N/A	2647.26	#N/A	22737.6	#N/A	11275.6	#N/A	5588.29	#N/A	2194.48	#N/A	#N/A	#N/A	#N/A	6421.67	723.044	86437.2	#N/A	#N/A	#N/A	10050.9	#N/A	#N/A	14274.1	#N/A	#N/A
FALSE	FALSE	ENVLDRAEQAEAEQK	A0A0R4J1P2;P21107	Tropomyosin alpha-3 chain	A0A0R4J1P2;P21107	A0A0R4J1P2_MOUSE;TPM3_MOUSE	2.99656e-12	#N/A	1246.22	#N/A	#N/A	#N/A	#N/A	#N/A	1317.8	10905.7	1188.65	#N/A	#N/A	#N/A	#N/A	#N/A	#N/A	#N/A	#N/A	5644.28	#N/A	#N/A	#N/A	#N/A	#N/A	#N/A	9318.29	#N/A	5474.66	#N/A	#N/A	#N/A	#N/A	#N/A	#N/A	#N/A	#N/A	#N/A
FALSE	FALSE	LDKENVLDR	A0A0R4J1P2;P21107	Tropomyosin alpha-3 chain	A0A0R4J1P2;P21107	A0A0R4J1P2_MOUSE;TPM3_MOUSE	2.99656e-12	#N/A	#N/A	#N/A	#N/A	#N/A	#N/A	#N/A	#N/A	#N/A	#N/A	#N/A	#N/A	#N/A	#N/A	#N/A	#N/A	#N/A	#N/A	#N/A	#N/A	#N/A	#N/A	#N/A	#N/A	#N/A	4885.49	#N/A	231930	#N/A	#N/A	88572.6	34065.7	#N/A	#N/A	41387.3	11687.4	#N/A
FALSE	FALSE	SKQLEDELATMQKK	A0A0R4J1P2;P21107	Tropomyosin alpha-3 chain	A0A0R4J1P2;P21107	A0A0R4J1P2_MOUSE;TPM3_MOUSE	2.99656e-12	#N/A	#N/A	#N/A	#N/A	#N/A	#N/A	#N/A	#N/A	#N/A	#N/A	#N/A	#N/A	#N/A	#N/A	#N/A	#N/A	#N/A	#N/A	3835.46	#N/A	#N/A	#N/A	#N/A	#N/A	6030.77	13153.8	#N/A	2712.23	#N/A	#N/A	#N/A	#N/A	#N/A	#N/A	#N/A	#N/A	#N/A
TRUE	FALSE	GYPTLLLFR	A0A0R4J1Y7;E9PXX7;Q91W90	Thioredoxin domain-containing protein 5	A0A0R4J1Y7;E9PXX7;Q91W90	A0A0R4J1Y7_MOUSE;E9PXX7_MOUSE;TXND5_MOUSE	0.00102904	#N/A	#N/A	#N/A	#N/A	#N/A	#N/A	#N/A	#N/A	#N/A	#N/A	#N/A	#N/A	#N/A	#N/A	#N/A	#N/A	1050.98	#N/A	#N/A	#N/A	#N/A	#N/A	#N/A	#N/A	#N/A	#N/A	#N/A	#N/A	#N/A	#N/A	#N/A	#N/A	#N/A	#N/A	#N/A	#N/A	#N/A
TRUE	FALSE	FNVSATPEQYVPYSTTR	A0A0R4J275;Q7TMF3	NADH dehydrogenase [ubiquinone] 1 alpha subcomplex subunit 12	A0A0R4J275;Q7TMF3	A0A0R4J275_MOUSE;NDUAC_MOUSE	2.69056e-10	#N/A	33754.5	33845.3	35512.8	38622.6	34827.6	68565.8	55606	69331.5	63595.1	134391	38343.7	57365.6	46113	56431.1	47768.5	61023.2	47640.9	39405	42353	73255.9	53990.4	37015.6	54191.6	111432	57011.7	58380.9	36663.8	67042.7	54610.4	44529.2	52424.2	40183.6	86172.9	60818.1	67882.1	34865
TRUE	FALSE	GVQQVTGHGGLR	A0A0R4J275;Q7TMF3	NADH dehydrogenase [ubiquinone] 1 alpha subcomplex subunit 12	A0A0R4J275;Q7TMF3	A0A0R4J275_MOUSE;NDUAC_MOUSE	2.69056e-10	#N/A	#N/A	#N/A	#N/A	#N/A	#N/A	#N/A	#N/A	#N/A	#N/A	#N/A	#N/A	#N/A	#N/A	#N/A	#N/A	#N/A	#N/A	#N/A	#N/A	#N/A	#N/A	#N/A	#N/A	#N/A	#N/A	#N/A	7145.01	14871.9	9837.61	5832.03	11209.8	6287.51	12370.1	10737.6	6365.57	2547.05
TRUE	FALSE	IHEWVPPSTPYK	A0A0R4J275;Q7TMF3	NADH dehydrogenase [ubiquinone] 1 alpha subcomplex subunit 12	A0A0R4J275;Q7TMF3	A0A0R4J275_MOUSE;NDUAC_MOUSE	2.69056e-10	#N/A	#N/A	#N/A	#N/A	#N/A	#N/A	#N/A	#N/A	#N/A	#N/A	#N/A	#N/A	#N/A	#N/A	16332.3	#N/A	#N/A	13836	#N/A	#N/A	#N/A	#N/A	#N/A	10822.8	#N/A	11393	11688.8	#N/A	#N/A	12219.4	#N/A	#N/A	3418.28	6441.13	19150.7	13010.1	#N/A
TRUE	FALSE	IGTLVGEDKYGNK	A0A0R4J275;Q7TMF3	NADH dehydrogenase [ubiquinone] 1 alpha subcomplex subunit 12	A0A0R4J275;Q7TMF3	A0A0R4J275_MOUSE;NDUAC_MOUSE	2.69056e-10	#N/A	#N/A	#N/A	#N/A	#N/A	#N/A	11686.2	#N/A	9765.08	#N/A	#N/A	#N/A	7082.44	#N/A	3693.41	#N/A	#N/A	#N/A	#N/A	#N/A	2770.36	#N/A	#N/A	6556.69	9295.04	10095.9	#N/A	#N/A	19083.7	8154.89	#N/A	18584	3031.66	10272.5	8835.11	8871.9	#N/A
TRUE	FALSE	YYEDNKQFFGR	A0A0R4J275;Q7TMF3	NADH dehydrogenase [ubiquinone] 1 alpha subcomplex subunit 12	A0A0R4J275;Q7TMF3	A0A0R4J275_MOUSE;NDUAC_MOUSE	2.69056e-10	#N/A	#N/A	#N/A	#N/A	#N/A	#N/A	#N/A	#N/A	2403.9	#N/A	#N/A	#N/A	#N/A	#N/A	#N/A	#N/A	#N/A	583.651	#N/A	#N/A	#N/A	#N/A	#N/A	2439.01	#N/A	1730.05	1617.57	#N/A	2984.1	2444.02	#N/A	#N/A	#N/A	2632.22	#N/A	#N/A	#N/A
TRUE	FALSE	KFIWTNHK	A0A0R4J275;Q7TMF3	NADH dehydrogenase [ubiquinone] 1 alpha subcomplex subunit 12	A0A0R4J275;Q7TMF3	A0A0R4J275_MOUSE;NDUAC_MOUSE	2.69056e-10	#N/A	#N/A	#N/A	#N/A	#N/A	#N/A	#N/A	#N/A	#N/A	#N/A	#N/A	#N/A	#N/A	#N/A	#N/A	#N/A	#N/A	#N/A	#N/A	#N/A	#N/A	#N/A	#N/A	#N/A	#N/A	#N/A	#N/A	#N/A	#N/A	#N/A	#N/A	#N/A	#N/A	#N/A	1638.97	#N/A	#N/A
TRUE	FALSE	FIWTNHK	A0A0R4J275;Q7TMF3	NADH dehydrogenase [ubiquinone] 1 alpha subcomplex subunit 12	A0A0R4J275;Q7TMF3	A0A0R4J275_MOUSE;NDUAC_MOUSE	2.69056e-10	#N/A	#N/A	#N/A	#N/A	#N/A	#N/A	#N/A	#N/A	#N/A	#N/A	#N/A	#N/A	#N/A	#N/A	#N/A	#N/A	#N/A	#N/A	#N/A	#N/A	#N/A	#N/A	#N/A	#N/A	#N/A	#N/A	#N/A	#N/A	#N/A	#N/A	#N/A	#N/A	#N/A	#N/A	1364.05	#N/A	#N/A
TRUE	FALSE	WLHCMTDDPPTTNPPTAR	A0A0R4J275;Q7TMF3	NADH dehydrogenase [ubiquinone] 1 alpha subcomplex subunit 12	A0A0R4J275;Q7TMF3	A0A0R4J275_MOUSE;NDUAC_MOUSE	2.69056e-10	#N/A	#N/A	#N/A	#N/A	#N/A	#N/A	#N/A	#N/A	#N/A	#N/A	#N/A	#N/A	#N/A	#N/A	#N/A	#N/A	#N/A	#N/A	#N/A	#N/A	#N/A	#N/A	#N/A	#N/A	#N/A	#N/A	#N/A	#N/A	#N/A	2059.33	#N/A	#N/A	#N/A	5660.59	5639.22	#N/A	#N/A
TRUE	FALSE	DFLTPPLLSVR	A0A140LIG7;P17426	AP-2 complex subunit alpha-1 (Fragment);AP-2 complex subunit alpha-1	A0A140LIG7;P17426	A0A140LIG7_MOUSE;AP2A1_MOUSE	0.000141011	#N/A	#N/A	#N/A	#N/A	#N/A	#N/A	#N/A	#N/A	#N/A	1827.98	#N/A	#N/A	#N/A	832.856	1046.95	#N/A	4621.09	#N/A	2072.15	#N/A	1398.66	#N/A	#N/A	#N/A	#N/A	#N/A	#N/A	#N/A	#N/A	#N/A	593.782	#N/A	#N/A	#N/A	#N/A	1031.74	#N/A
TRUE	FALSE	LFQADNDLPVHLK	A0A140LIU4;P56392	Cytochrome c oxidase subunit 7A1, mitochondrial;Cytochrome c oxidase subunit 7A1, mitochondrial	A0A140LIU4;P56392	A0A140LIU4_MOUSE;CX7A1_MOUSE	5.71242e-11	#N/A	99376.9	123933	135171	49069.9	90789.7	123684	149149	95148.3	113094	121843	70044.7	146207	68989.6	84498.2	79379.7	128658	48936	133294	112398	117023	117320	65779.2	150960	105132	106126	114188	53411.9	91980.5	125083	118561	80621.3	60853.2	95915.7	101463	109719	57767
FALSE	FALSE	FLDGIYVSEK	A0A140T8T4;P51410	Uncharacterized protein;60S ribosomal protein L9	A0A140T8T4;P51410	A0A140T8T4_MOUSE;RL9_MOUSE	3.85756e-06	#N/A	5516.68	#N/A	#N/A	#N/A	#N/A	#N/A	#N/A	#N/A	4913.28	#N/A	#N/A	#N/A	#N/A	#N/A	#N/A	29730.6	#N/A	5022.57	#N/A	#N/A	3561.09	#N/A	#N/A	#N/A	#N/A	2341.84	#N/A	3712.52	2300.85	3737.26	3569.6	#N/A	#N/A	#N/A	#N/A	#N/A
FALSE	FALSE	TILSNQTVDIPENVEITLK	A0A140T8T4;P51410	Uncharacterized protein;60S ribosomal protein L9	A0A140T8T4;P51410	A0A140T8T4_MOUSE;RL9_MOUSE	3.85756e-06	#N/A	#N/A	#N/A	#N/A	#N/A	#N/A	#N/A	#N/A	#N/A	773.063	#N/A	#N/A	#N/A	#N/A	#N/A	#N/A	#N/A	#N/A	#N/A	#N/A	#N/A	#N/A	#N/A	#N/A	#N/A	#N/A	#N/A	#N/A	#N/A	#N/A	1270.93	#N/A	#N/A	#N/A	#N/A	#N/A	#N/A
TRUE	FALSE	AEDNADTLALVFEAPNQEK	A0A140T8V5;P17918	Proliferating cell nuclear antigen	A0A140T8V5;P17918	A0A140T8V5_MOUSE;PCNA_MOUSE	0.00990965	#N/A	#N/A	#N/A	#N/A	#N/A	#N/A	#N/A	#N/A	#N/A	#N/A	#N/A	#N/A	#N/A	#N/A	#N/A	#N/A	4522.5	#N/A	#N/A	#N/A	#N/A	#N/A	#N/A	#N/A	#N/A	#N/A	#N/A	#N/A	#N/A	#N/A	#N/A	#N/A	#N/A	#N/A	#N/A	#N/A	#N/A
FALSE	FALSE	ILTFDQLALESPK	A0A1B0GQU8;P35980	60S ribosomal protein L18	A0A1B0GQU8;P35980	A0A1B0GQU8_MOUSE;RL18_MOUSE	7.45299e-07	#N/A	11758.4	9431.04	11144.9	7104.75	7004.28	10375.8	10164.9	8622.57	9195.49	6943.67	10110.4	7644.85	7016.37	5658.31	6581.86	4854.11	9259.4	7544.94	#N/A	7406.75	6390.65	11216.7	11903.3	3472.36	1943.42	3824.75	4385.53	9316.01	7174.88	4551.94	5800.22	5558.79	6846.13	5103.61	7818.3	7199.57
FALSE	FALSE	TAVVVGTVTDDVR	A0A1B0GQU8;P35980	60S ribosomal protein L18	A0A1B0GQU8;P35980	A0A1B0GQU8_MOUSE;RL18_MOUSE	7.45299e-07	#N/A	41886.4	#N/A	40074.3	22130.4	27772.9	31460.5	35771.6	34818.2	36597.1	#N/A	33098.9	32492.5	21066.2	28599.8	24250.6	25265.2	15151.9	32194.9	26871.6	25563.4	21918.2	42061.8	26591.5	#N/A	33513.3	#N/A	33081.6	32622.1	19937.1	18680.3	36392.3	10304.2	20357.6	23786.8	29528.8	18060.8
FALSE	FALSE	TNRPPLSLSR	A0A1B0GQU8;P35980	60S ribosomal protein L18	A0A1B0GQU8;P35980	A0A1B0GQU8_MOUSE;RL18_MOUSE	7.45299e-07	#N/A	4647.88	2693.34	4842.45	1845.85	3994.94	6125.06	6731.05	8147.99	4239.81	#N/A	2763.48	4764.98	2494.3	3881.89	2198.23	19189.9	3956.43	5137.06	#N/A	3848.08	3047.16	2599.07	2804.21	#N/A	4256.67	1645.55	3143.62	5548.78	1838.66	2402.3	3297.79	1873.48	2661.98	2897.86	4035.68	3172.75
FALSE	FALSE	GTVLLSGPR	A0A1B0GQU8;P35980	60S ribosomal protein L18	A0A1B0GQU8;P35980	A0A1B0GQU8_MOUSE;RL18_MOUSE	7.45299e-07	#N/A	26764.4	17287.8	22705.4	12581.2	20124.9	19432	26869.2	25983.9	22895.5	#N/A	21987.9	16964	10088.9	10175.5	16385.3	#N/A	12139	26898.2	#N/A	15585.3	22694.9	28052.9	26214.7	29204	19597	17631.8	#N/A	23847.1	16729.9	17784.1	32522.3	11413.2	24069	22057.9	19877.6	11847.2
FALSE	FALSE	TNSTFNQVVLK	A0A1B0GQU8;P35980	60S ribosomal protein L18	A0A1B0GQU8;P35980	A0A1B0GQU8_MOUSE;RL18_MOUSE	7.45299e-07	#N/A	#N/A	#N/A	#N/A	#N/A	#N/A	#N/A	#N/A	#N/A	#N/A	#N/A	#N/A	#N/A	#N/A	#N/A	#N/A	19275.1	#N/A	#N/A	#N/A	#N/A	#N/A	#N/A	#N/A	#N/A	#N/A	#N/A	#N/A	#N/A	#N/A	#N/A	#N/A	#N/A	#N/A	#N/A	#N/A	#N/A
FALSE	FALSE	YQAVTATLEEK	A0A1B0GQW6;A0A1B0GS68;A0A1B0GSF0;A0A1B0GSQ6;A0A1B0GTA1;P19253	60S ribosomal protein L13a (Fragment);Uncharacterized protein;60S ribosomal protein L13a;60S ribosomal protein L13a (Fragment);60S ribosomal protein L13a (Fragment);60S ribosomal protein L13a	A0A1B0GQW6;A0A1B0GS68;A0A1B0GSF0;A0A1B0GSQ6;A0A1B0GTA1;P19253	A0A1B0GQW6_MOUSE;A0A1B0GS68_MOUSE;A0A1B0GSF0_MOUSE;A0A1B0GSQ6_MOUSE;A0A1B0GTA1_MOUSE;RL13A_MOUSE	3.85802e-06	#N/A	8262.14	4905.93	7971.75	4506.17	6198.49	8562.9	7578.38	9163.56	7067.01	6477.08	8501.11	8003.88	4520.97	5477.27	5172.84	36095.5	4786.82	7483.62	#N/A	4535.1	6211.47	11846.3	10149.4	9767.91	6817.06	4550.95	11125.6	10973.5	5750.41	6399.17	11314.9	4863.22	6729.93	8926.83	7079.17	5414.4
FALSE	FALSE	MVVPAALK	A0A1B0GQW6;A0A1B0GS68;A0A1B0GSF0;A0A1B0GSQ6;A0A1B0GTA1;P19253	60S ribosomal protein L13a (Fragment);Uncharacterized protein;60S ribosomal protein L13a;60S ribosomal protein L13a (Fragment);60S ribosomal protein L13a (Fragment);60S ribosomal protein L13a	A0A1B0GQW6;A0A1B0GS68;A0A1B0GSF0;A0A1B0GSQ6;A0A1B0GTA1;P19253	A0A1B0GQW6_MOUSE;A0A1B0GS68_MOUSE;A0A1B0GSF0_MOUSE;A0A1B0GSQ6_MOUSE;A0A1B0GTA1_MOUSE;RL13A_MOUSE	3.85802e-06	#N/A	#N/A	6812.12	1748.39	#N/A	#N/A	4701.14	#N/A	#N/A	1550.35	3922.53	#N/A	#N/A	#N/A	#N/A	5165.64	8089.97	#N/A	2447.27	#N/A	#N/A	#N/A	#N/A	6183.38	16179.6	#N/A	#N/A	#N/A	#N/A	#N/A	3668.11	#N/A	#N/A	1956.97	#N/A	#N/A	#N/A
FALSE	FALSE	LAHEVGWK	A0A1B0GQW6;A0A1B0GS68;A0A1B0GSF0;A0A1B0GSQ6;A0A1B0GTA1;P19253	60S ribosomal protein L13a (Fragment);Uncharacterized protein;60S ribosomal protein L13a;60S ribosomal protein L13a (Fragment);60S ribosomal protein L13a (Fragment);60S ribosomal protein L13a	A0A1B0GQW6;A0A1B0GS68;A0A1B0GSF0;A0A1B0GSQ6;A0A1B0GTA1;P19253	A0A1B0GQW6_MOUSE;A0A1B0GS68_MOUSE;A0A1B0GSF0_MOUSE;A0A1B0GSQ6_MOUSE;A0A1B0GTA1_MOUSE;RL13A_MOUSE	3.85802e-06	#N/A	#N/A	#N/A	#N/A	#N/A	#N/A	#N/A	#N/A	#N/A	#N/A	#N/A	#N/A	#N/A	#N/A	#N/A	#N/A	#N/A	#N/A	#N/A	#N/A	#N/A	#N/A	#N/A	#N/A	#N/A	#N/A	#N/A	#N/A	#N/A	#N/A	1416.25	#N/A	#N/A	#N/A	1200.47	#N/A	#N/A
TRUE	FALSE	ALAGCDFLTISPK	A0A1B0GR11;Q93092	Transaldolase	A0A1B0GR11;Q93092	A0A1B0GR11_MOUSE;TALDO_MOUSE	1.12767e-07	#N/A	#N/A	#N/A	#N/A	#N/A	#N/A	#N/A	#N/A	#N/A	#N/A	#N/A	#N/A	#N/A	#N/A	#N/A	#N/A	12439.5	#N/A	#N/A	#N/A	#N/A	#N/A	#N/A	#N/A	#N/A	#N/A	#N/A	#N/A	#N/A	#N/A	#N/A	#N/A	#N/A	#N/A	#N/A	#N/A	#N/A
TRUE	FALSE	LSSTWEGIQAGK	A0A1B0GR11;Q93092	Transaldolase	A0A1B0GR11;Q93092	A0A1B0GR11_MOUSE;TALDO_MOUSE	1.12767e-07	#N/A	#N/A	#N/A	#N/A	#N/A	#N/A	#N/A	#N/A	#N/A	#N/A	#N/A	#N/A	#N/A	#N/A	#N/A	#N/A	4822.73	#N/A	#N/A	#N/A	#N/A	#N/A	#N/A	#N/A	#N/A	#N/A	#N/A	#N/A	#N/A	#N/A	#N/A	#N/A	#N/A	#N/A	#N/A	#N/A	#N/A
TRUE	FALSE	LLGELLK	A0A1B0GR11;Q93092	Transaldolase	A0A1B0GR11;Q93092	A0A1B0GR11_MOUSE;TALDO_MOUSE	1.12767e-07	#N/A	#N/A	#N/A	#N/A	#N/A	#N/A	#N/A	#N/A	#N/A	#N/A	#N/A	#N/A	#N/A	#N/A	#N/A	#N/A	2465.81	#N/A	#N/A	#N/A	#N/A	#N/A	#N/A	#N/A	#N/A	#N/A	#N/A	#N/A	#N/A	#N/A	#N/A	#N/A	#N/A	#N/A	#N/A	#N/A	#N/A
TRUE	FALSE	ALDTVLFGPPLLTR	A0A1B0GR78;A0A1B0GRA5;P70302	Stromal interaction molecule 1	A0A1B0GR78;A0A1B0GRA5;P70302	A0A1B0GR78_MOUSE;A0A1B0GRA5_MOUSE;STIM1_MOUSE	2.6664e-08	#N/A	5451.21	4013.02	2155.94	4565.88	6229.01	7237.14	9201.41	4208.46	14342.4	8205.29	6433.54	7477.79	7037.4	10973.8	5015	11632.3	9541.79	9682.25	#N/A	13603.8	12006.2	1806.83	4460.61	#N/A	8213.76	20862.7	4437.6	4641.13	8995.71	12976.3	4627.11	4332.18	9407.71	10619.8	9238.4	7555.87
TRUE	FALSE	NTGASSGATSEESTEAEFCR	A0A1B0GR78;A0A1B0GRA5;P70302	Stromal interaction molecule 1	A0A1B0GR78;A0A1B0GRA5;P70302	A0A1B0GR78_MOUSE;A0A1B0GRA5_MOUSE;STIM1_MOUSE	2.6664e-08	#N/A	1845.83	#N/A	#N/A	#N/A	722.935	2775.62	1176.33	3032.72	1700.2	1754.55	962.389	3207.28	#N/A	1645.93	#N/A	1209.98	#N/A	2268.67	#N/A	1820.46	3119.72	2237.62	3051.03	2665.22	2352.55	2842.91	2485.91	1932.23	1526.05	4885.39	3471.13	438.584	1477.17	3260.84	2796.07	889.374
TRUE	FALSE	LTEPQLGLGSQR	A0A1B0GR78;A0A1B0GRA5;P70302	Stromal interaction molecule 1	A0A1B0GR78;A0A1B0GRA5;P70302	A0A1B0GR78_MOUSE;A0A1B0GRA5_MOUSE;STIM1_MOUSE	2.6664e-08	#N/A	5466.48	#N/A	#N/A	#N/A	#N/A	#N/A	#N/A	#N/A	#N/A	#N/A	#N/A	#N/A	#N/A	#N/A	#N/A	#N/A	#N/A	5257.73	#N/A	#N/A	2981.76	112660	21100.3	#N/A	#N/A	#N/A	5043.8	#N/A	#N/A	#N/A	4434.66	#N/A	#N/A	#N/A	3364.9	#N/A
FALSE	FALSE	QALSEVTAALR	A0A1B0GR78;A0A1B0GRA5;P70302	Stromal interaction molecule 1	A0A1B0GR78;A0A1B0GRA5;P70302	A0A1B0GR78_MOUSE;A0A1B0GRA5_MOUSE;STIM1_MOUSE	2.6664e-08	#N/A	4171.59	#N/A	#N/A	#N/A	#N/A	#N/A	#N/A	#N/A	3628.01	#N/A	#N/A	#N/A	#N/A	2478.26	#N/A	#N/A	#N/A	#N/A	#N/A	#N/A	6464.02	#N/A	#N/A	#N/A	#N/A	6710.45	#N/A	#N/A	2335.54	7334.4	4976.63	#N/A	#N/A	#N/A	#N/A	#N/A
TRUE	FALSE	LISVEDLWK	A0A1B0GR78;A0A1B0GRA5;P70302	Stromal interaction molecule 1	A0A1B0GR78;A0A1B0GRA5;P70302	A0A1B0GR78_MOUSE;A0A1B0GRA5_MOUSE;STIM1_MOUSE	2.6664e-08	#N/A	#N/A	#N/A	#N/A	#N/A	#N/A	#N/A	#N/A	#N/A	#N/A	#N/A	#N/A	#N/A	#N/A	#N/A	#N/A	#N/A	823.391	902.681	#N/A	1354.32	1612.88	#N/A	#N/A	#N/A	#N/A	3066.24	#N/A	#N/A	1906.58	#N/A	#N/A	#N/A	1729.69	2435.33	#N/A	#N/A
TRUE	FALSE	YAEEELEQVR	A0A1B0GR78;A0A1B0GRA5;P70302	Stromal interaction molecule 1	A0A1B0GR78;A0A1B0GRA5;P70302	A0A1B0GR78_MOUSE;A0A1B0GRA5_MOUSE;STIM1_MOUSE	2.6664e-08	#N/A	#N/A	#N/A	#N/A	#N/A	#N/A	#N/A	#N/A	#N/A	#N/A	#N/A	#N/A	#N/A	#N/A	#N/A	#N/A	#N/A	#N/A	#N/A	#N/A	#N/A	#N/A	#N/A	#N/A	#N/A	#N/A	#N/A	5698.4	#N/A	#N/A	6324.52	7394.26	#N/A	#N/A	6713.21	#N/A	#N/A
TRUE	FALSE	LSFEAVR	A0A1B0GR78;A0A1B0GRA5;P70302	Stromal interaction molecule 1	A0A1B0GR78;A0A1B0GRA5;P70302	A0A1B0GR78_MOUSE;A0A1B0GRA5_MOUSE;STIM1_MOUSE	2.6664e-08	#N/A	#N/A	#N/A	#N/A	#N/A	#N/A	#N/A	11044.5	#N/A	#N/A	#N/A	#N/A	#N/A	#N/A	#N/A	5154.26	#N/A	#N/A	#N/A	#N/A	#N/A	#N/A	#N/A	#N/A	#N/A	#N/A	#N/A	#N/A	#N/A	#N/A	#N/A	#N/A	#N/A	#N/A	#N/A	#N/A	#N/A
TRUE	FALSE	LRDEINLAK	A0A1B0GR78;A0A1B0GRA5;P70302	Stromal interaction molecule 1	A0A1B0GR78;A0A1B0GRA5;P70302	A0A1B0GR78_MOUSE;A0A1B0GRA5_MOUSE;STIM1_MOUSE	2.6664e-08	#N/A	#N/A	#N/A	#N/A	#N/A	#N/A	#N/A	#N/A	#N/A	#N/A	#N/A	#N/A	#N/A	#N/A	#N/A	#N/A	#N/A	#N/A	#N/A	#N/A	#N/A	1237.68	#N/A	#N/A	#N/A	#N/A	#N/A	#N/A	#N/A	#N/A	#N/A	#N/A	#N/A	#N/A	#N/A	#N/A	#N/A
FALSE	FALSE	NIGLGFK	A0A1B0GRR3;P62281	40S ribosomal protein S11	A0A1B0GRR3;P62281	A0A1B0GRR3_MOUSE;RS11_MOUSE	0.00229785	#N/A	14440.2	#N/A	#N/A	#N/A	#N/A	4096.12	7195.1	4946.23	11299.1	#N/A	#N/A	#N/A	#N/A	#N/A	#N/A	35803.6	3335.5	10196.6	#N/A	#N/A	11775.9	#N/A	#N/A	#N/A	2964.45	3934.73	7063.2	4143.61	#N/A	7920.82	5627.12	#N/A	#N/A	#N/A	#N/A	#N/A
TRUE	FALSE	ILSGVVTK	A0A1B0GRR3;P62281	40S ribosomal protein S11	A0A1B0GRR3;P62281	A0A1B0GRR3_MOUSE;RS11_MOUSE	0.00229785	#N/A	#N/A	#N/A	#N/A	#N/A	#N/A	#N/A	#N/A	#N/A	#N/A	#N/A	#N/A	#N/A	#N/A	#N/A	#N/A	#N/A	#N/A	#N/A	#N/A	#N/A	#N/A	#N/A	#N/A	#N/A	#N/A	#N/A	1705.92	490.463	#N/A	1294.37	1024.98	#N/A	#N/A	#N/A	649.371	#N/A
FALSE	FALSE	EAIEGTYIDKK	A0A1B0GRR3;P62281	40S ribosomal protein S11	A0A1B0GRR3;P62281	A0A1B0GRR3_MOUSE;RS11_MOUSE	0.00229785	#N/A	#N/A	#N/A	#N/A	#N/A	#N/A	#N/A	#N/A	#N/A	#N/A	#N/A	#N/A	#N/A	#N/A	#N/A	#N/A	#N/A	#N/A	#N/A	#N/A	#N/A	#N/A	#N/A	#N/A	#N/A	#N/A	#N/A	3022.92	1575.2	#N/A	3529.35	3467.39	#N/A	#N/A	1255.94	#N/A	#N/A
FALSE	FALSE	ESAEPGEPDSSTLSLAEK	A0A1B0GS91;Q8K4L2;Q8K4L3	Supervillin;Archvillin;Supervillin	A0A1B0GS91;Q8K4L2;Q8K4L3	A0A1B0GS91_MOUSE;Q8K4L2_MOUSE;SVIL_MOUSE	0.0085919	#N/A	9524	#N/A	#N/A	#N/A	#N/A	#N/A	#N/A	6267.87	7955.82	#N/A	#N/A	5626.72	1800.92	#N/A	#N/A	#N/A	#N/A	8745.7	#N/A	2579.45	7726.22	2140.77	2966.75	#N/A	4793.75	5136	6868.26	2202.69	2804.39	9050.63	6227.62	#N/A	3308.43	3152.24	#N/A	#N/A
FALSE	FALSE	GAFEEEEEPSYPILGR	A0A1B0GS91;Q8K4L2;Q8K4L3	Supervillin;Archvillin;Supervillin	A0A1B0GS91;Q8K4L2;Q8K4L3	A0A1B0GS91_MOUSE;Q8K4L2_MOUSE;SVIL_MOUSE	0.0085919	#N/A	12025.4	#N/A	#N/A	5887.06	#N/A	#N/A	7870.58	7362.27	11167.2	#N/A	#N/A	8080.52	#N/A	7912.62	#N/A	7216.78	#N/A	9488.37	#N/A	#N/A	9979.61	#N/A	#N/A	#N/A	#N/A	5518.02	6378.89	#N/A	#N/A	9581.91	#N/A	#N/A	#N/A	#N/A	#N/A	#N/A
FALSE	FALSE	DDLLQEYTEQR	A0A1B0GS91;Q8K4L2;Q8K4L3	Supervillin;Archvillin;Supervillin	A0A1B0GS91;Q8K4L2;Q8K4L3	A0A1B0GS91_MOUSE;Q8K4L2_MOUSE;SVIL_MOUSE	0.0085919	#N/A	8762.16	#N/A	#N/A	#N/A	#N/A	#N/A	#N/A	#N/A	6975.7	#N/A	#N/A	#N/A	#N/A	#N/A	#N/A	#N/A	#N/A	6394.32	#N/A	#N/A	5067.59	#N/A	#N/A	#N/A	#N/A	3347.54	4912.93	#N/A	#N/A	#N/A	4309.04	#N/A	#N/A	#N/A	#N/A	#N/A
FALSE	FALSE	YGLTLDPEADSEYLSR	A0A1B0GS91;Q8K4L2;Q8K4L3	Supervillin;Archvillin;Supervillin	A0A1B0GS91;Q8K4L2;Q8K4L3	A0A1B0GS91_MOUSE;Q8K4L2_MOUSE;SVIL_MOUSE	0.0085919	#N/A	3772.59	#N/A	#N/A	#N/A	#N/A	#N/A	2343.5	2358.02	#N/A	#N/A	#N/A	#N/A	#N/A	#N/A	#N/A	#N/A	#N/A	3431.33	#N/A	2095.36	3323.74	#N/A	#N/A	#N/A	#N/A	#N/A	#N/A	#N/A	#N/A	#N/A	#N/A	#N/A	1531.46	#N/A	#N/A	#N/A
FALSE	FALSE	EFGETTSEQTEVAAR	A0A1B0GS91;Q8K4L2;Q8K4L3	Supervillin;Archvillin;Supervillin	A0A1B0GS91;Q8K4L2;Q8K4L3	A0A1B0GS91_MOUSE;Q8K4L2_MOUSE;SVIL_MOUSE	0.0085919	#N/A	1543.87	#N/A	#N/A	#N/A	#N/A	#N/A	#N/A	#N/A	1773.99	#N/A	#N/A	#N/A	#N/A	#N/A	#N/A	#N/A	#N/A	#N/A	#N/A	#N/A	2239	#N/A	#N/A	#N/A	#N/A	1295.21	1957.91	#N/A	#N/A	2505.72	#N/A	#N/A	#N/A	#N/A	#N/A	#N/A
FALSE	FALSE	GLASPTSITPISSPLCSK	A0A1B0GS91;Q8K4L2;Q8K4L3	Supervillin;Archvillin;Supervillin	A0A1B0GS91;Q8K4L2;Q8K4L3	A0A1B0GS91_MOUSE;Q8K4L2_MOUSE;SVIL_MOUSE	0.0085919	#N/A	2240.69	#N/A	#N/A	#N/A	#N/A	#N/A	#N/A	#N/A	1274.08	#N/A	#N/A	#N/A	#N/A	#N/A	#N/A	#N/A	#N/A	#N/A	#N/A	#N/A	1921.73	#N/A	#N/A	#N/A	#N/A	#N/A	#N/A	#N/A	#N/A	2968.72	#N/A	#N/A	#N/A	#N/A	#N/A	#N/A
FALSE	FALSE	VPVGDSFLDSPSK	A0A1B0GS91;Q8K4L2;Q8K4L3	Supervillin;Archvillin;Supervillin	A0A1B0GS91;Q8K4L2;Q8K4L3	A0A1B0GS91_MOUSE;Q8K4L2_MOUSE;SVIL_MOUSE	0.0085919	#N/A	9649.6	#N/A	#N/A	#N/A	#N/A	#N/A	#N/A	#N/A	8441.06	#N/A	#N/A	#N/A	#N/A	#N/A	#N/A	#N/A	#N/A	10724.8	#N/A	#N/A	#N/A	#N/A	#N/A	#N/A	#N/A	#N/A	#N/A	#N/A	#N/A	#N/A	#N/A	#N/A	#N/A	#N/A	#N/A	#N/A
FALSE	FALSE	NALTVAAEDSGVQTR	A0A1B0GS91;Q8K4L2;Q8K4L3	Supervillin;Archvillin;Supervillin	A0A1B0GS91;Q8K4L2;Q8K4L3	A0A1B0GS91_MOUSE;Q8K4L2_MOUSE;SVIL_MOUSE	0.0085919	#N/A	#N/A	#N/A	#N/A	#N/A	#N/A	#N/A	#N/A	#N/A	#N/A	#N/A	#N/A	#N/A	#N/A	#N/A	#N/A	#N/A	#N/A	#N/A	#N/A	#N/A	4782.3	#N/A	#N/A	#N/A	#N/A	#N/A	#N/A	1757.29	#N/A	7449.37	#N/A	#N/A	#N/A	#N/A	#N/A	#N/A
FALSE	FALSE	SLSDYTGPPQLQVPR	A0A1B0GS91;Q8K4L2;Q8K4L3	Supervillin;Archvillin;Supervillin	A0A1B0GS91;Q8K4L2;Q8K4L3	A0A1B0GS91_MOUSE;Q8K4L2_MOUSE;SVIL_MOUSE	0.0085919	#N/A	3903.39	#N/A	#N/A	#N/A	#N/A	#N/A	#N/A	#N/A	4377.1	#N/A	#N/A	#N/A	#N/A	#N/A	#N/A	#N/A	#N/A	#N/A	#N/A	#N/A	#N/A	#N/A	#N/A	#N/A	#N/A	#N/A	#N/A	#N/A	#N/A	#N/A	#N/A	#N/A	#N/A	#N/A	#N/A	#N/A
FALSE	FALSE	YQTQPVTLGEVEQVQSGK	A0A1B0GS91;Q8K4L2;Q8K4L3	Supervillin;Archvillin;Supervillin	A0A1B0GS91;Q8K4L2;Q8K4L3	A0A1B0GS91_MOUSE;Q8K4L2_MOUSE;SVIL_MOUSE	0.0085919	#N/A	#N/A	#N/A	#N/A	#N/A	#N/A	#N/A	#N/A	#N/A	#N/A	#N/A	#N/A	#N/A	#N/A	#N/A	#N/A	#N/A	#N/A	#N/A	#N/A	#N/A	2659.7	#N/A	#N/A	#N/A	#N/A	#N/A	#N/A	#N/A	#N/A	3373.93	#N/A	#N/A	#N/A	#N/A	#N/A	#N/A
FALSE	FALSE	VAGIQETVLTVTGK	A0A1B0GS91;Q8K4L2;Q8K4L3	Supervillin;Archvillin;Supervillin	A0A1B0GS91;Q8K4L2;Q8K4L3	A0A1B0GS91_MOUSE;Q8K4L2_MOUSE;SVIL_MOUSE	0.0085919	#N/A	3239.16	#N/A	#N/A	#N/A	#N/A	#N/A	#N/A	#N/A	1838.99	#N/A	#N/A	#N/A	#N/A	#N/A	#N/A	#N/A	#N/A	#N/A	#N/A	#N/A	#N/A	#N/A	#N/A	#N/A	#N/A	#N/A	#N/A	#N/A	#N/A	#N/A	#N/A	#N/A	#N/A	#N/A	#N/A	#N/A
TRUE	FALSE	DSEGDTPSLINWPSR	A0A1B0GS91;Q8K4L2;Q8K4L3	Supervillin;Archvillin;Supervillin	A0A1B0GS91;Q8K4L2;Q8K4L3	A0A1B0GS91_MOUSE;Q8K4L2_MOUSE;SVIL_MOUSE	0.0085919	#N/A	992.884	#N/A	#N/A	#N/A	#N/A	#N/A	#N/A	#N/A	#N/A	#N/A	#N/A	#N/A	#N/A	#N/A	#N/A	#N/A	#N/A	#N/A	#N/A	#N/A	#N/A	#N/A	#N/A	#N/A	#N/A	4081.52	#N/A	#N/A	#N/A	#N/A	#N/A	#N/A	#N/A	#N/A	#N/A	#N/A
FALSE	FALSE	SSPELTSESLTQR	A0A1B0GS91;Q8K4L2;Q8K4L3	Supervillin;Archvillin;Supervillin	A0A1B0GS91;Q8K4L2;Q8K4L3	A0A1B0GS91_MOUSE;Q8K4L2_MOUSE;SVIL_MOUSE	0.0085919	#N/A	#N/A	#N/A	#N/A	#N/A	#N/A	#N/A	#N/A	#N/A	#N/A	#N/A	#N/A	#N/A	#N/A	#N/A	#N/A	#N/A	#N/A	#N/A	#N/A	#N/A	1643.24	#N/A	#N/A	#N/A	#N/A	#N/A	#N/A	#N/A	#N/A	#N/A	2343.82	#N/A	#N/A	#N/A	#N/A	#N/A
FALSE	FALSE	ASELATLIQTK	A0A1B0GS91;Q8K4L2;Q8K4L3	Supervillin;Archvillin;Supervillin	A0A1B0GS91;Q8K4L2;Q8K4L3	A0A1B0GS91_MOUSE;Q8K4L2_MOUSE;SVIL_MOUSE	0.0085919	#N/A	#N/A	#N/A	#N/A	#N/A	#N/A	#N/A	#N/A	#N/A	#N/A	#N/A	#N/A	#N/A	#N/A	#N/A	#N/A	#N/A	#N/A	#N/A	#N/A	#N/A	#N/A	#N/A	#N/A	#N/A	#N/A	594.793	#N/A	#N/A	#N/A	1261.22	#N/A	#N/A	#N/A	#N/A	#N/A	#N/A
FALSE	FALSE	HKDEAPSQELELQSSR	A0A1B0GS91;Q8K4L2;Q8K4L3	Supervillin;Archvillin;Supervillin	A0A1B0GS91;Q8K4L2;Q8K4L3	A0A1B0GS91_MOUSE;Q8K4L2_MOUSE;SVIL_MOUSE	0.0085919	#N/A	#N/A	#N/A	#N/A	#N/A	#N/A	#N/A	#N/A	#N/A	1110.16	#N/A	#N/A	#N/A	#N/A	#N/A	#N/A	#N/A	#N/A	1932.14	#N/A	#N/A	#N/A	#N/A	#N/A	#N/A	#N/A	#N/A	#N/A	#N/A	#N/A	5969.3	#N/A	#N/A	#N/A	#N/A	#N/A	#N/A
FALSE	FALSE	AVSSLQPSQSGVLPTDPVHAIK	A0A1B0GS91;Q8K4L2;Q8K4L3	Supervillin;Archvillin;Supervillin	A0A1B0GS91;Q8K4L2;Q8K4L3	A0A1B0GS91_MOUSE;Q8K4L2_MOUSE;SVIL_MOUSE	0.0085919	#N/A	1865	#N/A	#N/A	#N/A	#N/A	#N/A	#N/A	#N/A	#N/A	#N/A	#N/A	#N/A	#N/A	#N/A	#N/A	#N/A	#N/A	#N/A	#N/A	#N/A	#N/A	#N/A	#N/A	#N/A	#N/A	#N/A	#N/A	#N/A	#N/A	#N/A	#N/A	#N/A	#N/A	#N/A	#N/A	#N/A
FALSE	FALSE	GAANDSTQFTVAGR	A0A1B0GS91;Q8K4L2;Q8K4L3	Supervillin;Archvillin;Supervillin	A0A1B0GS91;Q8K4L2;Q8K4L3	A0A1B0GS91_MOUSE;Q8K4L2_MOUSE;SVIL_MOUSE	0.0085919	#N/A	769.449	#N/A	#N/A	#N/A	#N/A	#N/A	#N/A	#N/A	#N/A	#N/A	#N/A	#N/A	#N/A	#N/A	#N/A	#N/A	#N/A	#N/A	#N/A	#N/A	#N/A	#N/A	#N/A	#N/A	#N/A	#N/A	#N/A	#N/A	#N/A	#N/A	#N/A	#N/A	#N/A	#N/A	#N/A	#N/A
FALSE	FALSE	MSSNSNFSEVTLAGLASR	A0A1B0GS91;Q8K4L2;Q8K4L3	Supervillin;Archvillin;Supervillin	A0A1B0GS91;Q8K4L2;Q8K4L3	A0A1B0GS91_MOUSE;Q8K4L2_MOUSE;SVIL_MOUSE	0.0085919	#N/A	#N/A	#N/A	#N/A	#N/A	#N/A	#N/A	#N/A	#N/A	#N/A	#N/A	#N/A	#N/A	#N/A	#N/A	#N/A	#N/A	#N/A	#N/A	#N/A	#N/A	#N/A	#N/A	#N/A	#N/A	#N/A	#N/A	#N/A	#N/A	#N/A	702.403	#N/A	#N/A	#N/A	#N/A	#N/A	#N/A
FALSE	FALSE	FIIPNIVK	A0A1B0GSX0;P06151;Q564E2	L-lactate dehydrogenase;L-lactate dehydrogenase A chain;L-lactate dehydrogenase	A0A1B0GSX0;P06151;Q564E2	A0A1B0GSX0_MOUSE;LDHA_MOUSE;Q564E2_MOUSE	3.38339e-09	#N/A	16080	18985.1	33505.5	103173	31932.4	32186.1	10079.8	5533.87	11608.5	14703.7	28478.1	7931	87879.4	7365.32	11759.7	2787.69	25070.9	13283	#N/A	7000.54	8028.6	33161.4	23885.4	5717.85	4085.64	5425.28	7011.71	26713.9	17983.7	6132.21	7705.35	19430.4	51521.2	7340.29	11230.8	15999.7
FALSE	FALSE	LVIITAGAR	A0A1B0GSX0;P06151;Q564E2	L-lactate dehydrogenase;L-lactate dehydrogenase A chain;L-lactate dehydrogenase	A0A1B0GSX0;P06151;Q564E2	A0A1B0GSX0_MOUSE;LDHA_MOUSE;Q564E2_MOUSE	3.38339e-09	#N/A	29641.6	#N/A	#N/A	146721	19490.9	47426	21701.3	#N/A	27014.2	#N/A	23176.5	#N/A	122949	10121.1	21771.8	211330	41330.7	23970.2	63877	14337.8	17070.9	35226.4	35971.2	#N/A	9841.57	11467.3	#N/A	43111.1	35893.7	#N/A	12085.2	28049.4	61452.5	#N/A	#N/A	#N/A
FALSE	FALSE	DQLIVNLLK	A0A1B0GSX0;P06151;Q564E2	L-lactate dehydrogenase;L-lactate dehydrogenase A chain;L-lactate dehydrogenase	A0A1B0GSX0;P06151;Q564E2	A0A1B0GSX0_MOUSE;LDHA_MOUSE;Q564E2_MOUSE	3.38339e-09	#N/A	3299.84	12113.7	10733.5	13881.4	12934.9	8093.98	3892.01	443.795	4748	7313.26	6749.34	3610.41	10489	3361.34	8833.14	1903.48	10284.8	3871.02	#N/A	3778.81	2856.47	17587.9	10180.7	690.333	1257.98	1958.05	4122.63	3822.36	5669.84	3477.39	3120.32	7251.46	16504.2	4711.78	5423.78	9355.11
FALSE	FALSE	QVVDSAYEVIK	A0A1B0GSX0;P06151;Q564E2	L-lactate dehydrogenase;L-lactate dehydrogenase A chain;L-lactate dehydrogenase	A0A1B0GSX0;P06151;Q564E2	A0A1B0GSX0_MOUSE;LDHA_MOUSE;Q564E2_MOUSE	3.38339e-09	#N/A	2403.02	7260.07	13924.7	40944.1	16133.3	15278.3	#N/A	#N/A	#N/A	#N/A	13331.9	#N/A	41607.1	#N/A	5264.53	#N/A	10109.4	7369.99	#N/A	#N/A	2217.34	26559.5	9897.17	#N/A	#N/A	#N/A	5241.24	12703.3	#N/A	2519.63	4827.72	7813.29	35902.3	#N/A	#N/A	7571.98
FALSE	FALSE	VTLTPEEEAR	A0A1B0GSX0;P06151;Q564E2	L-lactate dehydrogenase;L-lactate dehydrogenase A chain;L-lactate dehydrogenase	A0A1B0GSX0;P06151;Q564E2	A0A1B0GSX0_MOUSE;LDHA_MOUSE;Q564E2_MOUSE	3.38339e-09	#N/A	#N/A	#N/A	#N/A	17557.9	#N/A	5591.85	#N/A	#N/A	#N/A	#N/A	#N/A	#N/A	8008.23	#N/A	#N/A	#N/A	#N/A	#N/A	#N/A	#N/A	#N/A	9113.85	#N/A	#N/A	#N/A	#N/A	13428.8	29353.7	26435.5	11142.7	20790.1	30894.2	117535	15697.4	#N/A	20266.2
FALSE	FALSE	VIGSGCNLDSAR	A0A1B0GSX0;P06151;Q564E2	L-lactate dehydrogenase;L-lactate dehydrogenase A chain;L-lactate dehydrogenase	A0A1B0GSX0;P06151;Q564E2	A0A1B0GSX0_MOUSE;LDHA_MOUSE;Q564E2_MOUSE	3.38339e-09	#N/A	#N/A	#N/A	#N/A	#N/A	#N/A	#N/A	#N/A	#N/A	#N/A	#N/A	#N/A	#N/A	#N/A	#N/A	#N/A	#N/A	#N/A	#N/A	#N/A	#N/A	#N/A	#N/A	#N/A	#N/A	#N/A	#N/A	15579.5	37916.7	19010.3	#N/A	16356	15224.6	69044	13678.1	13510.3	12891.4
FALSE	FALSE	DLADELALVDVMEDK	A0A1B0GSX0;P06151;Q564E2	L-lactate dehydrogenase;L-lactate dehydrogenase A chain;L-lactate dehydrogenase	A0A1B0GSX0;P06151;Q564E2	A0A1B0GSX0_MOUSE;LDHA_MOUSE;Q564E2_MOUSE	3.38339e-09	#N/A	#N/A	5261.24	835.905	2212.32	#N/A	2966.31	668.403	#N/A	#N/A	#N/A	#N/A	#N/A	2809.92	#N/A	2700.54	#N/A	#N/A	#N/A	#N/A	#N/A	#N/A	#N/A	2612.57	1685.5	#N/A	#N/A	#N/A	#N/A	#N/A	748.356	#N/A	#N/A	4849.57	#N/A	#N/A	#N/A
FALSE	FALSE	DQLIVNLLKEEQAPQNK	A0A1B0GSX0;P06151;Q564E2	L-lactate dehydrogenase;L-lactate dehydrogenase A chain;L-lactate dehydrogenase	A0A1B0GSX0;P06151;Q564E2	A0A1B0GSX0_MOUSE;LDHA_MOUSE;Q564E2_MOUSE	3.38339e-09	#N/A	#N/A	#N/A	#N/A	30448.8	#N/A	#N/A	#N/A	#N/A	#N/A	#N/A	#N/A	#N/A	24174.7	#N/A	#N/A	#N/A	#N/A	#N/A	#N/A	#N/A	#N/A	#N/A	#N/A	#N/A	#N/A	#N/A	#N/A	#N/A	#N/A	#N/A	#N/A	#N/A	15753.6	#N/A	#N/A	#N/A
FALSE	FALSE	SADTLWGIQK	A0A1B0GSX0;P06151;Q564E2	L-lactate dehydrogenase;L-lactate dehydrogenase A chain;L-lactate dehydrogenase	A0A1B0GSX0;P06151;Q564E2	A0A1B0GSX0_MOUSE;LDHA_MOUSE;Q564E2_MOUSE	3.38339e-09	#N/A	#N/A	#N/A	#N/A	32886.5	#N/A	#N/A	#N/A	#N/A	#N/A	#N/A	#N/A	#N/A	30266.5	#N/A	#N/A	20271.3	#N/A	#N/A	#N/A	#N/A	#N/A	#N/A	#N/A	#N/A	#N/A	#N/A	#N/A	#N/A	#N/A	#N/A	#N/A	#N/A	45796.9	#N/A	#N/A	#N/A
FALSE	FALSE	SLNPELGTDADKEQWK	A0A1B0GSX0;P06151;Q564E2	L-lactate dehydrogenase;L-lactate dehydrogenase A chain;L-lactate dehydrogenase	A0A1B0GSX0;P06151;Q564E2	A0A1B0GSX0_MOUSE;LDHA_MOUSE;Q564E2_MOUSE	3.38339e-09	#N/A	#N/A	#N/A	#N/A	3164.99	#N/A	#N/A	#N/A	#N/A	#N/A	#N/A	#N/A	#N/A	6112.81	#N/A	#N/A	#N/A	#N/A	#N/A	#N/A	#N/A	#N/A	#N/A	#N/A	#N/A	#N/A	#N/A	#N/A	#N/A	#N/A	#N/A	#N/A	#N/A	10149.1	#N/A	#N/A	#N/A
FALSE	FALSE	RVHPISTMIK	A0A1B0GSX0;P06151;Q564E2	L-lactate dehydrogenase;L-lactate dehydrogenase A chain;L-lactate dehydrogenase	A0A1B0GSX0;P06151;Q564E2	A0A1B0GSX0_MOUSE;LDHA_MOUSE;Q564E2_MOUSE	3.38339e-09	#N/A	#N/A	488.441	#N/A	#N/A	#N/A	668.076	#N/A	#N/A	#N/A	#N/A	#N/A	#N/A	#N/A	#N/A	#N/A	#N/A	#N/A	#N/A	#N/A	#N/A	#N/A	#N/A	960.534	#N/A	#N/A	#N/A	#N/A	#N/A	#N/A	#N/A	#N/A	#N/A	2475.6	#N/A	#N/A	#N/A
FALSE	FALSE	LSGGIDFNQPLVITR	A0A1B0GSX6	PDZ and LIM domain 3, isoform CRA_a	A0A1B0GSX6	A0A1B0GSX6_MOUSE	2.29824e-10	#N/A	27624.5	8516.55	3943.67	10756.4	5073.23	13365.9	16651.6	19893.8	51405.4	6759.87	5218.94	19444.7	9431.7	19264.7	7156.42	11570.4	8496.28	26873.6	#N/A	21175.5	22045.3	6885.13	15107.6	15728.5	18604.8	36273.3	13552.9	13218.2	13802.2	41103.3	23574.6	6823.37	13673.5	25183.7	33529	5287.33
TRUE	TRUE	STPSSVSTVSTICPGDLK	A0A1B0GSX6	PDZ and LIM domain 3, isoform CRA_a	A0A1B0GSX6	A0A1B0GSX6_MOUSE	2.29824e-10	#N/A	18574.1	6074.21	8438.19	10486.5	9410.52	12561.5	12486.1	16267.3	20408.4	7665.8	10794.9	20447.1	8459.22	13430.8	10365.7	10709.9	7636.88	18174	14854.5	10972	27528	16716.2	11874.7	13161.4	9050.09	19145.5	7992.63	14285.2	10657	25148	19148.1	7607.63	8580.15	11809	16015.1	7724.41
FALSE	FALSE	VLQDLVNDGPDDRPAGTR	A0A1B0GSX6	PDZ and LIM domain 3, isoform CRA_a	A0A1B0GSX6	A0A1B0GSX6_MOUSE	2.29824e-10	#N/A	46393.1	#N/A	13078.1	9324.91	18350.8	22854	32889.9	29920.7	47700.3	17632.2	13562.4	21076	11742.8	19070.9	20589.2	15083.9	9299.74	48103.9	#N/A	21401.2	62150.6	17376.9	13341.5	#N/A	14553.5	40646.4	23515.6	18928.9	11869.2	46076.4	30061.2	#N/A	14892.8	21849.4	30457.8	#N/A
FALSE	FALSE	PQNVVLPGPAPWGFR	A0A1B0GSX6	PDZ and LIM domain 3, isoform CRA_a	A0A1B0GSX6	A0A1B0GSX6_MOUSE	2.29824e-10	#N/A	4485.83	#N/A	#N/A	3378.1	#N/A	#N/A	#N/A	#N/A	3409.88	#N/A	#N/A	3543.82	3869.38	4690.78	#N/A	#N/A	1799.51	4156.08	#N/A	4664.03	12059.6	#N/A	#N/A	#N/A	2636.44	16781.1	#N/A	#N/A	3838.77	4720.14	#N/A	4214.72	5746.7	4462.09	4793.64	#N/A
FALSE	FALSE	LWSPQVSEDGK	A0A1B0GSX6	PDZ and LIM domain 3, isoform CRA_a	A0A1B0GSX6	A0A1B0GSX6_MOUSE	2.29824e-10	#N/A	13001.4	#N/A	#N/A	#N/A	#N/A	#N/A	#N/A	#N/A	5574.14	#N/A	#N/A	#N/A	#N/A	#N/A	#N/A	#N/A	#N/A	18415.2	#N/A	#N/A	26033.2	#N/A	#N/A	#N/A	#N/A	22253	#N/A	#N/A	2945.6	13490.5	9796.97	#N/A	8262.89	12647	13329.8	#N/A
FALSE	FALSE	CGSGIVGAVVK	A0A1B0GSX6	PDZ and LIM domain 3, isoform CRA_a	A0A1B0GSX6	A0A1B0GSX6_MOUSE	2.29824e-10	#N/A	5355.37	#N/A	#N/A	#N/A	#N/A	#N/A	2556.38	3021.04	6755.12	#N/A	#N/A	#N/A	#N/A	#N/A	#N/A	#N/A	#N/A	4272.74	#N/A	#N/A	6579.31	#N/A	#N/A	#N/A	#N/A	#N/A	#N/A	#N/A	#N/A	4375.9	#N/A	#N/A	#N/A	#N/A	#N/A	#N/A
TRUE	TRUE	INLEAEPQDVNYFEHK	A0A1B0GSX6	PDZ and LIM domain 3, isoform CRA_a	A0A1B0GSX6	A0A1B0GSX6_MOUSE	2.29824e-10	#N/A	18109.6	#N/A	#N/A	#N/A	#N/A	#N/A	16193.5	#N/A	#N/A	#N/A	#N/A	#N/A	#N/A	#N/A	#N/A	#N/A	#N/A	17123.4	#N/A	#N/A	12347.1	#N/A	2907.49	#N/A	#N/A	7969.21	#N/A	#N/A	#N/A	14940.7	#N/A	#N/A	#N/A	#N/A	7721.25	#N/A
FALSE	FALSE	TRPPEGYDTVTLYPK	A0A1B0GSX6	PDZ and LIM domain 3, isoform CRA_a	A0A1B0GSX6	A0A1B0GSX6_MOUSE	2.29824e-10	#N/A	#N/A	#N/A	#N/A	#N/A	#N/A	#N/A	#N/A	#N/A	#N/A	#N/A	#N/A	#N/A	#N/A	#N/A	#N/A	#N/A	#N/A	#N/A	#N/A	#N/A	4873.33	#N/A	#N/A	#N/A	#N/A	5172.09	#N/A	#N/A	#N/A	3898.59	#N/A	#N/A	#N/A	1892.69	#N/A	#N/A
FALSE	FALSE	MLHDNRDDPAAPR	A0A1B0GSX6	PDZ and LIM domain 3, isoform CRA_a	A0A1B0GSX6	A0A1B0GSX6_MOUSE	2.29824e-10	#N/A	#N/A	#N/A	#N/A	#N/A	#N/A	#N/A	#N/A	#N/A	#N/A	#N/A	#N/A	#N/A	#N/A	#N/A	#N/A	#N/A	#N/A	#N/A	#N/A	#N/A	#N/A	#N/A	#N/A	#N/A	#N/A	#N/A	#N/A	#N/A	#N/A	#N/A	#N/A	#N/A	#N/A	1306.45	#N/A	#N/A
FALSE	FALSE	AAAANLCPGDVILAIDGFGTESMTHADAQDR	A0A1B0GSX6	PDZ and LIM domain 3, isoform CRA_a	A0A1B0GSX6	A0A1B0GSX6_MOUSE	2.29824e-10	#N/A	#N/A	#N/A	#N/A	#N/A	#N/A	#N/A	#N/A	#N/A	#N/A	#N/A	#N/A	#N/A	#N/A	#N/A	#N/A	#N/A	#N/A	#N/A	#N/A	#N/A	#N/A	#N/A	#N/A	#N/A	#N/A	#N/A	#N/A	#N/A	#N/A	560.288	#N/A	#N/A	#N/A	#N/A	#N/A	#N/A
FALSE	FALSE	LQALYDPINPDRETLDQPSLTDPER	A0A1B0GT63;G3X9F4;Q8VD26	Transmembrane protein 143;Transmembrane protein 143, isoform CRA_a;Transmembrane protein 143	A0A1B0GT63;G3X9F4;Q8VD26	A0A1B0GT63_MOUSE;G3X9F4_MOUSE;TM143_MOUSE	0.00305228	#N/A	3398.21	6823.55	2855.32	2940.15	7924.17	13773.8	3327.29	4565.95	4048.12	11778.6	7359.96	6441.1	4125.73	7181.71	8376.59	4218.64	10365.5	1296.42	#N/A	8066.36	6854.79	4645.61	11577.2	#N/A	3739.43	8734.45	836.303	13363.2	6419.29	4483.91	#N/A	#N/A	6812.6	7002.32	4918.31	6695.45
TRUE	FALSE	STSNNSELLSALALR	A0A1B0GT63;G3X9F4;Q8VD26	Transmembrane protein 143;Transmembrane protein 143, isoform CRA_a;Transmembrane protein 143	A0A1B0GT63;G3X9F4;Q8VD26	A0A1B0GT63_MOUSE;G3X9F4_MOUSE;TM143_MOUSE	0.00305228	#N/A	#N/A	2882.21	#N/A	#N/A	2164.08	6284.46	816.213	1305.84	#N/A	4714.96	#N/A	3512.78	#N/A	#N/A	4586.65	#N/A	#N/A	#N/A	#N/A	2083.9	1539.37	#N/A	7954.5	1121.72	#N/A	#N/A	1110.43	6016.97	#N/A	#N/A	2882.28	#N/A	#N/A	2434.4	2503.55	#N/A
FALSE	FALSE	AIGAVPLIQGEYMIPCEK	A0A1B0GT66;F6Y6L6;F8WIR1;P18242	Uncharacterized protein (Fragment);Uncharacterized protein (Fragment);Cathepsin D;Cathepsin D	A0A1B0GT66;F6Y6L6;F8WIR1;P18242	A0A1B0GT66_MOUSE;F6Y6L6_MOUSE;F8WIR1_MOUSE;CATD_MOUSE	3.79158e-05	#N/A	#N/A	13070.7	#N/A	19767.3	#N/A	#N/A	8225.66	#N/A	7410.1	#N/A	#N/A	#N/A	#N/A	5577.93	10414	7742.96	#N/A	#N/A	#N/A	1661.14	1238.15	#N/A	5788.67	1752.02	1693.93	1061.5	#N/A	2097.94	1102.49	7144.27	1167.42	#N/A	#N/A	2241.64	9167.27	#N/A
TRUE	FALSE	VSSLPTVYLK	A0A1B0GT66;F6Y6L6;F8WIR1;P18242	Uncharacterized protein (Fragment);Uncharacterized protein (Fragment);Cathepsin D;Cathepsin D	A0A1B0GT66;F6Y6L6;F8WIR1;P18242	A0A1B0GT66_MOUSE;F6Y6L6_MOUSE;F8WIR1_MOUSE;CATD_MOUSE	3.79158e-05	#N/A	#N/A	#N/A	#N/A	#N/A	#N/A	1344.2	#N/A	#N/A	#N/A	#N/A	#N/A	#N/A	#N/A	#N/A	#N/A	#N/A	#N/A	#N/A	#N/A	#N/A	4643.63	#N/A	#N/A	#N/A	#N/A	2380	#N/A	#N/A	#N/A	5675.22	#N/A	#N/A	#N/A	#N/A	#N/A	#N/A
TRUE	FALSE	DPEGQPGGELMLGGTDSK	A0A1B0GT66;F6Y6L6;F8WIR1;P18242	Uncharacterized protein (Fragment);Uncharacterized protein (Fragment);Cathepsin D;Cathepsin D	A0A1B0GT66;F6Y6L6;F8WIR1;P18242	A0A1B0GT66_MOUSE;F6Y6L6_MOUSE;F8WIR1_MOUSE;CATD_MOUSE	3.79158e-05	#N/A	#N/A	25333.1	#N/A	11885.8	#N/A	#N/A	#N/A	#N/A	#N/A	#N/A	#N/A	#N/A	#N/A	#N/A	19413.9	8746.15	#N/A	#N/A	#N/A	#N/A	#N/A	#N/A	4872.19	#N/A	#N/A	#N/A	#N/A	#N/A	#N/A	7526.55	#N/A	#N/A	#N/A	#N/A	10236	#N/A
TRUE	FALSE	GADVFLEALAR	A0A1B0GT92;Q9Z1E4	Glycogen [starch] synthase;Glycogen [starch] synthase, muscle	A0A1B0GT92;Q9Z1E4	A0A1B0GT92_MOUSE;GYS1_MOUSE	4.33665e-08	#N/A	5739.23	17478.7	7404.68	12200.4	7191.52	18967.6	8239.14	6886.35	5442.58	10862.2	9032.65	7331.77	11364.7	7508.1	17531	8539.54	10568.5	6881.83	#N/A	9352.38	5316.84	9673.66	19336.9	4071.38	10400	9698.15	9585.52	11175.3	21019.7	4427.33	8523.24	8558.55	19728.9	8147.95	11282.5	7467.26
TRUE	FALSE	SNSVDTGPSSSLSTPTEPLSPTSSLGEERN	A0A1B0GT92;Q9Z1E4	Glycogen [starch] synthase;Glycogen [starch] synthase, muscle	A0A1B0GT92;Q9Z1E4	A0A1B0GT92_MOUSE;GYS1_MOUSE	4.33665e-08	#N/A	4684.94	11084.3	8434.68	4219.19	5113.46	13391.1	7726.23	10716.2	#N/A	10678.3	6562.28	9048.53	5152.73	6913.51	18280.2	6338.99	6206.66	4100.92	#N/A	7250.27	3647.11	10441.6	11745.4	12339.4	12930.3	3731.51	10554	16882.7	9976.29	7703.92	10437.4	3905.3	9051.6	4621.5	8087.16	3438.01
FALSE	FALSE	LSDLLDWK	A0A1B0GT92;Q9Z1E4	Glycogen [starch] synthase;Glycogen [starch] synthase, muscle	A0A1B0GT92;Q9Z1E4	A0A1B0GT92_MOUSE;GYS1_MOUSE	4.33665e-08	#N/A	867.359	1099.57	823.127	3036.85	#N/A	#N/A	#N/A	#N/A	#N/A	#N/A	654.618	1811.73	4560.14	938.512	4638.64	#N/A	3391.46	2322.74	#N/A	2234.25	772.117	968.056	2882.12	#N/A	1747.74	6480.22	750.162	402.345	8680.64	401.658	1523.06	5153.89	11513.7	5277.71	5964.33	1367.65
TRUE	FALSE	TQVELLEPPTPELK	A0A1B0GT92;Q9Z1E4	Glycogen [starch] synthase;Glycogen [starch] synthase, muscle	A0A1B0GT92;Q9Z1E4	A0A1B0GT92_MOUSE;GYS1_MOUSE	4.33665e-08	#N/A	27543.5	43756	23306.9	28464.6	35520.3	37991.1	19143.2	22164	23004.5	44812.3	26844.2	39142	33387	36169.7	66697.3	23397.2	31402.3	36763.4	43800.8	35268.2	22746.5	39950.5	56576.9	27299.8	32796.4	44205.1	41640.4	34833.1	46560.7	18307	41200.2	29592.5	48858	26498.2	38546.8	17926
TRUE	FALSE	VGGIYTVLQTK	A0A1B0GT92;Q9Z1E4	Glycogen [starch] synthase;Glycogen [starch] synthase, muscle	A0A1B0GT92;Q9Z1E4	A0A1B0GT92_MOUSE;GYS1_MOUSE	4.33665e-08	#N/A	17093.9	15883.5	18923.3	11169	18608.8	18709.2	23032.5	24265.4	8532.08	31815.9	22914.3	17019.5	17392.8	10858.2	20962	#N/A	17462.9	25706.4	41177	10888.1	7042.75	26098.2	33373.7	25806.5	13198	21019.5	23408.3	44333.9	29611.1	#N/A	24849.2	#N/A	35601.8	12780.5	15407	5583.65
FALSE	FALSE	TNNFNVETLK	A0A1B0GT92;Q9Z1E4	Glycogen [starch] synthase;Glycogen [starch] synthase, muscle	A0A1B0GT92;Q9Z1E4	A0A1B0GT92_MOUSE;GYS1_MOUSE	4.33665e-08	#N/A	3148.03	10092.2	#N/A	#N/A	6377.42	13447.7	4446.32	5937.59	#N/A	#N/A	7124.4	8148.35	#N/A	#N/A	10441.9	1120.34	4664.33	7349.72	11542.7	1243.6	3289.18	22020.1	16674.9	17928.6	8552.19	8302.41	13333.5	18472.5	12011.9	3236.17	13740.3	#N/A	22703.1	4973	3749.99	#N/A
TRUE	FALSE	VTGDEWGDNYYLVGPYTEQGVR	A0A1B0GT92;Q9Z1E4	Glycogen [starch] synthase;Glycogen [starch] synthase, muscle	A0A1B0GT92;Q9Z1E4	A0A1B0GT92_MOUSE;GYS1_MOUSE	4.33665e-08	#N/A	#N/A	#N/A	#N/A	3334.95	#N/A	#N/A	#N/A	#N/A	#N/A	#N/A	#N/A	#N/A	6215.94	#N/A	2212.75	#N/A	3982.68	#N/A	#N/A	3012.38	#N/A	#N/A	3393.75	#N/A	#N/A	10892.8	#N/A	#N/A	9061.74	#N/A	#N/A	6123.69	10596.1	#N/A	2755.13	3372.18
TRUE	FALSE	IGLFNSSADR	A0A1B0GT92;Q9Z1E4	Glycogen [starch] synthase;Glycogen [starch] synthase, muscle	A0A1B0GT92;Q9Z1E4	A0A1B0GT92_MOUSE;GYS1_MOUSE	4.33665e-08	#N/A	#N/A	#N/A	#N/A	22964.8	20695.7	22927.1	#N/A	#N/A	#N/A	#N/A	25971.2	#N/A	24812.4	#N/A	30690.4	#N/A	#N/A	#N/A	52114.6	#N/A	#N/A	22103.3	38815.8	28585.3	6524.46	28265.5	#N/A	51144.2	36616.3	#N/A	33141.8	#N/A	46522.7	12049.1	#N/A	#N/A
FALSE	FALSE	SLDDSCSQLTSFLYSFCQQSR	A0A1B0GT92;Q9Z1E4	Glycogen [starch] synthase;Glycogen [starch] synthase, muscle	A0A1B0GT92;Q9Z1E4	A0A1B0GT92_MOUSE;GYS1_MOUSE	4.33665e-08	#N/A	#N/A	#N/A	#N/A	1708.72	#N/A	#N/A	#N/A	#N/A	#N/A	#N/A	#N/A	#N/A	1537.68	#N/A	#N/A	452.568	#N/A	#N/A	#N/A	1600.32	805.99	#N/A	#N/A	#N/A	#N/A	1696.5	#N/A	#N/A	1887.09	#N/A	#N/A	656.234	618.279	#N/A	#N/A	#N/A
TRUE	FALSE	TQVELLEPPTPELKR	A0A1B0GT92;Q9Z1E4	Glycogen [starch] synthase;Glycogen [starch] synthase, muscle	A0A1B0GT92;Q9Z1E4	A0A1B0GT92_MOUSE;GYS1_MOUSE	4.33665e-08	#N/A	6845.13	#N/A	#N/A	#N/A	#N/A	#N/A	#N/A	#N/A	#N/A	#N/A	#N/A	#N/A	#N/A	#N/A	#N/A	#N/A	#N/A	9684.96	#N/A	#N/A	#N/A	#N/A	17853	#N/A	10284.3	10861.3	#N/A	46663.1	13695.3	#N/A	13003.5	#N/A	11765.6	#N/A	#N/A	#N/A
TRUE	FALSE	DGPLGEDSERYDEEEEAAK	A0A1B0GT92;Q9Z1E4	Glycogen [starch] synthase;Glycogen [starch] synthase, muscle	A0A1B0GT92;Q9Z1E4	A0A1B0GT92_MOUSE;GYS1_MOUSE	4.33665e-08	#N/A	#N/A	#N/A	#N/A	#N/A	#N/A	#N/A	2024.17	#N/A	#N/A	#N/A	#N/A	#N/A	#N/A	#N/A	3843.51	#N/A	#N/A	288.306	#N/A	#N/A	#N/A	3005.08	1443.21	#N/A	#N/A	556.73	1960.7	#N/A	#N/A	#N/A	#N/A	#N/A	1438.8	#N/A	#N/A	#N/A
TRUE	FALSE	YLCAGAVDFYNNLENFNVDKEAGER	A0A1B0GT92;Q9Z1E4	Glycogen [starch] synthase;Glycogen [starch] synthase, muscle	A0A1B0GT92;Q9Z1E4	A0A1B0GT92_MOUSE;GYS1_MOUSE	4.33665e-08	#N/A	#N/A	#N/A	#N/A	617.735	#N/A	#N/A	#N/A	#N/A	#N/A	#N/A	#N/A	#N/A	#N/A	#N/A	#N/A	#N/A	#N/A	#N/A	#N/A	#N/A	#N/A	#N/A	#N/A	#N/A	#N/A	921.058	#N/A	#N/A	1704.73	#N/A	#N/A	#N/A	#N/A	#N/A	#N/A	#N/A
TRUE	FALSE	RIGLFNSSADR	A0A1B0GT92;Q9Z1E4	Glycogen [starch] synthase;Glycogen [starch] synthase, muscle	A0A1B0GT92;Q9Z1E4	A0A1B0GT92_MOUSE;GYS1_MOUSE	4.33665e-08	#N/A	#N/A	#N/A	#N/A	#N/A	#N/A	#N/A	#N/A	#N/A	#N/A	1031.81	#N/A	785.224	#N/A	#N/A	#N/A	#N/A	#N/A	#N/A	#N/A	#N/A	#N/A	#N/A	1970.39	#N/A	#N/A	#N/A	#N/A	#N/A	#N/A	#N/A	#N/A	#N/A	#N/A	#N/A	#N/A	#N/A
TRUE	FALSE	VIFHPEFLSSTSPLLPVDYEEFVR	A0A1B0GT92;Q9Z1E4	Glycogen [starch] synthase;Glycogen [starch] synthase, muscle	A0A1B0GT92;Q9Z1E4	A0A1B0GT92_MOUSE;GYS1_MOUSE	4.33665e-08	#N/A	#N/A	#N/A	#N/A	746.595	#N/A	#N/A	#N/A	#N/A	#N/A	#N/A	#N/A	#N/A	354.317	#N/A	#N/A	#N/A	#N/A	#N/A	#N/A	#N/A	133.169	#N/A	#N/A	#N/A	#N/A	764.75	#N/A	#N/A	2487.75	#N/A	#N/A	#N/A	#N/A	#N/A	#N/A	#N/A
TRUE	FALSE	AFPDHFTYEPHEVDATQGYR	A0A1B0GT92;Q9Z1E4	Glycogen [starch] synthase;Glycogen [starch] synthase, muscle	A0A1B0GT92;Q9Z1E4	A0A1B0GT92_MOUSE;GYS1_MOUSE	4.33665e-08	#N/A	#N/A	#N/A	#N/A	3549.31	#N/A	#N/A	#N/A	#N/A	#N/A	#N/A	#N/A	#N/A	3398.29	#N/A	#N/A	#N/A	#N/A	#N/A	#N/A	#N/A	#N/A	#N/A	#N/A	#N/A	#N/A	3745.54	#N/A	#N/A	2954.43	#N/A	#N/A	#N/A	#N/A	#N/A	#N/A	#N/A
TRUE	FALSE	AKVTGDEWGDNYYLVGPYTEQGVR	A0A1B0GT92;Q9Z1E4	Glycogen [starch] synthase;Glycogen [starch] synthase, muscle	A0A1B0GT92;Q9Z1E4	A0A1B0GT92_MOUSE;GYS1_MOUSE	4.33665e-08	#N/A	#N/A	#N/A	#N/A	#N/A	#N/A	#N/A	#N/A	#N/A	#N/A	#N/A	#N/A	#N/A	#N/A	#N/A	#N/A	#N/A	#N/A	#N/A	#N/A	#N/A	#N/A	#N/A	#N/A	#N/A	#N/A	#N/A	#N/A	#N/A	#N/A	#N/A	#N/A	#N/A	2558.16	#N/A	#N/A	#N/A
TRUE	FALSE	LYESLLVGSLPDMNK	A0A1B0GT92;Q9Z1E4	Glycogen [starch] synthase;Glycogen [starch] synthase, muscle	A0A1B0GT92;Q9Z1E4	A0A1B0GT92_MOUSE;GYS1_MOUSE	4.33665e-08	#N/A	#N/A	4231.89	#N/A	#N/A	#N/A	#N/A	#N/A	#N/A	#N/A	#N/A	#N/A	#N/A	#N/A	#N/A	#N/A	#N/A	#N/A	#N/A	#N/A	#N/A	#N/A	#N/A	3241.33	#N/A	#N/A	#N/A	#N/A	#N/A	#N/A	#N/A	#N/A	#N/A	#N/A	#N/A	#N/A	#N/A
TRUE	FALSE	DGPLGEDSERYDEEEEAAKDR	A0A1B0GT92;Q9Z1E4	Glycogen [starch] synthase;Glycogen [starch] synthase, muscle	A0A1B0GT92;Q9Z1E4	A0A1B0GT92_MOUSE;GYS1_MOUSE	4.33665e-08	#N/A	#N/A	#N/A	#N/A	#N/A	#N/A	#N/A	#N/A	#N/A	#N/A	#N/A	#N/A	#N/A	#N/A	#N/A	#N/A	#N/A	#N/A	#N/A	#N/A	#N/A	#N/A	#N/A	#N/A	#N/A	#N/A	#N/A	#N/A	#N/A	#N/A	#N/A	#N/A	#N/A	890.425	#N/A	#N/A	#N/A
TRUE	FALSE	QSFPPVCTHNMLDDSSDPILTTIR	A0A1B0GT92;Q9Z1E4	Glycogen [starch] synthase;Glycogen [starch] synthase, muscle	A0A1B0GT92;Q9Z1E4	A0A1B0GT92_MOUSE;GYS1_MOUSE	4.33665e-08	#N/A	#N/A	#N/A	#N/A	#N/A	#N/A	#N/A	#N/A	#N/A	#N/A	#N/A	#N/A	#N/A	#N/A	#N/A	#N/A	#N/A	#N/A	#N/A	#N/A	#N/A	#N/A	#N/A	#N/A	#N/A	#N/A	#N/A	#N/A	#N/A	#N/A	#N/A	#N/A	#N/A	4954.97	#N/A	#N/A	#N/A
FALSE	FALSE	QFVTPADVVSGNPK	A0A1C7CYV0;B1AX58;Q99K51	Plastin-3 (Fragment);Plastin-3;Plastin-3	A0A1C7CYV0;B1AX58;Q99K51	A0A1C7CYV0_MOUSE;B1AX58_MOUSE;PLST_MOUSE	4.73623e-05	#N/A	#N/A	#N/A	#N/A	#N/A	#N/A	#N/A	#N/A	#N/A	#N/A	#N/A	#N/A	#N/A	#N/A	#N/A	#N/A	9692.66	#N/A	#N/A	#N/A	#N/A	#N/A	#N/A	#N/A	#N/A	#N/A	#N/A	#N/A	#N/A	#N/A	#N/A	#N/A	#N/A	#N/A	#N/A	#N/A	#N/A
FALSE	FALSE	LSPEELLLR	A0A1C7CYV0;B1AX58;Q99K51	Plastin-3 (Fragment);Plastin-3;Plastin-3	A0A1C7CYV0;B1AX58;Q99K51	A0A1C7CYV0_MOUSE;B1AX58_MOUSE;PLST_MOUSE	4.73623e-05	#N/A	#N/A	#N/A	#N/A	#N/A	#N/A	#N/A	#N/A	#N/A	#N/A	#N/A	#N/A	#N/A	#N/A	#N/A	#N/A	9467.04	#N/A	#N/A	#N/A	#N/A	#N/A	#N/A	#N/A	#N/A	#N/A	#N/A	#N/A	#N/A	#N/A	#N/A	#N/A	#N/A	#N/A	#N/A	#N/A	#N/A
TRUE	FALSE	ANDDIIVNWVNR	A0A1C7CYV0;B1AX58;Q99K51	Plastin-3 (Fragment);Plastin-3;Plastin-3	A0A1C7CYV0;B1AX58;Q99K51	A0A1C7CYV0_MOUSE;B1AX58_MOUSE;PLST_MOUSE	4.73623e-05	#N/A	#N/A	#N/A	#N/A	#N/A	#N/A	#N/A	#N/A	#N/A	#N/A	#N/A	#N/A	#N/A	#N/A	#N/A	#N/A	7146.18	#N/A	#N/A	#N/A	#N/A	#N/A	#N/A	#N/A	#N/A	#N/A	#N/A	#N/A	#N/A	#N/A	#N/A	#N/A	#N/A	#N/A	#N/A	#N/A	#N/A
TRUE	FALSE	NEALAALLR	A0A1C7CYV0;B1AX58;Q99K51	Plastin-3 (Fragment);Plastin-3;Plastin-3	A0A1C7CYV0;B1AX58;Q99K51	A0A1C7CYV0_MOUSE;B1AX58_MOUSE;PLST_MOUSE	4.73623e-05	#N/A	#N/A	#N/A	#N/A	#N/A	#N/A	#N/A	#N/A	#N/A	#N/A	#N/A	#N/A	#N/A	#N/A	#N/A	#N/A	6342.97	#N/A	#N/A	#N/A	#N/A	#N/A	#N/A	#N/A	#N/A	#N/A	#N/A	#N/A	#N/A	#N/A	#N/A	#N/A	#N/A	#N/A	#N/A	#N/A	#N/A
TRUE	FALSE	EGICALGGTSELSSEGTQHSYSEEEK	A0A1C7CYV0;B1AX58;Q99K51	Plastin-3 (Fragment);Plastin-3;Plastin-3	A0A1C7CYV0;B1AX58;Q99K51	A0A1C7CYV0_MOUSE;B1AX58_MOUSE;PLST_MOUSE	4.73623e-05	#N/A	#N/A	#N/A	#N/A	#N/A	#N/A	#N/A	#N/A	#N/A	#N/A	#N/A	#N/A	#N/A	#N/A	#N/A	#N/A	5062.09	#N/A	#N/A	#N/A	#N/A	#N/A	#N/A	#N/A	#N/A	#N/A	#N/A	#N/A	#N/A	#N/A	#N/A	#N/A	#N/A	#N/A	#N/A	#N/A	#N/A
TRUE	FALSE	VYALPEDLVEVKPK	A0A1C7CYV0;B1AX58;Q99K51	Plastin-3 (Fragment);Plastin-3;Plastin-3	A0A1C7CYV0;B1AX58;Q99K51	A0A1C7CYV0_MOUSE;B1AX58_MOUSE;PLST_MOUSE	4.73623e-05	#N/A	#N/A	#N/A	#N/A	#N/A	#N/A	#N/A	#N/A	#N/A	#N/A	#N/A	#N/A	#N/A	#N/A	#N/A	#N/A	3388.71	#N/A	#N/A	#N/A	#N/A	#N/A	#N/A	#N/A	#N/A	#N/A	#N/A	#N/A	#N/A	#N/A	#N/A	#N/A	#N/A	#N/A	#N/A	#N/A	#N/A
TRUE	FALSE	AVGDGIVLCK	A0A1C7CYV0;B1AX58;Q99K51	Plastin-3 (Fragment);Plastin-3;Plastin-3	A0A1C7CYV0;B1AX58;Q99K51	A0A1C7CYV0_MOUSE;B1AX58_MOUSE;PLST_MOUSE	4.73623e-05	#N/A	#N/A	#N/A	#N/A	#N/A	#N/A	#N/A	#N/A	#N/A	#N/A	#N/A	#N/A	#N/A	#N/A	#N/A	#N/A	#N/A	#N/A	#N/A	#N/A	0.785179	#N/A	#N/A	#N/A	#N/A	#N/A	#N/A	#N/A	#N/A	#N/A	#N/A	#N/A	#N/A	#N/A	#N/A	#N/A	#N/A
TRUE	FALSE	IQLQDRGRR	A0A1C7ZMY0;A0A1D5RLB6;O55040	Neuromedin-U receptor 1	A0A1C7ZMY0;A0A1D5RLB6;O55040	A0A1C7ZMY0_MOUSE;A0A1D5RLB6_MOUSE;NMUR1_MOUSE	1.40002e-05	#N/A	#N/A	90545.6	148989	57529.9	128005	153438	21902.9	30936.5	#N/A	#N/A	117404	59838	38184.4	53744.7	183238	24405.5	116398	#N/A	#N/A	69282.1	22152	227981	89223.2	47922.1	28698.7	22110	16438.8	59179.1	28592	11416.2	61034.2	41786	43825.1	77292.9	105243	107578
FALSE	FALSE	NTGESASQLLDAETAER	A0A1C7ZN10;B2RRE2;E9Q405;E9QAX2;K3W4L0;Q9JMH9	Unconventional myosin-XVIIIa;Myo18a protein;Unconventional myosin-XVIIIa;Unconventional myosin-XVIIIa;Unconventional myosin-XVIIIa;Unconventional myosin-XVIIIa	A0A1C7ZN10;B2RRE2;E9Q405;E9QAX2;K3W4L0;Q9JMH9	A0A1C7ZN10_MOUSE;B2RRE2_MOUSE;E9Q405_MOUSE;E9QAX2_MOUSE;K3W4L0_MOUSE;MY18A_MOUSE	0.00203434	#N/A	6458.26	#N/A	#N/A	#N/A	#N/A	#N/A	3900.57	2937.29	5358.93	#N/A	#N/A	3755.97	#N/A	3163.37	#N/A	3458.05	#N/A	8200.78	#N/A	1774.85	4195.91	1627.87	#N/A	#N/A	2846.63	2563.91	5117.99	753.712	1283.21	5494.15	4346.79	#N/A	1103.02	3590.92	#N/A	#N/A
FALSE	FALSE	NQLEESEFTCAAAVK	A0A1C7ZN10;B2RRE2;E9Q405;E9QAX2;K3W4L0;Q9JMH9	Unconventional myosin-XVIIIa;Myo18a protein;Unconventional myosin-XVIIIa;Unconventional myosin-XVIIIa;Unconventional myosin-XVIIIa;Unconventional myosin-XVIIIa	A0A1C7ZN10;B2RRE2;E9Q405;E9QAX2;K3W4L0;Q9JMH9	A0A1C7ZN10_MOUSE;B2RRE2_MOUSE;E9Q405_MOUSE;E9QAX2_MOUSE;K3W4L0_MOUSE;MY18A_MOUSE	0.00203434	#N/A	3877.9	#N/A	#N/A	#N/A	#N/A	#N/A	1556.5	1909.43	2573.25	#N/A	#N/A	1865.07	#N/A	#N/A	#N/A	1563.58	#N/A	1915.99	#N/A	968.035	1639.77	#N/A	#N/A	#N/A	#N/A	1223.49	2507.89	#N/A	#N/A	1823.83	#N/A	#N/A	#N/A	1668.07	2053.6	#N/A
FALSE	FALSE	ISELTSELTDER	A0A1C7ZN10;B2RRE2;E9Q405;E9QAX2;K3W4L0;Q9JMH9	Unconventional myosin-XVIIIa;Myo18a protein;Unconventional myosin-XVIIIa;Unconventional myosin-XVIIIa;Unconventional myosin-XVIIIa;Unconventional myosin-XVIIIa	A0A1C7ZN10;B2RRE2;E9Q405;E9QAX2;K3W4L0;Q9JMH9	A0A1C7ZN10_MOUSE;B2RRE2_MOUSE;E9Q405_MOUSE;E9QAX2_MOUSE;K3W4L0_MOUSE;MY18A_MOUSE	0.00203434	#N/A	15604.2	#N/A	#N/A	#N/A	#N/A	#N/A	8113.29	#N/A	10683.4	#N/A	#N/A	#N/A	#N/A	#N/A	#N/A	#N/A	#N/A	13699.9	#N/A	#N/A	8227.11	#N/A	#N/A	#N/A	7344.78	4780.25	9966.97	#N/A	#N/A	7990.18	#N/A	#N/A	#N/A	#N/A	#N/A	#N/A
FALSE	FALSE	DLDIAGFTQK	A0A1C7ZN10;B2RRE2;E9Q405;E9QAX2;K3W4L0;Q9JMH9	Unconventional myosin-XVIIIa;Myo18a protein;Unconventional myosin-XVIIIa;Unconventional myosin-XVIIIa;Unconventional myosin-XVIIIa;Unconventional myosin-XVIIIa	A0A1C7ZN10;B2RRE2;E9Q405;E9QAX2;K3W4L0;Q9JMH9	A0A1C7ZN10_MOUSE;B2RRE2_MOUSE;E9Q405_MOUSE;E9QAX2_MOUSE;K3W4L0_MOUSE;MY18A_MOUSE	0.00203434	#N/A	7599.45	#N/A	#N/A	#N/A	#N/A	#N/A	2485.64	1922.84	5959.56	#N/A	#N/A	#N/A	#N/A	#N/A	#N/A	#N/A	#N/A	6757.25	#N/A	#N/A	3116.94	#N/A	#N/A	#N/A	#N/A	#N/A	3995.34	#N/A	#N/A	3589.13	#N/A	#N/A	#N/A	#N/A	#N/A	#N/A
TRUE	FALSE	DGFSLASQLK	A0A1C7ZN10;B2RRE2;E9Q405;E9QAX2;K3W4L0;Q9JMH9	Unconventional myosin-XVIIIa;Myo18a protein;Unconventional myosin-XVIIIa;Unconventional myosin-XVIIIa;Unconventional myosin-XVIIIa;Unconventional myosin-XVIIIa	A0A1C7ZN10;B2RRE2;E9Q405;E9QAX2;K3W4L0;Q9JMH9	A0A1C7ZN10_MOUSE;B2RRE2_MOUSE;E9Q405_MOUSE;E9QAX2_MOUSE;K3W4L0_MOUSE;MY18A_MOUSE	0.00203434	#N/A	7082.24	#N/A	#N/A	#N/A	#N/A	#N/A	#N/A	#N/A	6581.16	#N/A	#N/A	1424.95	#N/A	#N/A	#N/A	766.176	#N/A	8622.33	#N/A	#N/A	1404.66	#N/A	#N/A	#N/A	#N/A	#N/A	#N/A	#N/A	#N/A	3719.68	2637.27	#N/A	#N/A	#N/A	#N/A	#N/A
FALSE	FALSE	IISNLFLGR	A0A1C7ZN10;B2RRE2;E9Q405;E9QAX2;K3W4L0;Q9JMH9	Unconventional myosin-XVIIIa;Myo18a protein;Unconventional myosin-XVIIIa;Unconventional myosin-XVIIIa;Unconventional myosin-XVIIIa;Unconventional myosin-XVIIIa	A0A1C7ZN10;B2RRE2;E9Q405;E9QAX2;K3W4L0;Q9JMH9	A0A1C7ZN10_MOUSE;B2RRE2_MOUSE;E9Q405_MOUSE;E9QAX2_MOUSE;K3W4L0_MOUSE;MY18A_MOUSE	0.00203434	#N/A	7263.49	#N/A	#N/A	#N/A	#N/A	#N/A	2541.36	#N/A	5374.07	#N/A	#N/A	#N/A	#N/A	#N/A	#N/A	#N/A	#N/A	5745.15	#N/A	#N/A	#N/A	#N/A	#N/A	#N/A	#N/A	1390.86	#N/A	#N/A	#N/A	3755.44	#N/A	#N/A	#N/A	#N/A	#N/A	#N/A
TRUE	FALSE	YGASLLHTYAGPSLLVLSTR	A0A1C7ZN10;B2RRE2;E9Q405;E9QAX2;K3W4L0;Q9JMH9	Unconventional myosin-XVIIIa;Myo18a protein;Unconventional myosin-XVIIIa;Unconventional myosin-XVIIIa;Unconventional myosin-XVIIIa;Unconventional myosin-XVIIIa	A0A1C7ZN10;B2RRE2;E9Q405;E9QAX2;K3W4L0;Q9JMH9	A0A1C7ZN10_MOUSE;B2RRE2_MOUSE;E9Q405_MOUSE;E9QAX2_MOUSE;K3W4L0_MOUSE;MY18A_MOUSE	0.00203434	#N/A	855.34	#N/A	#N/A	#N/A	#N/A	#N/A	#N/A	#N/A	1801.41	#N/A	#N/A	#N/A	#N/A	#N/A	#N/A	#N/A	#N/A	#N/A	#N/A	#N/A	2769.1	#N/A	#N/A	#N/A	#N/A	1678.6	#N/A	#N/A	#N/A	1470.47	#N/A	#N/A	#N/A	918.412	#N/A	#N/A
FALSE	FALSE	TFLQELER	A0A1C7ZN10;B2RRE2;E9Q405;E9QAX2;K3W4L0;Q9JMH9	Unconventional myosin-XVIIIa;Myo18a protein;Unconventional myosin-XVIIIa;Unconventional myosin-XVIIIa;Unconventional myosin-XVIIIa;Unconventional myosin-XVIIIa	A0A1C7ZN10;B2RRE2;E9Q405;E9QAX2;K3W4L0;Q9JMH9	A0A1C7ZN10_MOUSE;B2RRE2_MOUSE;E9Q405_MOUSE;E9QAX2_MOUSE;K3W4L0_MOUSE;MY18A_MOUSE	0.00203434	#N/A	5290.22	#N/A	#N/A	#N/A	#N/A	#N/A	#N/A	#N/A	2438.44	#N/A	#N/A	#N/A	#N/A	#N/A	#N/A	#N/A	#N/A	5230.92	#N/A	#N/A	#N/A	#N/A	#N/A	#N/A	#N/A	1480.79	#N/A	#N/A	#N/A	1773.91	#N/A	#N/A	#N/A	#N/A	#N/A	#N/A
TRUE	FALSE	SEELSLPEGK	A0A1C7ZN10;B2RRE2;E9Q405;E9QAX2;K3W4L0;Q9JMH9	Unconventional myosin-XVIIIa;Myo18a protein;Unconventional myosin-XVIIIa;Unconventional myosin-XVIIIa;Unconventional myosin-XVIIIa;Unconventional myosin-XVIIIa	A0A1C7ZN10;B2RRE2;E9Q405;E9QAX2;K3W4L0;Q9JMH9	A0A1C7ZN10_MOUSE;B2RRE2_MOUSE;E9Q405_MOUSE;E9QAX2_MOUSE;K3W4L0_MOUSE;MY18A_MOUSE	0.00203434	#N/A	0.759792	#N/A	#N/A	#N/A	#N/A	#N/A	#N/A	#N/A	#N/A	#N/A	#N/A	#N/A	#N/A	#N/A	#N/A	#N/A	#N/A	1222.21	#N/A	#N/A	983.762	#N/A	#N/A	#N/A	#N/A	#N/A	0.694357	#N/A	#N/A	#N/A	#N/A	#N/A	#N/A	#N/A	#N/A	#N/A
FALSE	FALSE	AVEELLESLDLEK	A0A1C7ZN10;B2RRE2;E9Q405;E9QAX2;K3W4L0;Q9JMH9	Unconventional myosin-XVIIIa;Myo18a protein;Unconventional myosin-XVIIIa;Unconventional myosin-XVIIIa;Unconventional myosin-XVIIIa;Unconventional myosin-XVIIIa	A0A1C7ZN10;B2RRE2;E9Q405;E9QAX2;K3W4L0;Q9JMH9	A0A1C7ZN10_MOUSE;B2RRE2_MOUSE;E9Q405_MOUSE;E9QAX2_MOUSE;K3W4L0_MOUSE;MY18A_MOUSE	0.00203434	#N/A	#N/A	#N/A	#N/A	#N/A	#N/A	#N/A	#N/A	#N/A	2739.58	#N/A	#N/A	#N/A	#N/A	#N/A	#N/A	#N/A	#N/A	#N/A	#N/A	#N/A	1744.55	#N/A	#N/A	#N/A	#N/A	#N/A	1500.57	#N/A	#N/A	#N/A	#N/A	#N/A	#N/A	#N/A	#N/A	#N/A
FALSE	FALSE	LHLEGQQVR	A0A1C7ZN10;B2RRE2;E9Q405;E9QAX2;K3W4L0;Q9JMH9	Unconventional myosin-XVIIIa;Myo18a protein;Unconventional myosin-XVIIIa;Unconventional myosin-XVIIIa;Unconventional myosin-XVIIIa;Unconventional myosin-XVIIIa	A0A1C7ZN10;B2RRE2;E9Q405;E9QAX2;K3W4L0;Q9JMH9	A0A1C7ZN10_MOUSE;B2RRE2_MOUSE;E9Q405_MOUSE;E9QAX2_MOUSE;K3W4L0_MOUSE;MY18A_MOUSE	0.00203434	#N/A	#N/A	#N/A	#N/A	#N/A	#N/A	#N/A	#N/A	#N/A	#N/A	#N/A	#N/A	#N/A	#N/A	#N/A	#N/A	#N/A	#N/A	#N/A	#N/A	#N/A	#N/A	#N/A	#N/A	#N/A	#N/A	#N/A	#N/A	#N/A	#N/A	3768.66	#N/A	#N/A	#N/A	#N/A	#N/A	#N/A
FALSE	FALSE	RFDSELSQAHEETQR	A0A1C7ZN10;B2RRE2;E9Q405;E9QAX2;K3W4L0;Q9JMH9	Unconventional myosin-XVIIIa;Myo18a protein;Unconventional myosin-XVIIIa;Unconventional myosin-XVIIIa;Unconventional myosin-XVIIIa;Unconventional myosin-XVIIIa	A0A1C7ZN10;B2RRE2;E9Q405;E9QAX2;K3W4L0;Q9JMH9	A0A1C7ZN10_MOUSE;B2RRE2_MOUSE;E9Q405_MOUSE;E9QAX2_MOUSE;K3W4L0_MOUSE;MY18A_MOUSE	0.00203434	#N/A	#N/A	#N/A	#N/A	#N/A	#N/A	#N/A	#N/A	#N/A	1165.5	#N/A	#N/A	#N/A	#N/A	#N/A	#N/A	#N/A	#N/A	#N/A	#N/A	#N/A	#N/A	#N/A	#N/A	#N/A	#N/A	#N/A	#N/A	#N/A	#N/A	#N/A	#N/A	#N/A	#N/A	#N/A	#N/A	#N/A
FALSE	FALSE	AAEINGEVDDDDAGGEWR	A0A1C7ZN10;B2RRE2;E9Q405;E9QAX2;K3W4L0;Q9JMH9	Unconventional myosin-XVIIIa;Myo18a protein;Unconventional myosin-XVIIIa;Unconventional myosin-XVIIIa;Unconventional myosin-XVIIIa;Unconventional myosin-XVIIIa	A0A1C7ZN10;B2RRE2;E9Q405;E9QAX2;K3W4L0;Q9JMH9	A0A1C7ZN10_MOUSE;B2RRE2_MOUSE;E9Q405_MOUSE;E9QAX2_MOUSE;K3W4L0_MOUSE;MY18A_MOUSE	0.00203434	#N/A	#N/A	#N/A	#N/A	#N/A	#N/A	#N/A	#N/A	#N/A	#N/A	#N/A	#N/A	#N/A	#N/A	#N/A	#N/A	#N/A	#N/A	#N/A	#N/A	#N/A	#N/A	#N/A	#N/A	#N/A	#N/A	513.839	#N/A	#N/A	#N/A	#N/A	#N/A	#N/A	#N/A	#N/A	#N/A	#N/A
FALSE	FALSE	LFSYYGPQEGDKK	A0A1C7ZN10;B2RRE2;E9Q405;E9QAX2;K3W4L0;Q9JMH9	Unconventional myosin-XVIIIa;Myo18a protein;Unconventional myosin-XVIIIa;Unconventional myosin-XVIIIa;Unconventional myosin-XVIIIa;Unconventional myosin-XVIIIa	A0A1C7ZN10;B2RRE2;E9Q405;E9QAX2;K3W4L0;Q9JMH9	A0A1C7ZN10_MOUSE;B2RRE2_MOUSE;E9Q405_MOUSE;E9QAX2_MOUSE;K3W4L0_MOUSE;MY18A_MOUSE	0.00203434	#N/A	#N/A	#N/A	#N/A	#N/A	#N/A	#N/A	#N/A	#N/A	#N/A	#N/A	#N/A	#N/A	#N/A	#N/A	#N/A	#N/A	#N/A	#N/A	#N/A	#N/A	#N/A	#N/A	#N/A	#N/A	757.517	#N/A	#N/A	#N/A	#N/A	#N/A	#N/A	#N/A	#N/A	#N/A	#N/A	#N/A
FALSE	FALSE	DLTTAGAVTQCYR	A0A1D5RM85;P62717	60S ribosomal protein L18a (Fragment);60S ribosomal protein L18a	A0A1D5RM85;P62717	A0A1D5RM85_MOUSE;RL18A_MOUSE	3.98224e-09	#N/A	19030.7	12145.9	19261	8464.76	18318.5	17701.1	18901.9	23588.2	16567.8	15340.5	25701.1	19163.2	10277.6	14542.2	12894	96203.9	11134.9	16984.5	14064.2	13853.5	13659.9	22203.2	19985.3	17919.9	16834.1	7422.83	23001.3	21323.3	12296.8	10840	21958.9	8651.72	13013.1	16345.9	20279.4	14130.7
FALSE	FALSE	SSGEIVYCGQVFEK	A0A1D5RM85;P62717	60S ribosomal protein L18a (Fragment);60S ribosomal protein L18a	A0A1D5RM85;P62717	A0A1D5RM85_MOUSE;RL18A_MOUSE	3.98224e-09	#N/A	7602.3	8928.5	9042.9	5189.18	6744.56	9931.23	9253.3	9126.92	6020.19	7088.37	10940.1	9273.63	5177.93	7931.56	9130.82	41590	7248.55	6860.37	#N/A	6347.11	5540.63	9250.48	12569.9	#N/A	7210.73	3510.41	6737.84	9359.03	5312.58	5205	7969.49	#N/A	5656.42	7462.44	6479.08	6946.37
FALSE	FALSE	CHTPPLYR	A0A1D5RM85;P62717	60S ribosomal protein L18a (Fragment);60S ribosomal protein L18a	A0A1D5RM85;P62717	A0A1D5RM85_MOUSE;RL18A_MOUSE	3.98224e-09	#N/A	#N/A	#N/A	#N/A	#N/A	#N/A	#N/A	#N/A	#N/A	#N/A	#N/A	#N/A	#N/A	#N/A	#N/A	#N/A	#N/A	#N/A	#N/A	#N/A	#N/A	#N/A	#N/A	#N/A	#N/A	#N/A	#N/A	1053.95	#N/A	#N/A	1737.52	#N/A	#N/A	2541.37	#N/A	#N/A	#N/A
FALSE	FALSE	IFAPNHVVAK	A0A1D5RM85;P62717	60S ribosomal protein L18a (Fragment);60S ribosomal protein L18a	A0A1D5RM85;P62717	A0A1D5RM85_MOUSE;RL18A_MOUSE	3.98224e-09	#N/A	1863	#N/A	#N/A	#N/A	#N/A	#N/A	#N/A	#N/A	#N/A	#N/A	#N/A	#N/A	#N/A	#N/A	#N/A	9077.9	#N/A	855.347	#N/A	#N/A	#N/A	#N/A	#N/A	#N/A	1902.6	#N/A	#N/A	#N/A	#N/A	#N/A	#N/A	#N/A	#N/A	#N/A	#N/A	#N/A
FALSE	FALSE	DIEQASLAAVSQSLATR	A0A1L1SQ51;E9PUM4;Q71LX4	Talin-2	A0A1L1SQ51;E9PUM4;Q71LX4	A0A1L1SQ51_MOUSE;E9PUM4_MOUSE;TLN2_MOUSE	0.000371118	#N/A	2260.8	#N/A	#N/A	#N/A	#N/A	#N/A	1517.25	#N/A	3277.53	#N/A	#N/A	1114.82	#N/A	1489.22	#N/A	#N/A	#N/A	2652	#N/A	1454.08	2072.54	#N/A	#N/A	#N/A	#N/A	1217.77	2013.61	#N/A	226.365	2021.39	#N/A	#N/A	#N/A	835.716	1004.74	#N/A
FALSE	FALSE	SLITSIR	A0A1L1SQ51;E9PUM4;Q71LX4	Talin-2	A0A1L1SQ51;E9PUM4;Q71LX4	A0A1L1SQ51_MOUSE;E9PUM4_MOUSE;TLN2_MOUSE	0.000371118	#N/A	5743.64	#N/A	#N/A	#N/A	#N/A	#N/A	3975.21	#N/A	6036.29	#N/A	#N/A	4148.91	#N/A	#N/A	#N/A	619.039	#N/A	6132.57	#N/A	#N/A	4466.61	#N/A	1378.88	#N/A	2548.94	2958.22	#N/A	#N/A	#N/A	4162.35	#N/A	#N/A	#N/A	#N/A	#N/A	#N/A
FALSE	FALSE	LGAASLGSNDPETQVVLINAIK	A0A1L1SQ51;E9PUM4;Q71LX4	Talin-2	A0A1L1SQ51;E9PUM4;Q71LX4	A0A1L1SQ51_MOUSE;E9PUM4_MOUSE;TLN2_MOUSE	0.000371118	#N/A	1796.91	#N/A	#N/A	#N/A	#N/A	#N/A	1387.99	#N/A	2113.47	#N/A	#N/A	#N/A	#N/A	840.284	#N/A	#N/A	#N/A	842.356	#N/A	449.607	1114.13	#N/A	#N/A	#N/A	#N/A	1068.04	#N/A	#N/A	#N/A	989.994	#N/A	#N/A	#N/A	403.007	421.254	#N/A
FALSE	FALSE	DVDVALK	A0A1L1SQ51;E9PUM4;Q71LX4	Talin-2	A0A1L1SQ51;E9PUM4;Q71LX4	A0A1L1SQ51_MOUSE;E9PUM4_MOUSE;TLN2_MOUSE	0.000371118	#N/A	#N/A	#N/A	#N/A	#N/A	#N/A	#N/A	#N/A	#N/A	#N/A	#N/A	#N/A	#N/A	#N/A	#N/A	#N/A	#N/A	#N/A	#N/A	#N/A	#N/A	#N/A	#N/A	#N/A	#N/A	#N/A	#N/A	#N/A	54590.7	#N/A	19027.5	52661.2	#N/A	25285.4	#N/A	49129.2	13494.8
FALSE	FALSE	ECDYSIDGINR	A0A1L1SQ51;E9PUM4;Q71LX4	Talin-2	A0A1L1SQ51;E9PUM4;Q71LX4	A0A1L1SQ51_MOUSE;E9PUM4_MOUSE;TLN2_MOUSE	0.000371118	#N/A	5234.85	#N/A	#N/A	#N/A	#N/A	#N/A	#N/A	#N/A	#N/A	#N/A	#N/A	#N/A	#N/A	#N/A	#N/A	#N/A	#N/A	7002.11	#N/A	#N/A	#N/A	#N/A	#N/A	#N/A	#N/A	4602.6	3318.17	#N/A	#N/A	#N/A	3246.81	#N/A	#N/A	#N/A	#N/A	#N/A
TRUE	FALSE	VVSPTISSPVCQEQLIEAGK	A0A1L1SQ51;E9PUM4;Q71LX4	Talin-2	A0A1L1SQ51;E9PUM4;Q71LX4	A0A1L1SQ51_MOUSE;E9PUM4_MOUSE;TLN2_MOUSE	0.000371118	#N/A	2130.29	#N/A	#N/A	#N/A	#N/A	#N/A	#N/A	#N/A	2086.81	#N/A	#N/A	2114.89	#N/A	3192.57	#N/A	1497.68	#N/A	1999.11	#N/A	#N/A	1878.66	#N/A	#N/A	#N/A	1279.27	#N/A	#N/A	#N/A	#N/A	1804.16	#N/A	#N/A	#N/A	#N/A	#N/A	#N/A
FALSE	FALSE	QEDVIATANLSR	A0A1L1SQ51;E9PUM4;Q71LX4	Talin-2	A0A1L1SQ51;E9PUM4;Q71LX4	A0A1L1SQ51_MOUSE;E9PUM4_MOUSE;TLN2_MOUSE	0.000371118	#N/A	11141.6	#N/A	#N/A	#N/A	#N/A	#N/A	#N/A	#N/A	8368.05	#N/A	#N/A	#N/A	#N/A	#N/A	#N/A	#N/A	#N/A	11281.2	#N/A	#N/A	#N/A	#N/A	#N/A	#N/A	#N/A	#N/A	#N/A	#N/A	#N/A	6251.76	#N/A	#N/A	#N/A	#N/A	#N/A	#N/A
FALSE	FALSE	QALIAPGDTESQQR	A0A1L1SQ51;E9PUM4;Q71LX4	Talin-2	A0A1L1SQ51;E9PUM4;Q71LX4	A0A1L1SQ51_MOUSE;E9PUM4_MOUSE;TLN2_MOUSE	0.000371118	#N/A	#N/A	#N/A	#N/A	#N/A	#N/A	#N/A	#N/A	5098.81	10316.5	#N/A	#N/A	#N/A	#N/A	#N/A	#N/A	#N/A	#N/A	#N/A	#N/A	#N/A	#N/A	#N/A	#N/A	#N/A	10094.9	#N/A	7625.82	#N/A	#N/A	#N/A	#N/A	#N/A	#N/A	#N/A	#N/A	#N/A
FALSE	FALSE	VQDLGHGCIFLVQK	A0A1L1SQ51;E9PUM4;Q71LX4	Talin-2	A0A1L1SQ51;E9PUM4;Q71LX4	A0A1L1SQ51_MOUSE;E9PUM4_MOUSE;TLN2_MOUSE	0.000371118	#N/A	#N/A	#N/A	#N/A	#N/A	4040.69	2097.14	3245.62	#N/A	#N/A	#N/A	#N/A	#N/A	#N/A	3945.47	#N/A	#N/A	3357.8	#N/A	#N/A	#N/A	#N/A	#N/A	#N/A	#N/A	#N/A	#N/A	#N/A	#N/A	#N/A	#N/A	#N/A	#N/A	1865.5	#N/A	#N/A	#N/A
FALSE	FALSE	LAQAAQSSAATITQLAEVVK	A0A1L1SQ51;E9PUM4;Q71LX4	Talin-2	A0A1L1SQ51;E9PUM4;Q71LX4	A0A1L1SQ51_MOUSE;E9PUM4_MOUSE;TLN2_MOUSE	0.000371118	#N/A	34501.8	#N/A	#N/A	#N/A	#N/A	#N/A	#N/A	#N/A	17953.4	#N/A	#N/A	#N/A	#N/A	#N/A	#N/A	#N/A	#N/A	#N/A	#N/A	#N/A	16788.3	#N/A	#N/A	#N/A	#N/A	#N/A	#N/A	#N/A	#N/A	#N/A	#N/A	#N/A	#N/A	#N/A	#N/A	#N/A
FALSE	FALSE	GTFVDYQTTVVK	A0A1L1SQ51;E9PUM4;Q71LX4	Talin-2	A0A1L1SQ51;E9PUM4;Q71LX4	A0A1L1SQ51_MOUSE;E9PUM4_MOUSE;TLN2_MOUSE	0.000371118	#N/A	2936.44	#N/A	#N/A	#N/A	#N/A	#N/A	#N/A	#N/A	2814.71	#N/A	#N/A	#N/A	#N/A	#N/A	#N/A	#N/A	#N/A	3649.47	#N/A	#N/A	#N/A	#N/A	#N/A	#N/A	#N/A	#N/A	#N/A	#N/A	#N/A	#N/A	#N/A	#N/A	#N/A	#N/A	#N/A	#N/A
FALSE	FALSE	QVAASTAQLLVACK	A0A1L1SQ51;E9PUM4;Q71LX4	Talin-2	A0A1L1SQ51;E9PUM4;Q71LX4	A0A1L1SQ51_MOUSE;E9PUM4_MOUSE;TLN2_MOUSE	0.000371118	#N/A	4529.05	#N/A	#N/A	#N/A	#N/A	#N/A	#N/A	#N/A	2176.34	#N/A	#N/A	#N/A	#N/A	#N/A	#N/A	#N/A	#N/A	2015.16	#N/A	#N/A	#N/A	#N/A	#N/A	#N/A	#N/A	#N/A	#N/A	#N/A	#N/A	#N/A	#N/A	#N/A	#N/A	#N/A	#N/A	#N/A
TRUE	FALSE	NVAQVAEDTVLQNR	A0A1L1SQ51;E9PUM4;Q71LX4	Talin-2	A0A1L1SQ51;E9PUM4;Q71LX4	A0A1L1SQ51_MOUSE;E9PUM4_MOUSE;TLN2_MOUSE	0.000371118	#N/A	4940.02	#N/A	#N/A	#N/A	#N/A	#N/A	#N/A	#N/A	4073.47	#N/A	#N/A	#N/A	#N/A	#N/A	#N/A	#N/A	#N/A	2283.28	#N/A	#N/A	#N/A	#N/A	#N/A	#N/A	#N/A	#N/A	#N/A	#N/A	#N/A	5595.27	#N/A	#N/A	#N/A	#N/A	#N/A	#N/A
TRUE	FALSE	NLATSLAELR	A0A1L1SQ51;E9PUM4;Q71LX4	Talin-2	A0A1L1SQ51;E9PUM4;Q71LX4	A0A1L1SQ51_MOUSE;E9PUM4_MOUSE;TLN2_MOUSE	0.000371118	#N/A	6793.2	#N/A	#N/A	#N/A	#N/A	#N/A	#N/A	#N/A	#N/A	#N/A	#N/A	#N/A	#N/A	#N/A	#N/A	#N/A	#N/A	#N/A	#N/A	#N/A	2632.54	#N/A	#N/A	#N/A	#N/A	#N/A	#N/A	#N/A	#N/A	#N/A	#N/A	#N/A	#N/A	#N/A	#N/A	#N/A
FALSE	FALSE	ALSDLIGATK	A0A1L1SQ51;E9PUM4;Q71LX4	Talin-2	A0A1L1SQ51;E9PUM4;Q71LX4	A0A1L1SQ51_MOUSE;E9PUM4_MOUSE;TLN2_MOUSE	0.000371118	#N/A	3290.76	#N/A	#N/A	#N/A	#N/A	#N/A	#N/A	#N/A	#N/A	#N/A	#N/A	#N/A	#N/A	#N/A	#N/A	#N/A	#N/A	3861.18	#N/A	#N/A	#N/A	#N/A	#N/A	#N/A	#N/A	#N/A	#N/A	#N/A	#N/A	#N/A	#N/A	#N/A	#N/A	#N/A	#N/A	#N/A
FALSE	FALSE	NLLAAAAR	A0A1L1SQ51;E9PUM4;Q71LX4	Talin-2	A0A1L1SQ51;E9PUM4;Q71LX4	A0A1L1SQ51_MOUSE;E9PUM4_MOUSE;TLN2_MOUSE	0.000371118	#N/A	#N/A	#N/A	#N/A	#N/A	#N/A	#N/A	#N/A	#N/A	#N/A	#N/A	#N/A	#N/A	#N/A	#N/A	#N/A	#N/A	#N/A	#N/A	#N/A	#N/A	#N/A	#N/A	#N/A	#N/A	#N/A	#N/A	#N/A	#N/A	#N/A	#N/A	48049.6	#N/A	#N/A	#N/A	#N/A	#N/A
FALSE	FALSE	MVAAATSSLCEAANASVQGHASEEK	A0A1L1SQ51;E9PUM4;Q71LX4	Talin-2	A0A1L1SQ51;E9PUM4;Q71LX4	A0A1L1SQ51_MOUSE;E9PUM4_MOUSE;TLN2_MOUSE	0.000371118	#N/A	#N/A	#N/A	#N/A	#N/A	#N/A	#N/A	#N/A	#N/A	#N/A	#N/A	#N/A	#N/A	#N/A	#N/A	#N/A	#N/A	#N/A	#N/A	#N/A	#N/A	#N/A	#N/A	#N/A	#N/A	13487.3	#N/A	#N/A	#N/A	#N/A	#N/A	#N/A	#N/A	#N/A	#N/A	#N/A	#N/A
FALSE	FALSE	QASFYPDVSEEVR	A0A1L1SQ51;E9PUM4;Q71LX4	Talin-2	A0A1L1SQ51;E9PUM4;Q71LX4	A0A1L1SQ51_MOUSE;E9PUM4_MOUSE;TLN2_MOUSE	0.000371118	#N/A	#N/A	#N/A	#N/A	#N/A	#N/A	#N/A	#N/A	#N/A	#N/A	#N/A	#N/A	#N/A	#N/A	#N/A	#N/A	#N/A	#N/A	3244.44	#N/A	#N/A	#N/A	#N/A	#N/A	#N/A	#N/A	#N/A	#N/A	#N/A	#N/A	#N/A	#N/A	#N/A	#N/A	#N/A	#N/A	#N/A
FALSE	FALSE	LLVSGAASTPDK	A0A1L1SQ51;E9PUM4;Q71LX4	Talin-2	A0A1L1SQ51;E9PUM4;Q71LX4	A0A1L1SQ51_MOUSE;E9PUM4_MOUSE;TLN2_MOUSE	0.000371118	#N/A	1390.01	#N/A	#N/A	#N/A	#N/A	#N/A	#N/A	#N/A	#N/A	#N/A	#N/A	#N/A	#N/A	#N/A	#N/A	#N/A	#N/A	#N/A	#N/A	#N/A	#N/A	#N/A	#N/A	#N/A	#N/A	#N/A	#N/A	#N/A	#N/A	#N/A	#N/A	#N/A	#N/A	#N/A	#N/A	#N/A
FALSE	FALSE	QADETLDFEEQILEAAK	A0A1L1SQ51;E9PUM4;Q71LX4	Talin-2	A0A1L1SQ51;E9PUM4;Q71LX4	A0A1L1SQ51_MOUSE;E9PUM4_MOUSE;TLN2_MOUSE	0.000371118	#N/A	#N/A	#N/A	#N/A	#N/A	#N/A	#N/A	#N/A	#N/A	1049.48	#N/A	#N/A	#N/A	#N/A	#N/A	#N/A	#N/A	#N/A	#N/A	#N/A	#N/A	#N/A	#N/A	#N/A	#N/A	#N/A	#N/A	#N/A	#N/A	#N/A	#N/A	#N/A	#N/A	#N/A	#N/A	#N/A	#N/A
TRUE	FALSE	QTVLTAAGSIGQASGDLLR	A0A1L1SQ51;E9PUM4;Q71LX4	Talin-2	A0A1L1SQ51;E9PUM4;Q71LX4	A0A1L1SQ51_MOUSE;E9PUM4_MOUSE;TLN2_MOUSE	0.000371118	#N/A	#N/A	#N/A	#N/A	#N/A	#N/A	#N/A	#N/A	#N/A	#N/A	#N/A	#N/A	#N/A	#N/A	#N/A	#N/A	#N/A	#N/A	#N/A	#N/A	717.68	#N/A	#N/A	#N/A	#N/A	#N/A	#N/A	#N/A	#N/A	#N/A	#N/A	#N/A	#N/A	#N/A	#N/A	#N/A	#N/A
FALSE	FALSE	SIAAATSALVK	A0A1L1SQ51;E9PUM4;Q71LX4	Talin-2	A0A1L1SQ51;E9PUM4;Q71LX4	A0A1L1SQ51_MOUSE;E9PUM4_MOUSE;TLN2_MOUSE	0.000371118	#N/A	#N/A	#N/A	#N/A	#N/A	#N/A	#N/A	#N/A	#N/A	#N/A	#N/A	#N/A	#N/A	#N/A	#N/A	#N/A	#N/A	#N/A	235.695	#N/A	#N/A	#N/A	#N/A	#N/A	#N/A	#N/A	#N/A	#N/A	#N/A	#N/A	#N/A	#N/A	#N/A	#N/A	#N/A	#N/A	#N/A
FALSE	FALSE	DPVQLNLLYVQAR	A0A1L1SQ51;E9PUM4;Q71LX4	Talin-2	A0A1L1SQ51;E9PUM4;Q71LX4	A0A1L1SQ51_MOUSE;E9PUM4_MOUSE;TLN2_MOUSE	0.000371118	#N/A	558.764	#N/A	#N/A	#N/A	#N/A	#N/A	#N/A	#N/A	#N/A	#N/A	#N/A	#N/A	#N/A	#N/A	#N/A	#N/A	#N/A	#N/A	#N/A	#N/A	#N/A	#N/A	#N/A	#N/A	#N/A	#N/A	#N/A	#N/A	#N/A	#N/A	#N/A	#N/A	#N/A	#N/A	#N/A	#N/A
TRUE	FALSE	DDILNGSHPVSFEK	A0A1L1SQ51;E9PUM4;Q71LX4	Talin-2	A0A1L1SQ51;E9PUM4;Q71LX4	A0A1L1SQ51_MOUSE;E9PUM4_MOUSE;TLN2_MOUSE	0.000371118	#N/A	#N/A	#N/A	#N/A	#N/A	#N/A	#N/A	#N/A	#N/A	#N/A	#N/A	#N/A	#N/A	#N/A	#N/A	#N/A	#N/A	14283.3	#N/A	#N/A	#N/A	#N/A	#N/A	#N/A	#N/A	#N/A	#N/A	#N/A	#N/A	#N/A	#N/A	#N/A	#N/A	#N/A	#N/A	#N/A	#N/A
TRUE	FALSE	LITPAVVSER	A0A1L1SQA8;P62852	40S ribosomal protein S25	A0A1L1SQA8;P62852	A0A1L1SQA8_MOUSE;RS25_MOUSE	2.30456e-09	#N/A	13945.1	#N/A	#N/A	#N/A	#N/A	9464.24	9993.08	#N/A	10473.8	#N/A	#N/A	8580.08	#N/A	#N/A	7896.84	110828	#N/A	#N/A	#N/A	#N/A	#N/A	#N/A	10049	10714.9	4367.85	#N/A	13297.4	16783.7	#N/A	5618.87	9700.11	#N/A	3816.75	#N/A	5786.84	6968.76
TRUE	FALSE	AALQELLSK	A0A1L1SQA8;P62852	40S ribosomal protein S25	A0A1L1SQA8;P62852	A0A1L1SQA8_MOUSE;RS25_MOUSE	2.30456e-09	#N/A	17498.7	#N/A	#N/A	#N/A	#N/A	#N/A	11427.7	9424.15	12190.4	#N/A	#N/A	#N/A	#N/A	4444.26	#N/A	42214.6	#N/A	11025.9	#N/A	#N/A	#N/A	#N/A	#N/A	#N/A	7681.64	#N/A	9616.94	#N/A	#N/A	2398.78	#N/A	#N/A	#N/A	#N/A	#N/A	#N/A
TRUE	FALSE	DKLNNLVLFDK	A0A1L1SQA8;P62852	40S ribosomal protein S25	A0A1L1SQA8;P62852	A0A1L1SQA8_MOUSE;RS25_MOUSE	2.30456e-09	#N/A	1064.18	#N/A	#N/A	#N/A	#N/A	#N/A	#N/A	#N/A	500.901	#N/A	#N/A	#N/A	#N/A	#N/A	#N/A	#N/A	380.843	#N/A	#N/A	#N/A	278.435	#N/A	#N/A	#N/A	#N/A	#N/A	#N/A	#N/A	#N/A	#N/A	#N/A	#N/A	#N/A	#N/A	#N/A	#N/A
TRUE	FALSE	LNNLVLFDK	A0A1L1SQA8;P62852	40S ribosomal protein S25	A0A1L1SQA8;P62852	A0A1L1SQA8_MOUSE;RS25_MOUSE	2.30456e-09	#N/A	925.065	#N/A	#N/A	#N/A	#N/A	#N/A	#N/A	#N/A	985.289	#N/A	#N/A	#N/A	#N/A	#N/A	#N/A	5201.77	#N/A	#N/A	#N/A	#N/A	#N/A	#N/A	#N/A	#N/A	#N/A	#N/A	#N/A	#N/A	#N/A	#N/A	#N/A	#N/A	#N/A	#N/A	#N/A	#N/A
TRUE	FALSE	GLGTEVPGNFQGPDPYR	A0A1L1SSA8;Q91XE8	Transmembrane protein 205 (Fragment);Transmembrane protein 205	A0A1L1SSA8;Q91XE8	A0A1L1SSA8_MOUSE;TM205_MOUSE	0.00364595	#N/A	5746.86	#N/A	#N/A	#N/A	#N/A	#N/A	3984.51	#N/A	5057.78	#N/A	#N/A	#N/A	#N/A	3536.94	#N/A	#N/A	#N/A	3506.74	#N/A	1998.03	5182.87	#N/A	#N/A	#N/A	#N/A	3628.61	#N/A	#N/A	#N/A	5194.1	1503.41	#N/A	#N/A	1712.31	#N/A	#N/A
TRUE	FALSE	CSDFTEEICR	A0A1L1STE6;Q9D6R2	Isocitrate dehydrogenase [NAD] subunit, mitochondrial;Isocitrate dehydrogenase [NAD] subunit alpha, mitochondrial	A0A1L1STE6;Q9D6R2	A0A1L1STE6_MOUSE;IDH3A_MOUSE	8.0653e-09	#N/A	#N/A	10004.2	4569.91	4105.57	12068	12827.7	#N/A	3717.46	#N/A	#N/A	7400.63	13276.1	5300.58	9188.48	14658.8	5518.13	4733.64	#N/A	2811.38	7395.28	#N/A	14203.4	16434.7	#N/A	#N/A	#N/A	#N/A	15792.8	14072.2	#N/A	#N/A	#N/A	11283	3536.77	12695.3	4294.39
TRUE	FALSE	IEAACFATIK	A0A1L1STE6;Q9D6R2	Isocitrate dehydrogenase [NAD] subunit, mitochondrial;Isocitrate dehydrogenase [NAD] subunit alpha, mitochondrial	A0A1L1STE6;Q9D6R2	A0A1L1STE6_MOUSE;IDH3A_MOUSE	8.0653e-09	#N/A	2637.32	#N/A	#N/A	#N/A	#N/A	21008.2	9975.43	11406.3	#N/A	#N/A	#N/A	18191.8	#N/A	10252.9	9190.09	20866.3	#N/A	2397.73	#N/A	17115.7	2097.45	11050.2	16179.1	#N/A	3511.47	#N/A	#N/A	#N/A	#N/A	#N/A	7663.56	#N/A	#N/A	8209.59	15178.8	#N/A
TRUE	FALSE	TPYTDVNIVTIR	A0A1L1STE6;Q9D6R2	Isocitrate dehydrogenase [NAD] subunit, mitochondrial;Isocitrate dehydrogenase [NAD] subunit alpha, mitochondrial	A0A1L1STE6;Q9D6R2	A0A1L1STE6_MOUSE;IDH3A_MOUSE	8.0653e-09	#N/A	11428.8	24571.5	19087.1	14121.1	22276.6	22209.6	25315.6	24255.1	7664.89	23122.9	23030.1	37680.9	18928.7	23266	31643.9	25289.7	21742.4	12187.8	11107.7	18852.3	12657.5	21044.9	18876.3	40675.7	11571.8	10646	13610.1	55661.5	25900.1	13962.6	19627.2	11404.4	30918.6	24064.8	19244.8	12202.2
TRUE	FALSE	ENTEGEYSGIEHVIVDGVVQSIK	A0A1L1STE6;Q9D6R2	Isocitrate dehydrogenase [NAD] subunit, mitochondrial;Isocitrate dehydrogenase [NAD] subunit alpha, mitochondrial	A0A1L1STE6;Q9D6R2	A0A1L1STE6_MOUSE;IDH3A_MOUSE	8.0653e-09	#N/A	#N/A	1316.67	#N/A	5390.03	#N/A	6454.05	4114.04	2247.49	2064.83	2971.39	1175.14	1138.28	6842.54	9390.72	#N/A	8064.91	6074.43	#N/A	#N/A	14477.5	3815.05	1359.1	5867.05	1558.17	4936.11	4932.7	1416.63	7985.09	8244.46	3129.45	#N/A	3538.4	11308	6197.32	2203.12	5155.52
TRUE	FALSE	IAEFAFEYAR	A0A1L1STE6;Q9D6R2	Isocitrate dehydrogenase [NAD] subunit, mitochondrial;Isocitrate dehydrogenase [NAD] subunit alpha, mitochondrial	A0A1L1STE6;Q9D6R2	A0A1L1STE6_MOUSE;IDH3A_MOUSE	8.0653e-09	#N/A	#N/A	4751.57	#N/A	#N/A	#N/A	9764.36	23139	17340.6	#N/A	#N/A	#N/A	22963	#N/A	#N/A	#N/A	#N/A	#N/A	#N/A	#N/A	#N/A	#N/A	2381.6	13356.1	#N/A	#N/A	#N/A	#N/A	6170.02	13486.4	#N/A	5661.19	#N/A	#N/A	#N/A	9146.89	#N/A
TRUE	FALSE	APIQWEER	A0A1L1STE6;Q9D6R2	Isocitrate dehydrogenase [NAD] subunit, mitochondrial;Isocitrate dehydrogenase [NAD] subunit alpha, mitochondrial	A0A1L1STE6;Q9D6R2	A0A1L1STE6_MOUSE;IDH3A_MOUSE	8.0653e-09	#N/A	#N/A	#N/A	#N/A	#N/A	#N/A	#N/A	#N/A	#N/A	#N/A	#N/A	#N/A	#N/A	#N/A	#N/A	3778.18	#N/A	#N/A	#N/A	#N/A	#N/A	#N/A	#N/A	3846.19	#N/A	#N/A	#N/A	#N/A	#N/A	5601.83	#N/A	#N/A	#N/A	21586.4	#N/A	8140.51	#N/A
TRUE	FALSE	MSDGLFLQK	A0A1L1STE6;Q9D6R2	Isocitrate dehydrogenase [NAD] subunit, mitochondrial;Isocitrate dehydrogenase [NAD] subunit alpha, mitochondrial	A0A1L1STE6;Q9D6R2	A0A1L1STE6_MOUSE;IDH3A_MOUSE	8.0653e-09	#N/A	#N/A	11612	#N/A	#N/A	#N/A	10299.6	#N/A	#N/A	#N/A	#N/A	#N/A	#N/A	#N/A	#N/A	11513.9	#N/A	#N/A	#N/A	#N/A	#N/A	#N/A	#N/A	17222.3	14710.8	#N/A	#N/A	#N/A	4990.51	#N/A	#N/A	#N/A	#N/A	#N/A	#N/A	#N/A	#N/A
TRUE	FALSE	TPIAAGHPSMNLLLR	A0A1L1STE6;Q9D6R2	Isocitrate dehydrogenase [NAD] subunit, mitochondrial;Isocitrate dehydrogenase [NAD] subunit alpha, mitochondrial	A0A1L1STE6;Q9D6R2	A0A1L1STE6_MOUSE;IDH3A_MOUSE	8.0653e-09	#N/A	#N/A	#N/A	#N/A	#N/A	#N/A	#N/A	#N/A	#N/A	#N/A	#N/A	#N/A	#N/A	#N/A	#N/A	#N/A	#N/A	#N/A	#N/A	#N/A	#N/A	#N/A	#N/A	2478.97	#N/A	#N/A	#N/A	#N/A	3327.42	#N/A	#N/A	#N/A	#N/A	#N/A	#N/A	#N/A	#N/A
TRUE	FALSE	CSDFTEEICRR	A0A1L1STE6;Q9D6R2	Isocitrate dehydrogenase [NAD] subunit, mitochondrial;Isocitrate dehydrogenase [NAD] subunit alpha, mitochondrial	A0A1L1STE6;Q9D6R2	A0A1L1STE6_MOUSE;IDH3A_MOUSE	8.0653e-09	#N/A	#N/A	#N/A	#N/A	#N/A	#N/A	1501.54	#N/A	#N/A	#N/A	#N/A	#N/A	#N/A	#N/A	#N/A	#N/A	#N/A	#N/A	#N/A	#N/A	#N/A	#N/A	#N/A	#N/A	#N/A	#N/A	#N/A	#N/A	#N/A	#N/A	#N/A	#N/A	#N/A	#N/A	#N/A	#N/A	#N/A
TRUE	FALSE	HMGLFDHAAK	A0A1L1STE6;Q9D6R2	Isocitrate dehydrogenase [NAD] subunit, mitochondrial;Isocitrate dehydrogenase [NAD] subunit alpha, mitochondrial	A0A1L1STE6;Q9D6R2	A0A1L1STE6_MOUSE;IDH3A_MOUSE	8.0653e-09	#N/A	#N/A	#N/A	#N/A	#N/A	#N/A	#N/A	#N/A	#N/A	#N/A	#N/A	#N/A	#N/A	#N/A	#N/A	#N/A	#N/A	#N/A	#N/A	#N/A	#N/A	#N/A	#N/A	#N/A	#N/A	#N/A	#N/A	#N/A	#N/A	#N/A	#N/A	#N/A	#N/A	874.151	#N/A	#N/A	#N/A
FALSE	FALSE	EGLLLWCQR	A0A1L1SV25;P57780	Alpha-actinin-4	A0A1L1SV25;P57780	A0A1L1SV25_MOUSE;ACTN4_MOUSE	2.68665e-13	#N/A	897453	183655	408886	951280	234968	84693.6	305136	283451	381641	113778	373125	571573	1.15992e+06	674382	348100	753907	723998	913609	263310	1.15159e+06	810525	266243	397519	71684.9	579778	1.43192e+06	416118	223025	941551	347577	299819	899405	1.01697e+06	1.22125e+06	1.09996e+06	618788
FALSE	FALSE	LEDFRDYR	A0A1L1SV25;P57780	Alpha-actinin-4	A0A1L1SV25;P57780	A0A1L1SV25_MOUSE;ACTN4_MOUSE	2.68665e-13	#N/A	21791.7	11836.9	15298.2	7343.77	4694.51	19949.4	5373.47	36472.3	10630.9	#N/A	11924.4	4599.07	7063.72	3423.5	10273.9	2101.86	4264.1	17046.5	#N/A	3414.64	8274.22	#N/A	13677.6	12410.3	9232.48	8532.49	5711.28	22099.5	14161	17982.7	24084.6	16153.1	24067.5	14101.9	13111.5	4504
FALSE	FALSE	CQLEINFNTLQTK	A0A1L1SV25;P57780	Alpha-actinin-4	A0A1L1SV25;P57780	A0A1L1SV25_MOUSE;ACTN4_MOUSE	2.68665e-13	#N/A	103204	46031.7	33014.6	138456	33022.1	58552.6	90621.9	83757.8	125055	34081.2	49870.1	62129.6	128400	71822.2	43092.9	84336.4	82467.2	84414.3	28397.7	80760.5	119305	41628.2	41131.5	22795.4	80254.3	130149	68337.5	58923.8	127475	102372	67414.3	85166.9	101655	93611.3	101551	63897.5
FALSE	FALSE	KHEAFESDLAAHQDR	A0A1L1SV25;P57780	Alpha-actinin-4	A0A1L1SV25;P57780	A0A1L1SV25_MOUSE;ACTN4_MOUSE	2.68665e-13	#N/A	36362.2	12830.4	10662	4050.66	14279.4	14920.1	60280.4	54579.1	29252.6	14701.9	10022.5	60014.5	6968.69	63660.2	24448.1	70126.6	10978.8	40866.6	18460.3	76150.7	26063.3	2424.67	14512.9	4274.96	45872.7	39545.5	1967.02	2329.39	21659.9	26960.3	17979.7	17099.8	37390.1	81007	38409.2	14924.1
FALSE	FALSE	DLLLDPAWEK	A0A1L1SV25;P57780	Alpha-actinin-4	A0A1L1SV25;P57780	A0A1L1SV25_MOUSE;ACTN4_MOUSE	2.68665e-13	#N/A	29654.9	29602.2	15076.8	15734.1	6674.32	1103.53	19313.2	22346	#N/A	#N/A	25686.7	104624	48332.8	66107.1	57268.2	31636.8	23058.2	57009.4	48076.3	71419.2	23662.6	13225.9	22969.2	4729.5	34573.9	76103.7	20235.4	4445.33	31904.2	33630.5	45287.3	28220.4	48738.8	144753	165246	17497.2
FALSE	FALSE	FAIQDISVEETSAK	A0A1L1SV25;P57780	Alpha-actinin-4	A0A1L1SV25;P57780	A0A1L1SV25_MOUSE;ACTN4_MOUSE	2.68665e-13	#N/A	461946	342117	354421	329311	376442	420756	534622	450069	353946	439933	433709	439171	383467	372981	349233	508929	314371	437531	272463	477402	360944	242882	352248	852380	524588	315933	463809	473813	276715	265349	394452	320859	315136	457267	442086	217387
FALSE	FALSE	ALDFIASK	A0A1L1SV25;P57780	Alpha-actinin-4	A0A1L1SV25;P57780	A0A1L1SV25_MOUSE;ACTN4_MOUSE	2.68665e-13	#N/A	75450.5	305622	340398	277858	252015	171788	54910.1	24761	53375.1	278278	340724	44336	327870	51483.4	168612	54911.9	197072	37427.2	298952	32469.2	63156.8	287855	114630	28742.5	15598.8	39895.5	#N/A	154271	247995	48204.4	21511	218091	136053	43223.8	44137.1	160977
FALSE	FALSE	GYEEWLLNEIR	A0A1L1SV25;P57780	Alpha-actinin-4	A0A1L1SV25;P57780	A0A1L1SV25_MOUSE;ACTN4_MOUSE	2.68665e-13	#N/A	24656.8	5863.46	3099.44	10399.7	3031.69	#N/A	6471.51	9092.35	17240	4042.98	2271.43	#N/A	22655.7	58012.8	4866.16	54683.6	17812.4	37904	#N/A	93884.4	86282.6	#N/A	13631.8	1886.22	65467.3	181234	12604.1	6002.23	37191.1	35910.2	15044.8	47587.8	87374.3	13919.6	24161.2	15418.2
FALSE	FALSE	DGLAFNALIHR	A0A1L1SV25;P57780	Alpha-actinin-4	A0A1L1SV25;P57780	A0A1L1SV25_MOUSE;ACTN4_MOUSE	2.68665e-13	#N/A	204814	41232.1	57081	43341.6	27496.4	111210	128647	173733	204721	#N/A	24999.8	103342	57586.7	163613	47256.1	6721.23	41061.1	200373	#N/A	209124	213412	8945.59	51208.1	21675.7	114752	165242	75339.8	69521.9	#N/A	124258	21943.3	26737.9	104629	178082	113200	22422.7
FALSE	FALSE	HEAFESDLAAHQDR	A0A1L1SV25;P57780	Alpha-actinin-4	A0A1L1SV25;P57780	A0A1L1SV25_MOUSE;ACTN4_MOUSE	2.68665e-13	#N/A	5588.24	16503.6	19135.1	17672.2	33029.8	12191.3	11692.5	8628.81	6142.17	19345	26796.6	9784.21	25491.3	11009.5	14927.5	8206.29	20350.1	8698.54	13249.4	12879.3	4819.21	8341.39	11064.5	4610.6	7121	5337.09	3367.84	#N/A	15065.7	6208.91	5766.59	33913.6	19247	10673.5	5606.02	13897
FALSE	FALSE	TFTAWCNSHLR	A0A1L1SV25;P57780	Alpha-actinin-4	A0A1L1SV25;P57780	A0A1L1SV25_MOUSE;ACTN4_MOUSE	2.68665e-13	#N/A	21892.2	6197.35	23829.5	48168	8919.53	#N/A	#N/A	9828.98	#N/A	#N/A	25686.6	21412.8	60334.1	25484.6	18194.8	27362	37737.9	24101.4	#N/A	32875.8	21314.1	#N/A	#N/A	#N/A	13901.1	40331	#N/A	#N/A	52653.8	4221.7	#N/A	36714.4	36088.5	31705.5	#N/A	34854.6
FALSE	FALSE	KTFTAWCNSHLR	A0A1L1SV25;P57780	Alpha-actinin-4	A0A1L1SV25;P57780	A0A1L1SV25_MOUSE;ACTN4_MOUSE	2.68665e-13	#N/A	12708.5	3423.74	11249.3	21120.9	6734.62	#N/A	3999.69	10239.2	3500.09	#N/A	14318.1	6360.56	26509.3	9987.76	4753.95	11057.7	21239.7	12718.6	#N/A	13869.8	12281.9	#N/A	3355.57	#N/A	7835.7	19728.8	#N/A	#N/A	23333.5	5028.76	#N/A	19131.5	22493	16231.3	4834.96	12299.1
FALSE	FALSE	LMLLLEVISGER	A0A1L1SV25;P57780	Alpha-actinin-4	A0A1L1SV25;P57780	A0A1L1SV25_MOUSE;ACTN4_MOUSE	2.68665e-13	#N/A	#N/A	10974.4	2555.6	2155.11	#N/A	1644.71	#N/A	2946.78	#N/A	#N/A	#N/A	1208.65	3628.32	#N/A	15683.1	#N/A	#N/A	5803.43	#N/A	#N/A	6126.71	#N/A	8794.71	13174.3	32838.1	10233.4	5565.16	#N/A	16836.9	11950.3	2851.44	7009.74	12288.5	4653.06	4927.52	7850.79
FALSE	FALSE	LSGSNPYTTVTPQIINSK	A0A1L1SV25;P57780	Alpha-actinin-4	A0A1L1SV25;P57780	A0A1L1SV25_MOUSE;ACTN4_MOUSE	2.68665e-13	#N/A	1459.49	#N/A	#N/A	#N/A	#N/A	#N/A	#N/A	#N/A	1345.58	#N/A	#N/A	#N/A	#N/A	909.56	#N/A	26425.7	#N/A	1562.48	#N/A	1188.01	#N/A	#N/A	#N/A	#N/A	#N/A	#N/A	#N/A	3100.59	#N/A	812.984	#N/A	#N/A	#N/A	#N/A	#N/A	#N/A
FALSE	FALSE	ETTDTDTADQVIASFK	A0A1L1SV25;P57780	Alpha-actinin-4	A0A1L1SV25;P57780	A0A1L1SV25_MOUSE;ACTN4_MOUSE	2.68665e-13	#N/A	998.947	#N/A	743651	#N/A	#N/A	#N/A	#N/A	#N/A	#N/A	#N/A	#N/A	2186.29	#N/A	#N/A	#N/A	47975.4	#N/A	1292.68	#N/A	#N/A	#N/A	#N/A	#N/A	21713.7	#N/A	33573.5	#N/A	6688.37	#N/A	#N/A	#N/A	621930	232240	#N/A	#N/A	#N/A
FALSE	FALSE	GYEEWLLNEIRR	A0A1L1SV25;P57780	Alpha-actinin-4	A0A1L1SV25;P57780	A0A1L1SV25_MOUSE;ACTN4_MOUSE	2.68665e-13	#N/A	1107.69	#N/A	#N/A	#N/A	#N/A	#N/A	#N/A	#N/A	#N/A	#N/A	#N/A	#N/A	1681.93	#N/A	#N/A	#N/A	#N/A	#N/A	#N/A	2163.59	5360.57	#N/A	#N/A	#N/A	#N/A	11886.4	#N/A	#N/A	3015.65	#N/A	#N/A	1754.58	3923.93	#N/A	#N/A	#N/A
FALSE	FALSE	GISQEQMQEFR	A0A1L1SV25;P57780	Alpha-actinin-4	A0A1L1SV25;P57780	A0A1L1SV25_MOUSE;ACTN4_MOUSE	2.68665e-13	#N/A	#N/A	#N/A	#N/A	#N/A	#N/A	#N/A	3721.89	#N/A	#N/A	#N/A	#N/A	#N/A	#N/A	#N/A	#N/A	#N/A	#N/A	#N/A	#N/A	#N/A	#N/A	#N/A	#N/A	#N/A	#N/A	#N/A	#N/A	#N/A	#N/A	4821.53	#N/A	#N/A	#N/A	#N/A	13333.3	#N/A
FALSE	FALSE	LASDLLEWIR	A0A1L1SV25;P57780	Alpha-actinin-4	A0A1L1SV25;P57780	A0A1L1SV25_MOUSE;ACTN4_MOUSE	2.68665e-13	#N/A	#N/A	#N/A	#N/A	#N/A	#N/A	#N/A	#N/A	#N/A	#N/A	#N/A	#N/A	#N/A	#N/A	#N/A	#N/A	5227.8	#N/A	#N/A	#N/A	336.432	#N/A	#N/A	#N/A	#N/A	#N/A	570.57	#N/A	#N/A	#N/A	#N/A	#N/A	#N/A	#N/A	#N/A	#N/A	#N/A
FALSE	FALSE	HTNYTMEHIR	A0A1L1SV25;P57780	Alpha-actinin-4	A0A1L1SV25;P57780	A0A1L1SV25_MOUSE;ACTN4_MOUSE	2.68665e-13	#N/A	#N/A	#N/A	#N/A	#N/A	#N/A	#N/A	#N/A	#N/A	#N/A	#N/A	#N/A	#N/A	#N/A	#N/A	#N/A	#N/A	#N/A	#N/A	#N/A	#N/A	#N/A	#N/A	#N/A	#N/A	#N/A	#N/A	1231.87	8648.47	1230.38	1544.17	13315.8	#N/A	1728.51	12448.2	3712.88	2802.82
FALSE	FALSE	ELPPDQAEYCIAR	A0A1L1SV25;P57780	Alpha-actinin-4	A0A1L1SV25;P57780	A0A1L1SV25_MOUSE;ACTN4_MOUSE	2.68665e-13	#N/A	#N/A	#N/A	#N/A	#N/A	#N/A	#N/A	#N/A	#N/A	#N/A	#N/A	#N/A	#N/A	#N/A	#N/A	#N/A	149072	#N/A	#N/A	#N/A	#N/A	#N/A	#N/A	#N/A	#N/A	#N/A	#N/A	#N/A	5612.64	#N/A	#N/A	#N/A	#N/A	#N/A	#N/A	#N/A	#N/A
FALSE	FALSE	VGWEQLLTTIAR	A0A1L1SV25;P57780	Alpha-actinin-4	A0A1L1SV25;P57780	A0A1L1SV25_MOUSE;ACTN4_MOUSE	2.68665e-13	#N/A	#N/A	#N/A	#N/A	#N/A	#N/A	#N/A	#N/A	#N/A	#N/A	#N/A	#N/A	#N/A	#N/A	#N/A	#N/A	26553.5	#N/A	#N/A	#N/A	#N/A	#N/A	#N/A	#N/A	#N/A	#N/A	#N/A	#N/A	#N/A	#N/A	#N/A	#N/A	#N/A	#N/A	#N/A	#N/A	#N/A
FALSE	FALSE	LVSIGAEEIVDGNAK	A0A1L1SV25;P57780	Alpha-actinin-4	A0A1L1SV25;P57780	A0A1L1SV25_MOUSE;ACTN4_MOUSE	2.68665e-13	#N/A	#N/A	#N/A	#N/A	#N/A	#N/A	#N/A	#N/A	#N/A	#N/A	#N/A	#N/A	#N/A	#N/A	#N/A	#N/A	17897.7	#N/A	#N/A	#N/A	#N/A	#N/A	#N/A	#N/A	#N/A	#N/A	#N/A	#N/A	#N/A	#N/A	#N/A	#N/A	#N/A	#N/A	#N/A	#N/A	#N/A
TRUE	FALSE	ACLISLGYDVENDR	A0A1L1SV25;P57780	Alpha-actinin-4	A0A1L1SV25;P57780	A0A1L1SV25_MOUSE;ACTN4_MOUSE	2.68665e-13	#N/A	#N/A	#N/A	#N/A	#N/A	#N/A	#N/A	#N/A	#N/A	#N/A	#N/A	#N/A	#N/A	#N/A	#N/A	#N/A	12398.7	#N/A	#N/A	#N/A	#N/A	#N/A	#N/A	#N/A	#N/A	#N/A	#N/A	#N/A	#N/A	#N/A	#N/A	#N/A	#N/A	#N/A	#N/A	#N/A	#N/A
FALSE	FALSE	DYETATLSDIK	A0A1L1SV25;P57780	Alpha-actinin-4	A0A1L1SV25;P57780	A0A1L1SV25_MOUSE;ACTN4_MOUSE	2.68665e-13	#N/A	#N/A	#N/A	#N/A	#N/A	#N/A	#N/A	#N/A	#N/A	#N/A	#N/A	#N/A	#N/A	#N/A	#N/A	#N/A	9711.06	#N/A	#N/A	#N/A	#N/A	#N/A	#N/A	#N/A	#N/A	#N/A	#N/A	#N/A	#N/A	#N/A	#N/A	#N/A	#N/A	#N/A	#N/A	#N/A	#N/A
FALSE	FALSE	VEQIAAIAQELNELDYYDSHNVNTR	A0A1L1SV25;P57780	Alpha-actinin-4	A0A1L1SV25;P57780	A0A1L1SV25_MOUSE;ACTN4_MOUSE	2.68665e-13	#N/A	#N/A	#N/A	#N/A	#N/A	#N/A	#N/A	#N/A	#N/A	#N/A	#N/A	#N/A	#N/A	#N/A	#N/A	#N/A	7859.58	#N/A	#N/A	#N/A	#N/A	#N/A	#N/A	#N/A	#N/A	#N/A	#N/A	#N/A	#N/A	#N/A	#N/A	#N/A	#N/A	#N/A	#N/A	#N/A	#N/A
FALSE	FALSE	KDDPVTNLNNAFEVAEK	A0A1L1SV25;P57780	Alpha-actinin-4	A0A1L1SV25;P57780	A0A1L1SV25_MOUSE;ACTN4_MOUSE	2.68665e-13	#N/A	#N/A	#N/A	#N/A	#N/A	#N/A	#N/A	#N/A	#N/A	#N/A	#N/A	#N/A	#N/A	#N/A	#N/A	#N/A	1933.02	#N/A	#N/A	#N/A	#N/A	#N/A	#N/A	#N/A	#N/A	#N/A	#N/A	#N/A	#N/A	#N/A	#N/A	#N/A	#N/A	#N/A	#N/A	#N/A	#N/A
FALSE	FALSE	MLDAEDIVNTARPDEK	A0A1L1SV25;P57780	Alpha-actinin-4	A0A1L1SV25;P57780	A0A1L1SV25_MOUSE;ACTN4_MOUSE	2.68665e-13	#N/A	#N/A	#N/A	#N/A	#N/A	#N/A	#N/A	#N/A	#N/A	#N/A	#N/A	#N/A	#N/A	#N/A	#N/A	#N/A	#N/A	#N/A	0.906341	#N/A	#N/A	#N/A	#N/A	#N/A	#N/A	#N/A	#N/A	#N/A	#N/A	#N/A	#N/A	#N/A	#N/A	#N/A	#N/A	#N/A	#N/A
FALSE	FALSE	AGTQIENIDEDFRDGLK	A0A1L1SV25;P57780	Alpha-actinin-4	A0A1L1SV25;P57780	A0A1L1SV25_MOUSE;ACTN4_MOUSE	2.68665e-13	#N/A	#N/A	#N/A	#N/A	#N/A	#N/A	#N/A	#N/A	#N/A	#N/A	#N/A	#N/A	#N/A	#N/A	#N/A	#N/A	1079.32	#N/A	#N/A	#N/A	#N/A	#N/A	#N/A	#N/A	#N/A	#N/A	#N/A	#N/A	#N/A	#N/A	#N/A	#N/A	#N/A	#N/A	#N/A	#N/A	#N/A
FALSE	FALSE	HRPELIEYDK	A0A1L1SV25;P57780	Alpha-actinin-4	A0A1L1SV25;P57780	A0A1L1SV25_MOUSE;ACTN4_MOUSE	2.68665e-13	#N/A	#N/A	#N/A	#N/A	#N/A	#N/A	#N/A	#N/A	#N/A	#N/A	#N/A	#N/A	#N/A	#N/A	#N/A	#N/A	126.997	#N/A	#N/A	#N/A	#N/A	#N/A	#N/A	#N/A	#N/A	#N/A	#N/A	#N/A	#N/A	#N/A	#N/A	#N/A	#N/A	#N/A	#N/A	#N/A	#N/A
FALSE	FALSE	ALGQNPTNAEVLK	A0A1W2P6F6;A0A1W2P7Q9;Q60605	Myosin light polypeptide 6	A0A1W2P6F6;A0A1W2P7Q9;Q60605	A0A1W2P6F6_MOUSE;A0A1W2P7Q9_MOUSE;MYL6_MOUSE	2.35754e-12	#N/A	599052	6238.78	10485.4	5893.24	12336.1	7808.93	167399	148034	603975	6914.24	9200.97	68398.7	5843.6	146231	11955.8	176052	9474.99	714702	#N/A	47422	349023	12023.6	17391.8	69681.2	269446	295543	204102	12737.2	6043.88	300579	113570	9649.61	11985	83479.5	58238.9	7891.92
TRUE	FALSE	EAFQLFDR	A0A1W2P6F6;A0A1W2P7Q9;Q60605	Myosin light polypeptide 6	A0A1W2P6F6;A0A1W2P7Q9;Q60605	A0A1W2P6F6_MOUSE;A0A1W2P7Q9_MOUSE;MYL6_MOUSE	2.35754e-12	#N/A	19705.9	#N/A	#N/A	#N/A	#N/A	#N/A	#N/A	#N/A	#N/A	#N/A	#N/A	11006.1	#N/A	#N/A	#N/A	120859	#N/A	8576.68	#N/A	#N/A	286031	#N/A	#N/A	#N/A	#N/A	7362.17	#N/A	#N/A	#N/A	#N/A	#N/A	#N/A	#N/A	#N/A	#N/A	#N/A
FALSE	FALSE	NKDQGTYEDYVEGLR	A0A1W2P6F6;A0A1W2P7Q9;Q60605	Myosin light polypeptide 6	A0A1W2P6F6;A0A1W2P7Q9;Q60605	A0A1W2P6F6_MOUSE;A0A1W2P7Q9_MOUSE;MYL6_MOUSE	2.35754e-12	#N/A	#N/A	#N/A	#N/A	#N/A	#N/A	#N/A	#N/A	#N/A	#N/A	#N/A	#N/A	#N/A	#N/A	#N/A	#N/A	115237	#N/A	#N/A	#N/A	#N/A	#N/A	#N/A	#N/A	#N/A	#N/A	#N/A	#N/A	#N/A	#N/A	24370.7	#N/A	12284	#N/A	25571	#N/A	#N/A
FALSE	FALSE	HVLVTLGEK	A0A1W2P6F6;A0A1W2P7Q9;Q60605	Myosin light polypeptide 6	A0A1W2P6F6;A0A1W2P7Q9;Q60605	A0A1W2P6F6_MOUSE;A0A1W2P7Q9_MOUSE;MYL6_MOUSE	2.35754e-12	#N/A	#N/A	#N/A	#N/A	#N/A	#N/A	#N/A	#N/A	#N/A	#N/A	#N/A	#N/A	#N/A	#N/A	#N/A	#N/A	5135.77	#N/A	#N/A	#N/A	#N/A	#N/A	#N/A	#N/A	#N/A	#N/A	#N/A	#N/A	#N/A	#N/A	#N/A	#N/A	#N/A	#N/A	#N/A	#N/A	#N/A
FALSE	FALSE	DQGTYEDYVEGLR	A0A1W2P6F6;A0A1W2P7Q9;Q60605	Myosin light polypeptide 6	A0A1W2P6F6;A0A1W2P7Q9;Q60605	A0A1W2P6F6_MOUSE;A0A1W2P7Q9_MOUSE;MYL6_MOUSE	2.35754e-12	#N/A	#N/A	#N/A	#N/A	#N/A	#N/A	#N/A	#N/A	#N/A	#N/A	#N/A	#N/A	#N/A	#N/A	#N/A	#N/A	14025.5	#N/A	#N/A	#N/A	#N/A	#N/A	#N/A	#N/A	#N/A	#N/A	#N/A	#N/A	#N/A	#N/A	#N/A	#N/A	#N/A	#N/A	#N/A	#N/A	#N/A
FALSE	FALSE	ILYSQCGDVMR	A0A1W2P6F6;A0A1W2P7Q9;Q60605	Myosin light polypeptide 6	A0A1W2P6F6;A0A1W2P7Q9;Q60605	A0A1W2P6F6_MOUSE;A0A1W2P7Q9_MOUSE;MYL6_MOUSE	2.35754e-12	#N/A	#N/A	#N/A	#N/A	#N/A	#N/A	#N/A	#N/A	#N/A	#N/A	#N/A	#N/A	#N/A	#N/A	#N/A	#N/A	#N/A	#N/A	#N/A	#N/A	#N/A	#N/A	#N/A	#N/A	#N/A	1113.09	#N/A	#N/A	#N/A	#N/A	#N/A	#N/A	#N/A	#N/A	#N/A	#N/A	#N/A
TRUE	FALSE	LVFLGLDNAGK	A0A1W2P6N3;A0A1W2P720;A0A1W2P869;P36536;Q99JZ4;Q9CQC9	GTP-binding protein SAR1a (Fragment);GTP-binding protein SAR1a (Fragment);GTP-binding protein SAR1a (Fragment);GTP-binding protein SAR1a;GTP-binding protein SAR1a;GTP-binding protein SAR1b	A0A1W2P6N3;A0A1W2P720;A0A1W2P869;P36536;Q99JZ4;Q9CQC9	A0A1W2P6N3_MOUSE;A0A1W2P720_MOUSE;A0A1W2P869_MOUSE;SAR1A_MOUSE;Q99JZ4_MOUSE;SAR1B_MOUSE	0.000112239	#N/A	#N/A	#N/A	#N/A	#N/A	#N/A	#N/A	1310.72	#N/A	#N/A	#N/A	#N/A	123.649	#N/A	#N/A	#N/A	2887.22	#N/A	#N/A	#N/A	#N/A	#N/A	#N/A	#N/A	#N/A	#N/A	#N/A	#N/A	1041.85	#N/A	#N/A	#N/A	#N/A	#N/A	477.693	#N/A	#N/A
TRUE	FALSE	LDPGAIMEQVK	A0A1W2P756;P62075	Mitochondrial import inner membrane translocase subunit Tim13	A0A1W2P756;P62075	A0A1W2P756_MOUSE;TIM13_MOUSE	1.61683e-12	#N/A	18309.6	604559	205507	9608.74	40650.4	265055	83135.7	132598	14047.3	#N/A	112804	64164.1	18566.7	182226	770005	90073.9	81401.3	38741.4	34291	67704.9	22752.5	299544	529254	1.63027e+06	740302	31776.1	235497	202479	19548	77207.2	322359	55059.7	113654	245082	103278	270072
TRUE	FALSE	VQIAVANAQELLQR	A0A1W2P756;P62075	Mitochondrial import inner membrane translocase subunit Tim13	A0A1W2P756;P62075	A0A1W2P756_MOUSE;TIM13_MOUSE	1.61683e-12	#N/A	#N/A	#N/A	#N/A	#N/A	#N/A	#N/A	#N/A	#N/A	#N/A	#N/A	#N/A	#N/A	#N/A	#N/A	#N/A	4473.72	#N/A	#N/A	#N/A	#N/A	#N/A	#N/A	#N/A	#N/A	#N/A	#N/A	#N/A	#N/A	#N/A	#N/A	#N/A	#N/A	903.051	#N/A	#N/A	#N/A
FALSE	FALSE	STELLIR	A0A1W2P768;F8WI35;P02301;P68433;P84228;P84244	Histone H3.2;Histone H3;Histone H3.3C;Histone H3.1;Histone H3.2;Histone H3.3	A0A1W2P768;F8WI35;P02301;P68433;P84228;P84244	A0A1W2P768_MOUSE;F8WI35_MOUSE;H3C_MOUSE;H31_MOUSE;H32_MOUSE;H33_MOUSE	4.5422e-11	#N/A	939521	179091	172925	235319	144192	240482	388869	376861	741589	206517	115358	357117	206900	337332	112143	505251	115977	535803	404065	310059	665773	186406	194701	887763	306992	546810	554390	644462	599391	815709	758505	341733	725218	541614	553838	226706
FALSE	FALSE	YRPGTVALR	A0A1W2P768;F8WI35;P02301;P68433;P84228;P84244	Histone H3.2;Histone H3;Histone H3.3C;Histone H3.1;Histone H3.2;Histone H3.3	A0A1W2P768;F8WI35;P02301;P68433;P84228;P84244	A0A1W2P768_MOUSE;F8WI35_MOUSE;H3C_MOUSE;H31_MOUSE;H32_MOUSE;H33_MOUSE	4.5422e-11	#N/A	96888.9	28953.8	27299.5	22314.6	30542.6	25544.3	48951	50882.5	112984	38313.4	30901.8	#N/A	29403.7	14697.5	11586	77492	22155.4	158014	#N/A	35027.6	83939.6	22151.1	18142.5	46235.8	60895.4	104847	44695.6	33606.8	28946.7	114317	43397.2	59933.6	85808	62979.9	47639.3	23839.1
FALSE	FALSE	EIAQDFKTDLR	A0A1W2P768;F8WI35;P02301;P68433;P84228;P84244	Histone H3.2;Histone H3;Histone H3.3C;Histone H3.1;Histone H3.2;Histone H3.3	A0A1W2P768;F8WI35;P02301;P68433;P84228;P84244	A0A1W2P768_MOUSE;F8WI35_MOUSE;H3C_MOUSE;H31_MOUSE;H32_MOUSE;H33_MOUSE	4.5422e-11	#N/A	8491.67	#N/A	#N/A	#N/A	#N/A	#N/A	#N/A	11537.9	5643.19	#N/A	#N/A	#N/A	#N/A	#N/A	#N/A	#N/A	#N/A	8241.66	#N/A	#N/A	8318.69	#N/A	#N/A	#N/A	#N/A	8322.07	#N/A	21672.8	857.555	9813.36	#N/A	#N/A	#N/A	#N/A	#N/A	#N/A
TRUE	FALSE	RVTIMPK	A0A1W2P768;F8WI35;P02301;P68433;P84228;P84244	Histone H3.2;Histone H3;Histone H3.3C;Histone H3.1;Histone H3.2;Histone H3.3	A0A1W2P768;F8WI35;P02301;P68433;P84228;P84244	A0A1W2P768_MOUSE;F8WI35_MOUSE;H3C_MOUSE;H31_MOUSE;H32_MOUSE;H33_MOUSE	4.5422e-11	#N/A	#N/A	#N/A	#N/A	#N/A	#N/A	#N/A	#N/A	#N/A	#N/A	#N/A	#N/A	#N/A	#N/A	#N/A	#N/A	#N/A	#N/A	#N/A	#N/A	#N/A	#N/A	#N/A	#N/A	#N/A	#N/A	#N/A	12882.4	26295.8	936.351	2505.92	24838.4	#N/A	#N/A	12256	#N/A	1336.97
TRUE	FALSE	TALIHDGLAR	A0A1W2P7A1;F7AEH4;P63323;Q6ZWZ6	40S ribosomal protein S12	A0A1W2P7A1;F7AEH4;P63323;Q6ZWZ6	A0A1W2P7A1_MOUSE;F7AEH4_MOUSE;RS12_MOUSE;Q6ZWZ6_MOUSE	1.57957e-08	#N/A	#N/A	#N/A	#N/A	#N/A	#N/A	#N/A	#N/A	#N/A	#N/A	#N/A	#N/A	#N/A	#N/A	#N/A	#N/A	17694.4	#N/A	#N/A	#N/A	#N/A	#N/A	#N/A	#N/A	#N/A	#N/A	#N/A	#N/A	#N/A	#N/A	#N/A	#N/A	#N/A	#N/A	#N/A	#N/A	#N/A
TRUE	FALSE	DVIEEYFK	A0A1W2P7A1;F7AEH4;P63323;Q6ZWZ6	40S ribosomal protein S12	A0A1W2P7A1;F7AEH4;P63323;Q6ZWZ6	A0A1W2P7A1_MOUSE;F7AEH4_MOUSE;RS12_MOUSE;Q6ZWZ6_MOUSE	1.57957e-08	#N/A	#N/A	#N/A	#N/A	#N/A	#N/A	#N/A	#N/A	#N/A	#N/A	#N/A	#N/A	#N/A	#N/A	#N/A	#N/A	29161.8	#N/A	#N/A	#N/A	#N/A	#N/A	#N/A	#N/A	#N/A	#N/A	#N/A	#N/A	#N/A	#N/A	#N/A	#N/A	#N/A	#N/A	#N/A	#N/A	#N/A
TRUE	FALSE	KVVGCSCVVVK	A0A1W2P7A1;F7AEH4;P63323;Q6ZWZ6	40S ribosomal protein S12	A0A1W2P7A1;F7AEH4;P63323;Q6ZWZ6	A0A1W2P7A1_MOUSE;F7AEH4_MOUSE;RS12_MOUSE;Q6ZWZ6_MOUSE	1.57957e-08	#N/A	#N/A	#N/A	#N/A	#N/A	#N/A	#N/A	#N/A	#N/A	#N/A	#N/A	#N/A	#N/A	#N/A	#N/A	#N/A	994.146	#N/A	#N/A	#N/A	#N/A	#N/A	#N/A	#N/A	#N/A	#N/A	#N/A	#N/A	#N/A	#N/A	#N/A	#N/A	#N/A	#N/A	#N/A	#N/A	#N/A
TRUE	FALSE	FSPGIPSYPR	A0A1W2P7G5;A0A1W2P7J1;E9Q3H6	Coenzyme Q10A	A0A1W2P7G5;A0A1W2P7J1;E9Q3H6	A0A1W2P7G5_MOUSE;A0A1W2P7J1_MOUSE;E9Q3H6_MOUSE	0.000183667	#N/A	#N/A	51830.9	11949.1	#N/A	20797.9	31685.8	20886	10876.6	#N/A	32729.4	9099.08	13194.6	#N/A	15399.2	42578.3	#N/A	15642.3	#N/A	#N/A	15033.7	#N/A	19151.2	43881.7	#N/A	21424.6	1903.42	12142.7	15014	4936.05	3068.74	26672.6	3251.29	#N/A	13352.4	13483.7	12312.3
TRUE	FALSE	AQLEVGFPPVLER	A0A1W2P7G5;A0A1W2P7J1;E9Q3H6	Coenzyme Q10A	A0A1W2P7G5;A0A1W2P7J1;E9Q3H6	A0A1W2P7G5_MOUSE;A0A1W2P7J1_MOUSE;E9Q3H6_MOUSE	0.000183667	#N/A	#N/A	#N/A	#N/A	#N/A	6664.89	9651.65	8362.75	#N/A	#N/A	12410.5	#N/A	#N/A	#N/A	8608.37	7479.24	5191.84	9644.76	#N/A	#N/A	5098.57	3687.19	#N/A	20302	#N/A	10747.2	#N/A	6051.66	9126.8	5149.58	3745.51	9388.47	#N/A	4163.26	6837.96	11043.3	6732.93
TRUE	FALSE	FGPETAIPR	A0A1W2P7G5;A0A1W2P7J1;E9Q3H6	Coenzyme Q10A	A0A1W2P7G5;A0A1W2P7J1;E9Q3H6	A0A1W2P7G5_MOUSE;A0A1W2P7J1_MOUSE;E9Q3H6_MOUSE	0.000183667	#N/A	#N/A	#N/A	#N/A	#N/A	#N/A	#N/A	#N/A	#N/A	#N/A	#N/A	#N/A	#N/A	#N/A	#N/A	#N/A	#N/A	#N/A	#N/A	#N/A	#N/A	#N/A	20794.7	29043.6	#N/A	#N/A	#N/A	#N/A	9271.41	#N/A	#N/A	27572.4	#N/A	#N/A	7652.45	#N/A	#N/A
FALSE	FALSE	DFPQYFAVVSR	A0A1W2P812;G3X971;G5E8K2;G5E8K3;G5E8K5;S4R165;S4R187;S4R1S2;S4R1X7;S4R236;S4R2C1;S4R2F5;S4R2J6;S4R2K9;S4R2S8	Ankyrin-3;Ankyrin 3, epithelial, isoform CRA_i;Ankyrin 3, epithelial, isoform CRA_l;Ankyrin 3, epithelial, isoform CRA_b;Ankyrin-3;Ankyrin-3;Ankyrin-3;Ankyrin-3;Ankyrin-3;Ankyrin-3 (Fragment);Ankyrin-3;Ankyrin-3;Ankyrin-3;Ankyrin-3 (Fragment);Ankyrin-3	A0A1W2P812;G3X971;G5E8K2;G5E8K3;G5E8K5;S4R165;S4R187;S4R1S2;S4R1X7;S4R236;S4R2C1;S4R2F5;S4R2J6;S4R2K9;S4R2S8	A0A1W2P812_MOUSE;G3X971_MOUSE;G5E8K2_MOUSE;G5E8K3_MOUSE;ANK3_MOUSE;S4R165_MOUSE;S4R187_MOUSE;S4R1S2_MOUSE;S4R1X7_MOUSE;S4R236_MOUSE;S4R2C1_MOUSE;S4R2F5_MOUSE;S4R2J6_MOUSE;S4R2K9_MOUSE;S4R2S8_MOUSE	0.000201897	#N/A	5906.59	#N/A	#N/A	3197.51	#N/A	4212.68	4207.27	6754.76	5056.63	#N/A	#N/A	7677.47	2547.72	6351.84	#N/A	4475.39	#N/A	7682.49	#N/A	6856.64	5084.14	#N/A	4977.04	#N/A	7388.14	4354.99	4426.09	4570.54	3091.38	4095.51	4860.64	#N/A	3695.12	4986.73	6045.24	#N/A
FALSE	FALSE	TEEPVSPLTAYQK	A0A1W2P812;G3X971;G5E8K2;G5E8K3;G5E8K5;S4R165;S4R187;S4R1S2;S4R1X7;S4R236;S4R2C1;S4R2F5;S4R2J6;S4R2K9;S4R2S8	Ankyrin-3;Ankyrin 3, epithelial, isoform CRA_i;Ankyrin 3, epithelial, isoform CRA_l;Ankyrin 3, epithelial, isoform CRA_b;Ankyrin-3;Ankyrin-3;Ankyrin-3;Ankyrin-3;Ankyrin-3;Ankyrin-3 (Fragment);Ankyrin-3;Ankyrin-3;Ankyrin-3;Ankyrin-3 (Fragment);Ankyrin-3	A0A1W2P812;G3X971;G5E8K2;G5E8K3;G5E8K5;S4R165;S4R187;S4R1S2;S4R1X7;S4R236;S4R2C1;S4R2F5;S4R2J6;S4R2K9;S4R2S8	A0A1W2P812_MOUSE;G3X971_MOUSE;G5E8K2_MOUSE;G5E8K3_MOUSE;ANK3_MOUSE;S4R165_MOUSE;S4R187_MOUSE;S4R1S2_MOUSE;S4R1X7_MOUSE;S4R236_MOUSE;S4R2C1_MOUSE;S4R2F5_MOUSE;S4R2J6_MOUSE;S4R2K9_MOUSE;S4R2S8_MOUSE	0.000201897	#N/A	2564.67	#N/A	#N/A	#N/A	#N/A	#N/A	1895.59	3495.85	2321.08	#N/A	#N/A	1798.51	#N/A	#N/A	#N/A	#N/A	#N/A	2385.8	#N/A	#N/A	2190.78	#N/A	#N/A	3352.74	2621.11	#N/A	4479.38	#N/A	#N/A	#N/A	2986.49	#N/A	#N/A	#N/A	#N/A	#N/A
TRUE	FALSE	ATFSPIVTVEPR	A0A1W2P812;G3X971;G5E8K2;G5E8K3;G5E8K5;S4R165;S4R187;S4R1S2;S4R1X7;S4R236;S4R2C1;S4R2F5;S4R2J6;S4R2K9;S4R2S8	Ankyrin-3;Ankyrin 3, epithelial, isoform CRA_i;Ankyrin 3, epithelial, isoform CRA_l;Ankyrin 3, epithelial, isoform CRA_b;Ankyrin-3;Ankyrin-3;Ankyrin-3;Ankyrin-3;Ankyrin-3;Ankyrin-3 (Fragment);Ankyrin-3;Ankyrin-3;Ankyrin-3;Ankyrin-3 (Fragment);Ankyrin-3	A0A1W2P812;G3X971;G5E8K2;G5E8K3;G5E8K5;S4R165;S4R187;S4R1S2;S4R1X7;S4R236;S4R2C1;S4R2F5;S4R2J6;S4R2K9;S4R2S8	A0A1W2P812_MOUSE;G3X971_MOUSE;G5E8K2_MOUSE;G5E8K3_MOUSE;ANK3_MOUSE;S4R165_MOUSE;S4R187_MOUSE;S4R1S2_MOUSE;S4R1X7_MOUSE;S4R236_MOUSE;S4R2C1_MOUSE;S4R2F5_MOUSE;S4R2J6_MOUSE;S4R2K9_MOUSE;S4R2S8_MOUSE	0.000201897	#N/A	1885.47	#N/A	#N/A	#N/A	#N/A	#N/A	2378.03	#N/A	#N/A	#N/A	#N/A	429.191	#N/A	#N/A	#N/A	470.639	#N/A	1530.32	#N/A	#N/A	#N/A	#N/A	#N/A	#N/A	982.791	409.243	973.919	#N/A	#N/A	#N/A	#N/A	#N/A	#N/A	#N/A	#N/A	#N/A
FALSE	FALSE	LNLQEEEGSTR	A0A1W2P812;G3X971;G5E8K2;G5E8K3;G5E8K5;S4R165;S4R187;S4R1S2;S4R1X7;S4R236;S4R2C1;S4R2F5;S4R2J6;S4R2K9;S4R2S8	Ankyrin-3;Ankyrin 3, epithelial, isoform CRA_i;Ankyrin 3, epithelial, isoform CRA_l;Ankyrin 3, epithelial, isoform CRA_b;Ankyrin-3;Ankyrin-3;Ankyrin-3;Ankyrin-3;Ankyrin-3;Ankyrin-3 (Fragment);Ankyrin-3;Ankyrin-3;Ankyrin-3;Ankyrin-3 (Fragment);Ankyrin-3	A0A1W2P812;G3X971;G5E8K2;G5E8K3;G5E8K5;S4R165;S4R187;S4R1S2;S4R1X7;S4R236;S4R2C1;S4R2F5;S4R2J6;S4R2K9;S4R2S8	A0A1W2P812_MOUSE;G3X971_MOUSE;G5E8K2_MOUSE;G5E8K3_MOUSE;ANK3_MOUSE;S4R165_MOUSE;S4R187_MOUSE;S4R1S2_MOUSE;S4R1X7_MOUSE;S4R236_MOUSE;S4R2C1_MOUSE;S4R2F5_MOUSE;S4R2J6_MOUSE;S4R2K9_MOUSE;S4R2S8_MOUSE	0.000201897	#N/A	#N/A	#N/A	#N/A	#N/A	#N/A	#N/A	#N/A	#N/A	#N/A	#N/A	#N/A	#N/A	#N/A	#N/A	#N/A	#N/A	#N/A	#N/A	#N/A	#N/A	#N/A	#N/A	#N/A	#N/A	#N/A	#N/A	1703.54	#N/A	#N/A	969.632	1393.23	#N/A	#N/A	#N/A	#N/A	#N/A
TRUE	FALSE	IKQESNQIGPEGGILSSTTVPLVQASFPEGALTK	A0A1W2P812;G3X971;G5E8K2;G5E8K3;G5E8K5;S4R165;S4R187;S4R1S2;S4R1X7;S4R236;S4R2C1;S4R2F5;S4R2J6;S4R2K9;S4R2S8	Ankyrin-3;Ankyrin 3, epithelial, isoform CRA_i;Ankyrin 3, epithelial, isoform CRA_l;Ankyrin 3, epithelial, isoform CRA_b;Ankyrin-3;Ankyrin-3;Ankyrin-3;Ankyrin-3;Ankyrin-3;Ankyrin-3 (Fragment);Ankyrin-3;Ankyrin-3;Ankyrin-3;Ankyrin-3 (Fragment);Ankyrin-3	A0A1W2P812;G3X971;G5E8K2;G5E8K3;G5E8K5;S4R165;S4R187;S4R1S2;S4R1X7;S4R236;S4R2C1;S4R2F5;S4R2J6;S4R2K9;S4R2S8	A0A1W2P812_MOUSE;G3X971_MOUSE;G5E8K2_MOUSE;G5E8K3_MOUSE;ANK3_MOUSE;S4R165_MOUSE;S4R187_MOUSE;S4R1S2_MOUSE;S4R1X7_MOUSE;S4R236_MOUSE;S4R2C1_MOUSE;S4R2F5_MOUSE;S4R2J6_MOUSE;S4R2K9_MOUSE;S4R2S8_MOUSE	0.000201897	#N/A	#N/A	#N/A	#N/A	#N/A	#N/A	#N/A	#N/A	#N/A	968.963	#N/A	#N/A	#N/A	#N/A	#N/A	#N/A	#N/A	#N/A	#N/A	#N/A	1208.47	#N/A	#N/A	#N/A	#N/A	#N/A	#N/A	#N/A	#N/A	#N/A	#N/A	#N/A	#N/A	#N/A	#N/A	#N/A	#N/A
TRUE	FALSE	VGLQAQPVPEETVKK	A0A1W2P812;G3X971;G5E8K2;G5E8K3;G5E8K5;S4R165;S4R187;S4R1S2;S4R1X7;S4R236;S4R2C1;S4R2F5;S4R2J6;S4R2K9;S4R2S8	Ankyrin-3;Ankyrin 3, epithelial, isoform CRA_i;Ankyrin 3, epithelial, isoform CRA_l;Ankyrin 3, epithelial, isoform CRA_b;Ankyrin-3;Ankyrin-3;Ankyrin-3;Ankyrin-3;Ankyrin-3;Ankyrin-3 (Fragment);Ankyrin-3;Ankyrin-3;Ankyrin-3;Ankyrin-3 (Fragment);Ankyrin-3	A0A1W2P812;G3X971;G5E8K2;G5E8K3;G5E8K5;S4R165;S4R187;S4R1S2;S4R1X7;S4R236;S4R2C1;S4R2F5;S4R2J6;S4R2K9;S4R2S8	A0A1W2P812_MOUSE;G3X971_MOUSE;G5E8K2_MOUSE;G5E8K3_MOUSE;ANK3_MOUSE;S4R165_MOUSE;S4R187_MOUSE;S4R1S2_MOUSE;S4R1X7_MOUSE;S4R236_MOUSE;S4R2C1_MOUSE;S4R2F5_MOUSE;S4R2J6_MOUSE;S4R2K9_MOUSE;S4R2S8_MOUSE	0.000201897	#N/A	#N/A	#N/A	#N/A	#N/A	#N/A	#N/A	#N/A	#N/A	#N/A	#N/A	#N/A	#N/A	#N/A	798.644	#N/A	#N/A	#N/A	#N/A	#N/A	#N/A	#N/A	#N/A	#N/A	#N/A	#N/A	#N/A	#N/A	#N/A	#N/A	#N/A	#N/A	#N/A	#N/A	#N/A	#N/A	#N/A
TRUE	FALSE	VGLQAQPVPEETVK	A0A1W2P812;G3X971;G5E8K2;G5E8K3;G5E8K5;S4R165;S4R187;S4R1S2;S4R1X7;S4R236;S4R2C1;S4R2F5;S4R2J6;S4R2K9;S4R2S8	Ankyrin-3;Ankyrin 3, epithelial, isoform CRA_i;Ankyrin 3, epithelial, isoform CRA_l;Ankyrin 3, epithelial, isoform CRA_b;Ankyrin-3;Ankyrin-3;Ankyrin-3;Ankyrin-3;Ankyrin-3;Ankyrin-3 (Fragment);Ankyrin-3;Ankyrin-3;Ankyrin-3;Ankyrin-3 (Fragment);Ankyrin-3	A0A1W2P812;G3X971;G5E8K2;G5E8K3;G5E8K5;S4R165;S4R187;S4R1S2;S4R1X7;S4R236;S4R2C1;S4R2F5;S4R2J6;S4R2K9;S4R2S8	A0A1W2P812_MOUSE;G3X971_MOUSE;G5E8K2_MOUSE;G5E8K3_MOUSE;ANK3_MOUSE;S4R165_MOUSE;S4R187_MOUSE;S4R1S2_MOUSE;S4R1X7_MOUSE;S4R236_MOUSE;S4R2C1_MOUSE;S4R2F5_MOUSE;S4R2J6_MOUSE;S4R2K9_MOUSE;S4R2S8_MOUSE	0.000201897	#N/A	#N/A	#N/A	#N/A	#N/A	#N/A	#N/A	#N/A	#N/A	#N/A	#N/A	#N/A	#N/A	#N/A	#N/A	#N/A	#N/A	#N/A	#N/A	#N/A	#N/A	#N/A	#N/A	#N/A	#N/A	#N/A	#N/A	731.103	#N/A	#N/A	#N/A	#N/A	#N/A	#N/A	#N/A	#N/A	#N/A
TRUE	FALSE	DQPFTILYR	A0A1Y7VJW9;Q9WVH9	Fibulin-5	A0A1Y7VJW9;Q9WVH9	A0A1Y7VJW9_MOUSE;FBLN5_MOUSE	8.79322e-05	#N/A	27028.4	#N/A	#N/A	#N/A	#N/A	#N/A	9127.05	3945.84	23476.2	#N/A	#N/A	4229.13	#N/A	3579.13	#N/A	#N/A	#N/A	26493.6	#N/A	1990.76	12801.4	#N/A	1315.18	#N/A	6702.87	15688.3	#N/A	#N/A	#N/A	14998.2	5234.28	#N/A	#N/A	6576.99	6419.89	#N/A
TRUE	FALSE	YPGAYYIFQIK	A0A1Y7VJW9;Q9WVH9	Fibulin-5	A0A1Y7VJW9;Q9WVH9	A0A1Y7VJW9_MOUSE;FBLN5_MOUSE	8.79322e-05	#N/A	2240.29	#N/A	#N/A	#N/A	#N/A	#N/A	#N/A	#N/A	1286.5	#N/A	#N/A	#N/A	#N/A	#N/A	#N/A	#N/A	#N/A	698.662	#N/A	#N/A	#N/A	#N/A	#N/A	#N/A	#N/A	2082.96	#N/A	#N/A	#N/A	#N/A	#N/A	#N/A	#N/A	#N/A	#N/A	#N/A
TRUE	FALSE	QSGQCLDIDECR	A0A1Y7VJW9;Q9WVH9	Fibulin-5	A0A1Y7VJW9;Q9WVH9	A0A1Y7VJW9_MOUSE;FBLN5_MOUSE	8.79322e-05	#N/A	#N/A	#N/A	#N/A	#N/A	#N/A	#N/A	#N/A	#N/A	#N/A	#N/A	#N/A	#N/A	#N/A	#N/A	#N/A	#N/A	#N/A	#N/A	#N/A	#N/A	#N/A	#N/A	#N/A	#N/A	#N/A	#N/A	#N/A	#N/A	#N/A	3683.07	#N/A	#N/A	#N/A	1422.12	1610.48	#N/A
FALSE	FALSE	IPDWFLNR	A0A1Y7VKY1;F6YVP7;P62270	MCG116671;Uncharacterized protein;40S ribosomal protein S18	A0A1Y7VKY1;F6YVP7;P62270	A0A1Y7VKY1_MOUSE;F6YVP7_MOUSE;RS18_MOUSE	1.38223e-08	#N/A	5307.74	#N/A	#N/A	#N/A	#N/A	#N/A	#N/A	#N/A	2277.27	#N/A	#N/A	#N/A	5536.43	1826.9	#N/A	24447.3	#N/A	4468.79	#N/A	3442.92	4356.94	#N/A	#N/A	#N/A	#N/A	4147.43	#N/A	#N/A	3132.45	2380.94	#N/A	5389.82	4683.79	2106.77	1367.53	#N/A
TRUE	FALSE	YSQVLANGLDNK	A0A1Y7VKY1;F6YVP7;P62270	MCG116671;Uncharacterized protein;40S ribosomal protein S18	A0A1Y7VKY1;F6YVP7;P62270	A0A1Y7VKY1_MOUSE;F6YVP7_MOUSE;RS18_MOUSE	1.38223e-08	#N/A	4507.77	#N/A	714.275	#N/A	816.662	#N/A	2026.05	#N/A	3762.09	#N/A	#N/A	#N/A	1453.76	#N/A	499.34	8641.29	#N/A	5811.46	#N/A	#N/A	5414.28	1793.72	1427.89	#N/A	5998.34	3051.76	4451.48	1810.81	1812.57	6728.41	#N/A	1930.45	1380.65	#N/A	#N/A	1414.37
FALSE	FALSE	YAHVVLR	A0A1Y7VKY1;F6YVP7;P62270	MCG116671;Uncharacterized protein;40S ribosomal protein S18	A0A1Y7VKY1;F6YVP7;P62270	A0A1Y7VKY1_MOUSE;F6YVP7_MOUSE;RS18_MOUSE	1.38223e-08	#N/A	#N/A	#N/A	#N/A	#N/A	#N/A	#N/A	#N/A	#N/A	#N/A	#N/A	#N/A	#N/A	#N/A	#N/A	#N/A	#N/A	#N/A	#N/A	#N/A	#N/A	#N/A	#N/A	#N/A	#N/A	#N/A	#N/A	#N/A	4702.82	#N/A	#N/A	#N/A	#N/A	3862.63	#N/A	#N/A	1160.85
FALSE	FALSE	IAFAITAIK	A0A1Y7VKY1;F6YVP7;P62270	MCG116671;Uncharacterized protein;40S ribosomal protein S18	A0A1Y7VKY1;F6YVP7;P62270	A0A1Y7VKY1_MOUSE;F6YVP7_MOUSE;RS18_MOUSE	1.38223e-08	#N/A	#N/A	#N/A	#N/A	#N/A	#N/A	#N/A	#N/A	#N/A	#N/A	#N/A	#N/A	#N/A	#N/A	#N/A	#N/A	19044.6	#N/A	#N/A	#N/A	#N/A	#N/A	#N/A	#N/A	#N/A	#N/A	#N/A	#N/A	#N/A	#N/A	#N/A	#N/A	#N/A	#N/A	#N/A	#N/A	#N/A
TRUE	FALSE	MFQTLIQK	A0A1Y7VLP0;P56379	RIKEN cDNA 2010107E04 gene (Fragment);6.8 kDa mitochondrial proteolipid	A0A1Y7VLP0;P56379	A0A1Y7VLP0_MOUSE;68MP_MOUSE	5.85691e-06	#N/A	1271.29	13427.5	6641.55	#N/A	#N/A	27002	13973.4	14919.9	1930.16	24672.5	#N/A	14791.4	#N/A	16671.7	37664.8	4227.07	#N/A	4106.98	#N/A	6045.08	4559.74	9722.96	32946.4	42759.1	17366.9	4608.69	17675.3	16919.6	6177.85	3545.5	30663.2	#N/A	6636.86	16715.1	11681.1	#N/A
TRUE	FALSE	FLVGFTNK	A0A286YCG8;A0A286YCT4;A0A286YDB7;Q9CY50	Translocon-associated protein subunit alpha;Translocon-associated protein subunit alpha;Translocon-associated protein subunit alpha (Fragment);Translocon-associated protein subunit alpha	A0A286YCG8;A0A286YCT4;A0A286YDB7;Q9CY50	A0A286YCG8_MOUSE;A0A286YCT4_MOUSE;A0A286YDB7_MOUSE;SSRA_MOUSE	0.00865203	#N/A	10173.8	5923.47	7204.45	6210.24	9195.94	#N/A	#N/A	#N/A	7548.52	#N/A	8463.24	#N/A	5663.29	1314.9	6119.87	17479.1	#N/A	3077.63	#N/A	1774.59	7304.33	8243.76	2772.32	#N/A	#N/A	3851.46	#N/A	#N/A	2825.23	5800.04	#N/A	4981.45	#N/A	#N/A	#N/A	2916.08
TRUE	FALSE	GEDFPANNIVK	A0A286YCG8;A0A286YCT4;A0A286YDB7;Q9CY50	Translocon-associated protein subunit alpha;Translocon-associated protein subunit alpha;Translocon-associated protein subunit alpha (Fragment);Translocon-associated protein subunit alpha	A0A286YCG8;A0A286YCT4;A0A286YDB7;Q9CY50	A0A286YCG8_MOUSE;A0A286YCT4_MOUSE;A0A286YDB7_MOUSE;SSRA_MOUSE	0.00865203	#N/A	#N/A	#N/A	#N/A	#N/A	#N/A	#N/A	#N/A	#N/A	#N/A	#N/A	#N/A	#N/A	#N/A	#N/A	#N/A	#N/A	#N/A	20993.3	#N/A	#N/A	#N/A	#N/A	#N/A	#N/A	#N/A	#N/A	#N/A	#N/A	#N/A	#N/A	#N/A	#N/A	#N/A	#N/A	#N/A	#N/A
FALSE	FALSE	SVLEGGDIPLQGLSGLK	A0A286YCI8;E9QNA7	Sorbin and SH3 domain-containing protein 1	A0A286YCI8;E9QNA7	A0A286YCI8_MOUSE;E9QNA7_MOUSE	4.00464e-05	#N/A	9186.89	#N/A	#N/A	#N/A	#N/A	#N/A	5396.67	4189.66	11410.1	#N/A	#N/A	2499.79	#N/A	1006.38	#N/A	992.404	#N/A	10417	#N/A	3658.47	4682.73	#N/A	#N/A	2721.83	2680.14	4479.49	5196.91	#N/A	#N/A	6021.9	1926.82	#N/A	#N/A	2459.9	3333.76	#N/A
FALSE	FALSE	ESDGTPGGLASLENER	A0A286YCI8;E9QNA7	Sorbin and SH3 domain-containing protein 1	A0A286YCI8;E9QNA7	A0A286YCI8_MOUSE;E9QNA7_MOUSE	4.00464e-05	#N/A	11875.4	#N/A	#N/A	#N/A	#N/A	#N/A	6269.09	8139.76	10074.9	#N/A	#N/A	4729.37	#N/A	2337.34	#N/A	#N/A	#N/A	14405.3	#N/A	4023.62	6225.21	#N/A	#N/A	#N/A	6196.71	4860.94	8482.89	#N/A	#N/A	7130.53	5803.74	#N/A	#N/A	3946.25	5183.5	#N/A
FALSE	FALSE	QGIFPITYVDVLK	A0A286YCI8;E9QNA7	Sorbin and SH3 domain-containing protein 1	A0A286YCI8;E9QNA7	A0A286YCI8_MOUSE;E9QNA7_MOUSE	4.00464e-05	#N/A	1681.75	#N/A	#N/A	#N/A	#N/A	#N/A	#N/A	#N/A	4871.45	#N/A	#N/A	709.676	#N/A	1624.24	#N/A	#N/A	#N/A	3210.55	#N/A	1462.63	1725.78	#N/A	#N/A	#N/A	#N/A	2349.2	#N/A	#N/A	#N/A	2297.76	#N/A	#N/A	#N/A	922.74	#N/A	#N/A
FALSE	FALSE	STQDLSDVSTDEVGIPLR	A0A286YCI8;E9QNA7	Sorbin and SH3 domain-containing protein 1	A0A286YCI8;E9QNA7	A0A286YCI8_MOUSE;E9QNA7_MOUSE	4.00464e-05	#N/A	6344.44	#N/A	#N/A	#N/A	#N/A	#N/A	#N/A	#N/A	6110.07	#N/A	#N/A	994.161	#N/A	#N/A	#N/A	#N/A	#N/A	#N/A	#N/A	#N/A	2480.16	#N/A	#N/A	#N/A	1888.02	#N/A	2734.74	#N/A	#N/A	2920.21	2275.93	#N/A	#N/A	#N/A	#N/A	#N/A
FALSE	FALSE	TYIELLPPAEK	A0A286YCI8;E9QNA7	Sorbin and SH3 domain-containing protein 1	A0A286YCI8;E9QNA7	A0A286YCI8_MOUSE;E9QNA7_MOUSE	4.00464e-05	#N/A	13363.1	#N/A	#N/A	#N/A	#N/A	#N/A	#N/A	#N/A	9702.51	#N/A	#N/A	#N/A	#N/A	#N/A	#N/A	#N/A	#N/A	13815.4	#N/A	#N/A	#N/A	#N/A	#N/A	#N/A	#N/A	8841.52	#N/A	#N/A	#N/A	8092.14	#N/A	#N/A	#N/A	#N/A	#N/A	#N/A
FALSE	FALSE	GDVVYIYR	A0A286YCI8;E9QNA7	Sorbin and SH3 domain-containing protein 1	A0A286YCI8;E9QNA7	A0A286YCI8_MOUSE;E9QNA7_MOUSE	4.00464e-05	#N/A	5317.55	#N/A	#N/A	#N/A	#N/A	#N/A	#N/A	2721.58	#N/A	#N/A	#N/A	#N/A	#N/A	#N/A	#N/A	#N/A	#N/A	9294.39	#N/A	#N/A	#N/A	#N/A	#N/A	#N/A	#N/A	#N/A	#N/A	#N/A	#N/A	#N/A	#N/A	#N/A	#N/A	#N/A	#N/A	#N/A
FALSE	FALSE	TPVDYIDLPYSSSPSR	A0A286YCI8;E9QNA7	Sorbin and SH3 domain-containing protein 1	A0A286YCI8;E9QNA7	A0A286YCI8_MOUSE;E9QNA7_MOUSE	4.00464e-05	#N/A	#N/A	#N/A	#N/A	#N/A	#N/A	#N/A	#N/A	#N/A	#N/A	#N/A	#N/A	#N/A	#N/A	#N/A	#N/A	#N/A	#N/A	6187.52	#N/A	#N/A	#N/A	#N/A	#N/A	#N/A	#N/A	#N/A	#N/A	#N/A	#N/A	2308.53	#N/A	#N/A	#N/A	1185.6	#N/A	#N/A
FALSE	FALSE	FGDLLNIDDTAK	A0A286YCI8;E9QNA7	Sorbin and SH3 domain-containing protein 1	A0A286YCI8;E9QNA7	A0A286YCI8_MOUSE;E9QNA7_MOUSE	4.00464e-05	#N/A	#N/A	#N/A	#N/A	#N/A	#N/A	#N/A	#N/A	#N/A	#N/A	#N/A	#N/A	#N/A	#N/A	#N/A	#N/A	#N/A	#N/A	17785.9	#N/A	#N/A	#N/A	#N/A	#N/A	#N/A	#N/A	#N/A	#N/A	#N/A	#N/A	#N/A	#N/A	#N/A	#N/A	#N/A	#N/A	#N/A
FALSE	FALSE	LAPVQVLEYGEAIAK	A0A286YCI8;E9QNA7	Sorbin and SH3 domain-containing protein 1	A0A286YCI8;E9QNA7	A0A286YCI8_MOUSE;E9QNA7_MOUSE	4.00464e-05	#N/A	#N/A	#N/A	#N/A	#N/A	#N/A	#N/A	#N/A	#N/A	#N/A	#N/A	#N/A	#N/A	#N/A	#N/A	#N/A	#N/A	#N/A	#N/A	#N/A	#N/A	#N/A	#N/A	#N/A	#N/A	#N/A	#N/A	#N/A	#N/A	4046.32	#N/A	#N/A	#N/A	#N/A	#N/A	#N/A	#N/A
TRUE	FALSE	ISSDLDGHPVPK	A0A286YE28;P40142	Transketolase (Fragment);Transketolase	A0A286YE28;P40142	A0A286YE28_MOUSE;TKT_MOUSE	2.81189e-08	#N/A	#N/A	#N/A	#N/A	#N/A	#N/A	#N/A	#N/A	#N/A	#N/A	#N/A	#N/A	#N/A	#N/A	#N/A	#N/A	#N/A	#N/A	#N/A	#N/A	#N/A	#N/A	#N/A	#N/A	#N/A	#N/A	#N/A	#N/A	#N/A	#N/A	240063	#N/A	#N/A	#N/A	#N/A	#N/A	#N/A
TRUE	FALSE	ILATPPQEDAPSVDIANIR	A0A286YE28;P40142	Transketolase (Fragment);Transketolase	A0A286YE28;P40142	A0A286YE28_MOUSE;TKT_MOUSE	2.81189e-08	#N/A	#N/A	#N/A	#N/A	#N/A	#N/A	#N/A	#N/A	#N/A	#N/A	#N/A	#N/A	#N/A	#N/A	#N/A	#N/A	42716.2	#N/A	#N/A	#N/A	#N/A	#N/A	#N/A	#N/A	#N/A	#N/A	#N/A	#N/A	#N/A	#N/A	#N/A	#N/A	#N/A	#N/A	#N/A	#N/A	#N/A
TRUE	FALSE	VLDPFTIKPLDR	A0A286YE28;P40142	Transketolase (Fragment);Transketolase	A0A286YE28;P40142	A0A286YE28_MOUSE;TKT_MOUSE	2.81189e-08	#N/A	#N/A	#N/A	#N/A	#N/A	#N/A	#N/A	#N/A	#N/A	#N/A	#N/A	#N/A	#N/A	#N/A	#N/A	#N/A	22895.3	#N/A	#N/A	#N/A	#N/A	#N/A	#N/A	#N/A	#N/A	#N/A	#N/A	#N/A	#N/A	#N/A	#N/A	#N/A	#N/A	#N/A	#N/A	#N/A	#N/A
TRUE	FALSE	TTPDVIFVFGFR	A0A286YEB7;P62849	40S ribosomal protein S24	A0A286YEB7;P62849	A0A286YEB7_MOUSE;RS24_MOUSE	0.00329737	#N/A	#N/A	#N/A	#N/A	#N/A	#N/A	#N/A	#N/A	#N/A	#N/A	#N/A	#N/A	#N/A	#N/A	#N/A	#N/A	1913.03	#N/A	#N/A	#N/A	#N/A	#N/A	#N/A	#N/A	#N/A	#N/A	#N/A	#N/A	#N/A	#N/A	#N/A	#N/A	#N/A	#N/A	#N/A	#N/A	#N/A
TRUE	FALSE	TTGFGMIYDSLDYAK	A0A286YEB7;P62849	40S ribosomal protein S24	A0A286YEB7;P62849	A0A286YEB7_MOUSE;RS24_MOUSE	0.00329737	#N/A	#N/A	#N/A	#N/A	#N/A	#N/A	#N/A	#N/A	#N/A	#N/A	#N/A	#N/A	#N/A	#N/A	#N/A	#N/A	3816.31	#N/A	#N/A	#N/A	#N/A	#N/A	#N/A	#N/A	#N/A	#N/A	#N/A	#N/A	#N/A	#N/A	#N/A	#N/A	#N/A	#N/A	#N/A	#N/A	#N/A
TRUE	FALSE	LDPTQTSFLK	A0A2I3BPW0;Q9QYG0	Protein NDRG2 (Fragment);Protein NDRG2	A0A2I3BPW0;Q9QYG0	A0A2I3BPW0_MOUSE;NDRG2_MOUSE	2.82684e-05	#N/A	#N/A	#N/A	#N/A	8457.17	2284.48	#N/A	#N/A	#N/A	#N/A	#N/A	#N/A	#N/A	#N/A	#N/A	#N/A	#N/A	#N/A	9193.3	#N/A	#N/A	#N/A	#N/A	4456.96	#N/A	#N/A	#N/A	5829.53	7355.22	#N/A	2228.71	7313.76	#N/A	14779.5	#N/A	#N/A	#N/A
FALSE	FALSE	SCFQPLFR	A0A2I3BPW0;Q9QYG0	Protein NDRG2 (Fragment);Protein NDRG2	A0A2I3BPW0;Q9QYG0	A0A2I3BPW0_MOUSE;NDRG2_MOUSE	2.82684e-05	#N/A	#N/A	#N/A	#N/A	#N/A	#N/A	#N/A	#N/A	#N/A	#N/A	#N/A	#N/A	#N/A	#N/A	#N/A	#N/A	#N/A	#N/A	4105.24	#N/A	#N/A	#N/A	#N/A	41926.4	#N/A	#N/A	#N/A	#N/A	#N/A	#N/A	#N/A	#N/A	#N/A	#N/A	#N/A	#N/A	#N/A
FALSE	FALSE	YALNHPDTVEGLVLINIDPNAK	A0A2I3BPW0;Q9QYG0	Protein NDRG2 (Fragment);Protein NDRG2	A0A2I3BPW0;Q9QYG0	A0A2I3BPW0_MOUSE;NDRG2_MOUSE	2.82684e-05	#N/A	#N/A	#N/A	#N/A	#N/A	#N/A	#N/A	#N/A	#N/A	#N/A	#N/A	#N/A	#N/A	1947.47	#N/A	#N/A	#N/A	#N/A	#N/A	#N/A	#N/A	1710.78	#N/A	#N/A	#N/A	#N/A	#N/A	#N/A	#N/A	1650.01	#N/A	#N/A	#N/A	#N/A	#N/A	#N/A	#N/A
TRUE	FALSE	LVILANNCPALR	A0A2I3BQF4;P62889	60S ribosomal protein L30	A0A2I3BQF4;P62889	A0A2I3BQF4_MOUSE;RL30_MOUSE	1.19101e-11	#N/A	7075.2	7956.56	12048.7	3655.02	7325.85	9985.88	9456.1	5493.21	5417.1	8121.5	6955.47	7377.76	#N/A	5710.75	4853.86	67372.8	12246	8197.82	#N/A	9872.69	7440.02	10399.4	10989.5	#N/A	8155.9	3094.12	12284.5	11626.6	6523.37	3011.28	11024	4631.85	#N/A	5906.23	8984.44	8367.34
TRUE	FALSE	VCTLAIIDPGDSDIIR	A0A2I3BQF4;P62889	60S ribosomal protein L30	A0A2I3BQF4;P62889	A0A2I3BQF4_MOUSE;RL30_MOUSE	1.19101e-11	#N/A	11411.7	12509.8	18072.1	8798.92	14603.1	9518.37	9847.88	12556.8	12705.3	10651.6	18725.2	11774.4	9118.69	11309.8	6648.86	41848.5	8743.87	14427.5	#N/A	8497.14	10757.7	11126.9	9864.12	3837.22	8814.5	8589.92	16581.2	21150.3	13759.8	6068.28	15252.8	9475.56	7771.93	10302.8	17644.7	15455.6
TRUE	FALSE	TGVHHYSGNNIELGTACGK	A0A2I3BQF4;P62889	60S ribosomal protein L30	A0A2I3BQF4;P62889	A0A2I3BQF4_MOUSE;RL30_MOUSE	1.19101e-11	#N/A	#N/A	#N/A	#N/A	#N/A	#N/A	#N/A	4083.07	#N/A	#N/A	#N/A	#N/A	#N/A	#N/A	#N/A	#N/A	5347.43	#N/A	#N/A	#N/A	#N/A	#N/A	#N/A	#N/A	#N/A	#N/A	#N/A	#N/A	#N/A	#N/A	#N/A	#N/A	#N/A	#N/A	#N/A	#N/A	#N/A
FALSE	FALSE	LTQYIDGQGRPR	A0A2I3BQP6;Q923T9	Calcium/calmodulin-dependent protein kinase type II subunit gamma	A0A2I3BQP6;Q923T9	A0A2I3BQP6_MOUSE;KCC2G_MOUSE	1.52268e-05	#N/A	4269.6	5371.05	8349.08	5063.74	8315.88	10945.6	2981.38	5099.32	3107.81	6258.74	10339.6	4201.15	6021.61	3173.79	7256.48	1611.2	10120	5208.88	#N/A	4159.96	3328.91	8839.92	8190.42	3600.91	4638.6	3331.77	3692.47	9481.48	6995.85	4361.43	6103.95	8021.87	10986	5198.78	4103.53	6628.71
FALSE	FALSE	DLKPENLLLASK	A0A2I3BQP6;Q923T9	Calcium/calmodulin-dependent protein kinase type II subunit gamma	A0A2I3BQP6;Q923T9	A0A2I3BQP6_MOUSE;KCC2G_MOUSE	1.52268e-05	#N/A	23796.9	13248	17125.7	16144.7	14260.1	12718.1	8276.73	7517.14	16760.4	15153	11143	9599.6	14401.9	5930.87	14245.3	7435.92	11303.2	19046.7	#N/A	8847.73	11816.1	13276.9	11685.6	8733	8060.43	9459.3	7609.09	16926	14775	10066.7	10097.2	10984	12572.1	5787.57	8906.4	9242.03
FALSE	FALSE	AGAYDFPSPEWDTVTPEAK	A0A2I3BQP6;Q923T9	Calcium/calmodulin-dependent protein kinase type II subunit gamma	A0A2I3BQP6;Q923T9	A0A2I3BQP6_MOUSE;KCC2G_MOUSE	1.52268e-05	#N/A	7069.26	4518.2	5626.26	6594.7	4191.88	967.282	2283.27	2964.43	7149.56	5635.82	6832.36	9720.62	9158.3	3031.4	8264.88	4705.5	5683.5	8947.33	#N/A	7443.88	6335.33	5804.45	8431.93	#N/A	6155.84	9936.04	3634.68	3328.35	10261	5469.93	5608.24	8532.44	10272.7	9623.77	8470.79	9025.41
FALSE	FALSE	FYFENLLSK	A0A2I3BQP6;Q923T9	Calcium/calmodulin-dependent protein kinase type II subunit gamma	A0A2I3BQP6;Q923T9	A0A2I3BQP6_MOUSE;KCC2G_MOUSE	1.52268e-05	#N/A	4413.12	2953.97	4881.05	5733.34	4745.94	3507.09	#N/A	#N/A	#N/A	4143.67	4358.08	#N/A	5594.47	#N/A	4497.01	#N/A	6327.33	#N/A	#N/A	#N/A	3536.23	2885.4	#N/A	#N/A	#N/A	2943.65	#N/A	3224.72	3656.04	#N/A	#N/A	4496.81	3839.2	#N/A	#N/A	#N/A
TRUE	FALSE	FTDDYQLFEELGK	A0A2I3BQP6;Q923T9	Calcium/calmodulin-dependent protein kinase type II subunit gamma	A0A2I3BQP6;Q923T9	A0A2I3BQP6_MOUSE;KCC2G_MOUSE	1.52268e-05	#N/A	#N/A	#N/A	#N/A	3476.25	1399.6	1418.34	#N/A	#N/A	#N/A	1696.84	#N/A	293.175	3347.98	#N/A	#N/A	#N/A	2581.69	#N/A	#N/A	#N/A	725.754	#N/A	1584.05	#N/A	#N/A	#N/A	#N/A	935.069	2839.84	#N/A	#N/A	2761.84	3203.88	#N/A	#N/A	#N/A
FALSE	FALSE	ITEQLIEAINNGDFEAYTK	A0A2I3BQP6;Q923T9	Calcium/calmodulin-dependent protein kinase type II subunit gamma	A0A2I3BQP6;Q923T9	A0A2I3BQP6_MOUSE;KCC2G_MOUSE	1.52268e-05	#N/A	#N/A	#N/A	#N/A	3424.49	#N/A	#N/A	#N/A	#N/A	1689.13	#N/A	#N/A	#N/A	3221.73	#N/A	#N/A	#N/A	#N/A	#N/A	#N/A	868.234	1183.29	#N/A	#N/A	#N/A	#N/A	#N/A	#N/A	#N/A	2136.57	#N/A	#N/A	2224.02	1329.37	#N/A	#N/A	2969.16
FALSE	FALSE	NLINQMLTINPAK	A0A2I3BQP6;Q923T9	Calcium/calmodulin-dependent protein kinase type II subunit gamma	A0A2I3BQP6;Q923T9	A0A2I3BQP6_MOUSE;KCC2G_MOUSE	1.52268e-05	#N/A	#N/A	41860	#N/A	#N/A	#N/A	45879.5	#N/A	#N/A	#N/A	#N/A	#N/A	#N/A	#N/A	#N/A	42643.5	#N/A	#N/A	#N/A	#N/A	#N/A	#N/A	#N/A	35938.8	#N/A	34381.4	#N/A	#N/A	#N/A	#N/A	#N/A	#N/A	#N/A	26910.3	#N/A	#N/A	#N/A
FALSE	FALSE	LLKHPNIVR	A0A2I3BQP6;Q923T9	Calcium/calmodulin-dependent protein kinase type II subunit gamma	A0A2I3BQP6;Q923T9	A0A2I3BQP6_MOUSE;KCC2G_MOUSE	1.52268e-05	#N/A	452.824	#N/A	#N/A	384.545	#N/A	#N/A	#N/A	#N/A	#N/A	#N/A	#N/A	#N/A	#N/A	#N/A	#N/A	#N/A	#N/A	#N/A	#N/A	#N/A	#N/A	#N/A	#N/A	#N/A	#N/A	141.815	#N/A	#N/A	#N/A	#N/A	#N/A	#N/A	#N/A	#N/A	#N/A	#N/A
TRUE	FALSE	GFFDPNTHENLTYLQLLQR	A0A2I3BRT4;Q8R0W0	Epiplakin	A0A2I3BRT4;Q8R0W0	A0A2I3BRT4_MOUSE;EPIPL_MOUSE	8.67419e-06	#N/A	786.792	#N/A	#N/A	6535.8	#N/A	#N/A	#N/A	#N/A	#N/A	#N/A	#N/A	#N/A	4332.08	983.568	#N/A	4599.06	#N/A	#N/A	#N/A	2965.69	8423.69	#N/A	#N/A	#N/A	887.529	8670.02	#N/A	#N/A	6423.88	831.132	#N/A	1123.02	2142.41	228.903	#N/A	566.504
FALSE	FALSE	ALELDPNLYR	A0A2R8VHF9;E9QPE7	Myosin-11	A0A2R8VHF9;E9QPE7	A0A2R8VHF9_MOUSE;E9QPE7_MOUSE	1.08174e-09	#N/A	18980.3	#N/A	#N/A	#N/A	6436.64	#N/A	9301.24	6739.17	13413.4	#N/A	#N/A	13949.7	#N/A	9168.09	#N/A	5424.75	#N/A	18076.4	#N/A	#N/A	9937.24	#N/A	5578.21	#N/A	7092.36	10534.6	#N/A	#N/A	#N/A	7415.15	3914.3	4850.09	#N/A	5264.75	#N/A	#N/A
FALSE	FALSE	EDQSILCTGESGAGK	A0A2R8VHF9;E9QPE7	Myosin-11	A0A2R8VHF9;E9QPE7	A0A2R8VHF9_MOUSE;E9QPE7_MOUSE	1.08174e-09	#N/A	9009.01	#N/A	#N/A	#N/A	#N/A	#N/A	#N/A	#N/A	8429.8	#N/A	#N/A	#N/A	#N/A	#N/A	#N/A	11123.7	#N/A	8101.41	#N/A	#N/A	5770.06	#N/A	#N/A	#N/A	#N/A	6246.83	12495.5	#N/A	3829.07	10409.9	10949.3	#N/A	3598.38	9174.13	6245.88	#N/A
FALSE	FALSE	QLLQANPILEAFGNAK	A0A2R8VHF9;E9QPE7	Myosin-11	A0A2R8VHF9;E9QPE7	A0A2R8VHF9_MOUSE;E9QPE7_MOUSE	1.08174e-09	#N/A	3976.18	#N/A	#N/A	3186.03	#N/A	#N/A	3967.57	#N/A	8847.9	#N/A	#N/A	2556.7	2134.63	4464.56	#N/A	10445.5	1985.39	3204.84	#N/A	4179.47	6249.08	#N/A	1905.8	#N/A	3540.33	8630.54	#N/A	1649.33	3312.02	5736.51	#N/A	3072.46	4459.2	5532.12	3387.86	1466.75
FALSE	FALSE	VKPLLQVTR	A0A2R8VHF9;E9QPE7	Myosin-11	A0A2R8VHF9;E9QPE7	A0A2R8VHF9_MOUSE;E9QPE7_MOUSE	1.08174e-09	#N/A	3034.87	#N/A	#N/A	#N/A	#N/A	#N/A	948.115	#N/A	#N/A	#N/A	#N/A	2952.68	#N/A	2144.23	1332.54	#N/A	#N/A	1590.72	#N/A	1028.37	2734.94	#N/A	3590.72	#N/A	#N/A	1755.57	#N/A	#N/A	#N/A	#N/A	#N/A	#N/A	#N/A	#N/A	#N/A	#N/A
FALSE	FALSE	KEEELQAALAR	A0A2R8VHF9;E9QPE7	Myosin-11	A0A2R8VHF9;E9QPE7	A0A2R8VHF9_MOUSE;E9QPE7_MOUSE	1.08174e-09	#N/A	770.705	#N/A	#N/A	#N/A	#N/A	#N/A	2295.26	#N/A	1527.17	#N/A	#N/A	3580.15	#N/A	2867.8	#N/A	8424.57	#N/A	#N/A	#N/A	#N/A	#N/A	#N/A	2398.07	#N/A	2392.84	1256.45	#N/A	#N/A	#N/A	#N/A	#N/A	#N/A	#N/A	#N/A	2237.18	#N/A
FALSE	FALSE	KATLQAEQLSNELATER	A0A2R8VHF9;E9QPE7	Myosin-11	A0A2R8VHF9;E9QPE7	A0A2R8VHF9_MOUSE;E9QPE7_MOUSE	1.08174e-09	#N/A	#N/A	#N/A	#N/A	#N/A	#N/A	#N/A	#N/A	#N/A	3376.02	#N/A	#N/A	#N/A	#N/A	4730.3	#N/A	#N/A	#N/A	4901.01	#N/A	#N/A	#N/A	#N/A	#N/A	#N/A	#N/A	#N/A	#N/A	#N/A	#N/A	#N/A	#N/A	#N/A	#N/A	#N/A	#N/A	#N/A
FALSE	FALSE	IVFQEFR	A0A2R8VHF9;E9QPE7	Myosin-11	A0A2R8VHF9;E9QPE7	A0A2R8VHF9_MOUSE;E9QPE7_MOUSE	1.08174e-09	#N/A	#N/A	#N/A	#N/A	#N/A	#N/A	#N/A	#N/A	#N/A	#N/A	#N/A	#N/A	#N/A	#N/A	#N/A	#N/A	#N/A	#N/A	#N/A	#N/A	#N/A	#N/A	#N/A	3117.06	#N/A	#N/A	#N/A	#N/A	#N/A	#N/A	#N/A	#N/A	#N/A	2395.5	1271.17	#N/A	#N/A
TRUE	FALSE	LEEEEDRGQQLQAER	A0A2R8VHF9;E9QPE7	Myosin-11	A0A2R8VHF9;E9QPE7	A0A2R8VHF9_MOUSE;E9QPE7_MOUSE	1.08174e-09	#N/A	1801.03	#N/A	#N/A	#N/A	#N/A	#N/A	#N/A	#N/A	#N/A	#N/A	#N/A	#N/A	#N/A	#N/A	#N/A	#N/A	#N/A	#N/A	#N/A	#N/A	#N/A	#N/A	#N/A	#N/A	#N/A	#N/A	1182.8	#N/A	#N/A	#N/A	1669.92	#N/A	#N/A	#N/A	#N/A	#N/A
FALSE	FALSE	ATLQAEQLSNELATER	A0A2R8VHF9;E9QPE7	Myosin-11	A0A2R8VHF9;E9QPE7	A0A2R8VHF9_MOUSE;E9QPE7_MOUSE	1.08174e-09	#N/A	#N/A	#N/A	#N/A	#N/A	#N/A	#N/A	#N/A	#N/A	#N/A	#N/A	#N/A	1432.53	#N/A	#N/A	#N/A	#N/A	#N/A	#N/A	#N/A	#N/A	#N/A	#N/A	896.62	#N/A	829.479	#N/A	#N/A	#N/A	#N/A	#N/A	#N/A	#N/A	#N/A	#N/A	#N/A	#N/A
FALSE	FALSE	DVASLGSQLQDTQELLQEETR	A0A2R8VHF9;E9QPE7	Myosin-11	A0A2R8VHF9;E9QPE7	A0A2R8VHF9_MOUSE;E9QPE7_MOUSE	1.08174e-09	#N/A	#N/A	#N/A	#N/A	#N/A	#N/A	#N/A	#N/A	#N/A	1049.62	#N/A	#N/A	#N/A	#N/A	1965.08	#N/A	#N/A	#N/A	#N/A	#N/A	1197.31	#N/A	#N/A	639.877	#N/A	#N/A	#N/A	#N/A	#N/A	#N/A	#N/A	#N/A	337.989	#N/A	#N/A	#N/A	#N/A
FALSE	FALSE	TQLEELEDELQATEDAK	A0A2R8VHF9;E9QPE7	Myosin-11	A0A2R8VHF9;E9QPE7	A0A2R8VHF9_MOUSE;E9QPE7_MOUSE	1.08174e-09	#N/A	#N/A	#N/A	#N/A	#N/A	#N/A	#N/A	#N/A	#N/A	#N/A	#N/A	#N/A	#N/A	#N/A	#N/A	#N/A	2757.67	#N/A	716.756	#N/A	#N/A	#N/A	#N/A	#N/A	#N/A	#N/A	#N/A	#N/A	#N/A	#N/A	#N/A	#N/A	#N/A	#N/A	#N/A	#N/A	#N/A
FALSE	FALSE	VCHLVGINVTDFTR	A0A2R8VHF9;E9QPE7	Myosin-11	A0A2R8VHF9;E9QPE7	A0A2R8VHF9_MOUSE;E9QPE7_MOUSE	1.08174e-09	#N/A	549.547	#N/A	#N/A	#N/A	#N/A	#N/A	#N/A	#N/A	#N/A	#N/A	#N/A	#N/A	#N/A	#N/A	#N/A	#N/A	#N/A	#N/A	#N/A	#N/A	#N/A	#N/A	#N/A	#N/A	#N/A	366.542	#N/A	#N/A	#N/A	#N/A	#N/A	#N/A	#N/A	#N/A	#N/A	#N/A
FALSE	FALSE	FDQLLAEEK	A0A2R8VHF9;E9QPE7	Myosin-11	A0A2R8VHF9;E9QPE7	A0A2R8VHF9_MOUSE;E9QPE7_MOUSE	1.08174e-09	#N/A	#N/A	#N/A	#N/A	#N/A	#N/A	#N/A	#N/A	#N/A	#N/A	#N/A	#N/A	#N/A	#N/A	#N/A	#N/A	1563.17	#N/A	#N/A	#N/A	#N/A	#N/A	#N/A	#N/A	#N/A	#N/A	#N/A	#N/A	#N/A	#N/A	#N/A	#N/A	#N/A	#N/A	#N/A	#N/A	#N/A
FALSE	FALSE	LDAFLVLEQLR	A0A2R8VHF9;E9QPE7	Myosin-11	A0A2R8VHF9;E9QPE7	A0A2R8VHF9_MOUSE;E9QPE7_MOUSE	1.08174e-09	#N/A	#N/A	#N/A	#N/A	#N/A	#N/A	#N/A	#N/A	#N/A	#N/A	#N/A	#N/A	#N/A	#N/A	220.267	#N/A	#N/A	#N/A	#N/A	#N/A	#N/A	#N/A	#N/A	#N/A	#N/A	#N/A	#N/A	#N/A	#N/A	#N/A	#N/A	#N/A	#N/A	#N/A	#N/A	#N/A	#N/A
FALSE	FALSE	AEMEDLVSSKDDVGK	A0A2R8VHF9;E9QPE7	Myosin-11	A0A2R8VHF9;E9QPE7	A0A2R8VHF9_MOUSE;E9QPE7_MOUSE	1.08174e-09	#N/A	#N/A	#N/A	#N/A	#N/A	#N/A	#N/A	#N/A	#N/A	#N/A	#N/A	#N/A	#N/A	#N/A	#N/A	#N/A	#N/A	#N/A	#N/A	#N/A	#N/A	#N/A	#N/A	#N/A	#N/A	#N/A	6603.51	#N/A	#N/A	#N/A	#N/A	#N/A	#N/A	#N/A	#N/A	#N/A	#N/A
FALSE	FALSE	VVSSVLQLGNIVFK	A0A2R8VHF9;E9QPE7	Myosin-11	A0A2R8VHF9;E9QPE7	A0A2R8VHF9_MOUSE;E9QPE7_MOUSE	1.08174e-09	#N/A	#N/A	#N/A	#N/A	#N/A	#N/A	#N/A	#N/A	#N/A	#N/A	#N/A	#N/A	#N/A	#N/A	610.244	#N/A	#N/A	#N/A	#N/A	#N/A	#N/A	#N/A	#N/A	#N/A	#N/A	#N/A	#N/A	#N/A	#N/A	#N/A	#N/A	#N/A	#N/A	#N/A	#N/A	#N/A	#N/A
FALSE	FALSE	INISEGNCPER	A0A2R8VHP9;A0A2R8VI25;B2M1R7;Q61990	Poly(rC)-binding protein 2;Poly(RC) binding protein 2, isoform CRA_d;Poly(rC)-binding protein 2;Poly(rC)-binding protein 2	A0A2R8VHP9;A0A2R8VI25;B2M1R7;Q61990	A0A2R8VHP9_MOUSE;A0A2R8VI25_MOUSE;B2M1R7_MOUSE;PCBP2_MOUSE	1.91449e-09	#N/A	#N/A	#N/A	#N/A	#N/A	#N/A	#N/A	#N/A	#N/A	#N/A	#N/A	#N/A	#N/A	#N/A	#N/A	#N/A	#N/A	#N/A	#N/A	#N/A	#N/A	#N/A	#N/A	#N/A	#N/A	#N/A	#N/A	#N/A	777.572	#N/A	765.862	623.243	#N/A	#N/A	#N/A	#N/A	#N/A
FALSE	FALSE	IITLAGPTNAIFK	A0A2R8VHP9;A0A2R8VI25;B2M1R7;Q61990	Poly(rC)-binding protein 2;Poly(RC) binding protein 2, isoform CRA_d;Poly(rC)-binding protein 2;Poly(rC)-binding protein 2	A0A2R8VHP9;A0A2R8VI25;B2M1R7;Q61990	A0A2R8VHP9_MOUSE;A0A2R8VI25_MOUSE;B2M1R7_MOUSE;PCBP2_MOUSE	1.91449e-09	#N/A	#N/A	#N/A	#N/A	264.426	#N/A	#N/A	#N/A	#N/A	#N/A	#N/A	#N/A	#N/A	#N/A	#N/A	#N/A	25217.3	#N/A	#N/A	#N/A	#N/A	#N/A	#N/A	#N/A	#N/A	#N/A	#N/A	#N/A	#N/A	#N/A	#N/A	#N/A	#N/A	#N/A	#N/A	#N/A	#N/A
FALSE	FALSE	LVVPASQCGSLIGK	A0A2R8VHP9;A0A2R8VI25;B2M1R7;Q61990	Poly(rC)-binding protein 2;Poly(RC) binding protein 2, isoform CRA_d;Poly(rC)-binding protein 2;Poly(rC)-binding protein 2	A0A2R8VHP9;A0A2R8VI25;B2M1R7;Q61990	A0A2R8VHP9_MOUSE;A0A2R8VI25_MOUSE;B2M1R7_MOUSE;PCBP2_MOUSE	1.91449e-09	#N/A	#N/A	#N/A	#N/A	#N/A	#N/A	#N/A	#N/A	#N/A	#N/A	#N/A	#N/A	#N/A	#N/A	#N/A	#N/A	40904.7	#N/A	#N/A	#N/A	#N/A	#N/A	#N/A	#N/A	#N/A	#N/A	#N/A	#N/A	#N/A	#N/A	#N/A	#N/A	#N/A	#N/A	#N/A	#N/A	#N/A
FALSE	FALSE	AITIAGIPQSIIECVK	A0A2R8VHP9;A0A2R8VI25;B2M1R7;Q61990	Poly(rC)-binding protein 2;Poly(RC) binding protein 2, isoform CRA_d;Poly(rC)-binding protein 2;Poly(rC)-binding protein 2	A0A2R8VHP9;A0A2R8VI25;B2M1R7;Q61990	A0A2R8VHP9_MOUSE;A0A2R8VI25_MOUSE;B2M1R7_MOUSE;PCBP2_MOUSE	1.91449e-09	#N/A	#N/A	#N/A	#N/A	#N/A	#N/A	#N/A	#N/A	#N/A	#N/A	#N/A	#N/A	#N/A	#N/A	#N/A	#N/A	7535.15	#N/A	#N/A	#N/A	#N/A	#N/A	#N/A	#N/A	#N/A	#N/A	#N/A	#N/A	#N/A	#N/A	#N/A	#N/A	#N/A	#N/A	#N/A	#N/A	#N/A
FALSE	FALSE	IANPVEGSTDR	A0A2R8VHP9;A0A2R8VI25;B2M1R7;Q61990	Poly(rC)-binding protein 2;Poly(RC) binding protein 2, isoform CRA_d;Poly(rC)-binding protein 2;Poly(rC)-binding protein 2	A0A2R8VHP9;A0A2R8VI25;B2M1R7;Q61990	A0A2R8VHP9_MOUSE;A0A2R8VI25_MOUSE;B2M1R7_MOUSE;PCBP2_MOUSE	1.91449e-09	#N/A	#N/A	#N/A	#N/A	#N/A	#N/A	#N/A	#N/A	#N/A	#N/A	#N/A	#N/A	#N/A	#N/A	#N/A	#N/A	#N/A	#N/A	#N/A	#N/A	#N/A	0.840865	#N/A	#N/A	#N/A	#N/A	#N/A	#N/A	#N/A	#N/A	#N/A	#N/A	#N/A	#N/A	#N/A	#N/A	#N/A
FALSE	FALSE	VTCIDPNPNFEK	A0A2R8VI07;H3BJI7;Q5I0W6;Q76I24;Q76I26;Q8C6B0;Q9D7S5	Methyltransferase-like 7A1 (Fragment);Methyltransferase hypoxia-inducible domain-containing 1;Methyltransferase-like 7A2;Methyltransferase-like 7A2;Methyltransferase hypoxia-inducible domain-containing 1;MCG20149, isoform CRA_a;MCG20149, isoform CRA_d	A0A2R8VI07;H3BJI7;Q5I0W6;Q76I24;Q76I26;Q8C6B0;Q9D7S5	A0A2R8VI07_MOUSE;H3BJI7_MOUSE;Q5I0W6_MOUSE;Q76I24_MOUSE;Q76I26_MOUSE;Q8C6B0_MOUSE;Q9D7S5_MOUSE	0.0038153	#N/A	5549.68	4678.57	6354.02	#N/A	#N/A	#N/A	#N/A	7224.91	#N/A	#N/A	8361.14	6144.34	3250.95	6985.14	#N/A	6432.72	7534.28	#N/A	#N/A	3887.18	4678.58	#N/A	7446.16	#N/A	3624.9	#N/A	4412.69	7025.67	3095.53	3521.3	6455.44	2289.86	#N/A	#N/A	#N/A	6395.52
FALSE	FALSE	LTLLEVGCGTGANFK	A0A2R8VI07;H3BJI7;Q5I0W6;Q76I24;Q76I26;Q8C6B0;Q9D7S5	Methyltransferase-like 7A1 (Fragment);Methyltransferase hypoxia-inducible domain-containing 1;Methyltransferase-like 7A2;Methyltransferase-like 7A2;Methyltransferase hypoxia-inducible domain-containing 1;MCG20149, isoform CRA_a;MCG20149, isoform CRA_d	A0A2R8VI07;H3BJI7;Q5I0W6;Q76I24;Q76I26;Q8C6B0;Q9D7S5	A0A2R8VI07_MOUSE;H3BJI7_MOUSE;Q5I0W6_MOUSE;Q76I24_MOUSE;Q76I26_MOUSE;Q8C6B0_MOUSE;Q9D7S5_MOUSE	0.0038153	#N/A	3588.78	1871.93	#N/A	2734.28	3047.68	3120.4	3766	3157.98	3431.65	#N/A	2845.42	2456.57	#N/A	4110.84	#N/A	3404.45	3006.76	#N/A	#N/A	2935.84	3793.21	2632.71	2901.15	#N/A	#N/A	2408.21	#N/A	#N/A	2102.22	1966.48	#N/A	#N/A	#N/A	2745.43	#N/A	#N/A
FALSE	FALSE	ELFSNLQEFAGPSGK	A0A2R8VI07;H3BJI7;Q5I0W6;Q76I24;Q76I26;Q8C6B0;Q9D7S5	Methyltransferase-like 7A1 (Fragment);Methyltransferase hypoxia-inducible domain-containing 1;Methyltransferase-like 7A2;Methyltransferase-like 7A2;Methyltransferase hypoxia-inducible domain-containing 1;MCG20149, isoform CRA_a;MCG20149, isoform CRA_d	A0A2R8VI07;H3BJI7;Q5I0W6;Q76I24;Q76I26;Q8C6B0;Q9D7S5	A0A2R8VI07_MOUSE;H3BJI7_MOUSE;Q5I0W6_MOUSE;Q76I24_MOUSE;Q76I26_MOUSE;Q8C6B0_MOUSE;Q9D7S5_MOUSE	0.0038153	#N/A	4375.03	#N/A	1568.34	#N/A	3123.02	#N/A	4565.72	3962.03	7221.3	#N/A	2811.67	3242.54	#N/A	5777.26	#N/A	4574.5	#N/A	4122.65	#N/A	4282.89	#N/A	#N/A	#N/A	#N/A	3285.26	#N/A	2654.81	2412.73	#N/A	#N/A	1343.15	#N/A	#N/A	4008.19	2529.18	2677.95
TRUE	FALSE	DLVQDPSLLGGTISAYK	A0JNY3;Q8BUV3	Gephyrin	A0JNY3;Q8BUV3	A0JNY3_MOUSE;GEPH_MOUSE	0.000277914	#N/A	1451.98	#N/A	#N/A	3305.59	#N/A	#N/A	#N/A	1796.73	1561.07	#N/A	894.833	#N/A	3091.97	#N/A	#N/A	#N/A	1997.06	#N/A	#N/A	#N/A	#N/A	2326.26	#N/A	#N/A	#N/A	#N/A	2300.28	1920.01	2431.6	1228.61	787.097	2485.87	2511.81	#N/A	#N/A	2402.56
TRUE	FALSE	DTASLSTTPSESPR	A0JNY3;Q8BUV3	Gephyrin	A0JNY3;Q8BUV3	A0JNY3_MOUSE;GEPH_MOUSE	0.000277914	#N/A	#N/A	#N/A	#N/A	#N/A	#N/A	#N/A	#N/A	#N/A	#N/A	#N/A	#N/A	#N/A	#N/A	#N/A	#N/A	#N/A	#N/A	#N/A	#N/A	#N/A	#N/A	#N/A	#N/A	#N/A	#N/A	#N/A	4725.22	6523.62	6002.67	#N/A	5118.25	#N/A	#N/A	#N/A	#N/A	#N/A
TRUE	FALSE	TLIINLPGSK	A0JNY3;Q8BUV3	Gephyrin	A0JNY3;Q8BUV3	A0JNY3_MOUSE;GEPH_MOUSE	0.000277914	#N/A	#N/A	#N/A	#N/A	#N/A	#N/A	#N/A	#N/A	#N/A	#N/A	#N/A	#N/A	#N/A	#N/A	#N/A	#N/A	#N/A	957.285	#N/A	#N/A	#N/A	#N/A	1775.76	#N/A	#N/A	#N/A	#N/A	#N/A	#N/A	#N/A	#N/A	#N/A	#N/A	#N/A	#N/A	#N/A	#N/A
TRUE	FALSE	DNLPPFPASVK	A0JNY3;Q8BUV3	Gephyrin	A0JNY3;Q8BUV3	A0JNY3_MOUSE;GEPH_MOUSE	0.000277914	#N/A	#N/A	#N/A	#N/A	#N/A	#N/A	#N/A	#N/A	#N/A	#N/A	#N/A	#N/A	#N/A	#N/A	#N/A	#N/A	#N/A	#N/A	11108.9	#N/A	#N/A	#N/A	#N/A	#N/A	#N/A	#N/A	#N/A	#N/A	#N/A	#N/A	#N/A	#N/A	#N/A	#N/A	#N/A	#N/A	#N/A
TRUE	FALSE	VLDELTLSK	A2A513;P02535	Keratin, type I cytoskeletal 10;Keratin, type I cytoskeletal 10	A2A513;P02535	A2A513_MOUSE;K1C10_MOUSE	1.19873e-09	#N/A	#N/A	22907.3	#N/A	#N/A	#N/A	#N/A	#N/A	#N/A	9772.19	#N/A	#N/A	#N/A	#N/A	21859.7	68060.9	20336	#N/A	#N/A	#N/A	#N/A	#N/A	#N/A	8048.25	#N/A	#N/A	#N/A	#N/A	1.00238e+06	#N/A	#N/A	#N/A	#N/A	#N/A	#N/A	#N/A	#N/A
TRUE	FALSE	VWLDPNETNEIANANSR	A2A547;P84099	Ribosomal protein L19;60S ribosomal protein L19	A2A547;P84099	A2A547_MOUSE;RL19_MOUSE	8.7615e-08	#N/A	3075.2	#N/A	#N/A	3160.82	#N/A	#N/A	#N/A	#N/A	1725.24	#N/A	#N/A	3675.49	4039.36	2387.96	#N/A	14312	#N/A	5103.73	#N/A	3452.96	2925.06	2459.09	4931.97	#N/A	3308.86	3323.01	3497.31	#N/A	2503.46	2568.05	3922.52	#N/A	2423.69	4037.86	4133.08	3191.64
TRUE	FALSE	NLYIISVK	A2A6F8;P62830	60S ribosomal protein L23 (Fragment);60S ribosomal protein L23	A2A6F8;P62830	A2A6F8_MOUSE;RL23_MOUSE	4.45241e-09	#N/A	4364.7	#N/A	2235.72	2919.75	3293.37	#N/A	#N/A	#N/A	6525.78	#N/A	2995.88	#N/A	2728.31	#N/A	#N/A	19828.2	1781.28	3982.81	#N/A	#N/A	4116.3	3933.85	1489.4	#N/A	#N/A	2087.34	#N/A	#N/A	1068.78	3382.67	#N/A	1292.74	1068.61	#N/A	#N/A	766.018
TRUE	FALSE	ISLGLPVGAVINCADNTGAK	A2A6F8;P62830	60S ribosomal protein L23 (Fragment);60S ribosomal protein L23	A2A6F8;P62830	A2A6F8_MOUSE;RL23_MOUSE	4.45241e-09	#N/A	#N/A	#N/A	#N/A	10472.4	#N/A	5970.76	7588.34	6583.82	15038.1	#N/A	3415.79	6528.43	8288.46	6829.76	#N/A	37692	5792.21	6171.24	#N/A	7297.17	10235.9	#N/A	5431.91	2281.43	4974.87	8201.21	5328.16	5883.51	4359.44	9135.93	5414.48	3333.94	6595.74	6614.01	6746.09	5888.03
TRUE	FALSE	VFDKESNGTVMGAELR	A2A6Q8;P09541;Q9CZ19	Myosin light chain 4 (Fragment);Myosin light chain 4;Myosin light chain 4	A2A6Q8;P09541;Q9CZ19	A2A6Q8_MOUSE;MYL4_MOUSE;Q9CZ19_MOUSE	9.11178e-06	#N/A	#N/A	#N/A	67934.8	#N/A	#N/A	128592	47843	#N/A	#N/A	1.16747e+06	325461	109129	#N/A	632059	311347	#N/A	202488	74387.2	#N/A	#N/A	20876.9	62811.1	715532	#N/A	#N/A	#N/A	374625	1.02817e+06	#N/A	#N/A	546586	#N/A	#N/A	698836	293388	#N/A
TRUE	FALSE	EQGTYEDFVEGLR	A2A6Q8;P09541;Q9CZ19	Myosin light chain 4 (Fragment);Myosin light chain 4;Myosin light chain 4	A2A6Q8;P09541;Q9CZ19	A2A6Q8_MOUSE;MYL4_MOUSE;Q9CZ19_MOUSE	9.11178e-06	#N/A	5717.14	#N/A	#N/A	#N/A	5771.63	#N/A	#N/A	#N/A	4724.45	#N/A	1245.36	#N/A	#N/A	#N/A	#N/A	#N/A	5794.25	2629.98	#N/A	#N/A	3852.2	1727	#N/A	#N/A	#N/A	1762.34	#N/A	#N/A	#N/A	4932.47	#N/A	#N/A	#N/A	4935.24	#N/A	1820.1
TRUE	FALSE	NKEQGTYEDFVEGLR	A2A6Q8;P09541;Q9CZ19	Myosin light chain 4 (Fragment);Myosin light chain 4;Myosin light chain 4	A2A6Q8;P09541;Q9CZ19	A2A6Q8_MOUSE;MYL4_MOUSE;Q9CZ19_MOUSE	9.11178e-06	#N/A	27320.9	#N/A	11017.6	#N/A	11763.8	2703.75	#N/A	#N/A	#N/A	#N/A	7166.37	#N/A	#N/A	#N/A	#N/A	#N/A	7972.58	282848	#N/A	#N/A	20648.5	#N/A	#N/A	1.14534e+06	#N/A	#N/A	2.64622e+06	#N/A	#N/A	12158.3	868084	#N/A	#N/A	3.06352e+06	2.83852e+06	2992.33
TRUE	FALSE	ALGQNPTNAEVLR	A2A6Q8;P09541;Q9CZ19	Myosin light chain 4 (Fragment);Myosin light chain 4;Myosin light chain 4	A2A6Q8;P09541;Q9CZ19	A2A6Q8_MOUSE;MYL4_MOUSE;Q9CZ19_MOUSE	9.11178e-06	#N/A	57992.3	#N/A	33086.6	#N/A	31313.2	7429.03	2639.25	11416.2	46767.2	#N/A	31603	#N/A	#N/A	#N/A	6242.22	#N/A	25329.2	24971.4	#N/A	#N/A	32223	39894.6	6819.91	#N/A	8562.5	13453.4	9606.84	#N/A	#N/A	42604.6	#N/A	#N/A	#N/A	5793.89	#N/A	24312.4
TRUE	FALSE	IDFSADQIEEFK	A2A6Q8;P09541;Q9CZ19	Myosin light chain 4 (Fragment);Myosin light chain 4;Myosin light chain 4	A2A6Q8;P09541;Q9CZ19	A2A6Q8_MOUSE;MYL4_MOUSE;Q9CZ19_MOUSE	9.11178e-06	#N/A	6438.98	#N/A	#N/A	#N/A	3348.19	#N/A	#N/A	#N/A	5997.15	#N/A	#N/A	#N/A	#N/A	#N/A	#N/A	#N/A	2934.47	2170.04	#N/A	#N/A	2961.31	1496.53	#N/A	#N/A	#N/A	#N/A	#N/A	#N/A	#N/A	3135.72	#N/A	#N/A	#N/A	#N/A	#N/A	#N/A
TRUE	FALSE	EAFSLFDR	A2A6Q8;P09541;Q9CZ19	Myosin light chain 4 (Fragment);Myosin light chain 4;Myosin light chain 4	A2A6Q8;P09541;Q9CZ19	A2A6Q8_MOUSE;MYL4_MOUSE;Q9CZ19_MOUSE	9.11178e-06	#N/A	5854.89	#N/A	#N/A	#N/A	4156.1	#N/A	#N/A	#N/A	4631.91	#N/A	#N/A	#N/A	#N/A	#N/A	#N/A	#N/A	2405.28	#N/A	#N/A	#N/A	2342.81	2046.88	#N/A	#N/A	#N/A	#N/A	#N/A	#N/A	#N/A	1398.98	#N/A	#N/A	#N/A	#N/A	#N/A	#N/A
TRUE	FALSE	ESNGTVMGAELR	A2A6Q8;P09541;Q9CZ19	Myosin light chain 4 (Fragment);Myosin light chain 4;Myosin light chain 4	A2A6Q8;P09541;Q9CZ19	A2A6Q8_MOUSE;MYL4_MOUSE;Q9CZ19_MOUSE	9.11178e-06	#N/A	#N/A	#N/A	#N/A	#N/A	#N/A	#N/A	#N/A	38906.8	#N/A	401489	#N/A	#N/A	49565.5	210154	#N/A	#N/A	#N/A	#N/A	#N/A	45517.9	#N/A	101677	#N/A	#N/A	#N/A	#N/A	182553	139018	#N/A	#N/A	#N/A	46807	22201.2	192591	#N/A	356827
TRUE	FALSE	VADPVGVLK	A2A930;A2A931;A2A933;A2A934;A2A935	PR domain zinc finger protein 16	A2A930;A2A931;A2A933;A2A934;A2A935	A2A930_MOUSE;A2A931_MOUSE;A2A933_MOUSE;A2A934_MOUSE;PRD16_MOUSE	4.12678e-12	#N/A	1448.84	3487.91	2271.69	2686.92	6418.55	3665.34	6710.53	3457.3	2292.48	4580.81	4423.41	3860.36	2335.54	3769.03	5763.13	76269.1	7515.19	2487.58	#N/A	4548.6	1956.89	5669.31	7437.49	8146.53	2857.55	3132.21	5313.51	7876.37	#N/A	4428.03	2582.18	#N/A	3724.78	6386.25	7188.05	3750.4
FALSE	FALSE	GTLTLQCEVSDPEAR	A2AAJ9	Obscurin	A2AAJ9	OBSCN_MOUSE	1.6915e-10	#N/A	37682.7	12441.7	17238.8	16517.2	16650.1	18788.4	33717.3	30427.7	38325.8	13243.3	14568.1	28167.4	18232.6	29345.2	14726.1	28282.8	17572.7	31538.5	17267.3	24428.3	35775.6	17644.2	17802.8	17539.6	30077.3	37344.4	30443.1	25522.8	22453.9	31495.9	35074.4	14656.3	16250.1	25224.7	31303	13382.5
FALSE	FALSE	TTTQFCVSAPR	A2AAJ9	Obscurin	A2AAJ9	OBSCN_MOUSE	1.6915e-10	#N/A	43044	#N/A	122893	23586	41762.8	50335	25971.1	41227.6	34427.5	26186.9	31419.9	35284	24480.1	34730.6	235467	30037.9	31999	39920.3	52679.8	28797.6	42545.9	86426	58189.2	25982	33416.3	44018.7	36732.9	38507.2	36791.7	34310.5	49461.4	113314	117649	33963.9	38070.2	44294.2
FALSE	FALSE	AFVVSVGK	A2AAJ9	Obscurin	A2AAJ9	OBSCN_MOUSE	1.6915e-10	#N/A	24287.6	9983.83	11060.4	7843.63	11790.9	12858.3	24525.5	27137	22554.8	10567.8	10267.4	22086.9	8670.58	20440.5	10364	16125.6	8123.08	24355.1	#N/A	21302.4	25320.4	14775	14827.7	21554.3	16189.3	18496.5	27899.3	16657.3	12371.2	21151	24267.5	6494.37	12270.1	17449.5	18706.3	6379.03
FALSE	FALSE	EATEGDTTTLQCELSK	A2AAJ9	Obscurin	A2AAJ9	OBSCN_MOUSE	1.6915e-10	#N/A	7304.63	2603.78	3510.07	2960.01	5856.75	4323.94	8914.55	9487.01	6867.83	6321.09	5469.66	10312.4	3083.02	10599.6	4800.26	6915.16	4293.76	8778.18	#N/A	5946.91	8537.53	8406.44	7111.31	4583.31	6433.29	6563.64	11842.8	5043.63	4746.94	8328.89	12140.3	2657.19	4007.04	7637.8	8711.32	3791.17
FALSE	FALSE	EPTLDSISELPEEDSR	A2AAJ9	Obscurin	A2AAJ9	OBSCN_MOUSE	1.6915e-10	#N/A	9066.22	9127.15	8756.01	2745.53	11334.8	9186.31	26099.9	21628.7	11947.5	11509.2	10416.4	23642.1	4472.31	21476.9	17188.7	29118	8984.34	10470.5	#N/A	24674.6	11938.5	13715.7	11656	25084.2	18765.3	11628.7	23821	7073.29	5420.01	12454.2	15440.9	#N/A	5342.22	22134.2	24441.2	8170.11
FALSE	FALSE	QEAEETAPDLSEGYSTADELAR	A2AAJ9	Obscurin	A2AAJ9	OBSCN_MOUSE	1.6915e-10	#N/A	10364.9	3048.39	3962.18	3151.97	5549.05	6361.35	8413.69	11252.5	9038.29	5310	3827.76	6084.23	3572.22	5268.12	7951.19	7242.4	4602.87	11996	#N/A	6810.65	9685.27	7307.96	5298.62	12587.1	7733.78	8632.43	11141.2	7452.41	6378.58	10917.4	8150.95	4836.75	4840.25	6593.54	7948.13	2571.87
FALSE	FALSE	FTEELADLQVEEK	A2AAJ9	Obscurin	A2AAJ9	OBSCN_MOUSE	1.6915e-10	#N/A	14096.9	6843.68	#N/A	5755.27	6974.54	10675.2	19380.7	15938.4	19554.6	#N/A	6404.89	13208.3	6905.78	13650.3	8382.04	15623.2	7654.43	10758.6	#N/A	12773.2	14902.7	8030.48	6918.68	20139.1	13675.9	13159	16525.4	12564.3	10898.6	18441.5	21324.8	7167.06	6906.52	11913.6	15173.7	5148.42
FALSE	FALSE	TDTFSYVFR	A2AAJ9	Obscurin	A2AAJ9	OBSCN_MOUSE	1.6915e-10	#N/A	20414.5	4872.14	6594.38	5158.22	9943.71	9480.86	11386.6	22069.3	13499.3	#N/A	3750.04	15508.4	5843	6588.57	5823.88	#N/A	3148.45	21606.7	#N/A	11137.7	12468.9	5464.95	5240.3	15185.2	14645.9	10516.8	12380.5	12499.6	7669.53	12700.3	16373.6	4092.3	7526.62	12851.1	6555.87	4542.03
FALSE	FALSE	LSSIDLNDQVEGDDR	A2AAJ9	Obscurin	A2AAJ9	OBSCN_MOUSE	1.6915e-10	#N/A	#N/A	5348.17	3160.2	3115.94	4012.08	6441.59	8316.28	11177.4	9501.3	4378.48	1528.12	14856.5	3195.2	10892.8	7236.94	5288.05	#N/A	14715	#N/A	9827.36	9625.67	6855.11	6617.14	13894.4	14344	6675.27	17738.4	5164.09	6244.2	11998.6	14866.8	4501.63	8015.27	7182.96	8827.41	2786.48
FALSE	FALSE	TYTLIFR	A2AAJ9	Obscurin	A2AAJ9	OBSCN_MOUSE	1.6915e-10	#N/A	48550.9	#N/A	25731.4	12737.9	22103.2	23472.9	29983.6	50207.6	34073.4	#N/A	19239	38077.4	13869.9	25929.6	15558	27374.6	17678.6	43010.5	#N/A	27719.7	33047.5	18421.4	15881	#N/A	30347	29084.5	27370.1	15951.6	12437.2	23251.9	22916.8	11567.2	14539	21577.7	23132.4	9846.04
FALSE	FALSE	QDGAVCELQIR	A2AAJ9	Obscurin	A2AAJ9	OBSCN_MOUSE	1.6915e-10	#N/A	53601	#N/A	10121	12150.9	12283.8	10491.5	50243.4	52623.5	49631.7	#N/A	12920.1	45446.6	9589.81	44990.7	5200.61	35893.2	9134.15	51579.8	#N/A	26522.3	47882.7	21218.8	7947.94	#N/A	37795	41057.5	65219.6	11187.9	12664.8	35579.7	44741.1	#N/A	12941.3	26744.3	39543.3	7751.72
FALSE	FALSE	GLFQFPGR	A2AAJ9	Obscurin	A2AAJ9	OBSCN_MOUSE	1.6915e-10	#N/A	12138.3	#N/A	5685.36	4104.51	9684.56	5766.25	7910.62	8760.51	9385.98	#N/A	5597.96	7425.65	4668.97	6305.57	5494.11	8287.24	6573.59	11675.2	#N/A	6811.62	8511.87	#N/A	4000.07	#N/A	6216.1	8100.23	6064.94	6637.98	5436.34	8667	6150.04	4383.69	5452.72	5574.68	6112.08	5152.05
FALSE	FALSE	EDSGQYAAYISNAVGAAYSSAR	A2AAJ9	Obscurin	A2AAJ9	OBSCN_MOUSE	1.6915e-10	#N/A	5820.8	#N/A	#N/A	2269.18	2900.73	2667.52	11651.3	7859.29	8482.42	#N/A	950.134	4065.14	2876.53	7812.59	#N/A	5922.83	2554.41	6208.04	#N/A	8322.41	8303.58	2454.49	3884.64	4669.34	7616.54	6893.18	8869.67	3942.17	3181.99	4988.43	881.705	2204.38	3382.56	4430.49	1867.29	1991.31
FALSE	FALSE	LSVLALPDPPEDAEVVGR	A2AAJ9	Obscurin	A2AAJ9	OBSCN_MOUSE	1.6915e-10	#N/A	52034.6	26679.7	31128.6	31361.9	37384.6	19689.7	40014	81772.4	58894.9	31422.9	31762.2	43444	35412.8	43516.2	38277.2	42046.8	37488.6	55587.8	14931.1	42115.1	45635	23022.7	18676.6	20914	43712.9	51073.6	49716	27569.9	21272.8	36848.5	41121.7	36717.8	22414.3	58448.1	38657.5	27246
FALSE	FALSE	GSLQLFPCAK	A2AAJ9	Obscurin	A2AAJ9	OBSCN_MOUSE	1.6915e-10	#N/A	15005.9	4253.23	#N/A	4275.42	#N/A	5408.15	7953.3	19191.7	11502.3	#N/A	6187.91	14307.7	5644.24	7549.19	#N/A	8376.3	3438.07	15749.1	#N/A	7555.56	10290.3	#N/A	5525.79	#N/A	7228.73	9426.18	11845.5	8279	6151.39	10056.2	9539.74	4056.55	5427.37	6089.28	11071.3	5694.73
FALSE	FALSE	DSGTVYFEAGDQR	A2AAJ9	Obscurin	A2AAJ9	OBSCN_MOUSE	1.6915e-10	#N/A	58359.2	13125.4	#N/A	#N/A	#N/A	22223.5	50396.9	55503.5	57570.3	#N/A	#N/A	47834.4	#N/A	46166.4	23321.1	38085	5564.94	60074.1	#N/A	34482.3	49850.8	#N/A	21090.3	44290.9	50664.1	52359.9	51837.9	26977.1	25630.3	50411.2	51979.9	12208	24220.6	38241.6	32965.7	9536.97
FALSE	FALSE	LTINALER	A2AAJ9	Obscurin	A2AAJ9	OBSCN_MOUSE	1.6915e-10	#N/A	50640.9	#N/A	#N/A	13258.3	#N/A	14872.2	33633.7	46166.7	40007.8	#N/A	12756.8	34744	#N/A	30060.5	15424.9	20991.1	14792.3	41615.5	#N/A	27226.4	36722.1	19275.3	15212.7	34827.6	27297.4	28974.4	40300.5	20281.9	18300	37228.9	38327.7	#N/A	18230.8	32139.7	23895.4	#N/A
FALSE	FALSE	TFGDTEAQVGDVLR	A2AAJ9	Obscurin	A2AAJ9	OBSCN_MOUSE	1.6915e-10	#N/A	38099.9	6155.74	#N/A	9049.42	#N/A	9933.39	36768.7	39449.9	34031.2	#N/A	#N/A	24098.9	5528.1	17410.1	12301	30011	#N/A	35703.4	#N/A	21474.6	24733.4	#N/A	9391.99	42128.3	33658.5	19901.3	49528.5	14071.3	10345.6	19082.1	24877.4	5295.9	9939.26	17744.7	18321.4	#N/A
FALSE	FALSE	DLQPQDSGQYSCSFGDQTTSATLTVK	A2AAJ9	Obscurin	A2AAJ9	OBSCN_MOUSE	1.6915e-10	#N/A	1929.33	#N/A	#N/A	1287.34	#N/A	1903.71	6093.38	2358.8	4497	#N/A	#N/A	1886.61	1872	4163.93	#N/A	3865.95	925.751	#N/A	#N/A	4637.86	5132.76	754.68	2447.94	843.174	2477.95	4988.29	3272.04	813.585	2439.13	4894.28	2881.26	1393.08	1847.91	3272.1	5232.67	1194.26
FALSE	FALSE	ESLKDVEVPEGK	A2AAJ9	Obscurin	A2AAJ9	OBSCN_MOUSE	1.6915e-10	#N/A	8814.28	#N/A	4278.5	1758.94	#N/A	5187.53	8908.74	11899.6	9718.76	#N/A	5060.34	11091.9	#N/A	7803.52	7132.85	5161.9	2568.38	10280.7	#N/A	5883.66	10166	6420.82	7395.44	12485.4	9937.36	9117.93	14221	8378.22	6941.02	9666.62	16217.7	4249.83	5721.6	9332.24	8057.6	4824.64
FALSE	FALSE	LTPADAGVYR	A2AAJ9	Obscurin	A2AAJ9	OBSCN_MOUSE	1.6915e-10	#N/A	54683.1	14445.4	#N/A	#N/A	17343.8	19646	49845.7	59963.7	52224	#N/A	#N/A	48541.8	#N/A	46168.2	14953.3	38188.4	#N/A	58362.3	#N/A	28062.4	56017.8	22141.8	19748.5	50765.7	54096.5	43027.8	67395.7	31900.2	22358	49140.5	72629.2	#N/A	18215.4	36150.8	43387.2	#N/A
FALSE	FALSE	EAPVLFK	A2AAJ9	Obscurin	A2AAJ9	OBSCN_MOUSE	1.6915e-10	#N/A	55876.2	14127.5	16572.3	#N/A	#N/A	19850.7	46935.4	60620	58445.6	#N/A	#N/A	56383.8	#N/A	47162.4	13051.8	#N/A	#N/A	59697.7	#N/A	21582.4	54831.9	25169.1	23142.8	48167.2	34296.4	35690.2	61329.9	#N/A	9509.24	35007.5	46060.8	10403.9	13966.5	34360.4	29055.4	11071.5
FALSE	FALSE	AGGPGISPLASK	A2AAJ9	Obscurin	A2AAJ9	OBSCN_MOUSE	1.6915e-10	#N/A	18091.4	8965.42	6222.18	#N/A	#N/A	14907.3	22432.6	#N/A	20103.6	#N/A	3752.55	24320.1	#N/A	10615.9	14600.1	9029.1	#N/A	32708.5	#N/A	14488.6	26735.2	#N/A	13457	35837.2	27888.3	23109.4	36647.4	13759.4	14725.7	21794.2	29970.8	#N/A	16253.7	15634.1	11993.2	#N/A
FALSE	FALSE	DTGEYACLVGGQK	A2AAJ9	Obscurin	A2AAJ9	OBSCN_MOUSE	1.6915e-10	#N/A	21069.4	#N/A	#N/A	3860.76	#N/A	8666.94	17816.3	28941.7	20667.7	#N/A	7737.75	28318	#N/A	20337.4	4782.7	5555.8	#N/A	19267.4	#N/A	15207.7	17373.8	8752.67	5771.72	#N/A	14031.1	13042.2	22704.6	12370	#N/A	16481.8	22019.9	#N/A	5010.3	17413.3	24222.3	5458.13
FALSE	FALSE	NVSADDDAVYICETTEGSR	A2AAJ9	Obscurin	A2AAJ9	OBSCN_MOUSE	1.6915e-10	#N/A	17433.4	11841.5	12633.5	12845.4	18611.5	16532.8	18075.7	17882.6	19550	12692.9	10592.6	14204.1	12864.1	15276.4	12874	22558.9	17533.4	13727.8	#N/A	11369	15816.2	12332.3	14351.5	11761	13467.4	16749.1	23049.8	17325.8	15831.8	14290.4	14556.6	12052.8	10511.4	18503.8	14630.5	11248.6
FALSE	FALSE	DLAVEDTEEYSCVCGQEK	A2AAJ9	Obscurin	A2AAJ9	OBSCN_MOUSE	1.6915e-10	#N/A	12036.7	#N/A	#N/A	5488.5	7319.04	4121.8	18900.2	18918.7	17791.8	6804.58	9697.52	13579.8	5727.56	18952.1	#N/A	15366.6	5804.64	15888.5	#N/A	11750.9	12390.1	7154.53	10558.9	7765.79	16643.1	9972.13	16077.8	5097.67	5252.42	13608.1	10402	4681.75	3143.28	10630.4	11533.5	4755.67
FALSE	FALSE	VQAESVVVSTPVQEFYK	A2AAJ9	Obscurin	A2AAJ9	OBSCN_MOUSE	1.6915e-10	#N/A	6780.38	#N/A	#N/A	3136.46	3961.15	3026.06	7345.49	5328.41	6760.84	2785.76	#N/A	7417.83	3242.36	5250.9	2030.39	4008.9	#N/A	7658.32	#N/A	6286.75	5580.61	#N/A	2356.78	5862.46	5320.66	3559.09	9285.96	2824.11	2800.29	4813.58	5194.03	2123.6	2890.45	3833.02	5641.57	#N/A
FALSE	FALSE	SQEAPESSTVTLR	A2AAJ9	Obscurin	A2AAJ9	OBSCN_MOUSE	1.6915e-10	#N/A	55204.3	13101.8	18229.6	15095.6	17705	18109.6	25848.2	35334.5	49089.7	15740.6	18699.3	23555.1	14790.6	19582.9	15964.5	34724.8	16006.2	67831.8	26920.9	15686.1	26472.7	16004.4	21253.9	62785.5	30268.9	54663.7	40181.5	23251.9	24397.5	49145.1	39728.1	21654.2	27699.6	24299.4	23276.1	16239.8
FALSE	FALSE	YKCEIGGASSSSIVR	A2AAJ9	Obscurin	A2AAJ9	OBSCN_MOUSE	1.6915e-10	#N/A	5698.84	#N/A	#N/A	#N/A	#N/A	4696.08	5155.39	9605.17	3797.1	#N/A	11520.8	9168.17	#N/A	5017.76	#N/A	4275.67	5317.04	5341.03	#N/A	4316.09	5351.97	#N/A	3488.64	2095.9	4381.63	6010.23	4604.9	4999.11	5946.86	4500.09	5670.66	#N/A	4298.27	3486.84	4857.9	#N/A
FALSE	FALSE	YLEFLVGR	A2AAJ9	Obscurin	A2AAJ9	OBSCN_MOUSE	1.6915e-10	#N/A	12730.9	#N/A	2102.85	3022.58	3126.06	4032.18	5931.87	8840.69	13256.6	#N/A	#N/A	5805.49	3147.63	6919.45	#N/A	#N/A	863.647	14960.5	#N/A	6323.85	8788.76	#N/A	2597.07	#N/A	7939.96	6761.43	5017.94	#N/A	4040.27	6935.74	2542.59	#N/A	4040.57	6147.99	#N/A	#N/A
FALSE	FALSE	LVINDVQPEDEDTYTCDAGNVK	A2AAJ9	Obscurin	A2AAJ9	OBSCN_MOUSE	1.6915e-10	#N/A	6029.14	#N/A	2983.62	2798.16	4062.79	3026.36	7804.53	7260.86	5729.78	#N/A	#N/A	8292.05	#N/A	7248.85	2696.85	3368.11	3640.77	6753.07	#N/A	6013.1	6610.37	3583.9	2130.96	5610.23	4820.95	4294.67	7542.4	2780.25	2603.87	5047.63	6681.75	#N/A	1234.26	4706.22	5486.93	2864.57
FALSE	FALSE	LIVTELPVSFTR	A2AAJ9	Obscurin	A2AAJ9	OBSCN_MOUSE	1.6915e-10	#N/A	75208.3	29203.1	17437.5	15805.3	16501.9	16845.5	23914.5	24451.1	48269.7	26506.7	14671.5	31749.8	28826.7	22960.2	15077	32383.3	18689.5	42453.8	#N/A	26477.7	26188.3	22571	18028.4	15923.1	35361	28614.9	23571.3	20696.2	36013.2	28818.2	28227.3	30739.2	36169.2	27789	33665.8	14484.2
FALSE	FALSE	DGTCSLLVTGLAPTDSGR	A2AAJ9	Obscurin	A2AAJ9	OBSCN_MOUSE	1.6915e-10	#N/A	10972	6247.05	6162.76	7602.37	10347.2	8432.06	11504.5	17904.7	19438.2	8819.92	5629.64	13826.4	7883.71	10987.9	9843.61	18372.8	7099.67	10907.2	#N/A	10680.5	8045.3	10474.4	10903.6	5894.17	9536.94	13885.5	22561.8	10066.7	5605.95	12415.1	9305.09	8718.15	9379.69	16711.8	9318.81	8229.94
FALSE	FALSE	VTLECELSRPVDVR	A2AAJ9	Obscurin	A2AAJ9	OBSCN_MOUSE	1.6915e-10	#N/A	7191.01	#N/A	#N/A	#N/A	#N/A	#N/A	7075.44	13532.3	12547.7	#N/A	#N/A	14554.3	#N/A	11993.1	#N/A	8729.98	#N/A	17713.6	#N/A	7515.48	12978.3	5229.39	3363.29	#N/A	5252.15	8558.09	5769.55	2335.81	2715.32	6532.91	5756.83	2653.06	2465.03	6230.69	6425	#N/A
FALSE	FALSE	DLTVEDTGEYSCTCGQER	A2AAJ9	Obscurin	A2AAJ9	OBSCN_MOUSE	1.6915e-10	#N/A	4934.92	#N/A	#N/A	3224.59	4257.17	5127.3	6590.85	15782.8	5396.92	5363.67	6446.58	6796.61	4205.41	6693.39	4300.09	8961.75	#N/A	11018.4	#N/A	4266.05	4708.85	6134.01	4856.28	3960.42	5540.12	4270.55	7787.15	#N/A	5763.58	5723.19	5869.49	4397.81	3517.93	9082.82	5087.19	3633.67
FALSE	FALSE	AGTPSLVTYLK	A2AAJ9	Obscurin	A2AAJ9	OBSCN_MOUSE	1.6915e-10	#N/A	18732.9	#N/A	#N/A	#N/A	#N/A	6900.73	17376.2	13838.7	16558.1	8043.87	#N/A	3910.25	#N/A	#N/A	6100.41	6527.96	#N/A	19392.3	#N/A	6120.86	9588.34	4294.02	7512.54	10746.7	5411.61	5923.38	13480.8	#N/A	5868.47	8829.25	1874.64	#N/A	4049.73	#N/A	#N/A	#N/A
FALSE	FALSE	LLGSEALGPSPGDLPNTR	A2AAJ9	Obscurin	A2AAJ9	OBSCN_MOUSE	1.6915e-10	#N/A	16228.3	#N/A	1923.43	#N/A	#N/A	#N/A	15626.6	14385.4	16285.1	3235.67	#N/A	#N/A	#N/A	#N/A	4795.78	14959.9	#N/A	18090.1	#N/A	#N/A	13352	#N/A	2473.12	7080.65	10838.5	11279	13356.9	7399.09	#N/A	15209.4	12470.6	#N/A	7741.72	9851.91	12460.7	#N/A
FALSE	FALSE	DVAQDDAGLYECVSR	A2AAJ9	Obscurin	A2AAJ9	OBSCN_MOUSE	1.6915e-10	#N/A	34692.4	10906.2	14322.2	9990.2	14808.6	14108.5	30042.2	40698.7	29736.4	12703.5	14466	15383.9	11933.7	26816.4	11459.2	28421.5	15002.3	31609.6	14866.9	12309	14399.8	15493.4	14951.1	15529.9	27495.7	13972.7	34791.5	19525.8	12676.5	26475.7	30938	10247.3	11247	24205.9	28541.3	11580.7
FALSE	FALSE	NAIGEAFAAVGLR	A2AAJ9	Obscurin	A2AAJ9	OBSCN_MOUSE	1.6915e-10	#N/A	9910.33	7385.88	5995.61	6217.11	10037.8	6762.19	8480.79	20473.6	20603.8	11615	11138	14468.1	13612.2	9796.66	6280.2	7829.12	14728.7	10458	#N/A	12489.4	17591.4	12798.3	14790	10496.8	9450.97	17477.6	10162.7	15203.6	7141.86	13389.5	15894.3	13588.2	16107.8	13607.8	7678.82	8126.49
FALSE	FALSE	VIEDLEDTAVQEGSSAK	A2AAJ9	Obscurin	A2AAJ9	OBSCN_MOUSE	1.6915e-10	#N/A	15371.3	11240.6	12313.7	7788.25	12323.4	8615.28	10273.2	13992.3	23180.7	14291.4	15881.4	15961.2	8975.56	12116	15043.3	11620.2	5746.99	16268.5	#N/A	7964.66	8503.03	10732.6	7092.46	15581.2	9345.56	10536.1	14782	16909.5	12739.8	20450.9	16286.6	8363.85	9269.43	10399.1	11414.5	9154.7
FALSE	FALSE	ATLLNVLEGR	A2AAJ9	Obscurin	A2AAJ9	OBSCN_MOUSE	1.6915e-10	#N/A	#N/A	3923.64	5640.33	3658.79	4731.42	6614.4	#N/A	#N/A	#N/A	3835.53	2439.74	#N/A	3164.87	#N/A	4182.69	#N/A	4062.75	#N/A	#N/A	#N/A	2434.53	5756.45	3988.52	#N/A	#N/A	4603.01	#N/A	4737.98	5378.35	#N/A	9177.61	3897.79	5346.01	3352.79	#N/A	#N/A
FALSE	FALSE	NAAVLTPSENVEIR	A2AAJ9	Obscurin	A2AAJ9	OBSCN_MOUSE	1.6915e-10	#N/A	107785	30254.5	43044.4	29201.6	38706.1	49400.7	104891	128869	102111	32983.2	38866.4	100226	33351.3	106002	48921.3	101666	32469	121004	57769.2	95195.8	110653	54981.6	45507.9	106925	119619	105785	119984	52194.6	53822.8	91210.2	113829	35492.2	43549.1	77506	96055	30329.5
FALSE	FALSE	EGQDFPVQVEEVAAK	A2AAJ9	Obscurin	A2AAJ9	OBSCN_MOUSE	1.6915e-10	#N/A	40627.5	15334.4	17496.5	12209	23350.3	19727.9	52690.4	42524.6	46880	23184.7	18052.7	57931.3	13623.1	40112.8	22203.8	44251.9	17081.1	51467.1	24303.5	39330.4	38994.3	27905.1	19284.8	52156.4	39197.4	33463.6	57541.9	14292.4	15473	32657.3	44305.8	7110.14	13372.1	32989.2	39093.2	14095.7
FALSE	FALSE	ASSIYVIR	A2AAJ9	Obscurin	A2AAJ9	OBSCN_MOUSE	1.6915e-10	#N/A	37886.7	10331	18981.5	13461.6	16631.2	19912	38391.2	42130.8	34887.4	16300.3	17401.6	41232.6	12367.5	36643.1	14013.5	31887.2	13447.8	33445.6	24299.5	28790.4	42477.8	31088.6	21194.8	34866.8	36783.5	31870.9	53869.9	19810.4	21030.3	29550.2	48690.1	12079.6	21399.8	34445	30898.6	12244
FALSE	FALSE	LGPPDAPHVR	A2AAJ9	Obscurin	A2AAJ9	OBSCN_MOUSE	1.6915e-10	#N/A	13699.2	2559.58	4303.28	3285.73	7574.7	4119.81	13762.6	13416.6	13339.2	#N/A	3464.63	12286.5	3000.58	5845.32	#N/A	8996.17	3666.59	13747.8	#N/A	7762.21	14896.4	#N/A	3086.99	#N/A	16950.6	14775.7	#N/A	#N/A	#N/A	12919.1	3460.38	#N/A	#N/A	#N/A	4867.15	#N/A
FALSE	FALSE	QQGCVAELLLR	A2AAJ9	Obscurin	A2AAJ9	OBSCN_MOUSE	1.6915e-10	#N/A	9227.67	#N/A	#N/A	4867.56	#N/A	#N/A	3690.35	9225.21	5668.51	#N/A	#N/A	5545.91	3542.65	4650.04	#N/A	2825.21	#N/A	4829.89	#N/A	5008.98	5421.97	#N/A	#N/A	#N/A	#N/A	6719.75	5396.96	2660.49	#N/A	6571.71	3832.25	#N/A	#N/A	#N/A	7452.55	#N/A
FALSE	FALSE	AEGIPPSPPGAGTR	A2AAJ9	Obscurin	A2AAJ9	OBSCN_MOUSE	1.6915e-10	#N/A	130408	#N/A	#N/A	#N/A	#N/A	#N/A	#N/A	#N/A	111022	#N/A	#N/A	74810.5	#N/A	55181.7	#N/A	44915.9	#N/A	#N/A	#N/A	38496	84764.5	20438.6	20935.7	#N/A	74162.7	64516	80624.6	35263.9	#N/A	44222.5	102049	#N/A	27805.3	56680.4	#N/A	#N/A
FALSE	FALSE	TLTVSGLREDDAEEYVCESR	A2AAJ9	Obscurin	A2AAJ9	OBSCN_MOUSE	1.6915e-10	#N/A	20668.3	5896.82	5159.41	10192.2	12990.2	8740.83	21481.4	17621.1	20991.5	#N/A	7204.01	15446.8	10859.9	20025.6	7132.76	17518.8	11664	13559.9	#N/A	20559.7	23912.2	5756.91	7243.98	2465	15426.6	21457	11427.3	5168.75	11914.5	17107.1	5967.67	8314.94	10420.8	14647.8	10708	4346.32
FALSE	FALSE	IQPGGHFEVLSR	A2AAJ9	Obscurin	A2AAJ9	OBSCN_MOUSE	1.6915e-10	#N/A	11094.7	#N/A	5132.36	3773.64	6306.97	5257.97	10807.8	11413.7	12090.8	#N/A	3177.4	8685.76	3185.93	10599.7	#N/A	7742.08	3649.87	11645.9	#N/A	10621.6	11896.6	3526.23	2741.03	#N/A	10819.8	5315.86	4421.02	#N/A	3660.95	10878.9	4404.63	3514.84	4789.59	7150.03	4561.65	#N/A
FALSE	FALSE	TVAELSVQGNLTR	A2AAJ9	Obscurin	A2AAJ9	OBSCN_MOUSE	1.6915e-10	#N/A	4167.14	#N/A	#N/A	#N/A	#N/A	6309.57	8071.16	2961.43	15677.7	#N/A	#N/A	#N/A	#N/A	4251.03	#N/A	#N/A	#N/A	2963.63	#N/A	6212.8	9469.89	#N/A	#N/A	#N/A	6823.02	7494.66	10913.8	3047.96	10266.7	17109.3	6612.15	#N/A	#N/A	#N/A	10664.2	#N/A
FALSE	FALSE	RLGPPDAPHVR	A2AAJ9	Obscurin	A2AAJ9	OBSCN_MOUSE	1.6915e-10	#N/A	5391.81	#N/A	#N/A	#N/A	#N/A	#N/A	4746.56	5922.9	3920.02	#N/A	#N/A	2481.34	1316.45	4729.35	#N/A	2451.48	#N/A	6006.76	#N/A	4260.29	5119.06	#N/A	#N/A	#N/A	#N/A	2509.65	#N/A	#N/A	1482.15	3103.59	#N/A	#N/A	4044.36	3722.7	1768.84	#N/A
FALSE	FALSE	QEGAVLELVIR	A2AAJ9	Obscurin	A2AAJ9	OBSCN_MOUSE	1.6915e-10	#N/A	#N/A	#N/A	#N/A	1492.3	#N/A	#N/A	#N/A	1371.34	2527.48	#N/A	#N/A	#N/A	#N/A	1792.19	#N/A	550.961	#N/A	1971.61	#N/A	#N/A	5009.47	#N/A	#N/A	#N/A	3605.19	4502.26	5398.41	#N/A	4524.82	6835.06	2873.41	1128.23	3221.49	2965.36	5331.73	#N/A
FALSE	FALSE	CLSGEEPVELGLR	A2AAJ9	Obscurin	A2AAJ9	OBSCN_MOUSE	1.6915e-10	#N/A	1926.7	#N/A	#N/A	#N/A	2518.8	#N/A	2382.43	#N/A	1837.94	#N/A	#N/A	4679.75	1329.96	2149.09	#N/A	#N/A	#N/A	#N/A	#N/A	3265.89	1524.35	1105.69	#N/A	#N/A	#N/A	1730.87	1852.51	2200.75	#N/A	2787.58	2830.75	#N/A	#N/A	2658.89	4034.23	#N/A
FALSE	FALSE	YEVVSDGLYR	A2AAJ9	Obscurin	A2AAJ9	OBSCN_MOUSE	1.6915e-10	#N/A	59241.6	23061.3	#N/A	13957.7	24687.5	27424.5	59144.5	60534.3	51182.6	19343.4	18092.6	52597.2	15070.3	44996	21259.6	34924.2	9319.94	66640.9	34944.6	38309.1	53391.6	13201.7	22799	48530.2	45190.1	46579.5	55101.5	14452.3	23902.7	48253.9	56695.5	#N/A	24639.4	35762.6	33394.4	#N/A
FALSE	FALSE	GAQVLDSAIYSCR	A2AAJ9	Obscurin	A2AAJ9	OBSCN_MOUSE	1.6915e-10	#N/A	23763.4	12224.5	11047.6	13358.4	21128.6	13197.9	29615.7	26118.8	24202.1	18071.1	19305.5	23886	15711.4	19368.4	13855.6	14968.1	10149.6	25524.6	21532.7	17074	35519	16532.2	18871.4	#N/A	19340.7	33387.3	22198.8	21583.9	20825	29469.2	22673	13163.6	18023.9	28633.5	19025.1	12964.3
FALSE	FALSE	VKEPEVTIVR	A2AAJ9	Obscurin	A2AAJ9	OBSCN_MOUSE	1.6915e-10	#N/A	11098.9	#N/A	5384.72	3379.95	7210.26	4061.52	8178.24	17142	10404.6	#N/A	4792.43	12926.4	#N/A	10418.7	8271.78	6322.11	2719.28	13929.1	#N/A	7124.31	11528.5	8373.23	7660.1	13689	15101.2	10073.2	18473.1	#N/A	8539.13	12657	#N/A	#N/A	7865.56	#N/A	9200.98	#N/A
FALSE	FALSE	FKTDLQSTEQEAGGTAR	A2AAJ9	Obscurin	A2AAJ9	OBSCN_MOUSE	1.6915e-10	#N/A	8094.5	#N/A	#N/A	#N/A	#N/A	#N/A	8919.49	14674.1	#N/A	#N/A	#N/A	8715.63	#N/A	#N/A	#N/A	#N/A	#N/A	#N/A	#N/A	#N/A	11573.2	#N/A	#N/A	11545.2	9210.69	10078.4	9725.37	7941.89	1632.04	9029.98	11920.3	1926.36	2138.47	2916.34	1704.99	#N/A
FALSE	FALSE	VDSEGTCAEQAPHFLLRPTSIR	A2AAJ9	Obscurin	A2AAJ9	OBSCN_MOUSE	1.6915e-10	#N/A	14018.7	#N/A	#N/A	6535.95	3137.84	#N/A	1519.15	756.522	9414.08	#N/A	#N/A	#N/A	6439.84	10614.4	#N/A	6758.94	#N/A	6813.35	#N/A	8502.17	13912.8	#N/A	#N/A	#N/A	1069.08	10952.4	#N/A	#N/A	5253.13	6736.43	#N/A	2960.43	2244.08	2683.32	#N/A	#N/A
FALSE	FALSE	RPPLYPPADPVVK	A2AAJ9	Obscurin	A2AAJ9	OBSCN_MOUSE	1.6915e-10	#N/A	48307.5	#N/A	#N/A	#N/A	6720.99	#N/A	35128.4	45766.3	40273	#N/A	#N/A	33067.6	#N/A	20743.1	#N/A	30968.2	#N/A	49766.5	#N/A	25317.2	46920.4	#N/A	#N/A	#N/A	18951.9	46593.9	#N/A	#N/A	9414.23	43006.9	29347.8	#N/A	#N/A	31602.3	10925.6	#N/A
FALSE	FALSE	ELPVTLLRPLR	A2AAJ9	Obscurin	A2AAJ9	OBSCN_MOUSE	1.6915e-10	#N/A	26229.1	11461.9	12429.2	10181.8	15675.9	8938.09	20475	13046.2	25952.9	11649.6	6426.99	18165.5	9337.19	25934.5	7813.23	17156.4	11296.8	22893.9	#N/A	23494.6	22705.6	#N/A	4509.2	#N/A	13947.5	14589.9	5703.47	3509.62	10801.2	20018.4	#N/A	7384.11	7855.03	18673.8	11145.2	8740.89
FALSE	FALSE	GFFGCETPDDKTQAK	A2AAJ9	Obscurin	A2AAJ9	OBSCN_MOUSE	1.6915e-10	#N/A	2261.66	#N/A	#N/A	772.875	#N/A	#N/A	3154.73	3541.82	1802.07	#N/A	#N/A	6841.91	#N/A	2774.43	#N/A	1856.53	#N/A	3538.32	#N/A	3487.38	5257.43	#N/A	#N/A	#N/A	3622.09	3838.81	2717.22	2198.79	2288.36	3236.42	5163.67	#N/A	2689.84	4227.67	1850.65	#N/A
FALSE	FALSE	SIPELLQGPPDSPSLGVAR	A2AAJ9	Obscurin	A2AAJ9	OBSCN_MOUSE	1.6915e-10	#N/A	3561.61	#N/A	#N/A	#N/A	#N/A	#N/A	3595.39	1547.62	4198.11	#N/A	#N/A	2337.13	#N/A	2664.88	#N/A	1641.05	#N/A	2463.34	#N/A	3377.76	3357.02	#N/A	#N/A	#N/A	3593.85	3418.02	2127.06	#N/A	#N/A	2542.23	#N/A	#N/A	#N/A	2331.66	3227.82	#N/A
FALSE	FALSE	AEAGASATLSCEVAQAQTEVTWFK	A2AAJ9	Obscurin	A2AAJ9	OBSCN_MOUSE	1.6915e-10	#N/A	1612.2	#N/A	#N/A	5200.23	#N/A	#N/A	#N/A	#N/A	1766.9	#N/A	#N/A	#N/A	4557.62	3834.68	#N/A	3396.7	578.8	2508.93	#N/A	4391.18	9154.87	#N/A	831.26	#N/A	7973.46	18725.2	2914.27	#N/A	8799.34	5287.45	#N/A	6249.08	3871.4	1939.74	4152.87	4504.04
FALSE	FALSE	SLTIADAGEYLCTCGQEK	A2AAJ9	Obscurin	A2AAJ9	OBSCN_MOUSE	1.6915e-10	#N/A	5823.42	#N/A	#N/A	2956.86	4618.42	4651.15	5010.24	9936.91	8010.5	4499.47	#N/A	8787.27	3448.72	9453.65	#N/A	6762.06	3836.4	6265.01	#N/A	7008.13	6153.92	3956.27	4343.89	3611.95	5207.79	6020.31	8102.41	3830.7	3218.39	5929.63	5020.44	2380.27	2331.34	6007.48	7318.82	#N/A
FALSE	FALSE	TDSDTYTCDIGQAR	A2AAJ9	Obscurin	A2AAJ9	OBSCN_MOUSE	1.6915e-10	#N/A	13776.7	4283.17	4728.97	3088.78	3546.14	6087.4	3981.72	7569.05	5774.99	2018.29	#N/A	3430.02	1720.1	#N/A	4230.09	#N/A	#N/A	8485.98	#N/A	1659.79	5043.23	5413.44	3009.1	5840.49	#N/A	4021.19	35312.4	18492.6	15981	27141.5	43058.8	11482.5	17085.1	27132.2	24337.6	12364.1
FALSE	FALSE	ATPFVEGEDAQITCTVEGAPYPQIR	A2AAJ9	Obscurin	A2AAJ9	OBSCN_MOUSE	1.6915e-10	#N/A	8175.53	#N/A	#N/A	4517.56	2821.73	2363.63	12568.5	7339.81	14211	#N/A	#N/A	8031.22	5450.67	11475.5	#N/A	9509.3	2229.11	6046.06	#N/A	17437.2	11145.1	3822.1	3326.03	1791.47	7779.53	8880.82	11938	4262.96	4857.14	8008.96	3497.64	3388.5	5329.52	6064.79	6342.35	2815.87
FALSE	FALSE	EGQYVEVLDSAHPLR	A2AAJ9	Obscurin	A2AAJ9	OBSCN_MOUSE	1.6915e-10	#N/A	9481.9	3341.69	#N/A	#N/A	4734.26	4271.11	10742.4	14917	7849.46	#N/A	#N/A	6769.55	#N/A	5151.28	#N/A	6826.66	#N/A	10447.8	#N/A	12737	11253.4	#N/A	#N/A	5366.54	6396.69	3548.76	10861.7	5200.32	3754.32	8689.08	5086.34	#N/A	5078.45	7541.19	#N/A	#N/A
FALSE	FALSE	CEIGGASSSSIVR	A2AAJ9	Obscurin	A2AAJ9	OBSCN_MOUSE	1.6915e-10	#N/A	4682.22	#N/A	#N/A	#N/A	4823.22	2715.56	8771.39	#N/A	4254.25	#N/A	3022.82	9344.61	#N/A	7089.77	#N/A	#N/A	#N/A	6666.34	#N/A	4923.35	6775.01	#N/A	#N/A	#N/A	5461.23	5748.03	#N/A	#N/A	#N/A	#N/A	#N/A	#N/A	2125.6	7454.53	#N/A	#N/A
FALSE	FALSE	TYVCQAPDTGVTR	A2AAJ9	Obscurin	A2AAJ9	OBSCN_MOUSE	1.6915e-10	#N/A	4474.86	#N/A	#N/A	#N/A	#N/A	#N/A	3837.94	5974.1	3820.33	#N/A	#N/A	4559.83	#N/A	4141.6	#N/A	2061.37	#N/A	3334.2	#N/A	2750.07	4061.45	#N/A	#N/A	#N/A	4247.88	3118.71	4907.66	#N/A	#N/A	4840.48	3557.9	#N/A	#N/A	#N/A	#N/A	#N/A
FALSE	FALSE	KGLLELR	A2AAJ9	Obscurin	A2AAJ9	OBSCN_MOUSE	1.6915e-10	#N/A	4046.6	#N/A	#N/A	#N/A	#N/A	#N/A	3058.29	6484.69	#N/A	1473.49	#N/A	3623.74	#N/A	2768.97	#N/A	#N/A	#N/A	3360.21	#N/A	2568.68	3644.77	#N/A	#N/A	2413.19	3710.56	1904.54	981.616	#N/A	#N/A	2493.38	#N/A	#N/A	#N/A	2328.44	#N/A	#N/A
FALSE	FALSE	SSAQLVVSDIPVVLTRPLEPK	A2AAJ9	Obscurin	A2AAJ9	OBSCN_MOUSE	1.6915e-10	#N/A	9197.05	#N/A	#N/A	9265.09	#N/A	4079.31	12438.1	7246.03	20381.3	#N/A	#N/A	3832.49	9030.85	13290.5	#N/A	11362.5	5858.16	6136.87	#N/A	14919.2	18896.7	3436.5	3431.71	#N/A	15024.5	11885.3	6524.94	3632.79	12493.8	16350.9	4552.13	8159.38	12273.6	11161.7	9947.83	5993.84
FALSE	FALSE	EVTVIQPLQDAEAMEEGR	A2AAJ9	Obscurin	A2AAJ9	OBSCN_MOUSE	1.6915e-10	#N/A	1678.77	14105.4	#N/A	#N/A	#N/A	4394.62	8974.51	#N/A	7348.28	#N/A	#N/A	4838.5	#N/A	#N/A	16041.5	#N/A	#N/A	10484.8	#N/A	2149.81	5495.56	#N/A	6248.17	29362	24364.5	3283.98	8065.84	#N/A	#N/A	17773.3	7957.83	1777.13	7497	#N/A	#N/A	#N/A
FALSE	FALSE	VSHSACVVVSGTESEAESSSGGELDDAFR	A2AAJ9	Obscurin	A2AAJ9	OBSCN_MOUSE	1.6915e-10	#N/A	1466.96	#N/A	#N/A	1960.78	#N/A	#N/A	1540.73	#N/A	2428.84	#N/A	#N/A	#N/A	#N/A	4430.17	#N/A	1726.85	#N/A	#N/A	#N/A	3484.04	3396.32	#N/A	#N/A	#N/A	1128.68	2095.52	1248.25	#N/A	1661.23	2176.23	#N/A	#N/A	#N/A	#N/A	994.347	#N/A
FALSE	FALSE	LTILDLALGDSGQYVCR	A2AAJ9	Obscurin	A2AAJ9	OBSCN_MOUSE	1.6915e-10	#N/A	254.303	#N/A	#N/A	1476.39	#N/A	#N/A	#N/A	1468.08	3858.86	#N/A	#N/A	#N/A	2776.63	3034.9	#N/A	#N/A	#N/A	2069.15	#N/A	3275.32	3929.87	#N/A	603.831	#N/A	5357.26	5450.16	3280.02	1186.66	3825.6	3221.92	#N/A	3391.27	3439.35	2457.85	5034.14	4711.58
FALSE	FALSE	YDLLSEGTR	A2AAJ9	Obscurin	A2AAJ9	OBSCN_MOUSE	1.6915e-10	#N/A	18611.3	#N/A	#N/A	#N/A	#N/A	#N/A	10918.3	#N/A	#N/A	#N/A	#N/A	36285.3	#N/A	26457.3	#N/A	#N/A	12560.9	#N/A	#N/A	19434.6	#N/A	#N/A	#N/A	#N/A	#N/A	21643.8	46997.8	17495.9	#N/A	27479.9	48553.7	#N/A	#N/A	35938.6	25575.2	#N/A
FALSE	FALSE	VIDLGNAQSLDQEK	A2AAJ9	Obscurin	A2AAJ9	OBSCN_MOUSE	1.6915e-10	#N/A	9807.56	#N/A	#N/A	#N/A	#N/A	#N/A	6896.41	5664.26	6560.09	#N/A	#N/A	6591.6	#N/A	#N/A	4652.78	#N/A	#N/A	14205.8	#N/A	5213.64	#N/A	#N/A	#N/A	#N/A	#N/A	4540.07	13295.8	#N/A	#N/A	7660.49	7533.17	#N/A	#N/A	4247.45	#N/A	#N/A
FALSE	FALSE	VKELPVTLLRPLR	A2AAJ9	Obscurin	A2AAJ9	OBSCN_MOUSE	1.6915e-10	#N/A	9994.84	#N/A	#N/A	4720.25	#N/A	#N/A	#N/A	#N/A	3151.78	#N/A	#N/A	#N/A	4121.12	1922.94	#N/A	#N/A	#N/A	#N/A	#N/A	#N/A	7876.77	#N/A	#N/A	#N/A	962.498	6007.73	#N/A	#N/A	4716.02	4494.81	#N/A	2923.23	3209.29	2517.74	#N/A	#N/A
FALSE	FALSE	EQEGTESDEGQLPQVLEELKDLQVAPGTR	A2AAJ9	Obscurin	A2AAJ9	OBSCN_MOUSE	1.6915e-10	#N/A	#N/A	#N/A	#N/A	2748.59	#N/A	#N/A	#N/A	#N/A	2502.03	#N/A	#N/A	#N/A	2365.88	#N/A	#N/A	1678.63	#N/A	#N/A	#N/A	4145.88	4573.2	#N/A	#N/A	#N/A	3723.76	6084.72	#N/A	456.616	4027.1	2282.96	#N/A	1484.17	1493.62	#N/A	#N/A	#N/A
FALSE	FALSE	SGVLVLVIQAASK	A2AAJ9	Obscurin	A2AAJ9	OBSCN_MOUSE	1.6915e-10	#N/A	1218.52	#N/A	#N/A	#N/A	#N/A	#N/A	#N/A	#N/A	3174.98	#N/A	#N/A	#N/A	#N/A	1888.6	#N/A	884.809	#N/A	#N/A	#N/A	2258.36	4507.91	#N/A	#N/A	#N/A	3442.19	3500.37	3894.02	#N/A	2835.7	3945.26	#N/A	#N/A	1989.09	#N/A	3952.3	#N/A
FALSE	FALSE	GVFGFVK	A2AAJ9	Obscurin	A2AAJ9	OBSCN_MOUSE	1.6915e-10	#N/A	2974.31	#N/A	#N/A	#N/A	#N/A	#N/A	2706.03	2886.6	2606.82	#N/A	#N/A	2048.77	#N/A	854.155	#N/A	#N/A	#N/A	3198.34	#N/A	#N/A	2277.01	#N/A	#N/A	#N/A	925.033	689.606	2037.75	#N/A	#N/A	1368.6	879.879	#N/A	#N/A	#N/A	#N/A	#N/A
FALSE	FALSE	DATLSCQIVGNPTPHVSWEK	A2AAJ9	Obscurin	A2AAJ9	OBSCN_MOUSE	1.6915e-10	#N/A	8168.23	#N/A	#N/A	4956.11	#N/A	#N/A	4658.61	#N/A	3750.56	#N/A	#N/A	4112.8	6256.28	6897.85	#N/A	8848.01	7617.36	6279.09	#N/A	7678.49	10112.7	1912.67	#N/A	#N/A	4585.75	6912.54	3417.49	#N/A	8734.82	5443.15	2705.33	7196.8	6302.13	6771.43	7541.73	3304.01
FALSE	FALSE	VLQDVVATQK	A2AAJ9	Obscurin	A2AAJ9	OBSCN_MOUSE	1.6915e-10	#N/A	20809	6406.23	#N/A	#N/A	#N/A	3872.64	16780.5	18950	19468.4	7853.6	#N/A	10356.3	#N/A	12623.9	8442.99	13609.3	#N/A	24981.9	#N/A	#N/A	17214	11378.4	8428.43	30033.9	19790.3	16423.4	31170.5	#N/A	#N/A	13985.7	29829.7	#N/A	6296.69	11484.3	16444.2	#N/A
FALSE	FALSE	VELTSTDYDTAADATETSSYFSAQGYLSSR	A2AAJ9	Obscurin	A2AAJ9	OBSCN_MOUSE	1.6915e-10	#N/A	#N/A	#N/A	#N/A	1925.89	#N/A	#N/A	1924.14	#N/A	3477.18	#N/A	#N/A	#N/A	1492.63	#N/A	#N/A	#N/A	#N/A	#N/A	#N/A	2129.76	2979.91	#N/A	1024.57	#N/A	1597.37	2406.68	2175.79	#N/A	2294.05	1998.82	#N/A	#N/A	#N/A	#N/A	#N/A	#N/A
FALSE	FALSE	HVPSQEGLTLK	A2AAJ9	Obscurin	A2AAJ9	OBSCN_MOUSE	1.6915e-10	#N/A	21842.4	4707.53	#N/A	#N/A	#N/A	10648.2	21653.1	#N/A	22981.1	#N/A	#N/A	23400.1	#N/A	17246.2	#N/A	14235.1	#N/A	24267	#N/A	14904.9	23281.7	#N/A	7496.38	16920.7	21009.4	19195.5	20335.9	12217.3	10479.4	19788.9	22816.3	#N/A	13177.5	19409.4	16437	#N/A
FALSE	FALSE	QEGNLCELQIR	A2AAJ9	Obscurin	A2AAJ9	OBSCN_MOUSE	1.6915e-10	#N/A	1409.99	#N/A	#N/A	#N/A	#N/A	#N/A	7742.38	11499.7	11668.5	#N/A	#N/A	10329	#N/A	12362.4	#N/A	#N/A	#N/A	5630.59	#N/A	6728.56	10712.3	#N/A	#N/A	#N/A	#N/A	9946.74	16691.3	#N/A	#N/A	8478.99	15213.4	#N/A	#N/A	10019	9262.23	#N/A
FALSE	FALSE	SKEATEGDTTTLQCELSK	A2AAJ9	Obscurin	A2AAJ9	OBSCN_MOUSE	1.6915e-10	#N/A	4595.72	#N/A	#N/A	#N/A	#N/A	#N/A	3933.27	6777.78	2224.8	#N/A	#N/A	1442.86	#N/A	4051.81	#N/A	1535.89	#N/A	3995.98	#N/A	2011.18	2587.61	#N/A	#N/A	#N/A	2256.07	1759.95	4830.08	#N/A	1062.5	1099.51	2751.26	#N/A	#N/A	2394.73	3427.8	#N/A
FALSE	FALSE	EPTVPFK	A2AAJ9	Obscurin	A2AAJ9	OBSCN_MOUSE	1.6915e-10	#N/A	28357.2	#N/A	#N/A	10427.6	#N/A	16668.4	26300.3	32528.1	26036.7	14186.4	#N/A	26870.4	#N/A	25852.2	#N/A	24085.4	#N/A	28936.4	#N/A	20988	30945.2	23935	19329.9	#N/A	#N/A	20700.9	41432.7	#N/A	#N/A	23673.1	39438.9	#N/A	54784.1	124229	24204.3	#N/A
FALSE	FALSE	CQAGSAQSSAEVTVEAR	A2AAJ9	Obscurin	A2AAJ9	OBSCN_MOUSE	1.6915e-10	#N/A	2617.61	#N/A	#N/A	599.044	#N/A	#N/A	2647.73	2687.39	2781.28	#N/A	#N/A	1899.01	746.313	2459.77	229.61	1359.27	#N/A	3412.37	#N/A	1992.45	#N/A	#N/A	#N/A	1027.27	2513.54	2506.15	#N/A	1466.35	3549.82	3514.03	3634.55	1391.94	2412.24	#N/A	1726.75	#N/A
FALSE	FALSE	DLAVEDAGEYLCVCGQEK	A2AAJ9	Obscurin	A2AAJ9	OBSCN_MOUSE	1.6915e-10	#N/A	1184.44	#N/A	#N/A	#N/A	#N/A	#N/A	5413.71	#N/A	6640.5	#N/A	#N/A	#N/A	#N/A	4285.42	#N/A	3419.83	#N/A	#N/A	#N/A	#N/A	2500.26	#N/A	#N/A	#N/A	#N/A	2065.71	5279.51	#N/A	#N/A	2442.12	#N/A	#N/A	#N/A	1453.68	3229.67	#N/A
FALSE	FALSE	EDLGHYECELVNR	A2AAJ9	Obscurin	A2AAJ9	OBSCN_MOUSE	1.6915e-10	#N/A	4650.47	#N/A	#N/A	#N/A	#N/A	#N/A	2916.82	1757.83	3274.38	#N/A	#N/A	3571.21	#N/A	4248.2	#N/A	#N/A	#N/A	5073.02	#N/A	3146.89	2644.51	#N/A	#N/A	#N/A	4386.94	2760.58	3132.65	#N/A	#N/A	2513.31	1542.58	#N/A	#N/A	3015.91	1635.62	#N/A
FALSE	FALSE	AIGIVAQGTCR	A2AAJ9	Obscurin	A2AAJ9	OBSCN_MOUSE	1.6915e-10	#N/A	24087.2	#N/A	#N/A	6929.43	#N/A	5309.04	18325.1	25896.8	20171	#N/A	#N/A	18806.8	#N/A	17885.7	#N/A	13406.2	#N/A	30116.4	#N/A	13381.5	25344.5	#N/A	#N/A	#N/A	41106	25073.8	24369.3	#N/A	#N/A	#N/A	37256.7	#N/A	#N/A	13094.2	19495.1	#N/A
FALSE	FALSE	KLVINDVQPEDEDTYTCDAGNVK	A2AAJ9	Obscurin	A2AAJ9	OBSCN_MOUSE	1.6915e-10	#N/A	656.768	#N/A	#N/A	#N/A	#N/A	#N/A	2957.51	7743.33	3865.92	#N/A	#N/A	3351.02	#N/A	3323.04	#N/A	1350.84	1483.13	4230.7	#N/A	3139.4	2832.67	1210.29	1532.57	#N/A	#N/A	1923.81	1791.61	1816.89	1368.62	3180.5	4487.58	#N/A	1081.4	3058.3	#N/A	#N/A
FALSE	FALSE	DPTQPPPPPLQHYLEQPVER	A2AAJ9	Obscurin	A2AAJ9	OBSCN_MOUSE	1.6915e-10	#N/A	38780	#N/A	#N/A	#N/A	#N/A	#N/A	21872.8	#N/A	22276.7	#N/A	#N/A	#N/A	4166.34	13626	#N/A	15391.7	#N/A	24164.2	#N/A	30665.6	26063.1	#N/A	#N/A	#N/A	3056.22	18458.5	#N/A	#N/A	7697.66	13930.5	#N/A	#N/A	7148.92	8125.97	5254.93	#N/A
FALSE	FALSE	NYLVICKPR	A2AAJ9	Obscurin	A2AAJ9	OBSCN_MOUSE	1.6915e-10	#N/A	2393.95	#N/A	#N/A	#N/A	#N/A	#N/A	3673.4	3396.02	#N/A	#N/A	#N/A	3361.8	#N/A	5406.18	#N/A	3661.48	#N/A	3904.15	#N/A	2517.13	3114.52	#N/A	#N/A	#N/A	6048.37	2812.93	3271.02	#N/A	#N/A	#N/A	#N/A	#N/A	#N/A	2526.67	#N/A	#N/A
FALSE	FALSE	EASTGQWQLCHDLVPGPECVVDDLVPGK	A2AAJ9	Obscurin	A2AAJ9	OBSCN_MOUSE	1.6915e-10	#N/A	#N/A	#N/A	#N/A	4283.93	#N/A	#N/A	#N/A	#N/A	#N/A	#N/A	#N/A	#N/A	2914.31	#N/A	#N/A	#N/A	#N/A	#N/A	#N/A	2894.32	6979.79	#N/A	#N/A	#N/A	#N/A	10265.7	#N/A	#N/A	3183.94	1354.24	#N/A	1191.98	1647.15	#N/A	#N/A	#N/A
FALSE	FALSE	RLVVQQVGK	A2AAJ9	Obscurin	A2AAJ9	OBSCN_MOUSE	1.6915e-10	#N/A	#N/A	#N/A	#N/A	#N/A	#N/A	#N/A	#N/A	#N/A	#N/A	#N/A	#N/A	#N/A	#N/A	#N/A	#N/A	#N/A	#N/A	#N/A	#N/A	#N/A	#N/A	#N/A	#N/A	#N/A	#N/A	#N/A	6019.48	2193.23	2254.43	4428.43	8339.15	2803.9	4041.06	6189.95	4474.31	#N/A
FALSE	FALSE	VGGSPQPAVSWSK	A2AAJ9	Obscurin	A2AAJ9	OBSCN_MOUSE	1.6915e-10	#N/A	17501.8	#N/A	#N/A	#N/A	#N/A	#N/A	#N/A	#N/A	#N/A	#N/A	#N/A	16200.6	#N/A	14401.7	#N/A	10501.3	#N/A	26831.9	#N/A	#N/A	28625.7	7817.36	#N/A	#N/A	22055.4	46931.5	19928	#N/A	19842.6	20330	25322.5	#N/A	21969.4	26859.1	19990.8	#N/A
FALSE	FALSE	AALGLPSSK	A2AAJ9	Obscurin	A2AAJ9	OBSCN_MOUSE	1.6915e-10	#N/A	#N/A	#N/A	#N/A	#N/A	#N/A	#N/A	#N/A	#N/A	#N/A	#N/A	#N/A	#N/A	#N/A	#N/A	#N/A	#N/A	#N/A	#N/A	#N/A	#N/A	#N/A	#N/A	#N/A	#N/A	#N/A	#N/A	20305.4	9493.29	8049.38	16942.1	23811.8	#N/A	10625.7	17872.3	18484.9	5043.18
FALSE	FALSE	ERPVDITKPLEDQR	A2AAJ9	Obscurin	A2AAJ9	OBSCN_MOUSE	1.6915e-10	#N/A	15150.6	5790.53	#N/A	#N/A	#N/A	6227.56	17914.6	22771.2	#N/A	#N/A	#N/A	14503.6	#N/A	#N/A	4989.81	15553.6	#N/A	#N/A	#N/A	#N/A	12985.3	#N/A	6498.11	14315.2	#N/A	9412.46	5149.42	4629.67	7757.45	8041.73	10805.2	#N/A	#N/A	9677.81	5702.73	#N/A
FALSE	FALSE	ELQAQDVDEGATAR	A2AAJ9	Obscurin	A2AAJ9	OBSCN_MOUSE	1.6915e-10	#N/A	#N/A	#N/A	#N/A	#N/A	#N/A	#N/A	#N/A	#N/A	#N/A	#N/A	#N/A	#N/A	#N/A	#N/A	#N/A	#N/A	#N/A	#N/A	#N/A	#N/A	#N/A	#N/A	#N/A	#N/A	#N/A	#N/A	35337.4	17608.5	13796.5	23105	40295.8	#N/A	13002.6	23504.6	24582.7	#N/A
FALSE	FALSE	ALLVHFVR	A2AAJ9	Obscurin	A2AAJ9	OBSCN_MOUSE	1.6915e-10	#N/A	4258.09	#N/A	#N/A	1814.72	#N/A	#N/A	#N/A	#N/A	2008.79	#N/A	#N/A	#N/A	#N/A	4214.97	#N/A	#N/A	#N/A	2825.87	#N/A	#N/A	4855.72	#N/A	#N/A	#N/A	2661.74	5021.89	#N/A	#N/A	#N/A	#N/A	#N/A	#N/A	#N/A	#N/A	#N/A	#N/A
FALSE	FALSE	GLTVHDLSHEDAGLYTCQVGSK	A2AAJ9	Obscurin	A2AAJ9	OBSCN_MOUSE	1.6915e-10	#N/A	9755.3	#N/A	#N/A	#N/A	#N/A	#N/A	#N/A	#N/A	6809.37	#N/A	#N/A	#N/A	#N/A	6234.92	#N/A	#N/A	#N/A	8411.19	#N/A	7525.88	8602.88	#N/A	#N/A	#N/A	#N/A	4591.35	#N/A	#N/A	#N/A	4782	#N/A	#N/A	#N/A	#N/A	#N/A	#N/A
FALSE	FALSE	AEAGNSATLSCEVTQAQTEVTWFK	A2AAJ9	Obscurin	A2AAJ9	OBSCN_MOUSE	1.6915e-10	#N/A	#N/A	#N/A	#N/A	1077.3	#N/A	#N/A	#N/A	#N/A	#N/A	#N/A	#N/A	#N/A	1785.56	2030.57	#N/A	1581.72	#N/A	#N/A	#N/A	3742.29	3090.91	#N/A	#N/A	#N/A	#N/A	3148.45	827.384	#N/A	2551.79	1250.33	#N/A	1704.95	1584.24	2200.11	1804.3	#N/A
TRUE	TRUE	QSEPPAFEEAASQIPGAASGTPGELPEVSQPGTHK	A2AAJ9	Obscurin	A2AAJ9	OBSCN_MOUSE	1.6915e-10	#N/A	2682.24	#N/A	#N/A	#N/A	#N/A	#N/A	#N/A	#N/A	2888.89	#N/A	#N/A	#N/A	#N/A	1439.47	#N/A	#N/A	#N/A	2442.02	#N/A	1813.82	2758.71	#N/A	#N/A	#N/A	743.414	2098.55	#N/A	#N/A	#N/A	1499.02	#N/A	#N/A	#N/A	#N/A	#N/A	#N/A
FALSE	FALSE	VTFLAGDVVTSAFLTVR	A2AAJ9	Obscurin	A2AAJ9	OBSCN_MOUSE	1.6915e-10	#N/A	#N/A	#N/A	#N/A	187.933	#N/A	#N/A	#N/A	#N/A	#N/A	#N/A	#N/A	#N/A	#N/A	#N/A	#N/A	#N/A	#N/A	#N/A	#N/A	#N/A	2232.46	#N/A	#N/A	#N/A	2452.32	2765.84	1825.43	#N/A	2028.36	1508.86	#N/A	541.396	#N/A	214.275	2241.27	570.015
FALSE	FALSE	DGQPLTTSDHIR	A2AAJ9	Obscurin	A2AAJ9	OBSCN_MOUSE	1.6915e-10	#N/A	#N/A	#N/A	#N/A	#N/A	#N/A	#N/A	#N/A	#N/A	#N/A	#N/A	#N/A	#N/A	#N/A	#N/A	#N/A	#N/A	#N/A	#N/A	#N/A	#N/A	#N/A	#N/A	#N/A	#N/A	#N/A	#N/A	6986.2	2662.8	3719.93	4655.52	5382.2	2666.98	5756.6	4775.63	4130.72	1852
FALSE	FALSE	VHALPVR	A2AAJ9	Obscurin	A2AAJ9	OBSCN_MOUSE	1.6915e-10	#N/A	#N/A	#N/A	#N/A	#N/A	#N/A	#N/A	#N/A	#N/A	#N/A	#N/A	#N/A	#N/A	#N/A	#N/A	#N/A	#N/A	#N/A	#N/A	#N/A	#N/A	#N/A	#N/A	#N/A	#N/A	#N/A	#N/A	9695.29	7597.41	4082.5	9784.18	9267.39	#N/A	4618.83	9114.03	#N/A	#N/A
FALSE	FALSE	CQLSHEGCQAQLLITATTPQDGGR	A2AAJ9	Obscurin	A2AAJ9	OBSCN_MOUSE	1.6915e-10	#N/A	6440.45	#N/A	#N/A	#N/A	#N/A	#N/A	#N/A	#N/A	4745.88	#N/A	#N/A	#N/A	3198.85	3978.54	#N/A	#N/A	#N/A	#N/A	#N/A	#N/A	9004.29	#N/A	#N/A	#N/A	1757.22	9168.87	#N/A	#N/A	#N/A	#N/A	#N/A	#N/A	#N/A	#N/A	#N/A	#N/A
FALSE	FALSE	EDDAEEYVCESR	A2AAJ9	Obscurin	A2AAJ9	OBSCN_MOUSE	1.6915e-10	#N/A	#N/A	#N/A	#N/A	#N/A	#N/A	#N/A	#N/A	#N/A	#N/A	#N/A	#N/A	#N/A	#N/A	#N/A	#N/A	#N/A	#N/A	#N/A	#N/A	#N/A	#N/A	#N/A	#N/A	#N/A	#N/A	#N/A	9653.93	#N/A	2742.05	4936.48	6045.22	#N/A	2385.65	5545.4	2928.81	#N/A
FALSE	FALSE	CETGDQGVYVCDALDAQTSASLR	A2AAJ9	Obscurin	A2AAJ9	OBSCN_MOUSE	1.6915e-10	#N/A	#N/A	#N/A	#N/A	#N/A	#N/A	#N/A	#N/A	#N/A	1555.48	#N/A	#N/A	#N/A	#N/A	#N/A	#N/A	#N/A	#N/A	#N/A	#N/A	#N/A	2191.03	#N/A	#N/A	#N/A	1330.54	1650.52	#N/A	#N/A	1342.73	2444.47	#N/A	#N/A	#N/A	#N/A	2557.81	#N/A
FALSE	FALSE	QDGAVCELQIHDLDVEDAGQYSCVCGQEK	A2AAJ9	Obscurin	A2AAJ9	OBSCN_MOUSE	1.6915e-10	#N/A	416.915	#N/A	#N/A	#N/A	#N/A	#N/A	2015.67	#N/A	1569.2	#N/A	#N/A	#N/A	#N/A	974.934	#N/A	423.625	#N/A	#N/A	#N/A	#N/A	365.904	#N/A	#N/A	#N/A	#N/A	#N/A	#N/A	#N/A	#N/A	460.509	#N/A	#N/A	#N/A	#N/A	#N/A	#N/A
FALSE	FALSE	TVLQAGGNVGLEQDGTVHR	A2AAJ9	Obscurin	A2AAJ9	OBSCN_MOUSE	1.6915e-10	#N/A	12555.3	1758.45	#N/A	4766.16	#N/A	5853.53	10397.6	5878.09	#N/A	#N/A	#N/A	#N/A	#N/A	#N/A	#N/A	#N/A	#N/A	4801.21	#N/A	#N/A	#N/A	#N/A	#N/A	#N/A	#N/A	#N/A	#N/A	#N/A	#N/A	#N/A	#N/A	#N/A	#N/A	#N/A	#N/A	#N/A
FALSE	FALSE	EQEGTESDEGQLPQVLEELK	A2AAJ9	Obscurin	A2AAJ9	OBSCN_MOUSE	1.6915e-10	#N/A	#N/A	#N/A	#N/A	#N/A	#N/A	#N/A	4602.57	#N/A	3345.07	#N/A	#N/A	3330.37	#N/A	3819.47	#N/A	1423.33	#N/A	2158.49	#N/A	4579.81	2123.68	#N/A	#N/A	#N/A	1519.32	#N/A	3315.23	#N/A	#N/A	1860.54	#N/A	#N/A	969.766	#N/A	1202.4	#N/A
FALSE	FALSE	VAPTVTPAVPLAK	A2AAJ9	Obscurin	A2AAJ9	OBSCN_MOUSE	1.6915e-10	#N/A	43691.1	#N/A	#N/A	#N/A	#N/A	#N/A	16655	34950	28104.8	#N/A	#N/A	#N/A	#N/A	19604.3	#N/A	#N/A	#N/A	17056.1	#N/A	27789	24981.8	#N/A	#N/A	30317.1	20287.9	24993.8	#N/A	#N/A	#N/A	#N/A	29661.8	#N/A	10171	14684.8	#N/A	#N/A
FALSE	FALSE	TLHTLEIVSVTR	A2AAJ9	Obscurin	A2AAJ9	OBSCN_MOUSE	1.6915e-10	#N/A	17361.2	#N/A	#N/A	5008.18	#N/A	3802.2	6776.85	#N/A	15736.7	#N/A	#N/A	#N/A	#N/A	#N/A	#N/A	6407.1	#N/A	8082.67	#N/A	10316.1	9115.37	#N/A	#N/A	#N/A	4057.47	3249.2	#N/A	#N/A	#N/A	6074.59	#N/A	#N/A	#N/A	#N/A	#N/A	#N/A
FALSE	FALSE	TEHPASVVTWR	A2AAJ9	Obscurin	A2AAJ9	OBSCN_MOUSE	1.6915e-10	#N/A	#N/A	#N/A	#N/A	#N/A	#N/A	#N/A	#N/A	#N/A	#N/A	#N/A	#N/A	#N/A	#N/A	#N/A	#N/A	#N/A	#N/A	3393.49	#N/A	2597.4	4112.11	#N/A	#N/A	#N/A	#N/A	9488.39	#N/A	#N/A	#N/A	1248.4	#N/A	#N/A	#N/A	8578.23	6850.37	#N/A
FALSE	FALSE	NKEATEGTTVTLR	A2AAJ9	Obscurin	A2AAJ9	OBSCN_MOUSE	1.6915e-10	#N/A	#N/A	#N/A	#N/A	#N/A	#N/A	#N/A	#N/A	#N/A	#N/A	#N/A	#N/A	#N/A	#N/A	#N/A	#N/A	#N/A	#N/A	#N/A	#N/A	#N/A	#N/A	#N/A	#N/A	#N/A	#N/A	#N/A	2904.16	#N/A	3130.97	3522.3	4256.08	2730.28	2687.19	3996.92	3357.49	#N/A
FALSE	FALSE	VGKEGQDFPVQVEEVAAK	A2AAJ9	Obscurin	A2AAJ9	OBSCN_MOUSE	1.6915e-10	#N/A	8950.52	#N/A	#N/A	#N/A	#N/A	#N/A	#N/A	8569.07	#N/A	#N/A	#N/A	#N/A	#N/A	#N/A	#N/A	#N/A	#N/A	7301.1	#N/A	#N/A	4446.18	#N/A	#N/A	#N/A	#N/A	3904.39	#N/A	#N/A	#N/A	4143.14	#N/A	#N/A	#N/A	#N/A	#N/A	#N/A
FALSE	FALSE	VEVVYFENGLR	A2AAJ9	Obscurin	A2AAJ9	OBSCN_MOUSE	1.6915e-10	#N/A	#N/A	#N/A	#N/A	#N/A	#N/A	#N/A	3210.84	6256.81	#N/A	#N/A	#N/A	11144.6	#N/A	11801.1	#N/A	8547.21	#N/A	#N/A	#N/A	14500.5	2098.52	#N/A	#N/A	#N/A	5325.27	#N/A	7957.78	#N/A	#N/A	#N/A	#N/A	#N/A	#N/A	#N/A	5727.02	#N/A
FALSE	FALSE	HEATSLGDTHTLTVR	A2AAJ9	Obscurin	A2AAJ9	OBSCN_MOUSE	1.6915e-10	#N/A	4004.17	#N/A	#N/A	#N/A	#N/A	#N/A	4205.17	7385.1	2843.37	#N/A	#N/A	3020.51	#N/A	4104.79	#N/A	2787.41	#N/A	5031.79	#N/A	3902.93	2578.4	#N/A	#N/A	#N/A	2691.27	2887.39	#N/A	#N/A	#N/A	#N/A	#N/A	#N/A	#N/A	#N/A	#N/A	#N/A
FALSE	FALSE	AENPLGSASAAAALVVDSDAEVAGPPGTSTATLLAHLQQR	A2AAJ9	Obscurin	A2AAJ9	OBSCN_MOUSE	1.6915e-10	#N/A	#N/A	#N/A	#N/A	1198.14	#N/A	#N/A	#N/A	#N/A	#N/A	#N/A	#N/A	#N/A	2403.84	#N/A	#N/A	#N/A	#N/A	#N/A	#N/A	852.852	9119.95	#N/A	#N/A	#N/A	#N/A	4654.84	#N/A	#N/A	4240.29	4153.55	#N/A	1294.98	#N/A	#N/A	#N/A	#N/A
FALSE	FALSE	LECVLATK	A2AAJ9	Obscurin	A2AAJ9	OBSCN_MOUSE	1.6915e-10	#N/A	#N/A	#N/A	#N/A	#N/A	#N/A	#N/A	#N/A	#N/A	#N/A	#N/A	#N/A	#N/A	#N/A	#N/A	#N/A	#N/A	#N/A	#N/A	#N/A	#N/A	#N/A	#N/A	#N/A	#N/A	#N/A	#N/A	9587.91	#N/A	#N/A	3047.13	9628.45	#N/A	3045.15	#N/A	5430.26	#N/A
FALSE	FALSE	NEEATEGTTATLSCELSK	A2AAJ9	Obscurin	A2AAJ9	OBSCN_MOUSE	1.6915e-10	#N/A	1626.44	#N/A	#N/A	#N/A	#N/A	#N/A	3047.08	#N/A	1868.08	#N/A	#N/A	#N/A	#N/A	3922.86	#N/A	1470.12	#N/A	#N/A	#N/A	#N/A	#N/A	#N/A	#N/A	#N/A	#N/A	#N/A	#N/A	#N/A	#N/A	#N/A	#N/A	#N/A	#N/A	#N/A	#N/A	#N/A
FALSE	FALSE	KLEPQTVEER	A2AAJ9	Obscurin	A2AAJ9	OBSCN_MOUSE	1.6915e-10	#N/A	#N/A	#N/A	#N/A	#N/A	#N/A	#N/A	#N/A	#N/A	#N/A	#N/A	#N/A	#N/A	#N/A	#N/A	#N/A	#N/A	#N/A	#N/A	#N/A	#N/A	#N/A	#N/A	#N/A	#N/A	#N/A	#N/A	6887.33	6554.05	5736.75	12295.4	9407.29	5074.54	5392.05	6960.23	#N/A	#N/A
FALSE	FALSE	AEAGNSATLSCEVAQAQTEVTWFK	A2AAJ9	Obscurin	A2AAJ9	OBSCN_MOUSE	1.6915e-10	#N/A	530.482	#N/A	#N/A	1955.95	#N/A	#N/A	#N/A	#N/A	691.525	#N/A	#N/A	#N/A	2613.71	3098.91	#N/A	2064.26	#N/A	#N/A	#N/A	4295.56	4676.31	#N/A	#N/A	#N/A	#N/A	3890.18	971.25	#N/A	2279.3	1725.41	#N/A	2142.53	2484.04	1949.36	1071.63	#N/A
FALSE	FALSE	QGAVCELLIHGLEAK	A2AAJ9	Obscurin	A2AAJ9	OBSCN_MOUSE	1.6915e-10	#N/A	4114.13	#N/A	#N/A	2013.62	#N/A	#N/A	#N/A	#N/A	3813.25	#N/A	#N/A	#N/A	#N/A	4308.68	#N/A	#N/A	#N/A	#N/A	#N/A	#N/A	4056.89	#N/A	#N/A	#N/A	#N/A	2980.4	#N/A	#N/A	#N/A	1871.88	#N/A	#N/A	2124.96	3110.35	#N/A	#N/A
FALSE	FALSE	LGAYAWSR	A2AAJ9	Obscurin	A2AAJ9	OBSCN_MOUSE	1.6915e-10	#N/A	#N/A	#N/A	#N/A	#N/A	#N/A	#N/A	#N/A	#N/A	#N/A	#N/A	#N/A	#N/A	#N/A	3971.92	#N/A	#N/A	#N/A	3167.08	#N/A	#N/A	3637.99	#N/A	#N/A	#N/A	#N/A	5230.29	#N/A	#N/A	#N/A	#N/A	#N/A	#N/A	#N/A	#N/A	#N/A	#N/A
FALSE	FALSE	TVGGSGHFHAVR	A2AAJ9	Obscurin	A2AAJ9	OBSCN_MOUSE	1.6915e-10	#N/A	#N/A	#N/A	#N/A	#N/A	#N/A	#N/A	#N/A	#N/A	#N/A	#N/A	#N/A	#N/A	#N/A	#N/A	#N/A	#N/A	#N/A	#N/A	#N/A	#N/A	#N/A	#N/A	#N/A	#N/A	#N/A	#N/A	#N/A	#N/A	466.29	531.022	871.489	#N/A	#N/A	1886.63	479.977	#N/A
FALSE	FALSE	GPSEPEEKPASDVHER	A2AAJ9	Obscurin	A2AAJ9	OBSCN_MOUSE	1.6915e-10	#N/A	#N/A	#N/A	#N/A	#N/A	#N/A	#N/A	#N/A	#N/A	#N/A	#N/A	#N/A	#N/A	#N/A	#N/A	#N/A	#N/A	#N/A	#N/A	#N/A	#N/A	#N/A	#N/A	#N/A	#N/A	#N/A	#N/A	7296.6	2624.49	#N/A	#N/A	4593.81	#N/A	3260.76	5462.88	#N/A	#N/A
FALSE	FALSE	LSPEWGPTEAPEFPGEAVSEDEYR	A2AAJ9	Obscurin	A2AAJ9	OBSCN_MOUSE	1.6915e-10	#N/A	#N/A	#N/A	#N/A	#N/A	#N/A	#N/A	#N/A	#N/A	#N/A	#N/A	#N/A	#N/A	#N/A	1331.08	#N/A	#N/A	#N/A	#N/A	#N/A	3790.48	3695.49	#N/A	#N/A	#N/A	#N/A	8136.07	#N/A	#N/A	2522.08	1186.75	#N/A	#N/A	3374.76	#N/A	#N/A	#N/A
FALSE	FALSE	TSAQFFVEEQSITIVR	A2AAJ9	Obscurin	A2AAJ9	OBSCN_MOUSE	1.6915e-10	#N/A	#N/A	#N/A	#N/A	2822.98	#N/A	#N/A	#N/A	#N/A	#N/A	#N/A	#N/A	#N/A	2111.57	#N/A	#N/A	#N/A	#N/A	#N/A	#N/A	#N/A	#N/A	#N/A	730.227	#N/A	#N/A	#N/A	#N/A	#N/A	4557.54	#N/A	#N/A	1599.13	1727.18	#N/A	#N/A	1673.17
FALSE	FALSE	QNCALLEQAYAVVSALPQR	A2AAJ9	Obscurin	A2AAJ9	OBSCN_MOUSE	1.6915e-10	#N/A	#N/A	#N/A	#N/A	1928.24	#N/A	#N/A	#N/A	#N/A	2200.49	#N/A	#N/A	#N/A	975.65	#N/A	#N/A	#N/A	#N/A	#N/A	#N/A	3397.6	3222.29	#N/A	#N/A	#N/A	1499.33	2532.25	#N/A	#N/A	1584.54	1773.31	#N/A	#N/A	#N/A	#N/A	#N/A	#N/A
FALSE	FALSE	EAVSVEWR	A2AAJ9	Obscurin	A2AAJ9	OBSCN_MOUSE	1.6915e-10	#N/A	#N/A	#N/A	#N/A	#N/A	#N/A	#N/A	#N/A	#N/A	#N/A	#N/A	#N/A	#N/A	#N/A	#N/A	#N/A	#N/A	#N/A	#N/A	#N/A	#N/A	#N/A	#N/A	#N/A	#N/A	#N/A	10870.5	#N/A	#N/A	#N/A	5174.28	#N/A	#N/A	3718.19	#N/A	#N/A	#N/A
FALSE	FALSE	EATEGTTVTLR	A2AAJ9	Obscurin	A2AAJ9	OBSCN_MOUSE	1.6915e-10	#N/A	#N/A	#N/A	#N/A	#N/A	#N/A	#N/A	#N/A	#N/A	#N/A	#N/A	#N/A	#N/A	#N/A	#N/A	#N/A	#N/A	#N/A	#N/A	#N/A	#N/A	#N/A	#N/A	#N/A	#N/A	#N/A	#N/A	10853.6	#N/A	#N/A	4502.56	#N/A	#N/A	#N/A	2431.93	#N/A	#N/A
TRUE	TRUE	DQAPSFLR	A2AAJ9	Obscurin	A2AAJ9	OBSCN_MOUSE	1.6915e-10	#N/A	#N/A	#N/A	#N/A	#N/A	#N/A	#N/A	#N/A	#N/A	#N/A	#N/A	#N/A	#N/A	#N/A	#N/A	#N/A	#N/A	#N/A	#N/A	#N/A	#N/A	#N/A	#N/A	#N/A	#N/A	#N/A	#N/A	4969.02	#N/A	1487.1	5295.35	#N/A	#N/A	#N/A	#N/A	#N/A	#N/A
FALSE	FALSE	LAQPVWRPPEFEEELADCTAELGETVK	A2AAJ9	Obscurin	A2AAJ9	OBSCN_MOUSE	1.6915e-10	#N/A	#N/A	#N/A	#N/A	#N/A	#N/A	#N/A	#N/A	#N/A	#N/A	#N/A	#N/A	#N/A	#N/A	#N/A	#N/A	#N/A	#N/A	#N/A	#N/A	#N/A	1344.16	#N/A	#N/A	#N/A	#N/A	1609.43	#N/A	#N/A	892.462	#N/A	#N/A	#N/A	#N/A	#N/A	#N/A	#N/A
FALSE	FALSE	EDENFVCIR	A2AAJ9	Obscurin	A2AAJ9	OBSCN_MOUSE	1.6915e-10	#N/A	690.904	#N/A	#N/A	#N/A	#N/A	#N/A	#N/A	#N/A	#N/A	#N/A	#N/A	#N/A	#N/A	#N/A	#N/A	#N/A	#N/A	#N/A	#N/A	#N/A	#N/A	#N/A	#N/A	#N/A	#N/A	#N/A	336.032	#N/A	#N/A	276.435	#N/A	#N/A	#N/A	#N/A	#N/A	#N/A
FALSE	FALSE	LSFHLDVTEPK	A2AAJ9	Obscurin	A2AAJ9	OBSCN_MOUSE	1.6915e-10	#N/A	3279.18	#N/A	#N/A	#N/A	#N/A	#N/A	#N/A	#N/A	5021.74	#N/A	#N/A	#N/A	#N/A	2150.7	#N/A	#N/A	#N/A	#N/A	#N/A	1975.91	4036.53	#N/A	#N/A	#N/A	#N/A	#N/A	#N/A	#N/A	#N/A	#N/A	#N/A	#N/A	#N/A	#N/A	#N/A	#N/A
FALSE	FALSE	VSVHDLHVGITK	A2AAJ9	Obscurin	A2AAJ9	OBSCN_MOUSE	1.6915e-10	#N/A	3741.82	#N/A	#N/A	#N/A	#N/A	#N/A	#N/A	#N/A	#N/A	#N/A	#N/A	#N/A	#N/A	2414.41	#N/A	#N/A	#N/A	2978.68	#N/A	1822.29	4100.11	#N/A	#N/A	#N/A	#N/A	#N/A	#N/A	#N/A	#N/A	#N/A	#N/A	#N/A	#N/A	#N/A	#N/A	#N/A
FALSE	FALSE	SQEATEGTMATLR	A2AAJ9	Obscurin	A2AAJ9	OBSCN_MOUSE	1.6915e-10	#N/A	#N/A	#N/A	#N/A	#N/A	#N/A	#N/A	#N/A	3144.58	#N/A	#N/A	#N/A	#N/A	#N/A	5362.8	#N/A	1154.38	#N/A	566.203	#N/A	#N/A	#N/A	#N/A	#N/A	#N/A	#N/A	#N/A	15262.9	#N/A	#N/A	#N/A	11220.5	#N/A	#N/A	4628.4	#N/A	#N/A
FALSE	FALSE	DGVELGPSDKYDFLHK	A2AAJ9	Obscurin	A2AAJ9	OBSCN_MOUSE	1.6915e-10	#N/A	5828.04	#N/A	#N/A	#N/A	3009.59	#N/A	#N/A	4027.39	#N/A	#N/A	#N/A	#N/A	#N/A	#N/A	#N/A	#N/A	#N/A	5029.94	#N/A	#N/A	1591.22	#N/A	#N/A	#N/A	#N/A	3864.4	#N/A	#N/A	#N/A	#N/A	#N/A	#N/A	#N/A	#N/A	#N/A	#N/A
FALSE	FALSE	FESLAEAR	A2AAJ9	Obscurin	A2AAJ9	OBSCN_MOUSE	1.6915e-10	#N/A	#N/A	#N/A	#N/A	#N/A	#N/A	#N/A	#N/A	#N/A	#N/A	#N/A	#N/A	#N/A	#N/A	#N/A	#N/A	#N/A	#N/A	#N/A	#N/A	#N/A	#N/A	#N/A	#N/A	#N/A	#N/A	#N/A	8935.73	#N/A	#N/A	6212.99	#N/A	#N/A	#N/A	#N/A	#N/A	#N/A
FALSE	FALSE	GLEQETTSSGSQGWTVPIR	A2AAJ9	Obscurin	A2AAJ9	OBSCN_MOUSE	1.6915e-10	#N/A	#N/A	#N/A	#N/A	#N/A	#N/A	#N/A	#N/A	#N/A	#N/A	#N/A	#N/A	#N/A	#N/A	#N/A	#N/A	#N/A	#N/A	1508.84	#N/A	1410.62	#N/A	#N/A	#N/A	#N/A	#N/A	3494.69	#N/A	#N/A	1574.42	#N/A	#N/A	#N/A	#N/A	#N/A	#N/A	#N/A
FALSE	FALSE	AEVGNSATLSCEVAQAQTEVTWFK	A2AAJ9	Obscurin	A2AAJ9	OBSCN_MOUSE	1.6915e-10	#N/A	#N/A	#N/A	#N/A	#N/A	#N/A	#N/A	#N/A	#N/A	#N/A	#N/A	#N/A	#N/A	#N/A	838.495	#N/A	#N/A	#N/A	#N/A	#N/A	1690.84	1167.6	#N/A	#N/A	#N/A	#N/A	2654.18	#N/A	#N/A	#N/A	#N/A	#N/A	#N/A	#N/A	#N/A	#N/A	#N/A
FALSE	FALSE	LQDLEVR	A2AAJ9	Obscurin	A2AAJ9	OBSCN_MOUSE	1.6915e-10	#N/A	#N/A	#N/A	#N/A	#N/A	#N/A	#N/A	#N/A	#N/A	#N/A	#N/A	#N/A	#N/A	#N/A	#N/A	#N/A	#N/A	#N/A	#N/A	#N/A	#N/A	#N/A	#N/A	#N/A	#N/A	#N/A	#N/A	3846.81	#N/A	#N/A	2443.09	#N/A	#N/A	#N/A	#N/A	#N/A	#N/A
FALSE	FALSE	GVTLEDAGTVSFHVGGLSSSAQLTVR	A2AAJ9	Obscurin	A2AAJ9	OBSCN_MOUSE	1.6915e-10	#N/A	#N/A	#N/A	#N/A	#N/A	#N/A	#N/A	#N/A	#N/A	#N/A	#N/A	#N/A	#N/A	#N/A	#N/A	#N/A	#N/A	#N/A	#N/A	#N/A	#N/A	3020.17	#N/A	#N/A	#N/A	#N/A	#N/A	#N/A	#N/A	870.789	#N/A	#N/A	#N/A	#N/A	#N/A	#N/A	#N/A
FALSE	FALSE	EAPVLFKK	A2AAJ9	Obscurin	A2AAJ9	OBSCN_MOUSE	1.6915e-10	#N/A	#N/A	#N/A	#N/A	#N/A	#N/A	#N/A	#N/A	#N/A	#N/A	#N/A	#N/A	#N/A	#N/A	#N/A	#N/A	#N/A	#N/A	#N/A	#N/A	#N/A	#N/A	#N/A	#N/A	#N/A	1000.14	#N/A	#N/A	#N/A	#N/A	1907.29	#N/A	#N/A	#N/A	#N/A	#N/A	#N/A
FALSE	FALSE	GLYTCTASNLVGQTYSSVLVVVR	A2AAJ9	Obscurin	A2AAJ9	OBSCN_MOUSE	1.6915e-10	#N/A	#N/A	#N/A	#N/A	#N/A	#N/A	#N/A	#N/A	#N/A	#N/A	#N/A	#N/A	#N/A	#N/A	#N/A	#N/A	#N/A	#N/A	#N/A	#N/A	#N/A	663.866	#N/A	#N/A	#N/A	#N/A	620.529	#N/A	#N/A	269.269	#N/A	#N/A	#N/A	#N/A	#N/A	#N/A	#N/A
FALSE	FALSE	CVLSSVAAPVEWR	A2AAJ9	Obscurin	A2AAJ9	OBSCN_MOUSE	1.6915e-10	#N/A	2728.75	#N/A	#N/A	#N/A	#N/A	#N/A	#N/A	#N/A	#N/A	#N/A	#N/A	#N/A	#N/A	#N/A	#N/A	#N/A	#N/A	#N/A	#N/A	#N/A	#N/A	#N/A	#N/A	#N/A	#N/A	9032.23	#N/A	#N/A	#N/A	#N/A	#N/A	#N/A	#N/A	#N/A	4852.74	#N/A
FALSE	FALSE	LCCQLSEAEPGTPVQWLK	A2AAJ9	Obscurin	A2AAJ9	OBSCN_MOUSE	1.6915e-10	#N/A	#N/A	#N/A	#N/A	1773.22	#N/A	#N/A	#N/A	#N/A	#N/A	#N/A	#N/A	#N/A	#N/A	#N/A	#N/A	#N/A	#N/A	#N/A	#N/A	#N/A	3031.54	#N/A	#N/A	#N/A	#N/A	4133.5	#N/A	#N/A	#N/A	#N/A	#N/A	#N/A	#N/A	#N/A	#N/A	#N/A
FALSE	FALSE	ELQSVVLSCDFRPAPK	A2AAJ9	Obscurin	A2AAJ9	OBSCN_MOUSE	1.6915e-10	#N/A	3634.7	#N/A	#N/A	#N/A	#N/A	#N/A	#N/A	#N/A	#N/A	#N/A	#N/A	#N/A	#N/A	#N/A	#N/A	#N/A	#N/A	#N/A	#N/A	#N/A	#N/A	#N/A	#N/A	#N/A	#N/A	6160.31	#N/A	#N/A	#N/A	#N/A	#N/A	#N/A	#N/A	3736.49	#N/A	#N/A
FALSE	FALSE	AVQWYKDDTPLSPSEK	A2AAJ9	Obscurin	A2AAJ9	OBSCN_MOUSE	1.6915e-10	#N/A	#N/A	#N/A	#N/A	#N/A	#N/A	#N/A	#N/A	#N/A	#N/A	#N/A	#N/A	#N/A	#N/A	#N/A	#N/A	#N/A	#N/A	#N/A	#N/A	#N/A	#N/A	#N/A	#N/A	#N/A	#N/A	3513.6	#N/A	#N/A	#N/A	#N/A	#N/A	1023.68	#N/A	#N/A	#N/A	#N/A
FALSE	FALSE	LEVLEPPHDASVK	A2AAJ9	Obscurin	A2AAJ9	OBSCN_MOUSE	1.6915e-10	#N/A	6647.32	#N/A	#N/A	#N/A	#N/A	#N/A	#N/A	#N/A	#N/A	#N/A	#N/A	#N/A	#N/A	#N/A	#N/A	#N/A	#N/A	#N/A	#N/A	#N/A	#N/A	#N/A	#N/A	#N/A	#N/A	13505.1	#N/A	#N/A	#N/A	#N/A	#N/A	#N/A	#N/A	#N/A	#N/A	#N/A
FALSE	FALSE	TPLHSNELNEITVQPGGYHVLTLR	A2AAJ9	Obscurin	A2AAJ9	OBSCN_MOUSE	1.6915e-10	#N/A	#N/A	#N/A	#N/A	#N/A	#N/A	#N/A	#N/A	#N/A	#N/A	#N/A	#N/A	#N/A	#N/A	#N/A	#N/A	813.185	#N/A	#N/A	#N/A	#N/A	3062.5	#N/A	#N/A	#N/A	#N/A	3428.97	#N/A	#N/A	#N/A	#N/A	#N/A	#N/A	#N/A	#N/A	#N/A	#N/A
FALSE	FALSE	GVLECQVSR	A2AAJ9	Obscurin	A2AAJ9	OBSCN_MOUSE	1.6915e-10	#N/A	#N/A	#N/A	#N/A	#N/A	#N/A	#N/A	#N/A	#N/A	#N/A	#N/A	#N/A	#N/A	#N/A	#N/A	#N/A	#N/A	#N/A	#N/A	#N/A	#N/A	#N/A	#N/A	#N/A	#N/A	#N/A	#N/A	3978.64	#N/A	#N/A	#N/A	#N/A	#N/A	#N/A	#N/A	#N/A	#N/A
FALSE	FALSE	ILVQVPPR	A2AAJ9	Obscurin	A2AAJ9	OBSCN_MOUSE	1.6915e-10	#N/A	#N/A	#N/A	#N/A	#N/A	#N/A	#N/A	#N/A	#N/A	#N/A	#N/A	#N/A	#N/A	#N/A	#N/A	#N/A	#N/A	#N/A	#N/A	#N/A	#N/A	#N/A	#N/A	#N/A	#N/A	4082.9	#N/A	#N/A	#N/A	#N/A	#N/A	#N/A	#N/A	#N/A	#N/A	#N/A	#N/A
FALSE	FALSE	IAPADYGPVHWFLDK	A2AAJ9	Obscurin	A2AAJ9	OBSCN_MOUSE	1.6915e-10	#N/A	#N/A	#N/A	#N/A	#N/A	#N/A	#N/A	#N/A	#N/A	#N/A	#N/A	#N/A	#N/A	#N/A	#N/A	#N/A	#N/A	#N/A	#N/A	#N/A	#N/A	#N/A	#N/A	#N/A	#N/A	#N/A	1240.54	#N/A	#N/A	746.348	#N/A	#N/A	#N/A	#N/A	#N/A	#N/A	#N/A
FALSE	FALSE	GVLWIGPDTPGYTMASSSK	A2AAJ9	Obscurin	A2AAJ9	OBSCN_MOUSE	1.6915e-10	#N/A	#N/A	#N/A	#N/A	#N/A	#N/A	#N/A	#N/A	#N/A	#N/A	#N/A	#N/A	#N/A	#N/A	#N/A	#N/A	#N/A	#N/A	#N/A	#N/A	#N/A	#N/A	#N/A	#N/A	#N/A	#N/A	#N/A	#N/A	#N/A	#N/A	599.811	#N/A	#N/A	1207.33	#N/A	#N/A	#N/A
FALSE	FALSE	EKESATFQCEVAQPATEAAWFK	A2AAJ9	Obscurin	A2AAJ9	OBSCN_MOUSE	1.6915e-10	#N/A	#N/A	#N/A	#N/A	#N/A	#N/A	#N/A	#N/A	#N/A	#N/A	#N/A	#N/A	#N/A	#N/A	#N/A	#N/A	#N/A	#N/A	#N/A	#N/A	#N/A	#N/A	#N/A	#N/A	#N/A	#N/A	1645.06	#N/A	#N/A	#N/A	#N/A	#N/A	#N/A	#N/A	#N/A	#N/A	#N/A
FALSE	FALSE	EHETIILTATIAAPSVAAVTWLK	A2AAJ9	Obscurin	A2AAJ9	OBSCN_MOUSE	1.6915e-10	#N/A	#N/A	#N/A	#N/A	#N/A	#N/A	#N/A	#N/A	#N/A	#N/A	#N/A	#N/A	#N/A	#N/A	#N/A	#N/A	#N/A	#N/A	#N/A	#N/A	#N/A	#N/A	#N/A	#N/A	#N/A	#N/A	733.45	#N/A	#N/A	569.197	#N/A	#N/A	#N/A	#N/A	#N/A	#N/A	#N/A
FALSE	FALSE	TVEVLEGESCSFECVLSHESPSDPAVWTVGGK	A2AAJ9	Obscurin	A2AAJ9	OBSCN_MOUSE	1.6915e-10	#N/A	#N/A	#N/A	#N/A	#N/A	#N/A	#N/A	#N/A	#N/A	#N/A	#N/A	#N/A	#N/A	#N/A	#N/A	#N/A	#N/A	#N/A	#N/A	#N/A	#N/A	#N/A	#N/A	#N/A	#N/A	#N/A	1265.67	#N/A	#N/A	#N/A	#N/A	#N/A	#N/A	#N/A	#N/A	#N/A	#N/A
FALSE	FALSE	VPAPENFK	A2AAJ9	Obscurin	A2AAJ9	OBSCN_MOUSE	1.6915e-10	#N/A	#N/A	#N/A	#N/A	#N/A	#N/A	#N/A	#N/A	#N/A	#N/A	#N/A	#N/A	#N/A	#N/A	#N/A	#N/A	#N/A	#N/A	#N/A	#N/A	#N/A	#N/A	#N/A	#N/A	#N/A	#N/A	#N/A	#N/A	#N/A	#N/A	1493.37	#N/A	#N/A	#N/A	#N/A	#N/A	#N/A
FALSE	FALSE	EEDLGTYTCCVSNPLGTAVTTGVLR	A2AAJ9	Obscurin	A2AAJ9	OBSCN_MOUSE	1.6915e-10	#N/A	#N/A	#N/A	#N/A	#N/A	#N/A	#N/A	#N/A	#N/A	#N/A	#N/A	#N/A	#N/A	#N/A	#N/A	#N/A	#N/A	#N/A	#N/A	#N/A	746.63	#N/A	#N/A	#N/A	#N/A	#N/A	#N/A	#N/A	#N/A	#N/A	#N/A	#N/A	#N/A	#N/A	#N/A	#N/A	#N/A
FALSE	FALSE	DDTPLSPSEK	A2AAJ9	Obscurin	A2AAJ9	OBSCN_MOUSE	1.6915e-10	#N/A	#N/A	#N/A	#N/A	#N/A	#N/A	2092.88	#N/A	#N/A	#N/A	#N/A	#N/A	#N/A	#N/A	#N/A	#N/A	#N/A	#N/A	#N/A	#N/A	#N/A	#N/A	#N/A	#N/A	#N/A	#N/A	#N/A	#N/A	#N/A	#N/A	#N/A	#N/A	#N/A	#N/A	#N/A	#N/A	#N/A
FALSE	FALSE	RHEATSLGDTHTLTVR	A2AAJ9	Obscurin	A2AAJ9	OBSCN_MOUSE	1.6915e-10	#N/A	#N/A	#N/A	#N/A	#N/A	#N/A	#N/A	#N/A	#N/A	#N/A	#N/A	#N/A	563.342	#N/A	#N/A	#N/A	#N/A	#N/A	#N/A	#N/A	#N/A	#N/A	#N/A	#N/A	#N/A	763.971	#N/A	#N/A	#N/A	#N/A	#N/A	#N/A	#N/A	#N/A	#N/A	#N/A	#N/A
FALSE	FALSE	EGVELHVGSK	A2AAJ9	Obscurin	A2AAJ9	OBSCN_MOUSE	1.6915e-10	#N/A	#N/A	#N/A	#N/A	#N/A	#N/A	#N/A	#N/A	#N/A	#N/A	#N/A	#N/A	#N/A	#N/A	#N/A	#N/A	#N/A	#N/A	#N/A	#N/A	#N/A	#N/A	#N/A	#N/A	#N/A	#N/A	#N/A	1192.86	#N/A	#N/A	#N/A	#N/A	#N/A	#N/A	#N/A	#N/A	#N/A
FALSE	FALSE	SHSLDNPPVTTGPSPEACK	A2AAJ9	Obscurin	A2AAJ9	OBSCN_MOUSE	1.6915e-10	#N/A	#N/A	#N/A	#N/A	#N/A	#N/A	#N/A	#N/A	#N/A	#N/A	#N/A	#N/A	#N/A	#N/A	#N/A	#N/A	#N/A	#N/A	#N/A	#N/A	444.256	#N/A	#N/A	#N/A	#N/A	#N/A	#N/A	#N/A	#N/A	#N/A	#N/A	#N/A	#N/A	#N/A	#N/A	#N/A	#N/A
FALSE	FALSE	YDIEEEGTERR	A2AAJ9	Obscurin	A2AAJ9	OBSCN_MOUSE	1.6915e-10	#N/A	#N/A	#N/A	#N/A	#N/A	#N/A	#N/A	#N/A	#N/A	#N/A	#N/A	#N/A	#N/A	#N/A	#N/A	#N/A	#N/A	#N/A	#N/A	#N/A	#N/A	#N/A	#N/A	#N/A	#N/A	#N/A	#N/A	#N/A	#N/A	#N/A	397.34	#N/A	#N/A	#N/A	#N/A	#N/A	#N/A
FALSE	FALSE	LTSQITEMVSAK	A2AAJ9	Obscurin	A2AAJ9	OBSCN_MOUSE	1.6915e-10	#N/A	#N/A	#N/A	#N/A	#N/A	#N/A	#N/A	#N/A	#N/A	#N/A	#N/A	#N/A	#N/A	#N/A	#N/A	#N/A	#N/A	#N/A	#N/A	#N/A	#N/A	#N/A	#N/A	#N/A	9315.93	#N/A	#N/A	#N/A	#N/A	#N/A	#N/A	#N/A	#N/A	#N/A	#N/A	#N/A	#N/A
FALSE	FALSE	LSCFVTGEPKPETVWK	A2AAJ9	Obscurin	A2AAJ9	OBSCN_MOUSE	1.6915e-10	#N/A	#N/A	#N/A	#N/A	#N/A	#N/A	#N/A	#N/A	#N/A	#N/A	#N/A	#N/A	#N/A	#N/A	#N/A	#N/A	#N/A	#N/A	#N/A	#N/A	#N/A	#N/A	#N/A	#N/A	#N/A	#N/A	3308.13	#N/A	#N/A	#N/A	#N/A	#N/A	#N/A	#N/A	#N/A	#N/A	#N/A
FALSE	FALSE	QHSLVLLDVGR	A2AAJ9	Obscurin	A2AAJ9	OBSCN_MOUSE	1.6915e-10	#N/A	#N/A	#N/A	#N/A	#N/A	#N/A	#N/A	#N/A	#N/A	#N/A	#N/A	#N/A	#N/A	#N/A	#N/A	#N/A	#N/A	#N/A	6172.11	#N/A	#N/A	#N/A	#N/A	#N/A	#N/A	#N/A	#N/A	#N/A	#N/A	#N/A	#N/A	#N/A	#N/A	#N/A	#N/A	#N/A	#N/A
FALSE	FALSE	TSPSLTPWEEVEQVSLVQIR	A2AAJ9	Obscurin	A2AAJ9	OBSCN_MOUSE	1.6915e-10	#N/A	#N/A	#N/A	#N/A	#N/A	#N/A	#N/A	#N/A	#N/A	#N/A	#N/A	#N/A	#N/A	#N/A	#N/A	#N/A	#N/A	#N/A	#N/A	#N/A	#N/A	#N/A	#N/A	#N/A	#N/A	#N/A	876.341	#N/A	#N/A	#N/A	#N/A	#N/A	#N/A	#N/A	#N/A	#N/A	#N/A
FALSE	FALSE	HVVYEDEQENFVLK	A2AAJ9	Obscurin	A2AAJ9	OBSCN_MOUSE	1.6915e-10	#N/A	565.342	#N/A	#N/A	#N/A	#N/A	#N/A	#N/A	#N/A	#N/A	#N/A	#N/A	#N/A	#N/A	#N/A	#N/A	#N/A	#N/A	#N/A	#N/A	#N/A	#N/A	#N/A	#N/A	#N/A	#N/A	#N/A	#N/A	#N/A	#N/A	#N/A	#N/A	#N/A	#N/A	#N/A	#N/A	#N/A
FALSE	FALSE	VSQAGATDVQWHLQGLPLQSNEVTEVAVLADGCTHVLQLK	A2AAJ9	Obscurin	A2AAJ9	OBSCN_MOUSE	1.6915e-10	#N/A	#N/A	#N/A	#N/A	#N/A	#N/A	#N/A	#N/A	#N/A	#N/A	#N/A	#N/A	#N/A	#N/A	#N/A	#N/A	#N/A	#N/A	#N/A	#N/A	#N/A	#N/A	#N/A	#N/A	#N/A	#N/A	#N/A	#N/A	#N/A	297.774	#N/A	#N/A	#N/A	#N/A	#N/A	#N/A	#N/A
FALSE	FALSE	RVLAEDAGEVK	A2AAJ9	Obscurin	A2AAJ9	OBSCN_MOUSE	1.6915e-10	#N/A	#N/A	#N/A	#N/A	#N/A	#N/A	#N/A	#N/A	#N/A	#N/A	#N/A	#N/A	#N/A	#N/A	#N/A	#N/A	#N/A	#N/A	#N/A	#N/A	#N/A	#N/A	#N/A	#N/A	#N/A	#N/A	#N/A	470.644	#N/A	#N/A	#N/A	#N/A	#N/A	#N/A	#N/A	#N/A	#N/A
FALSE	FALSE	HSVISSLFYQQAGEGAER	A2AAJ9	Obscurin	A2AAJ9	OBSCN_MOUSE	1.6915e-10	#N/A	99.2075	#N/A	#N/A	#N/A	#N/A	#N/A	#N/A	#N/A	#N/A	#N/A	#N/A	#N/A	#N/A	#N/A	#N/A	#N/A	#N/A	#N/A	#N/A	#N/A	#N/A	#N/A	#N/A	#N/A	#N/A	#N/A	#N/A	#N/A	#N/A	#N/A	#N/A	#N/A	#N/A	#N/A	#N/A	#N/A
FALSE	FALSE	KDGVELGPSDKYDFLHK	A2AAJ9	Obscurin	A2AAJ9	OBSCN_MOUSE	1.6915e-10	#N/A	#N/A	#N/A	#N/A	#N/A	#N/A	#N/A	#N/A	#N/A	#N/A	#N/A	#N/A	#N/A	#N/A	#N/A	#N/A	0.284378	#N/A	#N/A	#N/A	#N/A	#N/A	#N/A	#N/A	#N/A	#N/A	#N/A	#N/A	#N/A	#N/A	#N/A	#N/A	#N/A	#N/A	#N/A	#N/A	#N/A
TRUE	FALSE	DLPDVQELITQVR	A2AAN2;Q8BMA6	Signal recognition particle subunit SRP68	A2AAN2;Q8BMA6	A2AAN2_MOUSE;SRP68_MOUSE	0.000422603	#N/A	#N/A	#N/A	#N/A	#N/A	#N/A	#N/A	#N/A	#N/A	#N/A	#N/A	#N/A	#N/A	#N/A	#N/A	#N/A	1368.89	#N/A	#N/A	#N/A	#N/A	#N/A	#N/A	#N/A	#N/A	#N/A	#N/A	#N/A	#N/A	#N/A	#N/A	#N/A	#N/A	#N/A	#N/A	#N/A	#N/A
TRUE	TRUE	FTVPGLR	A2ABU4	Myomesin-3	A2ABU4	MYOM3_MOUSE	8.99562e-11	#N/A	171938	#N/A	9964.2	#N/A	13277.5	17434.5	174079	206415	132789	19271.1	7107.27	167418	13375.5	107554	11578	119122	7059.04	139312	93146.8	159544	155918	9764.15	30419.9	143901	142035	113747	161045	28890.4	68712.1	127587	160563	15272.7	60271.3	142381	160383	#N/A
TRUE	TRUE	FALLDLEK	A2ABU4	Myomesin-3	A2ABU4	MYOM3_MOUSE	8.99562e-11	#N/A	29562.7	#N/A	#N/A	#N/A	4731.71	4849.55	32785.2	38647.5	28477.7	8935.64	#N/A	31562.8	4997	23590.4	4385.92	19066	#N/A	29019.8	25378.3	32593	24957.2	2534.61	7528.75	19595	25966.5	20078.5	33377.5	10204.6	12340.6	22022.7	23203	4709.32	9695.6	26393.6	28783.2	#N/A
TRUE	TRUE	QALATPSAPYDFALLNCGK	A2ABU4	Myomesin-3	A2ABU4	MYOM3_MOUSE	8.99562e-11	#N/A	17528.9	#N/A	#N/A	#N/A	1117.96	1020.2	20148.2	21434.6	21327.2	4510.14	#N/A	22199.7	3198.26	20102	#N/A	17152.3	805.832	17502.9	#N/A	22181.7	22040	#N/A	3258.21	6560.54	15664.7	21240.7	18227.3	2125.27	9555.55	15284.6	13376.9	2806.34	7604.63	15908.8	18914.6	#N/A
TRUE	TRUE	SVSEAGVGESSAATQPVR	A2ABU4	Myomesin-3	A2ABU4	MYOM3_MOUSE	8.99562e-11	#N/A	70748.7	#N/A	3552.74	#N/A	6078.13	8295.22	43770	63511	71334.6	11355.8	3275.56	49656.4	6275	37811.7	10313.9	36666.2	3381.94	87850.9	64046.1	35835.6	49422.1	6577.12	20685	68066.6	57053.9	48641.9	70251.1	23937	47220.4	53780.1	72657.2	12935.5	49744.9	99931.8	52387.3	#N/A
TRUE	TRUE	VSSPFGPQEQSAYVFIR	A2ABU4	Myomesin-3	A2ABU4	MYOM3_MOUSE	8.99562e-11	#N/A	10758.7	#N/A	#N/A	#N/A	#N/A	#N/A	20685.9	9981.73	19911.9	#N/A	#N/A	9490.04	2880.56	15448	#N/A	13972.5	#N/A	8153.2	#N/A	19640.9	20487	#N/A	2567.29	4873.31	14006.6	20749.9	5565.88	#N/A	12250.3	16072.7	9075.95	3253.54	9406.31	16535	17730.2	#N/A
TRUE	TRUE	DAGFDSEIFK	A2ABU4	Myomesin-3	A2ABU4	MYOM3_MOUSE	8.99562e-11	#N/A	10061.9	#N/A	#N/A	#N/A	#N/A	#N/A	17357.1	8928.5	11181.3	#N/A	#N/A	18180.8	#N/A	11303.3	#N/A	10017	#N/A	12696.9	#N/A	13652.4	8829.19	#N/A	621.513	10939.2	8863.17	5551.82	19071.5	#N/A	3341.91	12489.4	13739	#N/A	4040.62	13971.6	14394.6	#N/A
TRUE	TRUE	EYDFCIR	A2ABU4	Myomesin-3	A2ABU4	MYOM3_MOUSE	8.99562e-11	#N/A	37002.8	#N/A	#N/A	#N/A	#N/A	#N/A	87607.7	61334.7	44349	#N/A	#N/A	90993.8	#N/A	59325.9	#N/A	64974.7	#N/A	49227.7	#N/A	62663.5	47063.6	#N/A	#N/A	34600.4	54537.6	31070.5	74895.7	#N/A	16735.7	36640.4	59014.6	#N/A	15559.4	75770.1	62457.4	#N/A
TRUE	TRUE	APLTYTLEK	A2ABU4	Myomesin-3	A2ABU4	MYOM3_MOUSE	8.99562e-11	#N/A	48869.3	#N/A	#N/A	#N/A	#N/A	#N/A	58933.4	58423.5	45909.5	#N/A	#N/A	69328.2	#N/A	45578.4	#N/A	38362.6	#N/A	52676.8	#N/A	41690.2	58424.3	#N/A	#N/A	56224.2	48578.1	34912.1	82843.4	#N/A	16242.8	41961.7	58289.8	#N/A	13840.9	50769.3	40083.2	#N/A
TRUE	TRUE	DYQGPPDPQRVEVEDEISK	A2ABU4	Myomesin-3	A2ABU4	MYOM3_MOUSE	8.99562e-11	#N/A	57763.2	#N/A	#N/A	#N/A	#N/A	2414.41	48135.3	28588.3	48484.4	#N/A	#N/A	25617.3	4122.02	22675	#N/A	17310.4	1783.33	22254.1	19938.2	20371.9	28604.8	#N/A	#N/A	31260	22828.8	25548.4	27845.8	6939.09	11763.4	23399.4	19886.4	4395.88	17616.9	18600.1	38109.8	#N/A
TRUE	TRUE	IGALSATPLK	A2ABU4	Myomesin-3	A2ABU4	MYOM3_MOUSE	8.99562e-11	#N/A	113969	15704.2	13420.3	#N/A	#N/A	13955.7	123009	130572	92964.3	17260.6	#N/A	110275	#N/A	93969	10540.3	70833	#N/A	102096	60573	93900.3	114077	#N/A	31103.3	144704	122144	105052	147493	26367.3	63294	114870	144766	12881.5	60457.2	110530	122136	13748.5
TRUE	TRUE	LWLEVEK	A2ABU4	Myomesin-3	A2ABU4	MYOM3_MOUSE	8.99562e-11	#N/A	5427.39	#N/A	#N/A	#N/A	#N/A	#N/A	4878.71	3791.16	4346.37	#N/A	#N/A	7842.2	#N/A	8016.86	#N/A	8370.1	#N/A	9670.19	#N/A	9121.94	7784.55	#N/A	#N/A	#N/A	6436.5	8952.02	8349.09	#N/A	6592.58	11616.4	7386.21	#N/A	5114.19	15258.5	10469.9	#N/A
TRUE	TRUE	YGSETGQVTISVFK	A2ABU4	Myomesin-3	A2ABU4	MYOM3_MOUSE	8.99562e-11	#N/A	2099.83	#N/A	#N/A	#N/A	#N/A	#N/A	4556.55	#N/A	5875.98	#N/A	#N/A	1405.9	#N/A	5198.62	#N/A	2071.59	#N/A	1743.47	#N/A	5836.75	8399.86	#N/A	#N/A	2879.43	7056.4	7204.64	5248.03	#N/A	6400.6	8339.75	1279.62	#N/A	3977.4	5008.17	9631.29	#N/A
TRUE	TRUE	ELIELCSGR	A2ABU4	Myomesin-3	A2ABU4	MYOM3_MOUSE	8.99562e-11	#N/A	63533.6	#N/A	#N/A	#N/A	#N/A	#N/A	51426.7	63759.1	44615.2	#N/A	#N/A	61108.3	#N/A	52136	#N/A	39353.7	#N/A	53375.8	#N/A	44364.9	59773.2	#N/A	#N/A	#N/A	35560.5	48431.9	54705.1	#N/A	15945.6	28411.7	41092.5	#N/A	#N/A	45728.3	57813.3	#N/A
TRUE	TRUE	CTVEDSATYTVLVK	A2ABU4	Myomesin-3	A2ABU4	MYOM3_MOUSE	8.99562e-11	#N/A	5695.95	#N/A	#N/A	#N/A	#N/A	#N/A	8392.11	10314.1	5169.17	#N/A	#N/A	8246.88	#N/A	3112.64	#N/A	4386.99	#N/A	5328.85	#N/A	3673.6	7799.68	#N/A	#N/A	3723.58	5402.63	4338.47	7672.63	#N/A	#N/A	7827.1	7018.34	#N/A	2417.11	#N/A	5727.35	#N/A
TRUE	TRUE	ASEAVVTGDYDAVHK	A2ABU4	Myomesin-3	A2ABU4	MYOM3_MOUSE	8.99562e-11	#N/A	13722.7	#N/A	#N/A	#N/A	778.25	1840.76	13691.6	26352.7	13553.5	4335.16	#N/A	18645.4	1395.17	11386.5	1732.85	8452.41	#N/A	14250.3	13342.4	7218.01	15504.4	#N/A	7113.3	17068.7	12971.3	15962.4	19441.8	7122.67	13752.5	18395.3	23552.6	4038.01	16622	13127.9	14144.6	#N/A
TRUE	TRUE	YTLEITAGK	A2ABU4	Myomesin-3	A2ABU4	MYOM3_MOUSE	8.99562e-11	#N/A	19289.8	#N/A	#N/A	#N/A	#N/A	#N/A	19875.9	27223.5	27629.2	#N/A	#N/A	14296.9	#N/A	19690.9	#N/A	#N/A	#N/A	19894.6	#N/A	16240	24677.8	#N/A	#N/A	32014.9	21167	19460.2	24059.7	#N/A	#N/A	27671.6	22438.5	#N/A	#N/A	23930.8	20467.4	#N/A
TRUE	TRUE	FQWFFQK	A2ABU4	Myomesin-3	A2ABU4	MYOM3_MOUSE	8.99562e-11	#N/A	10545.9	#N/A	#N/A	#N/A	#N/A	#N/A	3221.18	4987.09	6595.35	#N/A	#N/A	5990.25	#N/A	8088.15	#N/A	5801.58	#N/A	8771.65	#N/A	11663.1	14615.4	#N/A	#N/A	#N/A	6259.75	16080.5	#N/A	#N/A	6927.42	4359.97	#N/A	#N/A	7299.46	8321.95	5546.55	#N/A
TRUE	TRUE	GKPATLPPPAQVQAFR	A2ABU4	Myomesin-3	A2ABU4	MYOM3_MOUSE	8.99562e-11	#N/A	27876.4	#N/A	#N/A	#N/A	#N/A	#N/A	29644.5	25828.6	13488.5	#N/A	#N/A	17995.6	#N/A	20734.2	#N/A	10181.9	#N/A	14235.1	#N/A	19300	24473.9	#N/A	#N/A	#N/A	16065.5	23916.1	10142.2	#N/A	9510.35	13943.5	5881.24	#N/A	5222.44	17885.7	7915.62	#N/A
TRUE	TRUE	NQITLALVDDEFDK	A2ABU4	Myomesin-3	A2ABU4	MYOM3_MOUSE	8.99562e-11	#N/A	7069.13	#N/A	#N/A	#N/A	#N/A	2055.39	11032.6	8784.76	16028.5	#N/A	#N/A	12875.1	#N/A	9628.08	#N/A	14543.5	#N/A	9145.36	#N/A	9675.92	7692.92	#N/A	5931	8013.14	16451.6	15196.2	9285.23	#N/A	12005.6	8783.5	13229.2	5484.33	8969.66	10136.9	17318	#N/A
TRUE	TRUE	STEIPYDLGSK	A2ABU4	Myomesin-3	A2ABU4	MYOM3_MOUSE	8.99562e-11	#N/A	190117	#N/A	#N/A	#N/A	19261.7	15613.4	100030	124298	185623	#N/A	#N/A	160153	#N/A	125881	#N/A	137212	#N/A	208725	99173.7	152950	85718.2	#N/A	31452.8	194641	175210	175716	231472	#N/A	83021.1	172549	113979	#N/A	70132.5	94297	194744	#N/A
TRUE	TRUE	NDFEDAVTIPSAPTNVHASEIR	A2ABU4	Myomesin-3	A2ABU4	MYOM3_MOUSE	8.99562e-11	#N/A	39623.7	#N/A	#N/A	#N/A	3568.4	4117.24	31237.1	42077.1	38806.5	7315.88	984.711	26196.6	3620.46	26951.2	#N/A	26447.6	1648.28	79940.2	#N/A	29972.3	29872.7	#N/A	5255.81	37665.4	23546.1	39033.4	37075.5	6004.99	20584.4	28304.3	25072.4	4204.76	8108.31	23953.9	31457.9	#N/A
TRUE	TRUE	EAPHGQYNPPTGDGSLSIEGFSK	A2ABU4	Myomesin-3	A2ABU4	MYOM3_MOUSE	8.99562e-11	#N/A	24688.6	#N/A	#N/A	#N/A	#N/A	1380.51	33625.5	23220.7	24814.2	#N/A	#N/A	21513.7	2644.24	29869.5	#N/A	25783.1	#N/A	19266.4	#N/A	24897	31427.2	#N/A	4533.17	9266.76	15489.4	16258.2	17076.8	3544.46	15191.9	12558	14443.1	2757.02	10147.3	22634.2	22011.1	#N/A
TRUE	TRUE	QGPYFQEPLTWK	A2ABU4	Myomesin-3	A2ABU4	MYOM3_MOUSE	8.99562e-11	#N/A	3921.71	#N/A	#N/A	#N/A	#N/A	#N/A	#N/A	#N/A	#N/A	#N/A	#N/A	4345.27	#N/A	3990.59	#N/A	#N/A	#N/A	4617.09	#N/A	5628.45	8722.5	#N/A	#N/A	#N/A	3714.51	19430.4	#N/A	#N/A	8897.7	5973.49	2800.53	#N/A	6574.65	12855.5	8622.07	#N/A
TRUE	TRUE	DAAAEKPGAPGSPLNVR	A2ABU4	Myomesin-3	A2ABU4	MYOM3_MOUSE	8.99562e-11	#N/A	38285.7	#N/A	#N/A	#N/A	2118.64	#N/A	40110.3	51058.7	31367.3	4162.37	#N/A	29980.1	2175.66	34975.3	4047.63	31357.7	#N/A	45378.5	#N/A	19207.8	27184.1	#N/A	7849.44	49325.8	49604.1	50399.5	56946.1	10073.1	24136.8	38045.9	39022	5359.32	25610.1	47126.8	34877.9	#N/A
TRUE	TRUE	TLPHSPGSAGEPQASQTVQVHR	A2ABU4	Myomesin-3	A2ABU4	MYOM3_MOUSE	8.99562e-11	#N/A	6016	#N/A	#N/A	#N/A	#N/A	#N/A	7175.83	6703.31	5241.28	#N/A	#N/A	3375.64	#N/A	2643.72	#N/A	2859.44	#N/A	6992.53	#N/A	6422.4	10097.4	#N/A	#N/A	2656.66	3697.25	7890.36	5739.8	#N/A	5176.16	8734.86	4786.59	#N/A	4063.18	6602.87	5240.99	#N/A
TRUE	TRUE	AVNWAGIGELSAPSSLFECK	A2ABU4	Myomesin-3	A2ABU4	MYOM3_MOUSE	8.99562e-11	#N/A	#N/A	#N/A	#N/A	#N/A	#N/A	#N/A	1065.06	#N/A	1660.25	#N/A	#N/A	#N/A	#N/A	3257.78	#N/A	3412.9	#N/A	#N/A	#N/A	7355.68	4868.88	#N/A	#N/A	#N/A	3008.05	8672.62	1334.64	#N/A	2901.59	1972.06	#N/A	#N/A	2060.91	2146.38	2534.8	#N/A
TRUE	TRUE	ALNQYGMSDPSEPSEPVALK	A2ABU4	Myomesin-3	A2ABU4	MYOM3_MOUSE	8.99562e-11	#N/A	12771	#N/A	#N/A	#N/A	#N/A	#N/A	11905.8	7992.08	10595.6	#N/A	#N/A	18849.1	1624.13	10897.3	#N/A	6482.19	#N/A	11792.5	#N/A	21370.9	16902.4	#N/A	4327.21	#N/A	#N/A	10458	12693.4	3823.65	10627.4	20728.3	16766.9	2238.55	10256.7	13604.4	9367.79	#N/A
TRUE	TRUE	DAGFDSEIFKR	A2ABU4	Myomesin-3	A2ABU4	MYOM3_MOUSE	8.99562e-11	#N/A	14004.1	#N/A	#N/A	#N/A	#N/A	#N/A	13425.8	18042.9	10373.3	#N/A	#N/A	9081.98	#N/A	5699.54	#N/A	7537.43	#N/A	13830.1	#N/A	11059.7	15872.9	#N/A	#N/A	10512.1	10929.8	7519.64	8276.17	#N/A	4773.69	8370.59	8320.65	#N/A	4044.39	10240.5	8015.22	#N/A
TRUE	TRUE	VTDDCQVLLSCK	A2ABU4	Myomesin-3	A2ABU4	MYOM3_MOUSE	8.99562e-11	#N/A	43818.2	#N/A	#N/A	#N/A	#N/A	#N/A	48429.4	68231.4	37823.1	#N/A	#N/A	57419.3	#N/A	52463.2	#N/A	39100.2	#N/A	46539.7	23977.4	41498.7	31446.5	4505.2	9700.53	29900.6	43791.6	36353.3	68990.9	10447.2	23213.4	33235.1	49051.1	#N/A	19085.4	50210.2	51645.6	#N/A
TRUE	TRUE	EAGASEWQTVNNKPIQDTK	A2ABU4	Myomesin-3	A2ABU4	MYOM3_MOUSE	8.99562e-11	#N/A	8826.35	#N/A	#N/A	#N/A	#N/A	#N/A	4998.33	10354.2	5210.32	#N/A	#N/A	10269.5	2050.39	6785.24	#N/A	8253.22	#N/A	8273.95	#N/A	9985.99	10175.6	#N/A	6714.18	7597.66	10669.5	16805.2	7745.23	#N/A	12579.3	9041.13	11809.1	5035.43	8951.98	16150.8	20926.7	#N/A
TRUE	TRUE	SVIGSGTWEAISTETPIK	A2ABU4	Myomesin-3	A2ABU4	MYOM3_MOUSE	8.99562e-11	#N/A	13768.5	#N/A	#N/A	#N/A	#N/A	#N/A	6256.65	7408.82	8024.86	#N/A	#N/A	11340.8	#N/A	20396.6	#N/A	17380.5	#N/A	9063.22	#N/A	23872.9	11726.5	#N/A	2437.69	4748.31	17916.1	36459.2	13748.8	#N/A	11704.8	15831.3	11595.7	1972.78	13241.8	26220.5	33812.6	#N/A
TRUE	TRUE	VSCAYKEDEGFYTIR	A2ABU4	Myomesin-3	A2ABU4	MYOM3_MOUSE	8.99562e-11	#N/A	7481.89	#N/A	#N/A	#N/A	#N/A	#N/A	6066.56	11952.5	6762.59	#N/A	#N/A	7268.64	#N/A	8325.94	#N/A	8842.62	#N/A	6179.98	#N/A	7640.18	8614.33	#N/A	#N/A	#N/A	3861.48	7306.31	2652.05	#N/A	3984.04	5106.34	5438.27	#N/A	#N/A	6878.57	10372.3	#N/A
TRUE	TRUE	GRAPLTYTLEK	A2ABU4	Myomesin-3	A2ABU4	MYOM3_MOUSE	8.99562e-11	#N/A	4169.69	#N/A	#N/A	#N/A	#N/A	#N/A	3836.18	7387.6	3110.13	#N/A	#N/A	5523.63	#N/A	2876	#N/A	2333.33	#N/A	3154.5	#N/A	3267.98	3863.43	#N/A	#N/A	5756.67	3229.55	4158.18	4074.97	#N/A	2908.77	#N/A	7672.01	#N/A	3609.22	5799.13	6238.25	#N/A
TRUE	TRUE	GLPDVATIMEDK	A2ABU4	Myomesin-3	A2ABU4	MYOM3_MOUSE	8.99562e-11	#N/A	3738.69	#N/A	#N/A	#N/A	#N/A	#N/A	2131.91	6823.06	1708.26	7931.05	#N/A	6588.95	#N/A	14597	#N/A	4743.75	#N/A	6555.92	#N/A	6182.89	2912.51	#N/A	2831.18	#N/A	2362.61	4144.25	18635.7	3352.27	1918.3	3157.68	16380.4	#N/A	1562	13016	6979.44	#N/A
TRUE	TRUE	CPIQGLVEGQSYQFR	A2ABU4	Myomesin-3	A2ABU4	MYOM3_MOUSE	8.99562e-11	#N/A	24646.2	#N/A	#N/A	#N/A	#N/A	#N/A	15036.1	21326.2	28220.1	#N/A	#N/A	22868.6	#N/A	24088.7	#N/A	21556.9	#N/A	24538.1	#N/A	24102.3	29534	#N/A	#N/A	11581.1	19011.5	29970.9	17216.9	#N/A	14263.8	21367.4	12901.6	#N/A	11011	20324.6	17848.3	#N/A
TRUE	TRUE	MELAFLR	A2ABU4	Myomesin-3	A2ABU4	MYOM3_MOUSE	8.99562e-11	#N/A	18103.7	#N/A	#N/A	#N/A	#N/A	#N/A	22103.4	14823	#N/A	#N/A	#N/A	#N/A	#N/A	16062.4	#N/A	12304.2	#N/A	27112.2	#N/A	17751.5	14451.8	#N/A	10400.6	80442.2	52052	#N/A	20282.8	#N/A	#N/A	37985	25504.2	#N/A	9831.34	#N/A	#N/A	#N/A
TRUE	TRUE	NDQPISFFDR	A2ABU4	Myomesin-3	A2ABU4	MYOM3_MOUSE	8.99562e-11	#N/A	134721	#N/A	#N/A	#N/A	#N/A	#N/A	129912	70274.2	103915	13435.1	#N/A	68690.2	10276.3	113541	#N/A	114756	5087.59	131969	45748.7	129993	136225	#N/A	16520.9	137237	139145	122754	142710	16396.5	60942.7	94359.8	122355	11435.1	59553.2	147090	146358	#N/A
TRUE	TRUE	EAYAVLSWEEPRPR	A2ABU4	Myomesin-3	A2ABU4	MYOM3_MOUSE	8.99562e-11	#N/A	10800.3	#N/A	#N/A	#N/A	#N/A	#N/A	2859.55	#N/A	2607.04	#N/A	#N/A	5618.33	#N/A	9148.02	#N/A	11788.2	#N/A	12006.9	#N/A	17886.7	19948.8	#N/A	#N/A	#N/A	5545.95	15073.3	#N/A	#N/A	18485.7	9655.08	#N/A	2020.65	6097.98	16417	8468.94	#N/A
TRUE	TRUE	DCLTLTWVPPSDTR	A2ABU4	Myomesin-3	A2ABU4	MYOM3_MOUSE	8.99562e-11	#N/A	14758.8	#N/A	#N/A	#N/A	#N/A	#N/A	4028.44	5060.53	#N/A	#N/A	#N/A	8719.26	#N/A	17904.6	#N/A	13666.3	#N/A	17490.4	#N/A	21812.9	23562.2	#N/A	#N/A	#N/A	15953.9	52049.1	7650.99	#N/A	23281.1	16525.6	9047.51	#N/A	19068.5	26573.6	29180	#N/A
TRUE	TRUE	VGFGNDLER	A2ABU4	Myomesin-3	A2ABU4	MYOM3_MOUSE	8.99562e-11	#N/A	74438.4	#N/A	#N/A	#N/A	#N/A	#N/A	42125.2	92094	79584	#N/A	#N/A	81879.4	#N/A	75664.9	#N/A	35742.6	#N/A	66979.2	35590.3	57209.8	86497.7	#N/A	#N/A	89961.6	79823.8	76533	121294	6778.9	34484.9	78944.7	52995.1	#N/A	33633.7	84571.6	64202.4	#N/A
TRUE	TRUE	GTEVTVTIDKVTSEDSGR	A2ABU4	Myomesin-3	A2ABU4	MYOM3_MOUSE	8.99562e-11	#N/A	6534.08	#N/A	#N/A	#N/A	#N/A	#N/A	#N/A	5047.47	8305.44	#N/A	#N/A	#N/A	#N/A	#N/A	#N/A	#N/A	#N/A	7068.52	#N/A	#N/A	6151.86	#N/A	#N/A	#N/A	#N/A	5238.37	#N/A	#N/A	5595.49	8993.95	#N/A	#N/A	2686.94	#N/A	#N/A	#N/A
TRUE	TRUE	ITISKNDFEDAVTIPSAPTNVHASEIR	A2ABU4	Myomesin-3	A2ABU4	MYOM3_MOUSE	8.99562e-11	#N/A	#N/A	#N/A	#N/A	#N/A	#N/A	#N/A	4558.71	#N/A	#N/A	#N/A	#N/A	#N/A	#N/A	3168.26	#N/A	#N/A	#N/A	#N/A	#N/A	7262.64	2556.07	#N/A	#N/A	#N/A	#N/A	2668.87	#N/A	#N/A	4795.13	2103.2	#N/A	#N/A	3452.44	3644.77	#N/A	#N/A
TRUE	TRUE	EDEGFYTIR	A2ABU4	Myomesin-3	A2ABU4	MYOM3_MOUSE	8.99562e-11	#N/A	8953.99	#N/A	#N/A	#N/A	#N/A	#N/A	17058.4	#N/A	#N/A	#N/A	#N/A	#N/A	#N/A	#N/A	#N/A	7061.92	#N/A	#N/A	#N/A	#N/A	#N/A	#N/A	#N/A	#N/A	#N/A	#N/A	27237.5	#N/A	#N/A	3571.62	#N/A	#N/A	#N/A	14848.4	12002.9	#N/A
TRUE	TRUE	TGKEYDFCIR	A2ABU4	Myomesin-3	A2ABU4	MYOM3_MOUSE	8.99562e-11	#N/A	2800.05	#N/A	#N/A	#N/A	#N/A	#N/A	#N/A	6057.08	1813.23	#N/A	#N/A	#N/A	#N/A	#N/A	#N/A	#N/A	#N/A	5232.96	#N/A	#N/A	4354.9	#N/A	#N/A	#N/A	4254.82	7069.29	1453.35	#N/A	2181.06	6385.66	5659.29	#N/A	3540.34	3500.17	1832.31	#N/A
TRUE	TRUE	GSEEWKPVTPDATSDTHLR	A2ABU4	Myomesin-3	A2ABU4	MYOM3_MOUSE	8.99562e-11	#N/A	2894.4	#N/A	#N/A	#N/A	#N/A	#N/A	917.006	#N/A	1075.09	#N/A	#N/A	2182.71	#N/A	4508.68	#N/A	2444.16	#N/A	2438.52	#N/A	2789.9	5607.11	#N/A	#N/A	#N/A	#N/A	6301.95	#N/A	#N/A	#N/A	2953.27	#N/A	#N/A	#N/A	5484.47	#N/A	#N/A
TRUE	TRUE	VILKEPDLQDLGIYSVVVPDADEDTSASHTLTEEELNK	A2ABU4	Myomesin-3	A2ABU4	MYOM3_MOUSE	8.99562e-11	#N/A	#N/A	#N/A	#N/A	#N/A	#N/A	#N/A	#N/A	#N/A	3126.66	#N/A	#N/A	#N/A	#N/A	1539.28	#N/A	2275.59	#N/A	1392.4	#N/A	7780.82	12544.3	#N/A	#N/A	#N/A	3942.31	11513.3	#N/A	#N/A	6016.38	5702.83	#N/A	#N/A	#N/A	1794.34	#N/A	#N/A
TRUE	TRUE	LSPAAELHLIFNEK	A2ABU4	Myomesin-3	A2ABU4	MYOM3_MOUSE	8.99562e-11	#N/A	#N/A	#N/A	#N/A	#N/A	#N/A	#N/A	#N/A	#N/A	4063.58	#N/A	#N/A	#N/A	#N/A	2949.01	#N/A	#N/A	#N/A	#N/A	#N/A	5765.23	5121.34	#N/A	#N/A	#N/A	#N/A	3303.94	#N/A	#N/A	3070.69	2286.59	#N/A	#N/A	2394.65	3093.53	#N/A	#N/A
TRUE	TRUE	GPWFWIPLR	A2ABU4	Myomesin-3	A2ABU4	MYOM3_MOUSE	8.99562e-11	#N/A	#N/A	#N/A	#N/A	#N/A	#N/A	#N/A	#N/A	#N/A	#N/A	#N/A	#N/A	#N/A	#N/A	#N/A	#N/A	#N/A	#N/A	#N/A	#N/A	208.337	193.258	#N/A	#N/A	#N/A	#N/A	6607.33	#N/A	#N/A	1535.03	#N/A	#N/A	#N/A	1706.33	#N/A	#N/A	#N/A
TRUE	TRUE	RVGFGNDLER	A2ABU4	Myomesin-3	A2ABU4	MYOM3_MOUSE	8.99562e-11	#N/A	2247.61	#N/A	#N/A	#N/A	#N/A	#N/A	2301.91	5502.15	1339.87	#N/A	#N/A	#N/A	#N/A	1789.81	#N/A	841.078	#N/A	1602.92	#N/A	2383.83	3175.01	#N/A	#N/A	#N/A	1546.63	1173.56	#N/A	#N/A	#N/A	2723.06	#N/A	#N/A	#N/A	#N/A	2770.34	#N/A
TRUE	TRUE	QLSADLSGQAFDDALAEHQR	A2ABU4	Myomesin-3	A2ABU4	MYOM3_MOUSE	8.99562e-11	#N/A	10101.3	#N/A	#N/A	#N/A	#N/A	#N/A	#N/A	#N/A	15471	#N/A	#N/A	#N/A	#N/A	#N/A	#N/A	#N/A	#N/A	4633.81	#N/A	#N/A	9663.75	#N/A	#N/A	#N/A	5343.35	8564.98	#N/A	#N/A	#N/A	6133.72	#N/A	#N/A	#N/A	#N/A	#N/A	#N/A
TRUE	TRUE	GTEVTVTIDK	A2ABU4	Myomesin-3	A2ABU4	MYOM3_MOUSE	8.99562e-11	#N/A	#N/A	#N/A	#N/A	#N/A	#N/A	#N/A	#N/A	#N/A	#N/A	#N/A	#N/A	#N/A	#N/A	#N/A	#N/A	#N/A	#N/A	#N/A	#N/A	#N/A	#N/A	#N/A	#N/A	#N/A	#N/A	4099.37	#N/A	#N/A	#N/A	#N/A	#N/A	#N/A	#N/A	10678.3	5849.42	#N/A
TRUE	TRUE	TLCLTCVISGDPSPEISWLK	A2ABU4	Myomesin-3	A2ABU4	MYOM3_MOUSE	8.99562e-11	#N/A	#N/A	#N/A	#N/A	#N/A	#N/A	#N/A	#N/A	#N/A	#N/A	#N/A	#N/A	#N/A	#N/A	#N/A	#N/A	#N/A	#N/A	#N/A	#N/A	#N/A	831.629	#N/A	#N/A	#N/A	#N/A	1770.58	#N/A	#N/A	1105.94	#N/A	#N/A	#N/A	#N/A	#N/A	#N/A	#N/A
TRUE	TRUE	VTNLHEGHFYEFR	A2ABU4	Myomesin-3	A2ABU4	MYOM3_MOUSE	8.99562e-11	#N/A	#N/A	#N/A	#N/A	#N/A	#N/A	#N/A	#N/A	#N/A	#N/A	#N/A	#N/A	1943.41	#N/A	#N/A	#N/A	#N/A	#N/A	#N/A	#N/A	#N/A	3251.3	#N/A	#N/A	#N/A	1800.52	5215.86	#N/A	#N/A	2409.54	1449.03	#N/A	#N/A	#N/A	4204.75	#N/A	#N/A
TRUE	TRUE	EPDLQDLGIYSVVVPDADEDTSASHTLTEEELNK	A2ABU4	Myomesin-3	A2ABU4	MYOM3_MOUSE	8.99562e-11	#N/A	#N/A	#N/A	#N/A	#N/A	#N/A	#N/A	3345.56	#N/A	#N/A	#N/A	#N/A	#N/A	#N/A	1901.78	#N/A	3008.2	#N/A	#N/A	#N/A	5862.81	#N/A	#N/A	#N/A	#N/A	#N/A	#N/A	#N/A	#N/A	#N/A	#N/A	#N/A	#N/A	#N/A	#N/A	#N/A	#N/A
TRUE	TRUE	GLVEVIIQQLSEDDKGSYTAQLQDGK	A2ABU4	Myomesin-3	A2ABU4	MYOM3_MOUSE	8.99562e-11	#N/A	#N/A	#N/A	#N/A	#N/A	#N/A	#N/A	#N/A	#N/A	#N/A	#N/A	#N/A	#N/A	#N/A	#N/A	#N/A	#N/A	#N/A	#N/A	#N/A	#N/A	1534.89	#N/A	#N/A	#N/A	#N/A	1428.6	#N/A	#N/A	3238.91	871.889	#N/A	#N/A	#N/A	#N/A	#N/A	#N/A
TRUE	TRUE	RQTTTVELEER	A2ABU4	Myomesin-3	A2ABU4	MYOM3_MOUSE	8.99562e-11	#N/A	#N/A	#N/A	#N/A	#N/A	#N/A	#N/A	#N/A	#N/A	#N/A	#N/A	#N/A	#N/A	#N/A	#N/A	#N/A	#N/A	#N/A	#N/A	#N/A	#N/A	#N/A	#N/A	#N/A	#N/A	#N/A	#N/A	5379.53	#N/A	#N/A	3494.39	3128.83	#N/A	#N/A	#N/A	#N/A	#N/A
TRUE	TRUE	LISGWNVEILEQGEVR	A2ABU4	Myomesin-3	A2ABU4	MYOM3_MOUSE	8.99562e-11	#N/A	#N/A	#N/A	#N/A	#N/A	#N/A	#N/A	#N/A	#N/A	#N/A	#N/A	#N/A	#N/A	#N/A	#N/A	#N/A	#N/A	#N/A	#N/A	#N/A	#N/A	1020.85	#N/A	#N/A	#N/A	#N/A	1432	#N/A	#N/A	1840.26	#N/A	#N/A	#N/A	#N/A	#N/A	#N/A	#N/A
TRUE	TRUE	EWTMPEPGPPYDVR	A2ABU4	Myomesin-3	A2ABU4	MYOM3_MOUSE	8.99562e-11	#N/A	#N/A	#N/A	#N/A	#N/A	#N/A	#N/A	#N/A	#N/A	#N/A	#N/A	#N/A	#N/A	#N/A	2134.46	#N/A	#N/A	#N/A	#N/A	#N/A	#N/A	#N/A	#N/A	#N/A	#N/A	#N/A	#N/A	#N/A	#N/A	#N/A	#N/A	#N/A	#N/A	#N/A	3004.31	#N/A	#N/A
TRUE	TRUE	NAYGQASSFAK	A2ABU4	Myomesin-3	A2ABU4	MYOM3_MOUSE	8.99562e-11	#N/A	#N/A	#N/A	#N/A	#N/A	#N/A	#N/A	#N/A	#N/A	#N/A	#N/A	#N/A	#N/A	#N/A	#N/A	#N/A	#N/A	#N/A	#N/A	#N/A	#N/A	#N/A	#N/A	#N/A	#N/A	#N/A	#N/A	3675.49	#N/A	#N/A	#N/A	#N/A	#N/A	#N/A	#N/A	#N/A	#N/A
TRUE	TRUE	AGTTLDEIWLHILDPK	A2ABU4	Myomesin-3	A2ABU4	MYOM3_MOUSE	8.99562e-11	#N/A	#N/A	#N/A	#N/A	#N/A	#N/A	#N/A	#N/A	#N/A	#N/A	#N/A	#N/A	#N/A	#N/A	#N/A	#N/A	#N/A	#N/A	#N/A	#N/A	#N/A	#N/A	#N/A	#N/A	#N/A	#N/A	306.593	#N/A	#N/A	#N/A	#N/A	#N/A	#N/A	#N/A	#N/A	#N/A	#N/A
TRUE	TRUE	NEMVIGWKPPK	A2ABU4	Myomesin-3	A2ABU4	MYOM3_MOUSE	8.99562e-11	#N/A	#N/A	#N/A	#N/A	#N/A	#N/A	#N/A	#N/A	0.728545	#N/A	#N/A	#N/A	#N/A	#N/A	#N/A	#N/A	#N/A	#N/A	#N/A	#N/A	#N/A	#N/A	#N/A	#N/A	#N/A	#N/A	#N/A	#N/A	#N/A	#N/A	#N/A	#N/A	#N/A	#N/A	#N/A	#N/A	#N/A
TRUE	TRUE	ILGYFMDQHDSVESDWHPVNR	A2ABU4	Myomesin-3	A2ABU4	MYOM3_MOUSE	8.99562e-11	#N/A	#N/A	#N/A	#N/A	#N/A	#N/A	#N/A	#N/A	#N/A	#N/A	#N/A	#N/A	#N/A	#N/A	#N/A	#N/A	#N/A	#N/A	#N/A	#N/A	#N/A	#N/A	#N/A	#N/A	#N/A	#N/A	1173.74	#N/A	#N/A	#N/A	#N/A	#N/A	#N/A	#N/A	#N/A	#N/A	#N/A
TRUE	TRUE	ITNNYGLLTLEIMR	A2ABU4	Myomesin-3	A2ABU4	MYOM3_MOUSE	8.99562e-11	#N/A	#N/A	#N/A	#N/A	#N/A	#N/A	#N/A	#N/A	#N/A	#N/A	#N/A	#N/A	#N/A	#N/A	#N/A	#N/A	#N/A	#N/A	#N/A	#N/A	#N/A	#N/A	#N/A	#N/A	#N/A	#N/A	437.069	#N/A	#N/A	#N/A	#N/A	#N/A	#N/A	#N/A	#N/A	#N/A	#N/A
TRUE	FALSE	YHVPVVVVPEGSTSDTQEQAILR	A2ACG7;Q9DBG6	Dolichyl-diphosphooligosaccharide--protein glycosyltransferase subunit 2	A2ACG7;Q9DBG6	A2ACG7_MOUSE;RPN2_MOUSE	0.000504328	#N/A	5190.38	#N/A	2698.99	#N/A	7354.43	3579.86	2872.5	2605.84	4806.17	#N/A	#N/A	2512.68	#N/A	2951.74	#N/A	#N/A	6589.64	2001.33	#N/A	4540.19	5910.15	7360.37	#N/A	#N/A	2278.38	3908.62	1141.19	3620.38	3665.23	5043.84	#N/A	4406.93	3188.52	1933.84	#N/A	5290.84
TRUE	FALSE	TGQEVVFVAEPDNK	A2ACG7;Q9DBG6	Dolichyl-diphosphooligosaccharide--protein glycosyltransferase subunit 2	A2ACG7;Q9DBG6	A2ACG7_MOUSE;RPN2_MOUSE	0.000504328	#N/A	8672.39	#N/A	#N/A	#N/A	#N/A	#N/A	#N/A	#N/A	#N/A	#N/A	3426.7	#N/A	#N/A	#N/A	#N/A	11382.3	#N/A	#N/A	#N/A	#N/A	#N/A	#N/A	#N/A	#N/A	#N/A	#N/A	#N/A	#N/A	#N/A	#N/A	#N/A	#N/A	#N/A	#N/A	#N/A	#N/A
TRUE	FALSE	YIANTVELR	A2ACG7;Q9DBG6	Dolichyl-diphosphooligosaccharide--protein glycosyltransferase subunit 2	A2ACG7;Q9DBG6	A2ACG7_MOUSE;RPN2_MOUSE	0.000504328	#N/A	#N/A	#N/A	#N/A	#N/A	#N/A	#N/A	#N/A	#N/A	#N/A	#N/A	#N/A	#N/A	#N/A	#N/A	#N/A	#N/A	#N/A	#N/A	#N/A	#N/A	#N/A	#N/A	3811.94	#N/A	#N/A	#N/A	#N/A	#N/A	#N/A	2908.75	#N/A	#N/A	#N/A	#N/A	#N/A	#N/A
TRUE	FALSE	LEGDSEFLQPLYAK	A2ACH6;P82347	Delta-sarcoglycan	A2ACH6;P82347	A2ACH6_MOUSE;SGCD_MOUSE	2.36899e-05	#N/A	11079.8	4378.38	3957.22	2776	4275.78	4039.47	7918.21	4952.2	12264	5415.09	4096.55	9005.97	3611.56	7385.75	4253.19	4086.25	2535.36	11261.2	#N/A	7727.66	9106.2	5327.86	7188.47	#N/A	6055.49	8810.62	6119.34	2491.79	4220.07	8327.57	5532.16	2540.04	3408.34	6040.75	7518.87	3873.51
TRUE	FALSE	VLTQLVTGPK	A2ACH6;P82347	Delta-sarcoglycan	A2ACH6;P82347	A2ACH6_MOUSE;SGCD_MOUSE	2.36899e-05	#N/A	19965	#N/A	#N/A	#N/A	#N/A	#N/A	#N/A	5567.27	10473.8	#N/A	#N/A	#N/A	#N/A	6473.01	#N/A	#N/A	#N/A	18518.2	#N/A	3105.16	10775	#N/A	#N/A	#N/A	8539.01	11594.4	5293.12	#N/A	#N/A	12603.3	8681.57	#N/A	#N/A	#N/A	8233.54	#N/A
TRUE	FALSE	VLGAEGTVFPK	A2ACH6;P82347	Delta-sarcoglycan	A2ACH6;P82347	A2ACH6_MOUSE;SGCD_MOUSE	2.36899e-05	#N/A	5273.5	#N/A	#N/A	#N/A	#N/A	#N/A	#N/A	#N/A	3858.14	#N/A	#N/A	#N/A	#N/A	#N/A	#N/A	#N/A	#N/A	3511.7	#N/A	#N/A	#N/A	#N/A	#N/A	#N/A	#N/A	2124.82	#N/A	#N/A	#N/A	#N/A	#N/A	#N/A	#N/A	#N/A	#N/A	#N/A
FALSE	FALSE	CLHPLASETFVSK	A2AEX6;A2AEX8;P97447	Four and a half LIM domains protein 1;Four and a half LIM domains 1, isoform CRA_b;Four and a half LIM domains protein 1	A2AEX6;A2AEX8;P97447	A2AEX6_MOUSE;A2AEX8_MOUSE;FHL1_MOUSE	1.4408e-10	#N/A	18192.9	#N/A	#N/A	#N/A	11925.4	3926.68	13347.2	#N/A	20835.2	#N/A	#N/A	#N/A	8490.4	3299.22	17535.9	3296.45	4283.2	16225.3	26324.6	#N/A	12345.7	4247.42	24423.7	#N/A	18096.4	4445.22	12894.5	#N/A	9464.48	15523.6	18673.7	#N/A	15428.6	15536.5	8008.47	3300.2
FALSE	FALSE	FTAVEDQYYCVDCYK	A2AEX6;A2AEX8;P97447	Four and a half LIM domains protein 1;Four and a half LIM domains 1, isoform CRA_b;Four and a half LIM domains protein 1	A2AEX6;A2AEX8;P97447	A2AEX6_MOUSE;A2AEX8_MOUSE;FHL1_MOUSE	1.4408e-10	#N/A	47929.8	10615.3	2065.86	13277.1	20961.8	8842.5	29084.6	8302.27	36771.7	25698.5	1823.64	11102.8	33536.5	9921.63	25297.9	16574.3	14080	50699.1	45296.8	10879.4	30589.4	6968.7	31089.3	8311.11	27826.9	17899.7	21767.8	11571.3	26086.5	28023.8	30084.5	22575.5	28819.6	32797.9	20274.7	14742.8
FALSE	FALSE	AIVAGDQNVEYK	A2AEX6;A2AEX8;P97447	Four and a half LIM domains protein 1;Four and a half LIM domains 1, isoform CRA_b;Four and a half LIM domains protein 1	A2AEX6;A2AEX8;P97447	A2AEX6_MOUSE;A2AEX8_MOUSE;FHL1_MOUSE	1.4408e-10	#N/A	94410.5	26428.8	7885.78	15309.6	22812.2	17446.6	40453.7	12910.9	113869	42125.7	3486.13	19434.5	33741.8	27998.1	45644.7	27650.9	12176.4	112236	250002	15175.8	67030.9	18130.7	73787.2	37163.2	58554.5	31875.9	57454.8	29371.9	48743.5	69620.7	94309.4	35853.1	58363.5	58635.9	36956.6	14666.8
FALSE	FALSE	QVIGTGSFFPK	A2AEX6;A2AEX8;P97447	Four and a half LIM domains protein 1;Four and a half LIM domains 1, isoform CRA_b;Four and a half LIM domains protein 1	A2AEX6;A2AEX8;P97447	A2AEX6_MOUSE;A2AEX8_MOUSE;FHL1_MOUSE	1.4408e-10	#N/A	86534.8	14219.9	#N/A	9197.63	32002.3	12720.3	33964.2	#N/A	98354.5	30981	#N/A	#N/A	33511.5	#N/A	48877.8	#N/A	16432.6	79688	165748	#N/A	43732.6	14531.4	72441.5	#N/A	36244.6	23845.7	57561.4	19285.9	32443.2	43141.1	41203.2	20798.7	56058.1	54170.5	19542.8	15754.9
FALSE	FALSE	GEDFYCVTCHETK	A2AEX6;A2AEX8;P97447	Four and a half LIM domains protein 1;Four and a half LIM domains 1, isoform CRA_b;Four and a half LIM domains protein 1	A2AEX6;A2AEX8;P97447	A2AEX6_MOUSE;A2AEX8_MOUSE;FHL1_MOUSE	1.4408e-10	#N/A	8534.45	#N/A	#N/A	2055.17	7036.97	3622.65	6772.18	3130.7	10042.3	6876.55	#N/A	3110.72	6109.35	3436.26	7408.8	2935.56	2869.04	10792.2	14758.1	2297.86	5856.87	2578.53	13001.8	3149.27	9556.76	5493.66	12647.2	3472.5	8161.87	5047.31	13220.8	5434.81	11109.4	10100.7	7574.74	1905.79
TRUE	FALSE	FVFHNEQVYCPDCAK	A2AEX6;A2AEX8;P97447	Four and a half LIM domains protein 1;Four and a half LIM domains 1, isoform CRA_b;Four and a half LIM domains protein 1	A2AEX6;A2AEX8;P97447	A2AEX6_MOUSE;A2AEX8_MOUSE;FHL1_MOUSE	1.4408e-10	#N/A	25246.8	#N/A	#N/A	7343.38	17680.2	8830.38	16389	10096.2	25678.5	21951.2	#N/A	6040.76	12563	6262.07	19762.3	8032.87	16495	32709.8	51720.7	8623.28	14877.5	#N/A	23939.5	#N/A	10770.1	7552.62	16427.5	5806.22	15715.3	16665	25435.8	9726.33	18550.5	21990.4	19314.4	5420.48
FALSE	FALSE	NPITGFGK	A2AEX6;A2AEX8;P97447	Four and a half LIM domains protein 1;Four and a half LIM domains 1, isoform CRA_b;Four and a half LIM domains protein 1	A2AEX6;A2AEX8;P97447	A2AEX6_MOUSE;A2AEX8_MOUSE;FHL1_MOUSE	1.4408e-10	#N/A	#N/A	#N/A	#N/A	#N/A	#N/A	#N/A	#N/A	#N/A	#N/A	#N/A	#N/A	#N/A	#N/A	#N/A	#N/A	#N/A	#N/A	#N/A	#N/A	#N/A	#N/A	#N/A	#N/A	#N/A	#N/A	#N/A	36917.3	9285.03	20414	26090.1	54223.6	13871.1	46995.6	37699.9	13597.8	5735.68
FALSE	FALSE	AITSGGITYQDQPWHAECFVCVTCSK	A2AEX6;A2AEX8;P97447	Four and a half LIM domains protein 1;Four and a half LIM domains 1, isoform CRA_b;Four and a half LIM domains protein 1	A2AEX6;A2AEX8;P97447	A2AEX6_MOUSE;A2AEX8_MOUSE;FHL1_MOUSE	1.4408e-10	#N/A	#N/A	#N/A	#N/A	498.894	#N/A	#N/A	#N/A	#N/A	#N/A	#N/A	#N/A	#N/A	1442.33	#N/A	#N/A	#N/A	#N/A	#N/A	#N/A	401.972	1100.8	#N/A	#N/A	#N/A	#N/A	#N/A	#N/A	#N/A	1371.45	#N/A	#N/A	640.969	1529.54	#N/A	#N/A	#N/A
FALSE	FALSE	FCANTCVDCR	A2AEX6;A2AEX8;P97447	Four and a half LIM domains protein 1;Four and a half LIM domains 1, isoform CRA_b;Four and a half LIM domains protein 1	A2AEX6;A2AEX8;P97447	A2AEX6_MOUSE;A2AEX8_MOUSE;FHL1_MOUSE	1.4408e-10	#N/A	#N/A	#N/A	#N/A	#N/A	#N/A	#N/A	#N/A	#N/A	#N/A	#N/A	#N/A	#N/A	#N/A	#N/A	#N/A	#N/A	#N/A	#N/A	#N/A	#N/A	#N/A	#N/A	#N/A	#N/A	#N/A	#N/A	3925.61	#N/A	408.765	1757.58	1311.28	#N/A	898.949	1446.44	#N/A	#N/A
FALSE	FALSE	YWHDNCFR	A2AEX6;A2AEX8;P97447	Four and a half LIM domains protein 1;Four and a half LIM domains 1, isoform CRA_b;Four and a half LIM domains protein 1	A2AEX6;A2AEX8;P97447	A2AEX6_MOUSE;A2AEX8_MOUSE;FHL1_MOUSE	1.4408e-10	#N/A	#N/A	#N/A	#N/A	#N/A	#N/A	#N/A	#N/A	#N/A	#N/A	#N/A	#N/A	#N/A	#N/A	#N/A	#N/A	#N/A	#N/A	#N/A	#N/A	#N/A	#N/A	#N/A	#N/A	#N/A	#N/A	#N/A	#N/A	#N/A	#N/A	#N/A	#N/A	#N/A	2380.04	4605.32	#N/A	#N/A
TRUE	TRUE	LIVDELR	A2AG06	Meiosis-specific coiled-coil domain-containing protein MEIOC	A2AG06	MEIOC_MOUSE	1.81187e-05	#N/A	63357.2	40551.1	43957.5	50046.5	30987.8	21186.2	21043.3	9881.59	10817.8	21566.9	21438.8	10491.6	17644.8	6352.05	14582	21851.5	18873.3	21142.7	#N/A	9372.21	8264.51	45534.4	14385.7	#N/A	3672.21	9496.89	4485.01	16688.1	9719.42	8320.66	6277.26	9120.23	12435.6	10116.4	11297	12874.8
FALSE	FALSE	TLLARACAAQTK	A2AGN7;B7ZCF1;O88685	26S proteasome regulatory subunit 6A	A2AGN7;B7ZCF1;O88685	A2AGN7_MOUSE;B7ZCF1_MOUSE;PRS6A_MOUSE	2.2825e-05	#N/A	130573	196884	217693	177291	149747	214097	172640	173789	124528	134303	187344	138448	149599	93677.2	160128	149629	169336	140940	99358.5	163330	121692	227022	221131	148895	156224	100110	198094	192921	135209	125714	164642	117720	118148	122219	172043	177907
TRUE	FALSE	VDILDPALLR	A2AGN7;B7ZCF1;O88685	26S proteasome regulatory subunit 6A	A2AGN7;B7ZCF1;O88685	A2AGN7_MOUSE;B7ZCF1_MOUSE;PRS6A_MOUSE	2.2825e-05	#N/A	6583.64	4784.95	#N/A	6218.11	5579.92	3707.36	4778.98	5237.59	5721.47	#N/A	5067.83	5040.3	5650.86	4822.49	3860.66	15140.4	5672.28	6601.59	#N/A	5877.35	3579.14	8453.12	4354.61	#N/A	3808.68	#N/A	8614.95	3050.32	3777.91	#N/A	5441.33	4648.03	4711.45	5102.17	6114.86	#N/A
FALSE	FALSE	DSYLILETLPTEYDSR	A2AGN7;B7ZCF1;O88685	26S proteasome regulatory subunit 6A	A2AGN7;B7ZCF1;O88685	A2AGN7_MOUSE;B7ZCF1_MOUSE;PRS6A_MOUSE	2.2825e-05	#N/A	3005.25	#N/A	#N/A	6647.82	#N/A	#N/A	7365.13	6035.47	6807.12	#N/A	#N/A	8076.19	11190.5	9103.73	#N/A	20806	#N/A	7033.89	#N/A	10355.6	4389.34	#N/A	#N/A	#N/A	#N/A	6645.88	#N/A	#N/A	7027.62	#N/A	#N/A	#N/A	#N/A	9097.7	9819.82	#N/A
FALSE	FALSE	QTYFLPVIGLVDAEK	A2AGN7;B7ZCF1;O88685	26S proteasome regulatory subunit 6A	A2AGN7;B7ZCF1;O88685	A2AGN7_MOUSE;B7ZCF1_MOUSE;PRS6A_MOUSE	2.2825e-05	#N/A	#N/A	#N/A	#N/A	1226.83	#N/A	#N/A	#N/A	#N/A	1747.7	#N/A	#N/A	#N/A	#N/A	#N/A	#N/A	5182.89	#N/A	#N/A	#N/A	#N/A	979.249	#N/A	#N/A	#N/A	#N/A	#N/A	#N/A	#N/A	1368.96	1465.93	#N/A	#N/A	2147.28	#N/A	#N/A	#N/A
FALSE	FALSE	EKAPSIIFIDELDAIGTK	A2AGN7;B7ZCF1;O88685	26S proteasome regulatory subunit 6A	A2AGN7;B7ZCF1;O88685	A2AGN7_MOUSE;B7ZCF1_MOUSE;PRS6A_MOUSE	2.2825e-05	#N/A	#N/A	#N/A	#N/A	#N/A	#N/A	#N/A	#N/A	#N/A	362.366	#N/A	#N/A	#N/A	#N/A	#N/A	#N/A	1759.94	#N/A	#N/A	#N/A	#N/A	#N/A	#N/A	#N/A	#N/A	#N/A	#N/A	#N/A	#N/A	#N/A	#N/A	#N/A	#N/A	#N/A	#N/A	#N/A	#N/A
TRUE	FALSE	TISAPLPYEALTK	A2AI87;A2AI88;A2AI89;A2AI91;P18826	Phosphorylase b kinase regulatory subunit;Phosphorylase b kinase regulatory subunit;Phosphorylase b kinase regulatory subunit;Phosphorylase b kinase regulatory subunit;Phosphorylase b kinase regulatory subunit alpha, skeletal muscle isoform	A2AI87;A2AI88;A2AI89;A2AI91;P18826	A2AI87_MOUSE;A2AI88_MOUSE;A2AI89_MOUSE;A2AI91_MOUSE;KPB1_MOUSE	1.52469e-06	#N/A	#N/A	23261.3	30034.6	26654.7	36583.8	19385.3	5886.82	6762.89	#N/A	19780	27793.4	6482.73	29105	4806.37	22430.1	#N/A	26259.7	#N/A	#N/A	6785.06	#N/A	30859.2	11967.9	#N/A	4743.59	#N/A	4269.86	17336.2	18039.2	4564.83	5853.43	24079.8	13728.3	4909.65	4803.55	20497.8
TRUE	FALSE	DPASGICTLLYDSAPSGR	A2AI87;A2AI88;A2AI89;A2AI91;P18826	Phosphorylase b kinase regulatory subunit;Phosphorylase b kinase regulatory subunit;Phosphorylase b kinase regulatory subunit;Phosphorylase b kinase regulatory subunit;Phosphorylase b kinase regulatory subunit alpha, skeletal muscle isoform	A2AI87;A2AI88;A2AI89;A2AI91;P18826	A2AI87_MOUSE;A2AI88_MOUSE;A2AI89_MOUSE;A2AI91_MOUSE;KPB1_MOUSE	1.52469e-06	#N/A	#N/A	2567.75	2055.31	5059.49	2482.89	961.115	#N/A	#N/A	#N/A	2068.68	2608.87	#N/A	5462.06	#N/A	#N/A	#N/A	4470.13	#N/A	#N/A	881.405	#N/A	3115.11	2841.31	#N/A	#N/A	#N/A	#N/A	1871.99	2390.44	#N/A	#N/A	2732.58	2542.17	#N/A	#N/A	3861.66
TRUE	FALSE	AALEALDELDLFGVK	A2AI87;A2AI88;A2AI89;A2AI91;P18826	Phosphorylase b kinase regulatory subunit;Phosphorylase b kinase regulatory subunit;Phosphorylase b kinase regulatory subunit;Phosphorylase b kinase regulatory subunit;Phosphorylase b kinase regulatory subunit alpha, skeletal muscle isoform	A2AI87;A2AI88;A2AI89;A2AI91;P18826	A2AI87_MOUSE;A2AI88_MOUSE;A2AI89_MOUSE;A2AI91_MOUSE;KPB1_MOUSE	1.52469e-06	#N/A	#N/A	#N/A	#N/A	4326.51	#N/A	1046.86	#N/A	#N/A	#N/A	893.784	811.509	#N/A	4648.05	508.398	#N/A	#N/A	3639.79	#N/A	#N/A	1139.73	#N/A	2517.25	1423.06	#N/A	#N/A	#N/A	429.728	2318.39	3507.13	#N/A	#N/A	4451.47	3527.93	#N/A	#N/A	5765.29
TRUE	FALSE	EALDAVLIK	A2AI87;A2AI88;A2AI89;A2AI91;P18826	Phosphorylase b kinase regulatory subunit;Phosphorylase b kinase regulatory subunit;Phosphorylase b kinase regulatory subunit;Phosphorylase b kinase regulatory subunit;Phosphorylase b kinase regulatory subunit alpha, skeletal muscle isoform	A2AI87;A2AI88;A2AI89;A2AI91;P18826	A2AI87_MOUSE;A2AI88_MOUSE;A2AI89_MOUSE;A2AI91_MOUSE;KPB1_MOUSE	1.52469e-06	#N/A	#N/A	#N/A	17727.3	14761.4	9672.18	#N/A	#N/A	#N/A	#N/A	5639.62	12221.4	#N/A	11838.4	#N/A	#N/A	#N/A	10128.4	#N/A	#N/A	#N/A	#N/A	10802.1	3246.8	#N/A	#N/A	#N/A	#N/A	#N/A	4176.89	#N/A	#N/A	9109.97	4960.61	#N/A	#N/A	#N/A
TRUE	FALSE	ELLSELYVK	A2AI87;A2AI88;A2AI89;A2AI91;P18826	Phosphorylase b kinase regulatory subunit;Phosphorylase b kinase regulatory subunit;Phosphorylase b kinase regulatory subunit;Phosphorylase b kinase regulatory subunit;Phosphorylase b kinase regulatory subunit alpha, skeletal muscle isoform	A2AI87;A2AI88;A2AI89;A2AI91;P18826	A2AI87_MOUSE;A2AI88_MOUSE;A2AI89_MOUSE;A2AI91_MOUSE;KPB1_MOUSE	1.52469e-06	#N/A	#N/A	#N/A	7709.76	6648.63	#N/A	4509.18	#N/A	#N/A	#N/A	#N/A	#N/A	#N/A	5966.71	#N/A	5453.9	#N/A	4853.07	#N/A	#N/A	#N/A	#N/A	7619.38	4374.36	#N/A	#N/A	#N/A	#N/A	4544.29	#N/A	#N/A	#N/A	5686.75	3163.65	#N/A	#N/A	#N/A
TRUE	FALSE	DQSGEVDFQSLVSQLK	A2AI87;A2AI88;A2AI89;A2AI91;P18826	Phosphorylase b kinase regulatory subunit;Phosphorylase b kinase regulatory subunit;Phosphorylase b kinase regulatory subunit;Phosphorylase b kinase regulatory subunit;Phosphorylase b kinase regulatory subunit alpha, skeletal muscle isoform	A2AI87;A2AI88;A2AI89;A2AI91;P18826	A2AI87_MOUSE;A2AI88_MOUSE;A2AI89_MOUSE;A2AI91_MOUSE;KPB1_MOUSE	1.52469e-06	#N/A	#N/A	2729.67	#N/A	8095.36	#N/A	2354.94	#N/A	#N/A	#N/A	#N/A	#N/A	#N/A	6361.04	#N/A	#N/A	#N/A	6609.74	#N/A	#N/A	#N/A	#N/A	#N/A	#N/A	#N/A	#N/A	#N/A	#N/A	#N/A	3537.98	#N/A	#N/A	4889.29	5567.11	#N/A	#N/A	#N/A
TRUE	FALSE	TDLSYLCSR	A2AI87;A2AI88;A2AI89;A2AI91;P18826	Phosphorylase b kinase regulatory subunit;Phosphorylase b kinase regulatory subunit;Phosphorylase b kinase regulatory subunit;Phosphorylase b kinase regulatory subunit;Phosphorylase b kinase regulatory subunit alpha, skeletal muscle isoform	A2AI87;A2AI88;A2AI89;A2AI91;P18826	A2AI87_MOUSE;A2AI88_MOUSE;A2AI89_MOUSE;A2AI91_MOUSE;KPB1_MOUSE	1.52469e-06	#N/A	#N/A	#N/A	#N/A	7473.61	14890.8	#N/A	#N/A	#N/A	#N/A	#N/A	14681.1	#N/A	9469.02	#N/A	#N/A	#N/A	7504.66	#N/A	#N/A	#N/A	#N/A	12738.4	#N/A	#N/A	#N/A	#N/A	#N/A	#N/A	5042.63	#N/A	#N/A	#N/A	#N/A	#N/A	#N/A	#N/A
TRUE	FALSE	DKGIDVETIAEVYPIR	A2AI87;A2AI88;A2AI89;A2AI91;P18826	Phosphorylase b kinase regulatory subunit;Phosphorylase b kinase regulatory subunit;Phosphorylase b kinase regulatory subunit;Phosphorylase b kinase regulatory subunit;Phosphorylase b kinase regulatory subunit alpha, skeletal muscle isoform	A2AI87;A2AI88;A2AI89;A2AI91;P18826	A2AI87_MOUSE;A2AI88_MOUSE;A2AI89_MOUSE;A2AI91_MOUSE;KPB1_MOUSE	1.52469e-06	#N/A	#N/A	#N/A	#N/A	2667.88	#N/A	#N/A	#N/A	#N/A	#N/A	#N/A	#N/A	#N/A	2122.58	#N/A	#N/A	#N/A	977.954	#N/A	#N/A	#N/A	#N/A	#N/A	#N/A	#N/A	#N/A	#N/A	#N/A	#N/A	1121.32	#N/A	#N/A	766.288	500.601	#N/A	#N/A	1274.35
TRUE	FALSE	GPDWNTELYEEGGATVR	A2AI87;A2AI88;A2AI89;A2AI91;P18826	Phosphorylase b kinase regulatory subunit;Phosphorylase b kinase regulatory subunit;Phosphorylase b kinase regulatory subunit;Phosphorylase b kinase regulatory subunit;Phosphorylase b kinase regulatory subunit alpha, skeletal muscle isoform	A2AI87;A2AI88;A2AI89;A2AI91;P18826	A2AI87_MOUSE;A2AI88_MOUSE;A2AI89_MOUSE;A2AI91_MOUSE;KPB1_MOUSE	1.52469e-06	#N/A	#N/A	#N/A	#N/A	4548.42	#N/A	#N/A	#N/A	#N/A	#N/A	#N/A	#N/A	#N/A	4866.85	#N/A	#N/A	#N/A	4969.32	#N/A	#N/A	#N/A	#N/A	#N/A	#N/A	#N/A	#N/A	#N/A	#N/A	#N/A	2930.23	#N/A	#N/A	#N/A	1709.14	#N/A	#N/A	2739.27
TRUE	FALSE	GIDVETIAEVYPIR	A2AI87;A2AI88;A2AI89;A2AI91;P18826	Phosphorylase b kinase regulatory subunit;Phosphorylase b kinase regulatory subunit;Phosphorylase b kinase regulatory subunit;Phosphorylase b kinase regulatory subunit;Phosphorylase b kinase regulatory subunit alpha, skeletal muscle isoform	A2AI87;A2AI88;A2AI89;A2AI91;P18826	A2AI87_MOUSE;A2AI88_MOUSE;A2AI89_MOUSE;A2AI91_MOUSE;KPB1_MOUSE	1.52469e-06	#N/A	#N/A	#N/A	#N/A	1615.77	#N/A	#N/A	#N/A	#N/A	#N/A	#N/A	#N/A	#N/A	1937.88	#N/A	#N/A	#N/A	#N/A	#N/A	#N/A	#N/A	#N/A	#N/A	#N/A	#N/A	#N/A	#N/A	#N/A	#N/A	745.314	#N/A	#N/A	1415.2	1311.4	#N/A	#N/A	646.772
TRUE	FALSE	IVHIANDLFLQEQK	A2AI87;A2AI88;A2AI89;A2AI91;P18826	Phosphorylase b kinase regulatory subunit;Phosphorylase b kinase regulatory subunit;Phosphorylase b kinase regulatory subunit;Phosphorylase b kinase regulatory subunit;Phosphorylase b kinase regulatory subunit alpha, skeletal muscle isoform	A2AI87;A2AI88;A2AI89;A2AI91;P18826	A2AI87_MOUSE;A2AI88_MOUSE;A2AI89_MOUSE;A2AI91_MOUSE;KPB1_MOUSE	1.52469e-06	#N/A	#N/A	#N/A	#N/A	4792.22	#N/A	#N/A	#N/A	#N/A	#N/A	#N/A	#N/A	#N/A	2329.76	#N/A	#N/A	#N/A	#N/A	#N/A	#N/A	#N/A	#N/A	#N/A	#N/A	#N/A	#N/A	#N/A	#N/A	#N/A	#N/A	#N/A	#N/A	#N/A	#N/A	#N/A	#N/A	#N/A
TRUE	FALSE	ILSHIYSSLGCNSR	A2AI87;A2AI88;A2AI89;A2AI91;P18826	Phosphorylase b kinase regulatory subunit;Phosphorylase b kinase regulatory subunit;Phosphorylase b kinase regulatory subunit;Phosphorylase b kinase regulatory subunit;Phosphorylase b kinase regulatory subunit alpha, skeletal muscle isoform	A2AI87;A2AI88;A2AI89;A2AI91;P18826	A2AI87_MOUSE;A2AI88_MOUSE;A2AI89_MOUSE;A2AI91_MOUSE;KPB1_MOUSE	1.52469e-06	#N/A	#N/A	#N/A	#N/A	3528.43	#N/A	#N/A	#N/A	#N/A	#N/A	#N/A	#N/A	#N/A	2850.02	#N/A	#N/A	#N/A	#N/A	#N/A	#N/A	#N/A	#N/A	#N/A	#N/A	#N/A	#N/A	#N/A	#N/A	#N/A	#N/A	#N/A	#N/A	#N/A	#N/A	#N/A	#N/A	#N/A
TRUE	FALSE	CHGLSVEGFVLPSSTTR	A2AI87;A2AI88;A2AI89;A2AI91;P18826	Phosphorylase b kinase regulatory subunit;Phosphorylase b kinase regulatory subunit;Phosphorylase b kinase regulatory subunit;Phosphorylase b kinase regulatory subunit;Phosphorylase b kinase regulatory subunit alpha, skeletal muscle isoform	A2AI87;A2AI88;A2AI89;A2AI91;P18826	A2AI87_MOUSE;A2AI88_MOUSE;A2AI89_MOUSE;A2AI91_MOUSE;KPB1_MOUSE	1.52469e-06	#N/A	#N/A	#N/A	#N/A	4045.38	#N/A	#N/A	#N/A	#N/A	#N/A	#N/A	#N/A	#N/A	#N/A	#N/A	#N/A	#N/A	#N/A	#N/A	#N/A	#N/A	#N/A	#N/A	#N/A	#N/A	#N/A	#N/A	#N/A	#N/A	#N/A	#N/A	#N/A	#N/A	#N/A	#N/A	#N/A	#N/A
TRUE	FALSE	VEALDEACTDLLSYQK	A2AI87;A2AI88;A2AI89;A2AI91;P18826	Phosphorylase b kinase regulatory subunit;Phosphorylase b kinase regulatory subunit;Phosphorylase b kinase regulatory subunit;Phosphorylase b kinase regulatory subunit;Phosphorylase b kinase regulatory subunit alpha, skeletal muscle isoform	A2AI87;A2AI88;A2AI89;A2AI91;P18826	A2AI87_MOUSE;A2AI88_MOUSE;A2AI89_MOUSE;A2AI91_MOUSE;KPB1_MOUSE	1.52469e-06	#N/A	#N/A	#N/A	#N/A	2245.62	#N/A	#N/A	#N/A	#N/A	#N/A	#N/A	#N/A	#N/A	#N/A	#N/A	#N/A	#N/A	#N/A	#N/A	#N/A	#N/A	#N/A	3539.39	#N/A	#N/A	#N/A	#N/A	#N/A	#N/A	#N/A	#N/A	#N/A	#N/A	#N/A	#N/A	#N/A	#N/A
TRUE	FALSE	TADFGIWER	A2AI87;A2AI88;A2AI89;A2AI91;P18826	Phosphorylase b kinase regulatory subunit;Phosphorylase b kinase regulatory subunit;Phosphorylase b kinase regulatory subunit;Phosphorylase b kinase regulatory subunit;Phosphorylase b kinase regulatory subunit alpha, skeletal muscle isoform	A2AI87;A2AI88;A2AI89;A2AI91;P18826	A2AI87_MOUSE;A2AI88_MOUSE;A2AI89_MOUSE;A2AI91_MOUSE;KPB1_MOUSE	1.52469e-06	#N/A	#N/A	#N/A	#N/A	#N/A	#N/A	#N/A	#N/A	#N/A	#N/A	#N/A	#N/A	#N/A	#N/A	#N/A	#N/A	#N/A	#N/A	#N/A	#N/A	#N/A	#N/A	#N/A	#N/A	#N/A	#N/A	#N/A	#N/A	#N/A	#N/A	#N/A	#N/A	#N/A	2354.51	#N/A	#N/A	#N/A
TRUE	FALSE	KVEALDEACTDLLSYQK	A2AI87;A2AI88;A2AI89;A2AI91;P18826	Phosphorylase b kinase regulatory subunit;Phosphorylase b kinase regulatory subunit;Phosphorylase b kinase regulatory subunit;Phosphorylase b kinase regulatory subunit;Phosphorylase b kinase regulatory subunit alpha, skeletal muscle isoform	A2AI87;A2AI88;A2AI89;A2AI91;P18826	A2AI87_MOUSE;A2AI88_MOUSE;A2AI89_MOUSE;A2AI91_MOUSE;KPB1_MOUSE	1.52469e-06	#N/A	#N/A	#N/A	#N/A	#N/A	#N/A	#N/A	#N/A	#N/A	#N/A	#N/A	2600.76	#N/A	#N/A	#N/A	#N/A	#N/A	#N/A	#N/A	#N/A	#N/A	#N/A	#N/A	#N/A	#N/A	#N/A	#N/A	#N/A	#N/A	#N/A	#N/A	#N/A	#N/A	#N/A	#N/A	#N/A	#N/A
TRUE	TRUE	LLPLPLGVR	A2AJ76	Hemicentin-2	A2AJ76	HMCN2_MOUSE	0.000103861	#N/A	19253.5	#N/A	#N/A	#N/A	#N/A	#N/A	#N/A	#N/A	11164.3	#N/A	#N/A	#N/A	#N/A	#N/A	#N/A	#N/A	#N/A	12810.5	#N/A	#N/A	7016.64	#N/A	#N/A	#N/A	1228.07	7436.38	978.085	#N/A	#N/A	10057.2	#N/A	#N/A	#N/A	#N/A	1003.44	#N/A
FALSE	FALSE	DSGVLVFER	A2AJ76	Hemicentin-2	A2AJ76	HMCN2_MOUSE	0.000103861	#N/A	3666.33	#N/A	#N/A	#N/A	#N/A	#N/A	#N/A	#N/A	2302.95	#N/A	#N/A	#N/A	#N/A	#N/A	#N/A	#N/A	#N/A	3264.3	#N/A	#N/A	1423.96	#N/A	#N/A	#N/A	#N/A	#N/A	#N/A	#N/A	#N/A	2528.96	#N/A	#N/A	#N/A	#N/A	#N/A	#N/A
FALSE	FALSE	DSGEFFIR	A2AJY2;O35206	Collagen alpha-1(XV) chain	A2AJY2;O35206	A2AJY2_MOUSE;COFA1_MOUSE	4.59265e-07	#N/A	17249.7	9760.96	11506.7	4715.17	8761.89	13779	11923.2	12597.9	11854.7	10239.3	10462.3	17145.4	6442.78	11753.7	10134.6	10166.3	4610.73	16099.8	#N/A	11841.7	11031.3	11563.6	10884	10564.6	13651	12702.9	11992.6	9203.23	7278.75	12576.6	12136.7	5688.63	9050.86	7912.67	10353.4	9371.44
FALSE	FALSE	AAGLLSTFR	A2AJY2;O35206	Collagen alpha-1(XV) chain	A2AJY2;O35206	A2AJY2_MOUSE;COFA1_MOUSE	4.59265e-07	#N/A	24650.9	14891.1	#N/A	#N/A	13344.7	14479.6	16159.7	17074.1	14802.3	12168.3	15565.4	17070.3	8322.06	14428.9	12127.6	11912.4	7972.59	16209.1	#N/A	15048.1	16624.9	13337	17053.7	12220.7	11436.7	16822.4	#N/A	6175.25	11515	14751.8	8975.18	#N/A	9801.12	9197.95	8282.79	5969.99
FALSE	FALSE	ADFQCFQQAR	A2AJY2;O35206	Collagen alpha-1(XV) chain	A2AJY2;O35206	A2AJY2_MOUSE;COFA1_MOUSE	4.59265e-07	#N/A	9647.82	3659.53	#N/A	#N/A	#N/A	6208.42	6623.73	8433.27	9570.9	6919.07	#N/A	12921.2	#N/A	10549.9	#N/A	#N/A	#N/A	10317.8	#N/A	8181.64	12451.2	8593.78	8531.5	8720.77	9770.61	13913.4	7870.52	#N/A	#N/A	9718.27	#N/A	#N/A	#N/A	#N/A	3352.98	10126.9
TRUE	FALSE	VIYLGLR	A2AJY2;O35206	Collagen alpha-1(XV) chain	A2AJY2;O35206	A2AJY2_MOUSE;COFA1_MOUSE	4.59265e-07	#N/A	7328.46	#N/A	#N/A	#N/A	#N/A	5025.35	4006.31	#N/A	#N/A	#N/A	#N/A	4034.34	1506.14	#N/A	#N/A	#N/A	#N/A	2859.32	#N/A	#N/A	4435.82	#N/A	4030.13	#N/A	#N/A	#N/A	1554.55	#N/A	#N/A	3466.62	#N/A	#N/A	#N/A	#N/A	2225.39	#N/A
FALSE	FALSE	FGLPIVNLK	A2AJY2;O35206	Collagen alpha-1(XV) chain	A2AJY2;O35206	A2AJY2_MOUSE;COFA1_MOUSE	4.59265e-07	#N/A	#N/A	#N/A	6229.34	4889.34	3467.2	5022.49	#N/A	#N/A	#N/A	#N/A	#N/A	#N/A	#N/A	#N/A	#N/A	#N/A	#N/A	#N/A	#N/A	#N/A	#N/A	#N/A	#N/A	#N/A	#N/A	8695.71	#N/A	#N/A	#N/A	#N/A	#N/A	#N/A	#N/A	#N/A	#N/A	#N/A
FALSE	FALSE	VVWHGSNPHGVR	A2AJY2;O35206	Collagen alpha-1(XV) chain	A2AJY2;O35206	A2AJY2_MOUSE;COFA1_MOUSE	4.59265e-07	#N/A	323.973	#N/A	#N/A	#N/A	#N/A	#N/A	#N/A	#N/A	#N/A	#N/A	#N/A	#N/A	#N/A	#N/A	#N/A	#N/A	#N/A	#N/A	#N/A	423.68	290.753	#N/A	#N/A	#N/A	#N/A	335.74	#N/A	#N/A	321.024	#N/A	#N/A	#N/A	#N/A	#N/A	#N/A	#N/A
TRUE	FALSE	FTGSIQQLTIYSDPR	A2AJY2;O35206	Collagen alpha-1(XV) chain	A2AJY2;O35206	A2AJY2_MOUSE;COFA1_MOUSE	4.59265e-07	#N/A	939.62	#N/A	#N/A	#N/A	#N/A	#N/A	#N/A	#N/A	#N/A	#N/A	#N/A	#N/A	#N/A	#N/A	#N/A	#N/A	#N/A	376.55	#N/A	#N/A	751.545	#N/A	#N/A	#N/A	#N/A	#N/A	#N/A	#N/A	#N/A	418.028	#N/A	#N/A	#N/A	#N/A	#N/A	#N/A
FALSE	FALSE	TTDMAVTGFASPLSTGK	A2AJY2;O35206	Collagen alpha-1(XV) chain	A2AJY2;O35206	A2AJY2_MOUSE;COFA1_MOUSE	4.59265e-07	#N/A	5528.96	#N/A	#N/A	#N/A	#N/A	#N/A	#N/A	#N/A	#N/A	#N/A	#N/A	#N/A	#N/A	#N/A	#N/A	#N/A	#N/A	5503.46	#N/A	#N/A	#N/A	#N/A	#N/A	#N/A	4950.81	#N/A	#N/A	#N/A	#N/A	#N/A	#N/A	#N/A	1228.73	#N/A	#N/A	#N/A
FALSE	FALSE	AFLSSHLQDLSTVVR	A2AJY2;O35206	Collagen alpha-1(XV) chain	A2AJY2;O35206	A2AJY2_MOUSE;COFA1_MOUSE	4.59265e-07	#N/A	#N/A	#N/A	#N/A	934.813	#N/A	#N/A	#N/A	#N/A	#N/A	#N/A	#N/A	#N/A	#N/A	#N/A	#N/A	#N/A	#N/A	#N/A	#N/A	#N/A	#N/A	#N/A	#N/A	#N/A	#N/A	1397.62	#N/A	#N/A	454.477	#N/A	#N/A	#N/A	#N/A	#N/A	#N/A	#N/A
TRUE	FALSE	TGLLELR	A2AKD7;Q61234	Alpha-1-syntrophin	A2AKD7;Q61234	A2AKD7_MOUSE;SNTA1_MOUSE	4.21125e-05	#N/A	18615.4	#N/A	#N/A	12518.8	#N/A	13438.6	13335.1	13800.7	12622.7	#N/A	#N/A	9487.28	7117.07	5709.15	5899.07	5954.4	2701.93	17208.3	#N/A	7304.95	7897.37	10224.7	9384.4	9862.45	7209.29	6148.44	10253.1	11299.9	8152.01	8805.47	7930.8	#N/A	12351.9	7903.02	6317.61	#N/A
TRUE	FALSE	ELLFYCSLPQSR	A2AKD7;Q61234	Alpha-1-syntrophin	A2AKD7;Q61234	A2AKD7_MOUSE;SNTA1_MOUSE	4.21125e-05	#N/A	10155.4	#N/A	#N/A	#N/A	3849.57	6282.54	5325.53	5344.02	9928.43	#N/A	#N/A	9521.96	#N/A	8441.51	#N/A	#N/A	#N/A	8249.82	#N/A	4240.23	#N/A	#N/A	3205.42	#N/A	3451.96	3228.69	2821.72	3180.05	#N/A	3003.54	1383.32	#N/A	4578.81	#N/A	#N/A	#N/A
TRUE	FALSE	GSVPYDAELSFALR	A2AKD7;Q61234	Alpha-1-syntrophin	A2AKD7;Q61234	A2AKD7_MOUSE;SNTA1_MOUSE	4.21125e-05	#N/A	#N/A	#N/A	#N/A	3303.47	#N/A	2909.75	#N/A	#N/A	2310.42	#N/A	#N/A	#N/A	2966.85	#N/A	#N/A	#N/A	951.562	1739.84	#N/A	#N/A	2446.32	#N/A	1522.31	#N/A	1387	2214.2	#N/A	1468.85	3259.14	3524.3	#N/A	1445.51	3980.82	3462.5	2763.18	1591.97
TRUE	FALSE	GFTLWAAEPGAAR	A2AKD7;Q61234	Alpha-1-syntrophin	A2AKD7;Q61234	A2AKD7_MOUSE;SNTA1_MOUSE	4.21125e-05	#N/A	2498.81	#N/A	#N/A	#N/A	#N/A	#N/A	#N/A	#N/A	#N/A	#N/A	#N/A	#N/A	3278.17	#N/A	#N/A	#N/A	#N/A	#N/A	#N/A	#N/A	#N/A	#N/A	#N/A	#N/A	#N/A	4491.1	#N/A	#N/A	6999.93	#N/A	#N/A	#N/A	7385.48	2608.38	1234.37	#N/A
TRUE	FALSE	KADAGGLGISIK	A2AKD7;Q61234	Alpha-1-syntrophin	A2AKD7;Q61234	A2AKD7_MOUSE;SNTA1_MOUSE	4.21125e-05	#N/A	#N/A	#N/A	#N/A	#N/A	#N/A	#N/A	#N/A	#N/A	574.836	#N/A	#N/A	975.419	#N/A	#N/A	#N/A	#N/A	#N/A	1029.12	#N/A	#N/A	#N/A	#N/A	1629.79	835.906	#N/A	#N/A	#N/A	#N/A	#N/A	#N/A	#N/A	#N/A	#N/A	#N/A	#N/A	#N/A
TRUE	FALSE	NSAGGTSVGWDSPPASPLQR	A2AKD7;Q61234	Alpha-1-syntrophin	A2AKD7;Q61234	A2AKD7_MOUSE;SNTA1_MOUSE	4.21125e-05	#N/A	#N/A	#N/A	#N/A	#N/A	#N/A	#N/A	#N/A	#N/A	#N/A	#N/A	#N/A	#N/A	#N/A	#N/A	#N/A	#N/A	#N/A	2148.75	#N/A	#N/A	#N/A	#N/A	#N/A	#N/A	#N/A	#N/A	#N/A	#N/A	3790.94	#N/A	#N/A	#N/A	4969.47	#N/A	#N/A	#N/A
TRUE	FALSE	TGVFQLK	A2AKH7;Q8JZX5;Q9D1G5	Leucine-rich repeat-containing protein 57 (Fragment);Leucine rich repeat containing 57, isoform CRA_a;Leucine-rich repeat-containing protein 57	A2AKH7;Q8JZX5;Q9D1G5	A2AKH7_MOUSE;Q8JZX5_MOUSE;LRC57_MOUSE	8.17496e-11	#N/A	6065.07	106580	153581	55301.9	129995	186743	22742.9	32804.8	1887.24	#N/A	110405	61600.9	29609.2	32804	147938	15072.6	142394	3250.46	22911.2	60355.2	19724.2	466715	100943	74380.4	12171	15491.3	39646.8	129234	81035.8	17255.2	164339	93607.4	83967.6	205768	190693	235696
FALSE	FALSE	THSDQFLVSFK	A2AKU9	ATP synthase subunit gamma	A2AKU9	A2AKU9_MOUSE	3.83143e-12	#N/A	36250	63872.9	89533.4	21817.1	47263.6	113247	66834.5	79907.3	26358.6	76323.8	40411.2	89854.4	19428.9	70627.7	69106.7	58926.1	46952.7	31276.6	29760.1	83453.4	46135.4	40065.8	76854.1	58534.9	61607.9	42165.6	38343.9	77934.1	44947.1	30426.6	44759.5	13464.3	33097	72511.8	45804.2	26319.8
FALSE	FALSE	LTLTFNR	A2AKU9	ATP synthase subunit gamma	A2AKU9	A2AKU9_MOUSE	3.83143e-12	#N/A	33995.9	114058	84150	20384.5	81651.1	164311	134757	124514	33344.5	97619.8	48681.9	186855	19079.7	134178	142867	112823	78772.5	40265.8	#N/A	169171	63376.4	105666	123576	94071.9	83953.4	52385.3	112890	75241.2	54184	38650	86414.6	#N/A	41816.6	137220	115353	50846
TRUE	TRUE	ELIEIISGAAAL	A2AKU9	ATP synthase subunit gamma	A2AKU9	A2AKU9_MOUSE	3.83143e-12	#N/A	#N/A	3383.33	#N/A	663.435	#N/A	10456.6	6343.12	4419.9	3664.42	1907.9	#N/A	1321.73	1872.21	5711.08	2749.01	4105.85	1131.37	#N/A	#N/A	12179.3	3479.75	4177.36	8798.96	12041.7	9161.43	3580.82	11231.1	9942.87	4703.06	4912.71	9643.58	809.219	4387.04	4641.55	19779	5398.62
FALSE	FALSE	GLCGAIHSSVAK	A2AKU9	ATP synthase subunit gamma	A2AKU9	A2AKU9_MOUSE	3.83143e-12	#N/A	10949.8	19220.5	18960.5	4909.46	17092.9	35178.4	20244.7	25071.6	9125.96	31267.7	20456.7	11357.6	7315.6	22550	27044	16350	17868.8	9460.95	#N/A	7562.18	5563.94	20390.8	31811.5	4396.22	20856.1	7682.17	17803.1	53838.6	24829.2	4304.25	22531.7	#N/A	19927	17576.7	14654.2	#N/A
FALSE	FALSE	HLIIGVSSDR	A2AKU9	ATP synthase subunit gamma	A2AKU9	A2AKU9_MOUSE	3.83143e-12	#N/A	24421.1	45096.2	36671.8	15225.6	25261.2	63944.3	33089.9	45251.2	26721.8	45381.9	24696	64725.6	10771.2	45932.7	67401.4	41963.7	22244.6	22515.6	42771.9	55313.7	42073	27068.2	81020.5	67184.8	44768.1	45177	38112.4	94560.6	45046.9	34284	54505.4	23529.4	85748.4	71444.2	53732.5	37021.8
FALSE	FALSE	VYGTGSLALYEK	A2AKU9	ATP synthase subunit gamma	A2AKU9	A2AKU9_MOUSE	3.83143e-12	#N/A	80801.5	129708	43812.3	22769.3	56521.4	127247	186989	104926	75900.7	122566	77314.2	224772	40824.7	89063.9	153709	123877	83895.9	77665	64757.6	174757	105304	74678.3	106797	125889	85856.1	102195	133278	215737	114006	96360.6	106026	34743.9	88636.9	169556	190458	58996.6
FALSE	FALSE	NEVAALTAAGK	A2AKU9	ATP synthase subunit gamma	A2AKU9	A2AKU9_MOUSE	3.83143e-12	#N/A	49436.9	85029.7	52904.3	14075.4	33952.9	126689	30246.5	65811.6	22399.6	45689	18589.4	60155.4	8893.33	25064.8	51467.7	23716.9	17203.7	27655.3	43214	38446.1	28955.2	29462.7	91126.1	125561	16386.4	21551.2	118063	250402	125522	93131.8	104855	39331.5	133150	127467	77141.5	88821.7
FALSE	FALSE	EVMIVGVGEK	A2AKU9	ATP synthase subunit gamma	A2AKU9	A2AKU9_MOUSE	3.83143e-12	#N/A	14943.9	#N/A	#N/A	1575.87	7838.31	47472.1	17861.6	18983.1	4745.67	#N/A	8323.5	22783.4	1495.21	13587.8	#N/A	6559.87	14770.1	10974.4	#N/A	13888	10802.7	20050.5	109599	#N/A	123947	10905.2	28294.5	28632.3	6954.06	#N/A	41709	#N/A	#N/A	16529.4	17941.9	#N/A
FALSE	FALSE	QMKNEVAALTAAGK	A2AKU9	ATP synthase subunit gamma	A2AKU9	A2AKU9_MOUSE	3.83143e-12	#N/A	1529.38	#N/A	2620.24	887.092	1323.08	4972.19	1545.37	4767.67	583.475	#N/A	2555	1514.34	835.519	1243.05	#N/A	303.001	1432.23	423.067	#N/A	1626.37	981.777	1616.54	6719.32	#N/A	#N/A	#N/A	#N/A	6011.11	2115.04	1815.43	3154.73	1009.5	3651.21	3711.02	3144.48	1132.45
FALSE	FALSE	NASDMIDKLTLTFNR	A2AKU9	ATP synthase subunit gamma	A2AKU9	A2AKU9_MOUSE	3.83143e-12	#N/A	3928.93	8911.15	#N/A	#N/A	#N/A	4868.46	#N/A	#N/A	#N/A	#N/A	#N/A	#N/A	#N/A	#N/A	9890.89	#N/A	#N/A	#N/A	#N/A	#N/A	6341.97	#N/A	9817.2	7905.65	8308.98	5114.82	#N/A	2415.62	5168.94	9863.98	#N/A	4142.21	6956.64	4126.36	4552.31	#N/A
FALSE	FALSE	KHLIIGVSSDR	A2AKU9	ATP synthase subunit gamma	A2AKU9	A2AKU9_MOUSE	3.83143e-12	#N/A	#N/A	#N/A	#N/A	#N/A	#N/A	1545.45	631.418	#N/A	#N/A	#N/A	#N/A	932.555	#N/A	1082.6	#N/A	552.986	#N/A	#N/A	#N/A	1471.17	508.114	#N/A	1073.74	#N/A	#N/A	526.397	#N/A	#N/A	#N/A	#N/A	#N/A	#N/A	#N/A	#N/A	#N/A	#N/A
FALSE	FALSE	EDSVKPGAHLTVK	A2AL12;B2RXM2;J3QNY1;Q8BG05	Heterogeneous nuclear ribonucleoprotein A3;EG627828 protein;Uncharacterized protein;Heterogeneous nuclear ribonucleoprotein A3	A2AL12;B2RXM2;J3QNY1;Q8BG05	A2AL12_MOUSE;B2RXM2_MOUSE;J3QNY1_MOUSE;ROA3_MOUSE	1.60087e-05	#N/A	#N/A	#N/A	#N/A	#N/A	#N/A	#N/A	588.823	#N/A	#N/A	#N/A	#N/A	#N/A	#N/A	#N/A	#N/A	2999.68	#N/A	#N/A	#N/A	#N/A	780.259	#N/A	#N/A	#N/A	#N/A	773.341	#N/A	#N/A	#N/A	1700.87	#N/A	#N/A	#N/A	#N/A	#N/A	#N/A
FALSE	FALSE	SSGSPYGGGYGSGGGSGGYGSR	A2AL12;B2RXM2;J3QNY1;Q8BG05	Heterogeneous nuclear ribonucleoprotein A3;EG627828 protein;Uncharacterized protein;Heterogeneous nuclear ribonucleoprotein A3	A2AL12;B2RXM2;J3QNY1;Q8BG05	A2AL12_MOUSE;B2RXM2_MOUSE;J3QNY1_MOUSE;ROA3_MOUSE	1.60087e-05	#N/A	#N/A	#N/A	#N/A	#N/A	#N/A	#N/A	#N/A	#N/A	#N/A	#N/A	#N/A	#N/A	#N/A	#N/A	#N/A	#N/A	#N/A	#N/A	#N/A	#N/A	#N/A	#N/A	#N/A	#N/A	#N/A	#N/A	#N/A	#N/A	#N/A	1391.17	#N/A	#N/A	#N/A	#N/A	#N/A	#N/A
TRUE	FALSE	GFAFVTFDDHDTVDK	A2AL12;B2RXM2;J3QNY1;Q8BG05	Heterogeneous nuclear ribonucleoprotein A3;EG627828 protein;Uncharacterized protein;Heterogeneous nuclear ribonucleoprotein A3	A2AL12;B2RXM2;J3QNY1;Q8BG05	A2AL12_MOUSE;B2RXM2_MOUSE;J3QNY1_MOUSE;ROA3_MOUSE	1.60087e-05	#N/A	#N/A	#N/A	#N/A	#N/A	#N/A	#N/A	#N/A	#N/A	#N/A	#N/A	#N/A	#N/A	#N/A	#N/A	#N/A	1323.34	#N/A	#N/A	#N/A	#N/A	#N/A	#N/A	#N/A	#N/A	#N/A	#N/A	#N/A	#N/A	#N/A	#N/A	#N/A	#N/A	#N/A	#N/A	#N/A	#N/A
TRUE	FALSE	VLLGLTK	A2AL71;A2AL79;Q6P8S1	Aspartyl/asparaginyl beta-hydroxylase (Fragment);Aspartyl/asparaginyl beta-hydroxylase;Aspartyl/asparaginyl beta-hydroxylase	A2AL71;A2AL79;Q6P8S1	A2AL71_MOUSE;A2AL79_MOUSE;Q6P8S1_MOUSE	0.00366747	#N/A	3196.66	12009.8	15441.8	13187.7	19703.1	8948.28	#N/A	#N/A	2331.24	#N/A	18696.5	#N/A	9807.99	#N/A	5973.71	#N/A	14169.9	1568.16	#N/A	#N/A	3068.88	24638.9	6228.77	#N/A	#N/A	1606.85	#N/A	#N/A	4236.46	3312.22	#N/A	7801.04	4874.2	#N/A	#N/A	12452
TRUE	FALSE	VLLEGPGGLAK	A2AL76;A2AL77;A2AL78;Q9CR06	Aspartyl/asparaginyl beta-hydroxylase;Aspartyl/asparaginyl beta-hydroxylase (Fragment);Aspartyl/asparaginyl beta-hydroxylase;Aspartate-beta-hydroxylase, isoform CRA_a	A2AL76;A2AL77;A2AL78;Q9CR06	A2AL76_MOUSE;A2AL77_MOUSE;A2AL78_MOUSE;Q9CR06_MOUSE	1.38025e-09	#N/A	233395	87820.6	111637	94206.5	104851	80491.7	56073.5	156577	203350	88546.3	89378.8	50242.4	74065.1	59599.9	59305.7	103873	75226.4	194361	103506	55125.1	196049	86928.5	69841.1	78330.4	63064.2	164466	58648	78408.9	157002	204433	77760.7	135704	126547	64098.9	86161.5	80872.9
FALSE	FALSE	LGVYDADGDGDFDVDDAK	A2AL76;A2AL77;A2AL78;Q9CR06	Aspartyl/asparaginyl beta-hydroxylase;Aspartyl/asparaginyl beta-hydroxylase (Fragment);Aspartyl/asparaginyl beta-hydroxylase;Aspartate-beta-hydroxylase, isoform CRA_a	A2AL76;A2AL77;A2AL78;Q9CR06	A2AL76_MOUSE;A2AL77_MOUSE;A2AL78_MOUSE;Q9CR06_MOUSE	1.38025e-09	#N/A	64355.2	38318.5	28949.2	44043.9	56703.3	20594.9	29492	18514.7	52682.2	30435.9	69352	32200	51457.5	28392.1	35877.7	28350.4	24322.4	60744.8	45566.9	28199.4	54204.9	28919.5	29120.8	33205.5	31142	59938.5	31008.1	33876.7	35678.1	69799	34632.1	39868.2	27163.7	27148.3	14934.7	50287.4
TRUE	FALSE	LEDVLPLAFTR	A2AM65;Q3TEA8;Z4YKA3;Z4YKB8	Heterochromatin protein 1-binding protein 3 (Fragment);Heterochromatin protein 1-binding protein 3;Heterochromatin protein 1-binding protein 3;Heterochromatin protein 1-binding protein 3	A2AM65;Q3TEA8;Z4YKA3;Z4YKB8	A2AM65_MOUSE;HP1B3_MOUSE;Z4YKA3_MOUSE;Z4YKB8_MOUSE	0.00284645	#N/A	8091.01	#N/A	3394.95	2777.7	#N/A	3776.14	5414.31	4540.19	7899.99	#N/A	#N/A	5020.3	2795.06	4451.47	#N/A	4668.38	1388.1	5649.98	#N/A	5185.8	5928.06	#N/A	2523.47	#N/A	6414.01	4004.44	5299.79	2604.84	#N/A	4976.99	6104.57	#N/A	2765.73	5417.63	5573.93	#N/A
FALSE	FALSE	YPSLGLER	A2AM65;Q3TEA8;Z4YKA3;Z4YKB8	Heterochromatin protein 1-binding protein 3 (Fragment);Heterochromatin protein 1-binding protein 3;Heterochromatin protein 1-binding protein 3;Heterochromatin protein 1-binding protein 3	A2AM65;Q3TEA8;Z4YKA3;Z4YKB8	A2AM65_MOUSE;HP1B3_MOUSE;Z4YKA3_MOUSE;Z4YKB8_MOUSE	0.00284645	#N/A	2410.37	#N/A	#N/A	#N/A	#N/A	#N/A	#N/A	#N/A	#N/A	#N/A	#N/A	#N/A	#N/A	#N/A	#N/A	#N/A	#N/A	#N/A	#N/A	#N/A	#N/A	#N/A	#N/A	#N/A	#N/A	#N/A	#N/A	#N/A	#N/A	#N/A	#N/A	#N/A	#N/A	#N/A	#N/A	#N/A
TRUE	FALSE	GSALDPEPQVK	A2AM65;Q3TEA8;Z4YKA3;Z4YKB8	Heterochromatin protein 1-binding protein 3 (Fragment);Heterochromatin protein 1-binding protein 3;Heterochromatin protein 1-binding protein 3;Heterochromatin protein 1-binding protein 3	A2AM65;Q3TEA8;Z4YKA3;Z4YKB8	A2AM65_MOUSE;HP1B3_MOUSE;Z4YKA3_MOUSE;Z4YKB8_MOUSE	0.00284645	#N/A	#N/A	#N/A	#N/A	#N/A	#N/A	#N/A	#N/A	#N/A	#N/A	#N/A	#N/A	#N/A	#N/A	#N/A	#N/A	#N/A	#N/A	#N/A	#N/A	#N/A	#N/A	#N/A	#N/A	#N/A	#N/A	#N/A	701.252	#N/A	#N/A	#N/A	#N/A	#N/A	#N/A	#N/A	#N/A	#N/A
TRUE	TRUE	VASVVDSVQASQK	A2AMM0	Caveolae-associated protein 4	A2AMM0	CAVN4_MOUSE	1.30647e-05	#N/A	10859.5	5734.3	#N/A	6320.28	5367.42	4578.33	5625.89	6906.82	10595.1	6411.67	3519.7	6865.19	6148.73	4777.4	5228.88	3338.35	2924.82	12344.5	9947.79	4204.87	10021.1	8884.56	8683.66	11106.7	7213.3	8564.9	19272.9	19418	27511.2	26361.3	19413.6	16683.5	93115.3	8287.48	4750.23	4457.17
TRUE	TRUE	SVQIDLLK	A2AMM0	Caveolae-associated protein 4	A2AMM0	CAVN4_MOUSE	1.30647e-05	#N/A	4506.05	1830.71	2019.27	2991.34	#N/A	1266.59	#N/A	#N/A	2968.47	1142.38	#N/A	1693.08	2477.27	#N/A	413.689	#N/A	#N/A	4051.09	#N/A	#N/A	3344.85	#N/A	1741.23	1105.55	1113.88	1280.62	2164.15	1106.21	1620.59	2020.62	1232.48	1087.58	2445.61	725.087	#N/A	#N/A
TRUE	TRUE	VVIFQEDIPCPASLSVVK	A2AMM0	Caveolae-associated protein 4	A2AMM0	CAVN4_MOUSE	1.30647e-05	#N/A	2363.03	#N/A	#N/A	5157.59	1530.5	2364.03	3263.45	#N/A	8659.95	#N/A	#N/A	2105.54	5286.83	3351.31	#N/A	1917.19	2320.08	3420.89	#N/A	3692.07	5574.17	#N/A	#N/A	#N/A	2071.54	4335.58	3098.29	1397.41	4049.93	4822.2	#N/A	#N/A	4864.49	2271.82	1662.43	#N/A
TRUE	TRUE	GGYSPQEGGDPPTPEPLK	A2AMM0	Caveolae-associated protein 4	A2AMM0	CAVN4_MOUSE	1.30647e-05	#N/A	#N/A	#N/A	#N/A	#N/A	#N/A	#N/A	#N/A	1736.04	2403.47	#N/A	#N/A	#N/A	1513.64	#N/A	#N/A	#N/A	#N/A	#N/A	#N/A	791.904	2562.11	#N/A	#N/A	#N/A	995.969	851.041	3643.18	#N/A	#N/A	3274.28	1585.64	#N/A	2523.86	#N/A	#N/A	#N/A
TRUE	TRUE	VTFKPQVR	A2AMM0	Caveolae-associated protein 4	A2AMM0	CAVN4_MOUSE	1.30647e-05	#N/A	#N/A	#N/A	#N/A	#N/A	#N/A	#N/A	#N/A	#N/A	3619.9	#N/A	#N/A	#N/A	#N/A	#N/A	#N/A	#N/A	#N/A	5552.5	#N/A	#N/A	#N/A	#N/A	#N/A	#N/A	#N/A	#N/A	#N/A	#N/A	#N/A	#N/A	#N/A	#N/A	5716.9	#N/A	#N/A	#N/A
TRUE	TRUE	VEDDESLLLELK	A2AMM0	Caveolae-associated protein 4	A2AMM0	CAVN4_MOUSE	1.30647e-05	#N/A	#N/A	#N/A	#N/A	#N/A	#N/A	#N/A	#N/A	#N/A	#N/A	#N/A	#N/A	#N/A	#N/A	#N/A	#N/A	#N/A	#N/A	#N/A	#N/A	#N/A	#N/A	#N/A	#N/A	#N/A	#N/A	#N/A	#N/A	#N/A	#N/A	1.10796e+06	#N/A	#N/A	#N/A	#N/A	#N/A	#N/A
TRUE	FALSE	AETAPLPTSVDDTPEVLNR	A2AMQ5;Q6PBC0;Q99L43	Phosphatidate cytidylyltransferase;Cds2 protein;Phosphatidate cytidylyltransferase 2	A2AMQ5;Q6PBC0;Q99L43	A2AMQ5_MOUSE;Q6PBC0_MOUSE;CDS2_MOUSE	0.00694562	#N/A	1960.76	#N/A	#N/A	#N/A	#N/A	986.706	3397.93	2812.86	2290.64	#N/A	#N/A	4050.42	#N/A	4607.01	#N/A	1508.72	#N/A	2317.95	#N/A	3111.58	2603.51	#N/A	1133.12	1322.9	3677.6	2034.72	2925.06	#N/A	#N/A	2390.67	3044.22	#N/A	#N/A	2596.92	2393.77	#N/A
TRUE	FALSE	FWDNFLR	A2AP32;Q3UIU2	NADH dehydrogenase [ubiquinone] 1 beta subcomplex subunit 6	A2AP32;Q3UIU2	A2AP32_MOUSE;NDUB6_MOUSE	5.34261e-06	#N/A	8891.27	15529.2	15598.8	8311.87	14302.7	2117.23	4530.18	9962.02	5325.07	#N/A	12307.2	21402.2	13397.1	31086.4	29109.2	20366.2	23421.7	12868.8	#N/A	46700.1	20454	1208.73	21900.4	#N/A	20113.5	31718.6	#N/A	#N/A	29364.7	6923.88	5299.46	12189.8	28419.5	40941.4	23067.4	15603.4
TRUE	FALSE	IFPGDTILETGEVIPPMR	A2AP32;Q3UIU2	NADH dehydrogenase [ubiquinone] 1 beta subcomplex subunit 6	A2AP32;Q3UIU2	A2AP32_MOUSE;NDUB6_MOUSE	5.34261e-06	#N/A	#N/A	28330.6	#N/A	#N/A	#N/A	9681.81	14444.4	#N/A	#N/A	13390.5	#N/A	10614.5	#N/A	11467.8	32298.6	#N/A	#N/A	9799.58	#N/A	#N/A	6239.08	#N/A	12895.3	17559.3	28947.9	6245.99	9866.12	#N/A	3966.87	10608.3	8997.77	5042.68	11891.1	13422.5	14464.3	#N/A
TRUE	FALSE	EPVLPPR	A2AP32;Q3UIU2	NADH dehydrogenase [ubiquinone] 1 beta subcomplex subunit 6	A2AP32;Q3UIU2	A2AP32_MOUSE;NDUB6_MOUSE	5.34261e-06	#N/A	#N/A	#N/A	#N/A	#N/A	#N/A	#N/A	#N/A	#N/A	#N/A	#N/A	#N/A	#N/A	#N/A	#N/A	#N/A	#N/A	#N/A	551.836	#N/A	#N/A	#N/A	#N/A	#N/A	#N/A	#N/A	#N/A	2888.18	16181.7	6954.33	2159.23	16136.8	#N/A	7513.54	7759	1294.41	#N/A
TRUE	FALSE	WLKDQELSPR	A2AP32;Q3UIU2	NADH dehydrogenase [ubiquinone] 1 beta subcomplex subunit 6	A2AP32;Q3UIU2	A2AP32_MOUSE;NDUB6_MOUSE	5.34261e-06	#N/A	#N/A	#N/A	#N/A	#N/A	#N/A	#N/A	#N/A	#N/A	#N/A	#N/A	#N/A	2193.02	#N/A	#N/A	#N/A	#N/A	#N/A	#N/A	#N/A	#N/A	#N/A	#N/A	#N/A	#N/A	#N/A	6705.79	#N/A	#N/A	7999.66	#N/A	#N/A	4132.05	12320.8	9598.73	7375.53	#N/A
TRUE	TRUE	EGQALASNVDYR	A2AQB2	Nebulin	A2AQB2	A2AQB2_MOUSE	1.46154e-11	#N/A	171275	171929	213199	186824	208328	173930	143216	191712	157781	126225	216480	135644	168309	104190	213362	126927	164352	193014	160937	121193	176530	302314	207820	225100	132323	184235	249285	258804	234461	222349	283828	305717	256309	211997	178677	268344
TRUE	TRUE	AYDLQSDAIYK	A2AQB2	Nebulin	A2AQB2	A2AQB2_MOUSE	1.46154e-11	#N/A	33725.5	39523.4	48213	32267.1	52256.3	38618.5	37722.4	40334.3	33799.8	44445.8	58373	38992.2	30012.4	25522.9	46236.9	34206.5	43679	33529.3	36875.8	26594.3	26667.2	77600.5	33874.5	18493.8	27932.3	26150.3	38117.7	22410.2	33484.9	29826.6	30568.9	35949	23790	30142.3	25221.2	48355.7
TRUE	TRUE	FTSIVDTPEVILAK	A2AQB2	Nebulin	A2AQB2	A2AQB2_MOUSE	1.46154e-11	#N/A	51230.9	49725.6	80388.6	67971.3	59632.2	51147.9	40227.4	57658	57863.3	122686	84742.9	39801	64500.7	33122.3	77431.1	47564.5	80937.6	48735	67295.3	52267.3	51419.4	93411.7	56267.2	47275.7	58165.8	51819.4	52566.9	63020.5	44221.7	43817.2	66371	66747.4	60039.7	56413.6	51634.4	65892.3
TRUE	TRUE	ANVNVPADIPVMLQSK	A2AQB2	Nebulin	A2AQB2	A2AQB2_MOUSE	1.46154e-11	#N/A	11128.3	123579	49163.3	5782.8	15944.4	39097.3	17682.4	13186.4	14938.8	51573.8	26857.6	11141.5	11962.1	17480.3	104760	13700.6	17229	27913.4	24370.1	11503.1	11996.6	31125.4	62322.6	113870	71959.7	14431.9	35083.9	38065.2	9626.99	45219.8	37077.5	23538.1	29111.1	12811.3	9246.17	28958.4
TRUE	TRUE	DIASDYLYK	A2AQB2	Nebulin	A2AQB2	A2AQB2_MOUSE	1.46154e-11	#N/A	48163.7	83975.5	115541	78469.7	60746.5	79960.8	51412.2	65288.5	69274.9	68380.8	74714.2	64884.2	78938.5	46088.5	69706.2	60840.8	54602.8	77047.3	91516.5	58956	70654.9	79575.5	72847.6	55467.2	52053.5	55526.4	53546.4	71649.1	56546.4	56231.5	64573.1	77594.3	55213.4	51938.1	39816.6	53583.2
TRUE	TRUE	TNALQISEPLYR	A2AQB2	Nebulin	A2AQB2	A2AQB2_MOUSE	1.46154e-11	#N/A	104994	112565	174497	159076	122319	142188	123571	97889.7	228288	199749	134536	107101	309185	90495.4	141943	115905	119026	275184	188465	84073.7	141072	131646	88208.4	105385	83789	151767	85646	152110	152368	128825	93217.4	324115	202469	83998.1	90288	112175
TRUE	TRUE	KAYDLQSDAIYK	A2AQB2	Nebulin	A2AQB2	A2AQB2_MOUSE	1.46154e-11	#N/A	14230	17815.3	25304.3	18227.5	19129.1	11718.4	12900.6	19888	10780.3	15919.4	29810.2	7613.78	18160.5	10064.2	10583.1	12695.7	14244.4	11747	13160.5	6805.98	13806.9	22450.3	18089.3	12169.1	10498.2	10456.2	10909.5	13536.1	15802.1	11629.2	13537.5	20008.2	13545.7	9849.82	8806.85	21224.6
TRUE	TRUE	VKNAQNLLNER	A2AQB2	Nebulin	A2AQB2	A2AQB2_MOUSE	1.46154e-11	#N/A	4939.74	#N/A	6959.13	5431.89	#N/A	3879.31	#N/A	6238.9	2654.92	#N/A	7752.22	#N/A	5884.45	#N/A	#N/A	#N/A	3327.76	4873.28	#N/A	#N/A	2010.19	1654.28	2381.55	#N/A	2390.13	5401.2	#N/A	13257.5	6195.14	6257.73	#N/A	13473	8281.79	#N/A	#N/A	2868.71
TRUE	TRUE	LVWAANVLK	A2AQB2	Nebulin	A2AQB2	A2AQB2_MOUSE	1.46154e-11	#N/A	68890.5	#N/A	44432.1	99815	#N/A	#N/A	13900.8	17814.8	20804.4	#N/A	48439.7	34887.7	101419	15146.1	42781.9	46597	45938	53315.1	42990.5	49538.3	63931	36644.6	42574.7	#N/A	31873.3	97432.7	15953.6	17712.8	42392.8	40922	35049.9	125394	63575.1	30939.5	38446.1	50566.5
TRUE	TRUE	LNAIQISNK	A2AQB2	Nebulin	A2AQB2	A2AQB2_MOUSE	1.46154e-11	#N/A	45305.3	39876.7	39776.3	35945.5	16600.4	31959.9	13616.1	27553.9	21245.2	19780.7	11850.8	6026	14094.5	2889.35	32143	3107.96	10153.7	28932.1	31463.4	7128.26	20092.1	41251.5	26094.2	34995.2	#N/A	18360.3	67460.3	81484	59788.4	54362	71330.5	63729.6	57475.4	47787.5	45148.7	46600.6
TRUE	TRUE	ISIPVDMVSINAAK	A2AQB2	Nebulin	A2AQB2	A2AQB2_MOUSE	1.46154e-11	#N/A	12106.6	#N/A	8897.18	3098.66	6102.1	9798.8	11918.9	15744.2	10224.8	37440.5	20976.9	14856.3	14471.6	18296.6	20838.7	10675.7	10874.9	9328.31	#N/A	12046.1	9160.73	19253.6	25285.5	#N/A	9470.52	8410.3	17802.3	28460.5	8042.46	12310.8	18565.6	12096.5	5982.55	19280.8	12115.8	48664.5
FALSE	FALSE	NQENFSSILYK	A2AQB2	Nebulin	A2AQB2	A2AQB2_MOUSE	1.46154e-11	#N/A	35840.7	#N/A	#N/A	#N/A	#N/A	#N/A	29595.4	36851.3	30781.1	#N/A	#N/A	12199.3	#N/A	#N/A	#N/A	1549.67	#N/A	32020.3	#N/A	21245.9	16182.3	#N/A	#N/A	21936.7	24447	14548.7	42368.1	#N/A	#N/A	18912.5	21963.7	#N/A	#N/A	13604.7	19671.8	#N/A
TRUE	TRUE	QYLHQWSCFPDQNDVIQAR	A2AQB2	Nebulin	A2AQB2	A2AQB2_MOUSE	1.46154e-11	#N/A	3371.93	#N/A	3881.48	22158.6	4081.7	#N/A	#N/A	#N/A	#N/A	#N/A	#N/A	#N/A	24091.7	2820.66	#N/A	6400.38	17179.5	#N/A	#N/A	5198.04	12705.9	#N/A	#N/A	#N/A	#N/A	15863.8	#N/A	#N/A	18254.7	#N/A	#N/A	23724.5	10916	2305.61	#N/A	12526.3
TRUE	TRUE	NAQNLLNER	A2AQB2	Nebulin	A2AQB2	A2AQB2_MOUSE	1.46154e-11	#N/A	#N/A	#N/A	#N/A	#N/A	#N/A	#N/A	#N/A	#N/A	#N/A	#N/A	#N/A	#N/A	#N/A	#N/A	#N/A	#N/A	#N/A	#N/A	#N/A	#N/A	#N/A	#N/A	#N/A	#N/A	#N/A	#N/A	55034.4	42432.4	39664	36834.3	44338.1	41856.9	42633.7	35050.6	11300.9	15146.9
TRUE	TRUE	NQENFSSVLYSDSFR	A2AQB2	Nebulin	A2AQB2	A2AQB2_MOUSE	1.46154e-11	#N/A	#N/A	#N/A	49105.6	#N/A	#N/A	41012.6	#N/A	#N/A	#N/A	#N/A	#N/A	#N/A	#N/A	#N/A	#N/A	#N/A	#N/A	#N/A	#N/A	#N/A	#N/A	#N/A	#N/A	#N/A	#N/A	#N/A	#N/A	#N/A	#N/A	#N/A	#N/A	56159.4	#N/A	#N/A	#N/A	#N/A
FALSE	FALSE	SDLEWMK	A2AQB2	Nebulin	A2AQB2	A2AQB2_MOUSE	1.46154e-11	#N/A	#N/A	#N/A	#N/A	#N/A	#N/A	#N/A	#N/A	#N/A	#N/A	#N/A	#N/A	#N/A	#N/A	#N/A	#N/A	#N/A	#N/A	#N/A	#N/A	#N/A	#N/A	#N/A	#N/A	#N/A	#N/A	#N/A	#N/A	#N/A	#N/A	#N/A	#N/A	#N/A	#N/A	1417.14	#N/A	4379.49
TRUE	TRUE	GIGWLTEGSVEVMR	A2AQB2	Nebulin	A2AQB2	A2AQB2_MOUSE	1.46154e-11	#N/A	#N/A	#N/A	#N/A	#N/A	#N/A	#N/A	#N/A	#N/A	#N/A	#N/A	#N/A	#N/A	#N/A	#N/A	#N/A	#N/A	#N/A	#N/A	#N/A	#N/A	#N/A	#N/A	#N/A	#N/A	#N/A	#N/A	#N/A	#N/A	#N/A	#N/A	#N/A	#N/A	#N/A	#N/A	#N/A	14141
TRUE	FALSE	VPIPVDR	A2AQR0;Q64521	Glycerol-3-phosphate dehydrogenase;Glycerol-3-phosphate dehydrogenase, mitochondrial	A2AQR0;Q64521	A2AQR0_MOUSE;GPDM_MOUSE	1.85393e-07	#N/A	#N/A	10061.6	21534	15576.9	#N/A	11904.7	547.296	#N/A	#N/A	#N/A	18741.2	797.388	#N/A	#N/A	7690.27	#N/A	#N/A	#N/A	#N/A	601.844	1023.73	24559	7452.89	#N/A	#N/A	#N/A	7958.27	10807.4	12345.1	6695.32	#N/A	15438.3	9413.2	4400.35	#N/A	27531.8
TRUE	FALSE	NYLSSDVEVR	A2AQR0;Q64521	Glycerol-3-phosphate dehydrogenase;Glycerol-3-phosphate dehydrogenase, mitochondrial	A2AQR0;Q64521	A2AQR0_MOUSE;GPDM_MOUSE	1.85393e-07	#N/A	#N/A	28313.6	41670.7	28752.2	57205.3	33526.5	#N/A	#N/A	#N/A	#N/A	49023.9	#N/A	32712.6	#N/A	27797.8	#N/A	54972	#N/A	33059.1	#N/A	#N/A	75194.8	19245	#N/A	#N/A	#N/A	#N/A	34777.3	38187.2	#N/A	9401.9	35353.9	31042.3	17325.1	#N/A	43183.8
TRUE	FALSE	DWSPTLYIR	A2AQR0;Q64521	Glycerol-3-phosphate dehydrogenase;Glycerol-3-phosphate dehydrogenase, mitochondrial	A2AQR0;Q64521	A2AQR0_MOUSE;GPDM_MOUSE	1.85393e-07	#N/A	#N/A	5152.24	9488.92	11079.1	8658.79	1598.69	#N/A	#N/A	#N/A	#N/A	8436.9	#N/A	11679	#N/A	6277.08	#N/A	16615	#N/A	#N/A	#N/A	2542.26	9604.77	6992.01	#N/A	#N/A	#N/A	#N/A	1819.58	9678.03	#N/A	#N/A	9968.91	7412.67	2387.66	#N/A	15702.6
TRUE	FALSE	LAFLNVQAAEEALPR	A2AQR0;Q64521	Glycerol-3-phosphate dehydrogenase;Glycerol-3-phosphate dehydrogenase, mitochondrial	A2AQR0;Q64521	A2AQR0_MOUSE;GPDM_MOUSE	1.85393e-07	#N/A	#N/A	3750.62	#N/A	9260.47	3818.15	5261.26	#N/A	#N/A	#N/A	3696.72	5349.37	#N/A	7208	953.559	1998.73	1093.24	8054.58	#N/A	#N/A	1001.66	796.263	6411.34	3847.28	#N/A	#N/A	394.686	#N/A	3846.13	5380.58	795.41	#N/A	6599.03	5148.02	#N/A	#N/A	9212.45
TRUE	FALSE	GFITIVDVQR	A2AQR0;Q64521	Glycerol-3-phosphate dehydrogenase;Glycerol-3-phosphate dehydrogenase, mitochondrial	A2AQR0;Q64521	A2AQR0_MOUSE;GPDM_MOUSE	1.85393e-07	#N/A	#N/A	6337.39	3560.37	3521.83	7219.68	4065.88	#N/A	#N/A	#N/A	4068.12	3156.1	#N/A	2724.73	#N/A	4033.34	#N/A	5893.2	#N/A	#N/A	#N/A	#N/A	6065.75	1643.24	#N/A	#N/A	#N/A	#N/A	#N/A	3669.84	#N/A	#N/A	2868.77	#N/A	#N/A	#N/A	5996.64
TRUE	FALSE	LVSEFPYIEAEVK	A2AQR0;Q64521	Glycerol-3-phosphate dehydrogenase;Glycerol-3-phosphate dehydrogenase, mitochondrial	A2AQR0;Q64521	A2AQR0_MOUSE;GPDM_MOUSE	1.85393e-07	#N/A	#N/A	3993.18	3180.6	2710.06	3099.01	4042.06	#N/A	#N/A	#N/A	#N/A	4851.65	#N/A	2995.47	#N/A	2126.07	#N/A	6230.52	#N/A	#N/A	#N/A	#N/A	4093.97	4020.59	#N/A	#N/A	#N/A	#N/A	6927.36	2889.5	#N/A	#N/A	4607.3	4269.56	#N/A	#N/A	#N/A
TRUE	FALSE	LVQDYGLESEVAQHLAK	A2AQR0;Q64521	Glycerol-3-phosphate dehydrogenase;Glycerol-3-phosphate dehydrogenase, mitochondrial	A2AQR0;Q64521	A2AQR0_MOUSE;GPDM_MOUSE	1.85393e-07	#N/A	#N/A	12203.4	16449.1	6753.34	15074.4	8343.11	#N/A	#N/A	#N/A	10822.6	7223.44	#N/A	9393.76	#N/A	9126.48	#N/A	10707.2	#N/A	#N/A	#N/A	0.377513	4391.46	3900.01	#N/A	#N/A	#N/A	#N/A	7948.39	9665.28	#N/A	#N/A	6671.25	3699.78	#N/A	#N/A	10249.5
TRUE	FALSE	RVPIPVDR	A2AQR0;Q64521	Glycerol-3-phosphate dehydrogenase;Glycerol-3-phosphate dehydrogenase, mitochondrial	A2AQR0;Q64521	A2AQR0_MOUSE;GPDM_MOUSE	1.85393e-07	#N/A	#N/A	3326.8	3671.49	2390.74	4204.67	5005.12	#N/A	#N/A	#N/A	#N/A	3173.85	#N/A	#N/A	#N/A	#N/A	#N/A	#N/A	#N/A	#N/A	#N/A	#N/A	#N/A	#N/A	#N/A	#N/A	#N/A	#N/A	2191.8	#N/A	#N/A	#N/A	2804.82	1654.4	#N/A	#N/A	2981.55
TRUE	FALSE	TVGLFLQGGK	A2AQR0;Q64521	Glycerol-3-phosphate dehydrogenase;Glycerol-3-phosphate dehydrogenase, mitochondrial	A2AQR0;Q64521	A2AQR0_MOUSE;GPDM_MOUSE	1.85393e-07	#N/A	#N/A	12638.7	#N/A	#N/A	#N/A	11206.2	#N/A	#N/A	#N/A	#N/A	6187.41	#N/A	#N/A	#N/A	14268.2	#N/A	7553.53	#N/A	#N/A	#N/A	#N/A	15653.2	9434.23	#N/A	#N/A	#N/A	#N/A	#N/A	2908.13	#N/A	#N/A	#N/A	#N/A	#N/A	#N/A	#N/A
TRUE	FALSE	VIFFLPWEK	A2AQR0;Q64521	Glycerol-3-phosphate dehydrogenase;Glycerol-3-phosphate dehydrogenase, mitochondrial	A2AQR0;Q64521	A2AQR0_MOUSE;GPDM_MOUSE	1.85393e-07	#N/A	#N/A	#N/A	#N/A	6060.5	#N/A	#N/A	#N/A	#N/A	#N/A	#N/A	#N/A	#N/A	5256.2	#N/A	#N/A	#N/A	5662.25	#N/A	#N/A	#N/A	#N/A	#N/A	#N/A	#N/A	#N/A	768.836	#N/A	#N/A	5593.68	#N/A	#N/A	7367.02	2937.9	#N/A	#N/A	547.048
TRUE	FALSE	TEQLTDSTEISLLPSDIDR	A2AQR0;Q64521	Glycerol-3-phosphate dehydrogenase;Glycerol-3-phosphate dehydrogenase, mitochondrial	A2AQR0;Q64521	A2AQR0_MOUSE;GPDM_MOUSE	1.85393e-07	#N/A	#N/A	5212.3	#N/A	9863.77	#N/A	7833.83	#N/A	#N/A	#N/A	#N/A	#N/A	#N/A	5311.28	#N/A	#N/A	#N/A	6356.34	#N/A	#N/A	#N/A	#N/A	14250.1	6066.71	#N/A	#N/A	#N/A	#N/A	2740.48	7928.99	#N/A	#N/A	3890.99	6833.22	#N/A	#N/A	7824.4
TRUE	FALSE	AIMNLDVEQYR	A2AQR0;Q64521	Glycerol-3-phosphate dehydrogenase;Glycerol-3-phosphate dehydrogenase, mitochondrial	A2AQR0;Q64521	A2AQR0_MOUSE;GPDM_MOUSE	1.85393e-07	#N/A	#N/A	33621.7	16570.5	#N/A	11713.5	16882.7	#N/A	#N/A	#N/A	7224.69	#N/A	#N/A	#N/A	#N/A	23834.6	#N/A	#N/A	#N/A	#N/A	#N/A	#N/A	11423.3	14486.3	#N/A	#N/A	#N/A	#N/A	8514.26	#N/A	#N/A	2105.43	25143.1	10466.1	#N/A	#N/A	#N/A
TRUE	FALSE	CVINASGPFTDSVR	A2AQR0;Q64521	Glycerol-3-phosphate dehydrogenase;Glycerol-3-phosphate dehydrogenase, mitochondrial	A2AQR0;Q64521	A2AQR0_MOUSE;GPDM_MOUSE	1.85393e-07	#N/A	#N/A	#N/A	15356.7	#N/A	6214.58	4342.32	#N/A	#N/A	#N/A	#N/A	12361.1	#N/A	#N/A	#N/A	#N/A	#N/A	5080.99	#N/A	#N/A	#N/A	#N/A	11845.5	2094.06	#N/A	#N/A	#N/A	#N/A	#N/A	#N/A	#N/A	#N/A	#N/A	#N/A	#N/A	#N/A	#N/A
TRUE	FALSE	TALVERDDFSSGTSSR	A2AQR0;Q64521	Glycerol-3-phosphate dehydrogenase;Glycerol-3-phosphate dehydrogenase, mitochondrial	A2AQR0;Q64521	A2AQR0_MOUSE;GPDM_MOUSE	1.85393e-07	#N/A	#N/A	#N/A	#N/A	1971.83	#N/A	5837.33	#N/A	#N/A	#N/A	#N/A	6948.57	#N/A	#N/A	#N/A	#N/A	#N/A	5647.34	#N/A	#N/A	#N/A	#N/A	6483.74	#N/A	#N/A	#N/A	#N/A	#N/A	11018.4	#N/A	#N/A	#N/A	#N/A	#N/A	#N/A	#N/A	#N/A
TRUE	FALSE	FDEDEKGFITIVDVQR	A2AQR0;Q64521	Glycerol-3-phosphate dehydrogenase;Glycerol-3-phosphate dehydrogenase, mitochondrial	A2AQR0;Q64521	A2AQR0_MOUSE;GPDM_MOUSE	1.85393e-07	#N/A	#N/A	#N/A	#N/A	3181.54	#N/A	#N/A	#N/A	#N/A	#N/A	#N/A	#N/A	#N/A	2576.11	#N/A	#N/A	#N/A	1220.41	#N/A	#N/A	#N/A	#N/A	#N/A	#N/A	#N/A	#N/A	#N/A	#N/A	#N/A	#N/A	#N/A	#N/A	567.65	#N/A	#N/A	#N/A	1750.34
TRUE	FALSE	NTPEFDILVIGGGATGCGCALDAVTR	A2AQR0;Q64521	Glycerol-3-phosphate dehydrogenase;Glycerol-3-phosphate dehydrogenase, mitochondrial	A2AQR0;Q64521	A2AQR0_MOUSE;GPDM_MOUSE	1.85393e-07	#N/A	#N/A	#N/A	#N/A	2138.9	#N/A	#N/A	#N/A	#N/A	#N/A	#N/A	#N/A	#N/A	1142.43	#N/A	#N/A	#N/A	#N/A	#N/A	#N/A	#N/A	#N/A	#N/A	#N/A	#N/A	#N/A	#N/A	#N/A	#N/A	2024.31	#N/A	#N/A	#N/A	#N/A	#N/A	#N/A	2038.79
TRUE	FALSE	EYACTAVDMISR	A2AQR0;Q64521	Glycerol-3-phosphate dehydrogenase;Glycerol-3-phosphate dehydrogenase, mitochondrial	A2AQR0;Q64521	A2AQR0_MOUSE;GPDM_MOUSE	1.85393e-07	#N/A	#N/A	10043.3	#N/A	#N/A	#N/A	#N/A	#N/A	#N/A	#N/A	#N/A	#N/A	#N/A	#N/A	#N/A	9134.74	#N/A	#N/A	#N/A	#N/A	#N/A	#N/A	#N/A	13218.1	#N/A	#N/A	#N/A	#N/A	#N/A	#N/A	#N/A	#N/A	#N/A	#N/A	#N/A	#N/A	#N/A
TRUE	FALSE	DVLTGQEFDVR	A2AQR0;Q64521	Glycerol-3-phosphate dehydrogenase;Glycerol-3-phosphate dehydrogenase, mitochondrial	A2AQR0;Q64521	A2AQR0_MOUSE;GPDM_MOUSE	1.85393e-07	#N/A	#N/A	#N/A	2254.54	#N/A	4043.5	#N/A	#N/A	#N/A	#N/A	#N/A	#N/A	#N/A	#N/A	#N/A	#N/A	#N/A	#N/A	#N/A	#N/A	#N/A	#N/A	#N/A	#N/A	#N/A	#N/A	#N/A	#N/A	#N/A	#N/A	#N/A	#N/A	#N/A	#N/A	#N/A	#N/A	#N/A
TRUE	FALSE	NHVVDISDSGLITIAGGK	A2AQR0;Q64521	Glycerol-3-phosphate dehydrogenase;Glycerol-3-phosphate dehydrogenase, mitochondrial	A2AQR0;Q64521	A2AQR0_MOUSE;GPDM_MOUSE	1.85393e-07	#N/A	#N/A	#N/A	#N/A	2448.08	#N/A	#N/A	#N/A	#N/A	#N/A	#N/A	#N/A	#N/A	#N/A	#N/A	#N/A	#N/A	#N/A	#N/A	#N/A	#N/A	#N/A	#N/A	#N/A	#N/A	#N/A	#N/A	#N/A	#N/A	#N/A	#N/A	#N/A	#N/A	#N/A	#N/A	#N/A	#N/A
TRUE	FALSE	SMAEDTVDAAVK	A2AQR0;Q64521	Glycerol-3-phosphate dehydrogenase;Glycerol-3-phosphate dehydrogenase, mitochondrial	A2AQR0;Q64521	A2AQR0_MOUSE;GPDM_MOUSE	1.85393e-07	#N/A	#N/A	#N/A	#N/A	#N/A	#N/A	#N/A	#N/A	#N/A	#N/A	7022.38	#N/A	#N/A	#N/A	#N/A	#N/A	#N/A	#N/A	#N/A	#N/A	#N/A	#N/A	#N/A	#N/A	#N/A	#N/A	#N/A	#N/A	#N/A	#N/A	#N/A	#N/A	#N/A	#N/A	#N/A	#N/A	#N/A
TRUE	FALSE	MNLAIALTAAR	A2AQR0;Q64521	Glycerol-3-phosphate dehydrogenase;Glycerol-3-phosphate dehydrogenase, mitochondrial	A2AQR0;Q64521	A2AQR0_MOUSE;GPDM_MOUSE	1.85393e-07	#N/A	#N/A	#N/A	#N/A	#N/A	#N/A	#N/A	#N/A	#N/A	#N/A	#N/A	#N/A	#N/A	#N/A	#N/A	#N/A	#N/A	#N/A	#N/A	#N/A	#N/A	#N/A	#N/A	#N/A	#N/A	#N/A	#N/A	#N/A	#N/A	723.925	#N/A	#N/A	#N/A	#N/A	#N/A	#N/A	#N/A
FALSE	FALSE	EQSVLEFR	A2ASS6	Titin	A2ASS6	TITIN_MOUSE	2.12581e-13	#N/A	471591	395760	476203	483324	539848	432778	536834	592694	416282	337441	531434	511977	403751	418809	342198	458164	518794	470541	413753	437652	442988	555375	386296	472886	449083	427956	578490	321691	365396	353304	531689	429845	345576	483262	460116	494066
FALSE	FALSE	EISILNIAR	A2ASS6	Titin	A2ASS6	TITIN_MOUSE	2.12581e-13	#N/A	392390	279019	395593	389498	339175	271384	290716	293143	262291	186099	327725	263257	324077	246940	276745	243266	294441	338930	168627	322985	264241	309184	191250	237996	269217	275516	294935	275673	263236	239446	237604	336543	205461	265809	290367	303639
FALSE	FALSE	TTPTTLALEK	A2ASS6	Titin	A2ASS6	TITIN_MOUSE	2.12581e-13	#N/A	226243	225757	283423	221371	276927	226380	243822	307446	214426	167529	309973	266539	205014	292957	211967	197173	235500	222269	207134	223222	256197	401683	266640	346672	258060	241953	309075	270194	231033	253486	363880	288491	232559	264153	254903	267294
FALSE	FALSE	ELAESVIAK	A2ASS6	Titin	A2ASS6	TITIN_MOUSE	2.12581e-13	#N/A	159648	164669	213722	170419	208876	180634	181563	229045	157183	120053	217648	195245	168404	207795	128053	158859	185950	160360	173422	150121	171299	283722	181634	213455	142112	141844	218667	201291	167933	169647	245081	208227	150499	179438	173836	186806
FALSE	FALSE	TIPITVK	A2ASS6	Titin	A2ASS6	TITIN_MOUSE	2.12581e-13	#N/A	78198.1	86530.7	107630	101319	107011	78830.1	88105.7	115321	74485.8	63475.2	119979	78707.5	88822.3	87038	76842.1	83112	91875.1	67259.3	71014.2	66558.8	81529.6	138820	101106	96946.8	81858.6	71439.2	81036.8	103148	91108.3	77616.7	103869	111892	84747	74542.9	85735.3	103164
FALSE	FALSE	CDPPVISNITK	A2ASS6	Titin	A2ASS6	TITIN_MOUSE	2.12581e-13	#N/A	180744	156871	185882	183922	177931	134647	145635	175637	149246	121885	198642	173569	189920	159164	146462	134743	154658	168715	153234	122064	192853	274764	168819	111878	168514	170602	181010	123634	175286	180116	188004	179320	147814	154709	170733	187819
FALSE	FALSE	STDFATSLSVK	A2ASS6	Titin	A2ASS6	TITIN_MOUSE	2.12581e-13	#N/A	153903	187861	190941	189013	165178	205607	177181	171716	164595	87491.4	172548	135312	140577	165179	149899	139946	126100	132975	138195	141028	146551	255414	160316	181754	146867	136814	138784	152568	198511	177308	192322	171746	117140	137970	172850	148549
FALSE	FALSE	TSAQLFVTGIR	A2ASS6	Titin	A2ASS6	TITIN_MOUSE	2.12581e-13	#N/A	119671	132611	137930	115079	111596	117335	119925	102973	110032	72416.4	106204	107917	100635	118254	111770	95558	122235	87432	94948.2	99959.4	92911.1	138557	87098.5	73085.7	99587	95827.6	89726.4	105054	105316	91041.4	87194.3	124941	82075.1	112696	95360.2	107608
FALSE	FALSE	ELLLPVLIK	A2ASS6	Titin	A2ASS6	TITIN_MOUSE	2.12581e-13	#N/A	53110	81782.4	115000	96725.4	112855	73567.9	111013	76886	105054	96179.9	97271.6	140422	86467.2	126681	125210	116910	117927	90777.1	53421.1	169846	74949.3	112043	57746.8	46057.2	92134.9	78743.7	134698	46343.5	75668.4	70772	89811.2	77613.5	62291	131644	126194	144169
FALSE	FALSE	SHQGVYSLLAK	A2ASS6	Titin	A2ASS6	TITIN_MOUSE	2.12581e-13	#N/A	43128.7	42879.9	76579.4	52403.1	65775.4	48434.4	40964.8	55129.1	32077.6	36359.4	74809.1	43271.4	41490.4	43541.8	45109.1	37948.3	48271.1	32857.5	29743	35167.1	41933.9	78255.9	55520.4	43689.5	47099.8	40334.8	34549.2	47939.6	50082.9	36590.5	41276.3	64775.7	45719.9	43963.5	35892.8	51897.9
FALSE	FALSE	SITGYYLEK	A2ASS6	Titin	A2ASS6	TITIN_MOUSE	2.12581e-13	#N/A	67736	105149	109269	82254.9	108925	98482.5	93948.8	105090	62821.4	68458.3	136700	92673.1	72800.8	91830.2	116115	68066.9	109331	70680.9	73795.6	71367.9	73433.3	143885	122112	110895	92917.7	64952.1	97962.5	67801.4	80979	66048.9	112144	83730.1	78673.2	85461.1	82489.2	110792
FALSE	FALSE	EEQLLSTGFK	A2ASS6	Titin	A2ASS6	TITIN_MOUSE	2.12581e-13	#N/A	64325.4	81475.8	73691.6	59920.3	105826	69244.1	99792.6	68512.9	58118.5	81424.1	65738.2	124046	54039.1	97249.7	109710	96393.6	65828.5	71953.9	62393.1	97530.3	58233.4	121230	75284.6	68472.8	70125	42017.5	128692	33244	59155.4	46099.6	75121.1	47829.6	54125.9	86704.3	82313.1	103511
FALSE	FALSE	STAELYLTTK	A2ASS6	Titin	A2ASS6	TITIN_MOUSE	2.12581e-13	#N/A	78615.5	83020.6	74047.7	82635.5	66066.1	76039.2	73009.5	88504.3	71697.2	43877.4	62558.4	67902.4	49246.7	61839.2	89645.2	53886.9	68048.2	58780	67380.1	60402.9	50787.2	111170	73486	83724.9	78203.5	47269.9	78284.8	76458.9	76308.6	54761.9	73787.7	58282.4	64422.5	43982	69648.3	51515
FALSE	FALSE	ENKVPCLECNYK	A2ASS6	Titin	A2ASS6	TITIN_MOUSE	2.12581e-13	#N/A	21589.1	23349.2	44167.4	34308.3	44738.7	32894.2	19586.7	38193.1	17234.6	28175.9	59066.6	25930.5	32474.2	22100.5	33066.5	20374.2	44805.5	22240.9	25227.4	18420.5	25064	49141.4	37735.5	15471.8	33153.3	33138.4	24138.7	40877.5	27106.7	18634.5	32662.3	36012	25792.3	25853.4	19944.6	42550
FALSE	FALSE	IHLECQVDEDR	A2ASS6	Titin	A2ASS6	TITIN_MOUSE	2.12581e-13	#N/A	21229.2	17921.4	26913.5	21802.8	32342.7	28079.4	26693.8	33176.6	17701.8	21788	32427.3	26993.9	19888.5	27184.2	22339.5	24266.9	35198.7	22903.6	16871.3	23171.6	14481.5	44362.7	28920.2	10940.4	29337.4	16624.6	27214.6	32588.4	21439.9	18730	26911.2	20210.1	23980	26087.7	26005.3	24238.2
FALSE	FALSE	NAAGVFSEPSESTGAITARDEVEPPR	A2ASS6	Titin	A2ASS6	TITIN_MOUSE	2.12581e-13	#N/A	38912.4	18169.4	104790	57294.7	36588.4	72145.3	14528.1	105134	17236.7	13896	121799	15370.2	62095.3	18833.3	9160.15	13792.9	103191	15448.8	9677.75	13844.3	28492.8	30610.8	48660.4	32204.9	46200.5	39829.1	10970.5	183996	36493.9	28872.9	34850.3	76100.8	31338.2	21622.2	32891.3	48882.4
FALSE	FALSE	EVGVSISGSTVR	A2ASS6	Titin	A2ASS6	TITIN_MOUSE	2.12581e-13	#N/A	56037	47441.9	30984.6	47350	26908.4	39153.7	56518.2	34601.5	68103.6	28264	21183.8	32769	35260.7	34322.2	38242.6	34848	17966.8	44266.6	15757.2	46097.5	37266.9	58908.1	43392.1	51409.2	44958.7	28625	71740.7	30731.4	57892.1	52066.5	46074	27963.6	42910.7	37687.2	46480.6	36287.4
FALSE	FALSE	EAVYEREEAVYEK	A2ASS6	Titin	A2ASS6	TITIN_MOUSE	2.12581e-13	#N/A	18622.8	18742.5	17589.5	20314.7	23466.5	18600.3	18452.4	24448.7	14185.9	17373.2	20025.4	16255.7	18549	14088.4	31151.4	17034.1	18879.7	21648.6	17373.7	18291.9	12089.3	20484.3	23421.6	11902.4	22239.5	10346.4	15935.9	15170.7	17574.5	10455.1	14510.9	21637.1	20009.1	13184.5	8908.18	22592.3
FALSE	FALSE	NAFVTPGPPSIPEVTK	A2ASS6	Titin	A2ASS6	TITIN_MOUSE	2.12581e-13	#N/A	231196	184387	256536	254703	306700	210991	245456	241749	203855	162357	291896	266874	244680	222775	187612	230867	285915	220012	193505	240662	204619	267683	248544	182291	223983	208875	214213	220772	176673	179267	217001	242104	126345	186391	254869	246302
FALSE	FALSE	FPFDVPSEPK	A2ASS6	Titin	A2ASS6	TITIN_MOUSE	2.12581e-13	#N/A	246831	201982	268049	237389	281829	204561	237723	237298	195265	240261	281542	249503	235157	224625	196882	210254	246022	253291	290645	233381	209747	235037	150890	244777	220777	202651	199717	207351	183294	223276	213264	265033	140800	215498	246106	257271
FALSE	FALSE	DLVYTLR	A2ASS6	Titin	A2ASS6	TITIN_MOUSE	2.12581e-13	#N/A	92861.8	110069	147436	114079	140559	127341	101685	143797	68925.5	147445	147439	113056	97978.5	77113.5	101091	92585.1	131135	105858	295130	98934.1	78906.6	152120	93851.6	88745.2	83732.7	66085.7	97841.4	84381.9	68358.8	56932.8	92419.5	94660.4	70291.6	93318.7	88316.2	113542
FALSE	FALSE	EIVTPVTVQDLR	A2ASS6	Titin	A2ASS6	TITIN_MOUSE	2.12581e-13	#N/A	159648	132236	180003	151232	185951	142098	148464	159899	127188	105163	189952	154124	144334	144918	149041	134097	185319	149206	210394	136454	125676	180374	108209	181044	138438	127069	140747	150760	123566	149492	149624	169983	90737.9	118174	146627	154029
FALSE	FALSE	NLANLEVSEGDTIK	A2ASS6	Titin	A2ASS6	TITIN_MOUSE	2.12581e-13	#N/A	112455	128665	102762	154957	126039	135293	161280	122438	122379	61737	125660	108408	118253	147181	113542	113007	115175	67274.8	52506.6	106802	107874	178673	109259	128607	122754	99509.3	128361	117632	135355	135202	124941	136255	86023.6	130825	125434	127274
FALSE	FALSE	EIIADGLK	A2ASS6	Titin	A2ASS6	TITIN_MOUSE	2.12581e-13	#N/A	105817	99629.6	112178	98391.9	99454.5	106006	76259.6	102602	78197.7	54559.8	85663	74821.4	77709.9	67099.8	80371	63419.2	78419.5	76770.5	171251	58781.9	66038.8	136117	89122.2	105944	40335.1	48462.2	146588	121232	110472	102944	149354	133559	108315	118448	110763	135352
FALSE	FALSE	ACDTVFKPGPPGNPR	A2ASS6	Titin	A2ASS6	TITIN_MOUSE	2.12581e-13	#N/A	83241.7	72504.5	116456	109771	132813	89116.2	82029.6	110098	63247.2	62971.8	130135	87508.5	95961.7	95759.6	72673.5	85517.5	105417	70495.8	88480.9	75908.5	89686.5	93828.7	96630.3	45027.9	84673.9	97856.2	78605.1	110918	100610	79743.7	98943.4	95144	91523.5	111114	86234.1	126292
FALSE	FALSE	EAAILYKPAVSTK	A2ASS6	Titin	A2ASS6	TITIN_MOUSE	2.12581e-13	#N/A	75939.4	71332.7	99647	88845.3	101414	82538.9	73511.2	103905	72823.9	72436.2	117905	67842.2	88639.5	55138.7	71032.7	62715.6	78718.5	85566.7	78651.2	56558.6	83627.1	115370	97073.7	97591.6	75057.2	84853.1	88791.6	108658	100153	89423.2	93454.5	114342	106317	79373	69572.1	108004
FALSE	FALSE	ETTSTTWQVVSQAVAR	A2ASS6	Titin	A2ASS6	TITIN_MOUSE	2.12581e-13	#N/A	47121.7	30438.4	42543.1	79825	26995.5	5296.25	17899.9	25595.3	16239	17799.1	53378	54680.8	99018.6	49947.2	59331.3	43092.5	95495.4	51923.5	32388	52169.1	50159.1	55784.3	31030.9	16936.1	49598.5	104854	25646.1	15672	96459.6	45659.7	42987.9	148685	87740.3	90977.2	80443.9	78321.1
FALSE	FALSE	EIAAPELEPLHLR	A2ASS6	Titin	A2ASS6	TITIN_MOUSE	2.12581e-13	#N/A	72979.3	62308.9	64420.2	68832.9	70241.7	53149.7	84744.8	55476	63683.8	52305.3	52126.7	60421.5	58351.3	59026.7	60395.1	78419.3	54921.8	55847.7	23064.3	77850.2	47259.4	53829.3	43906.2	37956.6	54481.2	36375.6	57274	38489.8	43850.1	41145.5	22222.4	45972.2	38380	65766.3	46161.2	56910.3
FALSE	FALSE	GQHLPVSAPPK	A2ASS6	Titin	A2ASS6	TITIN_MOUSE	2.12581e-13	#N/A	65629.5	43959.9	49963.2	41953.1	50925.4	51488.4	66934.1	94771.6	55056.3	38654.5	37922.7	56595.2	39262.3	58402.8	45774	53489.7	40050	76294.9	45398.2	41616.3	39934	63088.6	27749.2	46618.3	83117	53942.3	62697.8	68138.1	46999.5	43345.1	48262.9	34543.2	61162	38669.9	44661	43595
FALSE	FALSE	LHEGIEYTFR	A2ASS6	Titin	A2ASS6	TITIN_MOUSE	2.12581e-13	#N/A	47140.3	41590.1	60738.9	65316.7	62409.3	44127.5	47251.8	50765	40214.8	34023.8	60954.1	38098.3	55196.1	62620.8	37964	52674.5	63137.5	35081.7	32640.5	46340.2	52971.6	38174.8	39813.3	19087.3	43036.3	44227.7	12336	32445.7	66315.3	41573.4	18882.3	64620.8	35814.5	48755.7	23333.2	44427.5
FALSE	FALSE	SIHEQVSSISETTK	A2ASS6	Titin	A2ASS6	TITIN_MOUSE	2.12581e-13	#N/A	43931.2	31617.2	42382.4	29505.5	40556.5	42732	50231.4	68067.8	36074.4	30044.7	36547.7	54194.5	32272.2	43269.2	43732.6	40452	44712	62600.2	51404.7	47823.5	38519.6	56214.6	42141.5	47553.3	78615.7	50209.2	63892.9	60935.3	38433	45117.4	60261.5	34677.9	50728.3	47042.8	46655.5	37702.6
FALSE	FALSE	SVHADAGVYTITLENK	A2ASS6	Titin	A2ASS6	TITIN_MOUSE	2.12581e-13	#N/A	37138.6	61075.8	52722.8	53862.7	53525.9	58131.8	56502.9	42356.6	44241.2	29457	54111.2	36047.2	42069.9	53929.7	45078.6	39526.4	59761.3	29915.5	21375.5	41577.8	42898	75543.2	40954.9	32199.1	39300.1	31128.7	31695	35066.2	53605.8	44209.6	39429.3	45601.9	31046.1	35834.4	41821.4	46289.3
FALSE	FALSE	LQFEVQK	A2ASS6	Titin	A2ASS6	TITIN_MOUSE	2.12581e-13	#N/A	38428.5	41280.3	34480.8	31213.7	35995.3	35425.1	44173.5	42097.9	35173.1	28206.2	27396.4	33942	27402.3	21729.7	41617.1	23895.8	24017.2	39638.6	60777.8	34045.8	26797	64071.6	40542.8	38689.5	24764.4	15816.7	49823.9	27352.5	27278.5	31440.8	46572.6	29977.6	34395	40932.8	40710.9	33229.5
FALSE	FALSE	VSVESTAVNTTLVVYDCQK	A2ASS6	Titin	A2ASS6	TITIN_MOUSE	2.12581e-13	#N/A	15660.2	22723.8	9055.75	53828	24465	39321.8	40848.4	20307.4	30679	20604.5	27078.9	14120.5	45751.8	35374.4	15056.3	35990.9	40546.4	8064.45	3494.61	38330.2	29597.2	54367.7	24411	14006.1	22519.6	31180.6	34656.7	34523.8	42252.7	38818.2	27904.4	36362	25772.2	24372.9	44699.6	53807.5
FALSE	FALSE	EYTIVVK	A2ASS6	Titin	A2ASS6	TITIN_MOUSE	2.12581e-13	#N/A	26052.6	25807.9	31882.4	18593.4	21219.9	27572.2	13133.1	20400.1	11366.8	10226.4	13667	9177.96	13173.6	7285.42	17473	3935.29	13013.3	10142.6	22104.7	6565.09	8974.49	37401.9	14634.8	16276.7	3551.75	4448.58	66839	72199.7	55088.3	49067.2	76719.9	77658.1	52402.5	50249.5	52847.7	85617
FALSE	FALSE	DGQVISTSTLPGVQISFSDGR	A2ASS6	Titin	A2ASS6	TITIN_MOUSE	2.12581e-13	#N/A	6102.58	9044.46	1636.75	30552.7	3694.26	17707.7	21525.1	18660.2	34040	6464.78	4426.73	5846.78	20170.9	20888.3	6075.75	24476.4	11824.7	11775.8	3615.65	30228.7	22778.2	13938.6	11811.2	11815.5	42425.7	22249.1	29026.2	17497.5	26142.5	25863.9	21310.9	12283.1	30291.4	17945	28259	24031.6
FALSE	FALSE	VLAENEYGIGLPAETAESVK	A2ASS6	Titin	A2ASS6	TITIN_MOUSE	2.12581e-13	#N/A	256244	208094	271110	305032	321922	247323	302840	281807	244394	199970	342299	308405	301971	291676	221791	277576	324710	276935	152144	263067	240690	275745	259158	213015	280767	265921	284491	287674	250837	244270	303814	343265	201551	243417	285930	279187
FALSE	FALSE	DPCDPPGRPEAIVITR	A2ASS6	Titin	A2ASS6	TITIN_MOUSE	2.12581e-13	#N/A	273648	190462	267219	302145	395807	235005	272870	241506	201831	244042	302260	246500	273848	285276	162153	272372	268836	212321	377212	274716	259772	294555	187833	104984	191651	241757	176013	177343	235190	205880	187119	226712	160921	248172	278159	298183
FALSE	FALSE	FGIGPPAETIQR	A2ASS6	Titin	A2ASS6	TITIN_MOUSE	2.12581e-13	#N/A	379486	289910	369303	348739	458089	300228	381739	388092	282271	424825	394755	372558	355932	357876	269124	394781	365834	398734	572592	392632	353049	401770	276727	249827	370189	318836	348938	315093	287486	292225	331674	394937	227867	355267	390206	393939
FALSE	FALSE	ICAFNTEGVGEPATIPGSVVAQER	A2ASS6	Titin	A2ASS6	TITIN_MOUSE	2.12581e-13	#N/A	144309	109122	137239	201742	207140	105286	168224	139982	146718	138448	181262	155349	196047	202755	105022	211349	226472	121948	94332.4	218049	159089	212508	140651	48707.1	135674	171473	131277	138715	125920	105303	126496	182351	104103	130097	188263	169056
FALSE	FALSE	VSELTEGVPYYFR	A2ASS6	Titin	A2ASS6	TITIN_MOUSE	2.12581e-13	#N/A	136245	123479	195160	198872	203106	149441	166463	162160	131129	163679	206891	161025	190142	161920	137013	156872	220009	132312	185350	173979	139895	136571	152988	72437.3	152576	156201	84301.7	110654	128772	105221	105419	188510	101615	132425	144097	171258
FALSE	FALSE	VLGIPVIAK	A2ASS6	Titin	A2ASS6	TITIN_MOUSE	2.12581e-13	#N/A	144301	143780	178619	134362	161604	137070	128549	144453	106217	141120	179345	138005	116826	115034	114942	110036	142889	125613	265550	128959	103284	174799	117330	152367	104979	88065.5	134826	132063	87909.3	102230	124428	139693	82450.9	105834	134822	147714
FALSE	FALSE	ISAINDAGVGEPAVIPNVEIVEK	A2ASS6	Titin	A2ASS6	TITIN_MOUSE	2.12581e-13	#N/A	85392.8	120252	75725.4	124193	144415	93048.8	145703	97299.9	136820	114024	127133	133028	110148	151616	106442	134609	149611	90700.1	43560.9	149921	102785	164131	97011.3	62232.4	113782	112757	127386	85765.8	83366.6	95377.3	111138	107677	83718.2	109469	128837	119861
FALSE	FALSE	AVYAQDPLYPPGPPAFPK	A2ASS6	Titin	A2ASS6	TITIN_MOUSE	2.12581e-13	#N/A	106506	85377.8	117610	141857	140323	76037.8	105971	97379.1	101764	110101	130601	119166	136642	142727	87972.8	131908	161930	96242.4	60857.2	137849	113957	85344	90584.2	33112.7	112071	132142	58913.8	76001.8	96550.6	89638	77912.9	148398	78890.8	103380	107044	117258
FALSE	FALSE	VLEADPYFTVK	A2ASS6	Titin	A2ASS6	TITIN_MOUSE	2.12581e-13	#N/A	164418	140548	201456	159463	200845	155916	166743	197584	134268	230593	216427	175371	162915	144078	152628	177892	197670	148218	241360	176346	145200	199094	142131	195823	152053	124288	158866	162929	124353	137840	159295	170657	102437	143672	170554	195962
FALSE	FALSE	VLDTPGPVADLK	A2ASS6	Titin	A2ASS6	TITIN_MOUSE	2.12581e-13	#N/A	103057	143406	171247	111286	170769	144461	140643	166449	179729	164024	189950	150477	106684	133260	132294	141167	145448	116140	256197	124798	107576	226535	144223	123867	143532	87241.4	157243	155452	104388	110676	157043	133632	83843.1	136742	161243	172164
FALSE	FALSE	VTAVNEYGPGVPTDIPKPVLASDPLSEPDPPR	A2ASS6	Titin	A2ASS6	TITIN_MOUSE	2.12581e-13	#N/A	92546.9	95578.4	32379.8	142824	92411.1	65050.6	134587	58395.1	91311.7	54016.4	80450.8	59056.4	112513	139428	25569.2	147528	133058	61665.9	#N/A	151365	126519	48773.6	75923.6	26671.6	105036	153598	50701.7	47947.2	102464	83663.7	15604.3	122513	90757.4	95926.1	51589.1	94680.2
FALSE	FALSE	LIEGLVVK	A2ASS6	Titin	A2ASS6	TITIN_MOUSE	2.12581e-13	#N/A	73194.9	76752.2	114894	84313.9	84846.6	78588.5	64599.5	77372.2	55532.3	88002.9	87531.9	68412.5	63951.5	48256.6	54935.8	46479.1	56472.1	43264	120341	54121.2	49581.6	104239	55144.4	58795	40566.4	35368.2	51879.5	61515.2	49476	44369.2	52198.5	53414.1	40702.9	43510.1	50458.3	56519.3
FALSE	FALSE	EVELLKPIEDVTIYEK	A2ASS6	Titin	A2ASS6	TITIN_MOUSE	2.12581e-13	#N/A	46421.1	36607	27566.2	94145.7	45090	50278.6	61192.8	35702.5	78353.9	43634	61583.6	29238.1	86298.3	85219.9	32336.4	69341.7	96430.5	37314.2	#N/A	74448.5	71768.9	47369.3	48728.7	12450.8	58832.5	85099.4	36410.6	39559	71814.3	59411.2	19678.2	96419.7	68029.9	60824.8	47250.7	87483.5
FALSE	FALSE	DENVPPTVEFGPEYFDGLVIK	A2ASS6	Titin	A2ASS6	TITIN_MOUSE	2.12581e-13	#N/A	31406	32222.4	8563.4	75375.9	33438.6	36343.6	91954	25960.1	87966.6	28654.1	52924.7	49493.2	96570.2	102966	31223	107199	70870.7	26149.2	#N/A	104694	53573.3	20037.2	19049.3	16102.5	56003.6	109220	25276.4	26258.7	72318.6	55618.3	13654.7	113385	59413.4	64978.2	32208.3	52666.1
FALSE	FALSE	FTLAVSPVDPPGTPDYIDVTR	A2ASS6	Titin	A2ASS6	TITIN_MOUSE	2.12581e-13	#N/A	24608.3	32025.9	7959.86	88688.5	32386.1	43429.4	58187.3	27823.3	81433.3	30477.5	39081	25434.8	82461.6	77217.6	26477.5	74931.8	97881.3	26381.2	#N/A	71770.9	57670.5	24749.8	21707.5	12558.1	64407.9	97046.3	26668	27905.8	74851	81034.9	22148	86691.6	67102.1	56717.1	49049.4	71803
FALSE	FALSE	QLTFTVER	A2ASS6	Titin	A2ASS6	TITIN_MOUSE	2.12581e-13	#N/A	120075	95239.9	136045	128767	93821.3	116020	79785.2	87508.5	134044	62048.8	93043.1	72074.6	111348	102241	87434.6	94620.5	128627	102908	#N/A	75079.8	125822	170160	82038.8	81207.6	87128.1	121705	85492.6	94218.1	144342	119830	88680.4	142121	76880	91769.2	72675.8	104479
FALSE	FALSE	SFPVNVK	A2ASS6	Titin	A2ASS6	TITIN_MOUSE	2.12581e-13	#N/A	67114.9	51606.6	56452	38381.2	36037.9	53463	40696.3	66262.4	42144.1	20085.8	34860.7	30446.3	26336.4	28302.4	38249.6	22827.3	26443.6	40765.3	46282	20334.2	32440.1	65536.6	34163.8	49007.8	14267.6	22400.8	85757.9	89530.7	80726.2	76247.1	90586.6	99772.5	74125.6	78611.7	67518.7	85012.4
FALSE	FALSE	EAFSSVIIK	A2ASS6	Titin	A2ASS6	TITIN_MOUSE	2.12581e-13	#N/A	70207.3	141207	92839.4	69316.2	140122	89584.6	126084	72982.9	83929.9	89797.4	102651	142968	59647.7	106314	124345	93179.1	78235.3	77787.5	94785.2	104493	75749.5	148963	82487.6	89362.5	77420.9	52967.1	131135	#N/A	65584.2	76486.8	100307	65444.7	57627	100861	89041.3	113380
FALSE	FALSE	ESHEYFFR	A2ASS6	Titin	A2ASS6	TITIN_MOUSE	2.12581e-13	#N/A	38292.5	40730.7	61933	50710.7	58223.6	36738.5	40486	53979.1	26397.2	37721	74466.9	43272.7	45707.6	45064.4	43447.1	41486.8	52572	35505.5	28441.6	35563	40754	#N/A	37736.2	14378.6	45717.9	44175	3422.88	19366.2	45335.9	28585.2	29669.8	56969.7	51269.6	50391.6	30462.5	52714.7
FALSE	FALSE	SDTGTYIIEAVNVCGR	A2ASS6	Titin	A2ASS6	TITIN_MOUSE	2.12581e-13	#N/A	26924.5	27118.9	18699.1	68997.9	38004.7	47971.6	47747.6	27131.8	39411.6	20658.1	37023.9	18934.4	54588.6	41816.5	20974.2	49425.9	53848.3	14212.1	#N/A	37529.2	34393.1	53236.4	44070.7	13306.9	32236.8	32340.6	35970.9	38934.2	41938.6	35408	27824.4	39562.2	27084.2	27033.3	44507.7	54872.7
FALSE	FALSE	VTEATITGLIQGEEYSFR	A2ASS6	Titin	A2ASS6	TITIN_MOUSE	2.12581e-13	#N/A	13723.8	15613.8	8182.63	64266.4	20161.1	29028.4	37184.5	21473.2	45877.6	18157	16962.7	7280.81	56954.4	54099.9	10495.5	56642	42395	11356.4	#N/A	65561	53491.7	55948.9	36998.4	11666.7	51903.8	54457.9	34690.8	37147	43616.9	31269.8	9512.33	48593.3	29790.3	21231.6	25151.1	71232
FALSE	FALSE	NTAGAISAPSESTGTIICKDEYEAPTIVLDPTIK	A2ASS6	Titin	A2ASS6	TITIN_MOUSE	2.12581e-13	#N/A	16811.8	30880.4	7271.96	40976.4	38374.9	31064.9	55993.9	22685.1	37846.8	26633.3	39161.1	44641.5	44009.1	63919.6	25107	62178.9	67836.4	9572.94	#N/A	65234.1	34077	62819.7	36141.5	8020.77	32368.6	40358.1	29752.3	13001.8	28722.9	23326.5	6994.31	34180.3	23895.1	39425.3	23595.7	55062.6
FALSE	FALSE	ISFVDNIATLQLGSPEASQSGK	A2ASS6	Titin	A2ASS6	TITIN_MOUSE	2.12581e-13	#N/A	17109.7	17762.7	5606.05	42889	13663.4	25529.9	34931.8	30268.6	48036.7	11199.8	15558.4	16114	38811	36417.5	16907.4	33111.4	32866.9	21472.2	#N/A	44292.3	31611.4	26667.5	19595.2	17900.3	43754.8	33996.8	35007.1	25709.4	32837.4	29811.3	26048	31054.8	36207.9	30557.8	38922.1	37313.5
FALSE	FALSE	AEDLSATVTDVVEGQEYSFR	A2ASS6	Titin	A2ASS6	TITIN_MOUSE	2.12581e-13	#N/A	4980.22	13437	4799.15	45663.6	11813.6	25416.4	24028.8	14245.2	25877.6	12904.5	13139.8	4706.97	33913.3	28876.5	7362.5	35648.9	30216.3	6363.56	#N/A	35022.7	25767.5	37769.7	23186.9	19808.1	49016.8	28807.8	41706.1	30819.5	30119.8	21643.8	14480.1	29439.6	22904.3	15883.9	24152.9	53213.5
FALSE	FALSE	TLETTISGLTAGEEYVFR	A2ASS6	Titin	A2ASS6	TITIN_MOUSE	2.12581e-13	#N/A	3580.98	8341.31	2175.77	54410.3	4571.17	16376.6	15636.6	14158	27789.2	12059.4	8290.39	2996.12	44598.3	28396.5	4186.4	37955.9	31646.7	7040.84	#N/A	45627.6	31150.8	22972.7	14376.4	6338.71	37741.2	36796.7	18239.1	24510.1	35697.2	19442.4	5550.58	40379.6	26457.9	18261.1	16578.6	52303.9
FALSE	FALSE	DGGSPILGYIIER	A2ASS6	Titin	A2ASS6	TITIN_MOUSE	2.12581e-13	#N/A	24981.2	99511.6	51816.5	30601.4	55063.2	36469.3	73288.2	24926.3	47158.9	43489	45609.6	58618.7	24585	80343.9	78854.9	53712.2	62178.7	37438.2	#N/A	63522.2	31657.4	54723.9	31352.1	35217.8	67602.3	33961.2	61941.2	15469.2	32380.5	35495.5	36870.2	38475.4	33585.9	57976.2	40662.5	56777.8
FALSE	FALSE	LTHSLNIR	A2ASS6	Titin	A2ASS6	TITIN_MOUSE	2.12581e-13	#N/A	45761.1	37936.9	40352	28884.2	30026.1	39854.9	27662.5	39278.5	21333.1	18090.9	20267.8	20278.8	19964.9	12303.7	32911.1	#N/A	33714.3	42513.9	31478	13074.3	12307.7	43952.4	19461.8	23290	13436.7	12844.2	63165.2	100805	61060.6	54059.6	70022.4	74450	99680.8	76075.4	69853.7	70299.6
FALSE	FALSE	GLLQAFELLK	A2ASS6	Titin	A2ASS6	TITIN_MOUSE	2.12581e-13	#N/A	21343.2	13783.6	12482.3	98882.1	18919.3	17402.9	11680.6	16647	65509.9	25783.7	19700.6	7334.52	71490.4	36749.5	14509.7	53123.7	54632.2	41418.1	#N/A	61000.1	52773.8	12461.4	9697.24	2584.13	34947.2	57944.3	21605.2	29770.2	66181.7	36191.7	4144.05	60546.9	73224.3	32701.1	15155.2	61142.8
FALSE	FALSE	LLTACECVVPNLK	A2ASS6	Titin	A2ASS6	TITIN_MOUSE	2.12581e-13	#N/A	17181.5	58003.5	27851.1	19157.1	57645.4	31712.6	56080.2	17249.2	23243.4	27546.6	33735.9	43388.5	17759.7	47270.2	57337.2	57248.4	46551.3	15080	#N/A	40713.1	17020	77894.2	29181.7	31773	24874.4	9762.07	50236.5	10452.4	21929.5	18592	26021	19033.9	11849.1	31702.6	37578.2	43462.5
FALSE	FALSE	EPVNPPSAPSVVK	A2ASS6	Titin	A2ASS6	TITIN_MOUSE	2.12581e-13	#N/A	23601.7	28873.1	33002.3	19970.4	40609	25073.3	32080.6	30108.9	25380.2	33743.1	38492.4	34116.4	21949.3	36755.8	28486.1	24071.4	19310.5	26304.7	#N/A	23217.5	25880.7	59484.3	24658.5	20584.1	25537	18049.9	53534.4	23161.4	27157.2	30271.8	31830.4	25186.2	21938.5	28567	26462.2	40109.8
FALSE	FALSE	YGQSFALESEPVVAQYPYK	A2ASS6	Titin	A2ASS6	TITIN_MOUSE	2.12581e-13	#N/A	7180.49	13019.1	11502.4	8223.82	19796.4	8314.93	18373.1	7448.1	10126.4	13246.6	14203.1	14836.9	9998.21	18269.9	15301.4	16134.4	16824.6	8787.02	#N/A	14000	10165.2	16263.2	12589.3	4703.64	9296.47	8756.25	10977.8	4253.77	9727.29	7801.02	8089.4	9961.38	6756.7	11150.5	10283.6	15610.5
FALSE	FALSE	DNDAIFEIDIK	A2ASS6	Titin	A2ASS6	TITIN_MOUSE	2.12581e-13	#N/A	9567.96	29704.3	8919.03	20935.7	18631.5	22235.9	28288.8	14647.5	23197.3	15564.9	10902	18125	13702.1	28191.8	29741.7	20876.1	20284.8	13594.9	#N/A	29654.8	11988.3	42761	22988.5	10257.9	27330.7	9385.92	36167.2	8232.71	21252	15144.4	22983.6	13371.5	13663.6	28245.9	31824.5	34355.3
FALSE	FALSE	SDIGQYTCDCGTDQTSGKLDIEDR	A2ASS6	Titin	A2ASS6	TITIN_MOUSE	2.12581e-13	#N/A	9318.33	9725.69	33876.8	18392.9	21901.9	28937.9	9480.62	34317.7	6929.66	12673.9	47941.8	12831.6	17828	12017.7	8362.97	9327.2	37860	6299	#N/A	6900.14	8937.84	26127.9	23410	18343	17545.6	9844.38	9087.04	35475.3	11774.5	10381.8	15356.1	17397.2	7013.85	9319.14	11479.4	23118.8
FALSE	FALSE	EIELDFAVPLK	A2ASS6	Titin	A2ASS6	TITIN_MOUSE	2.12581e-13	#N/A	4460.51	15882.5	5971.48	19315.7	14134.3	14681.1	13793.3	9643.74	18080.1	13814.6	10629.5	10658	13803.9	18349.6	18006.2	16966	20201.3	9180.25	#N/A	21238.8	11921.9	13686.9	8703.2	4459.37	14514.5	11521.7	18430.7	4878.5	18568.2	13749.8	11129.9	14359.9	11950.3	22808.1	19012.5	34277.9
FALSE	FALSE	ALTINDADDTDAGTYTVTVENANNLECSSCVK	A2ASS6	Titin	A2ASS6	TITIN_MOUSE	2.12581e-13	#N/A	1691.43	4750.72	636.501	24443.1	2293.96	12982.4	13746.3	6633.2	10552.4	3794.3	2743.69	964.023	20001.3	13181.8	1137.63	14080.1	9775.08	999.206	#N/A	14622	10959.9	21257.8	13007.6	4003.83	9331.67	12933.1	8736.62	10787	13352.2	9869.63	5095.77	7145.8	5958.15	6243.22	13187.8	22970.5
FALSE	FALSE	VAAENAAGVGEPSEPSVFYR	A2ASS6	Titin	A2ASS6	TITIN_MOUSE	2.12581e-13	#N/A	312393	241092	298936	339385	345345	247878	187693	315034	254804	216657	373755	324526	344250	313454	229369	346534	381741	314473	232894	184884	281188	283619	228541	244921	319530	317473	286730	286296	284743	265553	319745	373937	217024	291787	305192	318437
FALSE	FALSE	VSVLDVPGPPGPIEISNVSAEK	A2ASS6	Titin	A2ASS6	TITIN_MOUSE	2.12581e-13	#N/A	137134	117590	82647.1	191979	147430	111208	153986	109415	173481	119160	142481	152957	172063	174794	112552	166496	190446	126970	39075.6	187313	147388	113405	77839.2	85792.7	146510	180965	127589	105035	116142	116010	117365	167633	112296	118696	154027	135024
FALSE	FALSE	YSLTLVNPAGEK	A2ASS6	Titin	A2ASS6	TITIN_MOUSE	2.12581e-13	#N/A	191945	191570	206746	175847	259212	174987	203968	189502	162511	287406	217727	216889	163174	206655	217203	214207	258505	358879	447458	183962	166011	263945	172940	151097	192898	166386	223542	114626	152754	167520	219980	200619	130061	201347	219836	226179
FALSE	FALSE	VYAENSAGLSSPSDPSK	A2ASS6	Titin	A2ASS6	TITIN_MOUSE	2.12581e-13	#N/A	109373	109704	141458	120218	102300	82707.4	77640.2	101054	107207	145502	119309	92993.3	124901	91789.3	139483	77276	97271.7	86390.3	205346	64201.9	124679	150311	144685	155726	158779	139545	106035	84613.6	141462	134158	183924	185024	147575	99253.5	80208.6	109529
FALSE	FALSE	VFAENAAGLSLPSETSPLVR	A2ASS6	Titin	A2ASS6	TITIN_MOUSE	2.12581e-13	#N/A	107031	104416	50328.2	173276	94372.5	123629	122263	102918	139897	82430.2	104465	106159	163951	137144	85380	113836	145898	92701.4	23681.6	130583	112372	119056	114771	60079.8	112747	124514	109221	102866	127968	114995	100347	167410	115286	105979	128943	122140
FALSE	FALSE	DGLEVIVPNPIK	A2ASS6	Titin	A2ASS6	TITIN_MOUSE	2.12581e-13	#N/A	147229	180760	173012	176090	181240	119554	175762	126971	200193	210661	153414	198588	160161	177456	179248	159844	194568	310504	225667	210335	158885	265298	153248	88328.2	150652	174596	178315	82200	137388	151539	166040	177342	110367	158056	211410	176873
FALSE	FALSE	VLAENEIGIGEPCETTEPVK	A2ASS6	Titin	A2ASS6	TITIN_MOUSE	2.12581e-13	#N/A	107619	99924.1	107628	130133	128507	95559.1	112816	102387	99149.9	131084	129410	103770	112874	113785	87625.4	134582	146350	84386.5	144362	96755.4	101883	142428	90462.6	86573.3	97623.9	96472.1	103390	100824	97711.4	98077.8	114189	103824	62851.7	88029.8	106920	112964
FALSE	FALSE	GIYTLTLENPVK	A2ASS6	Titin	A2ASS6	TITIN_MOUSE	2.12581e-13	#N/A	97006.6	103733	122896	99420.7	136533	101869	125712	96953.3	103394	176455	120478	124868	97998.8	120961	116981	119484	131883	172321	119266	131103	91284.1	157424	75075.6	94407.9	96530.2	96107.1	116658	88490.6	86193.7	112135	101681	113162	60827.8	107269	124928	127895
FALSE	FALSE	VQNLLPGHEYQFR	A2ASS6	Titin	A2ASS6	TITIN_MOUSE	2.12581e-13	#N/A	56545.7	130385	84983.6	77048.3	108290	58581.3	84865.9	55661.8	53805.9	65033.3	87416.3	70795.2	62967.6	91563.2	90625.1	80677.8	97047.5	45546.6	39544.3	71987.1	67960.3	51003.9	52117.3	43976.2	68428.6	52820.5	28433	26871.6	69508.1	47414.3	21468.6	58099.2	44363.3	70506	43208.4	89495.5
FALSE	FALSE	YDGGSEIINYVLESR	A2ASS6	Titin	A2ASS6	TITIN_MOUSE	2.12581e-13	#N/A	25416.2	31059.8	24782.4	65383.2	64217	40850.3	47266.3	28684.6	66638.6	46219.3	55662.8	24064.8	57947.7	90200.2	26611.3	78758.2	108906	31031.5	#N/A	86998.9	57394.9	39645.3	28204.2	15525	61113.8	74218.6	35830.2	31655.1	59092.4	39065.6	23736.9	70148.2	51255.1	60689.2	27309.8	90669
FALSE	FALSE	EEHFEVLR	A2ASS6	Titin	A2ASS6	TITIN_MOUSE	2.12581e-13	#N/A	48507.5	33829	28006.4	28378.3	35393.1	29803.9	48860.1	52517.6	39904.2	49785.1	29695.1	42699.6	29479.7	29157.1	40468.8	31959	15472.1	57522.8	27552.3	37976.9	36493.2	45330.1	47061.8	47015.9	62484.3	35248.3	53971	22590.7	31758	25031.8	37067.7	41737.7	57127.9	41071.1	33303	31136.3
FALSE	FALSE	YGVGEPLESEPVLAVDPYGPPDPPKNPEVTTITK	A2ASS6	Titin	A2ASS6	TITIN_MOUSE	2.12581e-13	#N/A	29984.9	25388.3	4599.47	70021.4	22193.6	22734.1	36516.3	18404.5	39420.4	19857.1	33573.8	24323.2	74190.8	52070.1	9620.8	52221.1	55615.2	11860.3	#N/A	52372.2	52335.4	17477.3	22237.9	4229.95	25557.3	65259.9	11501.6	14644.8	43043.5	26626.2	2261.65	62160.2	31747.4	30320.2	10323	40057.3
FALSE	FALSE	AEAVATVVAAVDQAR	A2ASS6	Titin	A2ASS6	TITIN_MOUSE	2.12581e-13	#N/A	23025	18927.2	21941.5	26116	18596.7	22134.6	20507.6	22521.4	24698.5	11223.9	16786.7	15833	16526.7	12261	22947.2	18558.7	19131.5	18755.7	#N/A	23136.9	14306.9	27410.4	15509.5	23795.6	16611.9	8189.46	34360.1	20185.7	10532.4	13855.4	16122.8	9824.83	12577.3	9638.63	16230.1	13495.4
FALSE	FALSE	EPQIEPTADLTGITNQLITCK	A2ASS6	Titin	A2ASS6	TITIN_MOUSE	2.12581e-13	#N/A	2758.33	8881.68	1278.28	16892.4	10945.6	13543.5	31768.5	5390.04	16671.1	13263.8	14913.3	11990.1	15016.9	27421.5	7589.57	27928.5	25018.3	3514.72	#N/A	30436.5	11104.3	25964.7	10846.2	3361.93	10036.5	10079.5	19606.5	6503.13	10787.1	12445.1	8568.32	11335.5	8164.72	16925.9	17262.1	27349.2
FALSE	FALSE	EVEHYEEHEEYVTEPK	A2ASS6	Titin	A2ASS6	TITIN_MOUSE	2.12581e-13	#N/A	6100.3	6353.45	6325.74	5438	10196.5	8444.8	7121.04	9289.99	4952.89	9267.48	9915.02	3041.34	6507.44	1374.29	7885.67	2609.63	9938.57	6981.06	#N/A	5297.39	3106.58	4192.71	6878.5	2590.23	4836.12	3259.68	2482.97	6160.09	7677.89	2118.1	2919.99	7308.61	6480.56	4750.77	4462.18	7955.89
FALSE	FALSE	VSAENAAGLSEPSPPSAYQK	A2ASS6	Titin	A2ASS6	TITIN_MOUSE	2.12581e-13	#N/A	250754	200662	265818	244583	305712	220665	251769	290744	186032	195029	340838	291189	233713	300118	234220	247091	224556	253768	203896	216587	251965	316411	249519	282807	276144	270029	291425	280800	248713	253017	323170	273328	202317	275290	276086	282136
[truncated: 9,170 more rows]

## Sheet: Original Output
	run_id	protein_id	normalized_response	normalized_concentration
[truncated: 20,376 more rows]

## Sheet: aLFQ Percentage
Zeilenbeschriftungen		QExHF10119	QExHF10122	QExHF10152	QExHF10160	QExHF10193	QExHF10215	QExHF10099	QExHF10128	QExHF10164	QExHF10134	QExHF10185	QExHF10253	QExHF10168	QExHF10230	QExHF10238	QExHF10177	QExHF10195	QExHF10221	QExHF10132	QExHF10162	QExHF10179	QExHF10103	QExHF10115	QExHF10255	QExHF10105	QExHF10144	QExHF10232	QExHF10101	QExHF10130	QExHF10181	QExHF10117	QExHF10154	QExHF10217	QExHF10166	QExHF10219	QExHF10236
[truncated: 570 more rows]

[truncated: 1 more sheets: Average aLFQ Percentage]
